# Supplementary material for: KLF2 overrides the resident memory CD8 T cell differentiation program, in opposition to KLF3
Source: Proc Natl Acad Sci U S A. 2026 Mar 23;123(13):e2533700123. doi: 10.1073/pnas.2533700123 (PMC13037849; doi:10.1073/pnas.2533700123)
Supplement: Supplementary file 2 — Dataset S01 (XLSX) [file pnas.2533700123.sd01.xlsx]

## Sheet: D25_Klf2_mini
	gene	baseMean	log2FoldChange	lfcSE	pvalue	padj	mgi_symbol	Significance	GOI_label	padj_label
13954	ENSMUSG00000038146	97.7157	-11.0294	3.08735	8.86222e-15	7.14817e-13	Notch3	High	TRUE	7.14817e-13
13953	ENSMUSG00000104340	67.1658	-10.3746	3.04017	1.35137e-12	9.57211e-11	NA	High	FALSE	9.57211e-11
13952	ENSMUSG00000121499	55.0241	-9.9771	3.01096	2.98305e-11	1.7344e-09		High	FALSE	1.7344e-09
13951	ENSMUSG00000060771	49.0763	-9.82517	3.00946	7.20897e-11	3.99183e-09	Tsga10	High	FALSE	3.99183e-09
13950	ENSMUSG00000097767	46.7495	-9.74612	3.02053	1.84559e-10	9.64544e-09	Miat	High	FALSE	9.64544e-09
13949	ENSMUSG00000067591	37.6022	-9.28623	3.00058	2.98528e-09	1.31409e-07	Klra3	High	FALSE	1.31409e-07
13948	ENSMUSG00000021696	34.6796	-9.16576	2.99705	6.2737e-09	2.62892e-07	Elovl7	High	FALSE	2.62892e-07
13947	ENSMUSG00000029641	32.3356	-9.03003	2.99711	1.48651e-08	5.87615e-07	Rasl11a	High	FALSE	5.87615e-07
13946	ENSMUSG00000103261	32.0972	-8.99128	2.97624	1.41958e-08	5.64355e-07	Gm36981	High	FALSE	5.64355e-07
13945	ENSMUSG00000014846	31.6985	-8.98968	3.01387	2.51312e-08	9.45231e-07	Tppp3	High	FALSE	9.45231e-07
13944	ENSMUSG00000078926	31.2003	-8.95893	2.99188	1.92561e-08	7.46388e-07	Cdc20b	High	FALSE	7.46388e-07
13943	ENSMUSG00000049191	22.4745	-8.28035	3.00494	7.30044e-07	2.14013e-05	Rtl5	High	FALSE	2.14013e-05
13942	ENSMUSG00000001555	22.6403	-8.26643	3.0047	7.53467e-07	2.19955e-05	Fkbp10	High	FALSE	2.19955e-05
13941	ENSMUSG00000110218	21.8439	-8.21387	3.00265	9.52893e-07	2.71915e-05	Tincr	High	FALSE	2.71915e-05
13940	ENSMUSG00000030247	713.894	-6.15004	0.294922	1.95651e-98	3.41264e-95	Kcnj8	High	FALSE	3.41264e-95
13939	ENSMUSG00000052336	2757.92	-6.14846	1.12413	5.52542e-12	3.60288e-10	Cx3cr1	High	TRUE	3.60288e-10
13938	ENSMUSG00000037129	30.4913	-6.00827	1.48366	2.29984e-06	6.07804e-05	Tmprss13	High	FALSE	6.07804e-05
13937	ENSMUSG00000018398	45.1544	-5.95399	1.34375	5.33626e-08	1.88512e-06	Septin8	High	FALSE	1.88512e-06
13936	ENSMUSG00000038807	1109.57	-5.6961	0.552573	6.38615e-28	1.23767e-25	Rap1gap2	High	FALSE	1.23767e-25
13935	ENSMUSG00000029368	35.2508	-5.65578	1.47708	1.04608e-06	2.95486e-05	Alb	High	FALSE	2.95486e-05
13934	ENSMUSG00000079481	573.175	-5.63745	0.344543	2.04307e-63	1.42545e-60	Nhsl2	High	FALSE	1.42545e-60
13933	ENSMUSG00000061451	34.3969	-5.60414	1.39431	7.23954e-07	2.12675e-05	Tmem151a	High	FALSE	2.12675e-05
13932	ENSMUSG00000045087	1622.92	-5.35315	0.762326	1.81218e-15	1.53256e-13	S1pr5	High	TRUE	1.53256e-13
13931	ENSMUSG00000043102	44.449	-5.31469	1.30942	6.20356e-08	2.15872e-06	Qrfp	High	FALSE	2.15872e-06
13930	ENSMUSG00000052584	28.1481	-5.28839	1.4789	4.82912e-06	0.000118636	Serp2	High	FALSE	0.000118636
13929	ENSMUSG00000014932	50.4185	-5.06138	0.920505	1.82272e-09	8.39416e-08	Yes1	High	FALSE	8.39416e-08
13928	ENSMUSG00000050335	337.923	-5.01612	0.43806	2.50694e-34	6.72727e-32	Lgals3	High	FALSE	6.72727e-32
13927	ENSMUSG00000044177	389.159	-4.84318	0.359122	2.94978e-44	1.11246e-41	Wfikkn2	High	FALSE	1.11246e-41
13926	ENSMUSG00000008136	46.0714	-4.80959	1.04054	5.46275e-08	1.92493e-06	Fhl2	High	FALSE	1.92493e-06
13925	ENSMUSG00000025969	40.1462	-4.80393	1.66459	1.51515e-06	4.14557e-05	Nrp2	High	FALSE	4.14557e-05
13924	ENSMUSG00000033066	136.671	-4.66803	0.729738	3.66554e-14	2.82591e-12	Gas7	High	FALSE	2.82591e-12
13923	ENSMUSG00000026656	373.799	-4.41225	0.994057	2.80796e-08	1.04208e-06	Fcgr2b	High	TRUE	1.04208e-06
13922	ENSMUSG00000103348	24.6354	-4.37716	1.37095	3.18855e-05	0.000642962	Gm37053	High	FALSE	0.000642962
13921	ENSMUSG00000023132	3385.93	-4.29785	1.28001	9.00744e-07	2.59154e-05	Gzma	High	TRUE	2.59154e-05
13920	ENSMUSG00000017466	32.6442	-4.28888	1.63668	1.5386e-05	0.000337043	Timp2	High	FALSE	0.000337043
13919	ENSMUSG00000028885	258.902	-4.27648	1.17475	7.04979e-07	2.07976e-05	Smpdl3b	High	FALSE	2.07976e-05
13918	ENSMUSG00000020439	77.4132	-4.14685	1.15428	5.15465e-08	1.83023e-06	Smtn	High	FALSE	1.83023e-06
13917	ENSMUSG00000029861	36.1607	-4.14201	1.43318	7.22398e-06	0.000170564	Fam131b	High	FALSE	0.000170564
13916	ENSMUSG00000027669	27.76	-4.05742	1.281	2.4626e-05	0.000515962	Gnb4	High	FALSE	0.000515962
13915	ENSMUSG00000056602	522.156	-4.056	0.277658	1.19715e-50	5.56835e-48	Fry	High	FALSE	5.56835e-48
13914	ENSMUSG00000121036	40.2441	-4.03176	1.0779	2.26827e-06	6.00596e-05	Gm56976	High	FALSE	6.00596e-05
13913	ENSMUSG00000099517	42.9809	-3.95214	1.05566	1.44078e-06	3.9811e-05	H3c8	High	FALSE	3.9811e-05
13912	ENSMUSG00000036587	43.2556	-3.82136	1.27032	4.97306e-06	0.000121531	Fut7	High	FALSE	0.000121531
13911	ENSMUSG00000026581	448.922	-3.78752	0.297438	2.00397e-39	6.3553e-37	Sell	High	TRUE	6.3553e-37
13910	ENSMUSG00000042766	46.8343	-3.72721	1.03958	2.41091e-06	6.32465e-05	Trim46	High	FALSE	6.32465e-05
13909	ENSMUSG00000025289	56.7884	-3.57324	0.707884	2.11164e-08	8.07283e-07	Prdx4	High	FALSE	8.07283e-07
13908	ENSMUSG00000033826	841.204	-3.52849	0.232435	1.73664e-54	9.32039e-52	Dnah8	High	FALSE	9.32039e-52
13907	ENSMUSG00000045092	3021.24	-3.51215	0.119314	2.64685e-192	1.23114e-188	S1pr1	High	TRUE	1e-100
13906	ENSMUSG00000023909	44.9742	-3.5037	1.05608	7.93033e-06	0.000186296	Paqr4	High	FALSE	0.000186296
13905	ENSMUSG00000034796	42.9678	-3.45529	1.09527	1.24464e-05	0.000281944	Cpne7	High	FALSE	0.000281944
13904	ENSMUSG00000031373	187.796	-3.43232	0.390611	5.61304e-20	6.69439e-18	Car5b	High	FALSE	6.69439e-18
13903	ENSMUSG00000000489	63.2978	-3.3772	1.31839	4.23246e-06	0.000104902	Pdgfb	High	FALSE	0.000104902
13902	ENSMUSG00000026872	2550.66	-3.36691	0.410944	2.89897e-18	3.04153e-16	Zeb2	High	TRUE	3.04153e-16
13901	ENSMUSG00000032218	41.0651	-3.27283	1.05098	2.92089e-05	0.000597626	Ccnb2	High	FALSE	0.000597626
13900	ENSMUSG00000030257	78.1029	-3.27183	1.05109	1.44397e-06	3.98204e-05	Srgap3	High	FALSE	3.98204e-05
13899	ENSMUSG00000020120	1897.03	-3.2587	0.175543	1.05924e-79	1.34369e-76	Plek	High	FALSE	1.34369e-76
13898	ENSMUSG00000052736	224.285	-3.25373	0.342198	1.01719e-22	1.44835e-20	Klrc2	High	FALSE	1.44835e-20
13897	ENSMUSG00000022957	50.4428	-3.16371	0.858857	3.47961e-06	8.86032e-05	Itsn1	High	FALSE	8.86032e-05
13896	ENSMUSG00000108955	112.953	-3.15257	0.545827	1.42578e-10	7.59364e-09	Gm44775	High	FALSE	7.59364e-09
13895	ENSMUSG00000009633	58.2799	-3.12173	0.702379	3.34255e-07	1.05287e-05	G0s2	High	FALSE	1.05287e-05
13894	ENSMUSG00000030786	57.5677	-3.06619	1.09339	1.795e-05	0.00038954	Itgam	High	TRUE	0.00038954
13893	ENSMUSG00000027947	64.9963	-3.04163	0.970495	9.18604e-06	0.000211871	Il6ra	High	TRUE	0.000211871
13892	ENSMUSG00000033952	87.0575	-3.03453	0.824986	7.44744e-07	2.17865e-05	Aspm	High	FALSE	2.17865e-05
13891	ENSMUSG00000034117	24.1497	-3.01659	1.38748	0.000357974	0.00507639	Ptgdr2	High	FALSE	0.00507639
13890	ENSMUSG00000068220	2646.1	-2.97979	0.114488	1.06549e-150	3.71695e-147	Lgals1	High	FALSE	1e-100
13889	ENSMUSG00000018983	362.534	-2.96441	0.468073	5.89793e-13	4.24225e-11	E2f2	High	FALSE	4.24225e-11
13888	ENSMUSG00000030208	418.214	-2.96202	0.2601	1.77523e-31	4.1286e-29	Emp1	High	FALSE	4.1286e-29
13887	ENSMUSG00000015981	73.9662	-2.95019	0.904645	6.4446e-06	0.000154781	Stk32c	High	FALSE	0.000154781
13886	ENSMUSG00000040596	1178.44	-2.9467	0.195789	2.22458e-53	1.1497e-50	Pogk	High	FALSE	1.1497e-50
13885	ENSMUSG00000027858	39.874	-2.91152	1.42446	0.000114177	0.00188487	Tspan2	High	FALSE	0.00188487
13884	ENSMUSG00000029658	337.271	-2.91017	0.325043	4.86802e-21	6.06503e-19	Wdr95	High	FALSE	6.06503e-19
13883	ENSMUSG00000017754	84.6507	-2.88769	0.657491	1.72558e-07	5.63906e-06	Pltp	High	FALSE	5.63906e-06
13882	ENSMUSG00000030149	2733.66	-2.88648	0.41399	4.97162e-14	3.81176e-12	Klrk1	High	FALSE	3.81176e-12
13881	ENSMUSG00000033102	154.429	-2.87612	0.447461	3.28009e-12	2.2547e-10	Cdc14b	High	FALSE	2.2547e-10
13880	ENSMUSG00000059901	247.417	-2.84135	0.332202	4.60032e-19	5.21894e-17	Adamts14	High	FALSE	5.21894e-17
13879	ENSMUSG00000035900	1261.45	-2.82695	0.171827	1.36496e-62	9.06986e-60	Gramd4	High	FALSE	9.06986e-60
13878	ENSMUSG00000025810	727.59	-2.78333	0.213626	1.8233e-40	6.20543e-38	Nrp1	High	FALSE	6.20543e-38
13877	ENSMUSG00000054206	287.459	-2.75915	0.307806	1.23132e-20	1.50718e-18	Gzmm	High	TRUE	1.50718e-18
13876	ENSMUSG00000075702	65.6829	-2.74678	1.1378	4.58942e-05	0.00087607	Selenom	High	FALSE	0.00087607
13875	ENSMUSG00000026994	211.766	-2.7438	0.461202	3.22199e-11	1.85019e-09	Galnt3	High	FALSE	1.85019e-09
13874	ENSMUSG00000055148	4977.11	-2.70811	0.112871	3.143e-129	7.30958e-126	Klf2	High	TRUE	1e-100
13873	ENSMUSG00000041460	52.973	-2.70627	0.973329	4.55385e-05	0.000871666	Cacna2d4	High	FALSE	0.000871666
13872	ENSMUSG00000032666	351.017	-2.7029	0.319393	3.75284e-19	4.29239e-17	1700025G04Rik	High	FALSE	4.29239e-17
13871	ENSMUSG00000037138	363.854	-2.70095	0.266476	1.98799e-25	3.34222e-23	Aff3	High	FALSE	3.34222e-23
13870	ENSMUSG00000069302	23.2033	-2.69065	1.32007	0.000935717	0.0112657	H2ac12	High	FALSE	0.0112657
13869	ENSMUSG00000003420	243.663	-2.68244	0.355215	1.11028e-15	9.56351e-14	Fcgrt	High	FALSE	9.56351e-14
13868	ENSMUSG00000121119	69.3949	-2.65044	0.659163	1.65973e-06	4.49707e-05	NA	High	FALSE	4.49707e-05
13867	ENSMUSG00000030699	41.4126	-2.64854	0.956819	0.000100587	0.0017117	Tbx6	High	FALSE	0.0017117
13866	ENSMUSG00000030167	2866.14	-2.64253	0.15054	2.8979e-71	2.52733e-68	Klrc1	High	FALSE	2.52733e-68
13865	ENSMUSG00000024330	49.2609	-2.63296	1.08749	0.000119992	0.00196292	Col11a2	High	FALSE	0.00196292
13864	ENSMUSG00000030114	974.528	-2.62941	0.262767	3.75563e-26	6.55076e-24	Klrg1	High	TRUE	6.55076e-24
13863	ENSMUSG00000103883	52.4641	-2.62277	0.960953	8.15024e-05	0.00142832	Gm37010	High	FALSE	0.00142832
13862	ENSMUSG00000055027	153.484	-2.59698	0.465828	5.53666e-10	2.70135e-08	Smyd1	High	FALSE	2.70135e-08
13861	ENSMUSG00000061615	161.552	-2.58862	0.434084	8.11272e-11	4.45688e-09	H2ac4	High	FALSE	4.45688e-09
13860	ENSMUSG00000102844	37.4428	-2.58565	1.09503	0.000335266	0.00480812	Gm38034	High	FALSE	0.00480812
13859	ENSMUSG00000029121	110.359	-2.57616	0.56518	9.67168e-08	3.26776e-06	Crmp1	High	FALSE	3.26776e-06
13858	ENSMUSG00000014599	69.9516	-2.56682	1.01444	6.02985e-05	0.00110132	Csf1	High	FALSE	0.00110132
13857	ENSMUSG00000000673	170.156	-2.50664	0.399356	1.40246e-11	8.54582e-10	Haao	High	FALSE	8.54582e-10
13856	ENSMUSG00000029428	242.132	-2.5065	0.350351	2.48422e-14	1.93658e-12	Stx2	High	FALSE	1.93658e-12
13855	ENSMUSG00000031802	57.016	-2.50574	0.716199	1.57067e-05	0.00034353	Phxr4	High	FALSE	0.00034353
13854	ENSMUSG00000022686	379.166	-2.49258	0.29379	5.23634e-19	5.84543e-17	B3gnt5	High	FALSE	5.84543e-17
13853	ENSMUSG00000042978	1194.61	-2.48706	0.154224	8.05788e-60	4.88868e-57	Sbk1	High	FALSE	4.88868e-57
13852	ENSMUSG00000062376	119.112	-2.4832	0.505251	2.62394e-08	9.78994e-07	Borcs7	High	FALSE	9.78994e-07
13851	ENSMUSG00000055865	52.6909	-2.468	0.786496	4.63156e-05	0.000881702	Tafa3	High	FALSE	0.000881702
13850	ENSMUSG00000121151	70.2321	-2.44057	1.21274	6.99151e-05	0.00124756	Gm56909	High	FALSE	0.00124756
13849	ENSMUSG00000083950	27.4972	-2.41252	1.19471	0.000836967	0.0103279	Gm14466	High	FALSE	0.0103279
13848	ENSMUSG00000021185	50.7536	-2.40799	0.876206	9.89442e-05	0.0016858	Dglucy	High	FALSE	0.0016858
13847	ENSMUSG00000019539	352.216	-2.3707	0.312435	7.99887e-16	7.15489e-14	Rcn3	High	FALSE	7.15489e-14
13846	ENSMUSG00000031328	15508	-2.35775	0.0766823	4.1952e-209	2.92699e-205	Flna	High	FALSE	1e-100
13845	ENSMUSG00000022114	58.2112	-2.34056	1.29316	0.00021955	0.00334454	Spry2	High	FALSE	0.00334454
13844	ENSMUSG00000047344	83.5992	-2.32915	1.43196	6.01671e-05	0.00110036	Lancl3	High	FALSE	0.00110036
13843	ENSMUSG00000020424	73.6375	-2.31626	0.922056	6.20469e-05	0.00112442	Castor1	High	FALSE	0.00112442
13842	ENSMUSG00000069265	90.5125	-2.29708	0.879042	4.80532e-05	0.000908584	H3c1	High	FALSE	0.000908584
13841	ENSMUSG00000110635	40.0581	-2.29043	1.45762	0.000560468	0.00742008	Gm45853	High	FALSE	0.00742008
13840	ENSMUSG00000044197	165.295	-2.28901	0.739372	6.27386e-06	0.000151201	Gpr146	High	FALSE	0.000151201
13839	ENSMUSG00000050052	93.8336	-2.27575	0.599402	3.42494e-06	8.75303e-05	Tdrp	High	FALSE	8.75303e-05
13838	ENSMUSG00000001288	323.327	-2.27034	0.301536	1.71469e-15	1.45895e-13	Rarg	High	FALSE	1.45895e-13
13837	ENSMUSG00000103358	58.7395	-2.26494	0.765775	7.48678e-05	0.00132409	Gm37593	High	FALSE	0.00132409
13836	ENSMUSG00000030165	996.154	-2.24885	0.196382	4.77373e-32	1.16864e-29	Klrd1	High	FALSE	1.16864e-29
13835	ENSMUSG00000085603	690.268	-2.2424	0.23551	3.53638e-23	5.36376e-21	Gm11346	High	FALSE	5.36376e-21
13834	ENSMUSG00000051615	377.018	-2.22502	0.264407	1.83267e-18	1.98241e-16	Rap2a	High	FALSE	1.98241e-16
13833	ENSMUSG00000058290	36.5969	-2.2121	1.0189	0.000847931	0.0104431	Espl1	High	FALSE	0.0104431
13832	ENSMUSG00000043587	467.398	-2.21109	0.283919	1.34862e-16	1.26299e-14	Pxylp1	High	FALSE	1.26299e-14
13831	ENSMUSG00000104293	33.7175	-2.19288	1.17028	0.00102367	0.0120746	Gm38043	High	FALSE	0.0120746
13830	ENSMUSG00000108042	47.1253	-2.18695	1.14694	0.000466703	0.00637219	B130021K23Rik	High	FALSE	0.00637219
13829	ENSMUSG00000045382	334.93	-2.18499	0.392841	2.98454e-10	1.51994e-08	Cxcr4	High	FALSE	1.51994e-08
13828	ENSMUSG00000106205	129.563	-2.16379	0.467257	1.38464e-07	4.60031e-06	C230096K16Rik	High	FALSE	4.60031e-06
13827	ENSMUSG00000026728	7768.09	-2.14336	0.122764	2.15457e-70	1.76853e-67	Vim	High	FALSE	1.76853e-67
13826	ENSMUSG00000031391	503.837	-2.13365	0.22755	3.34761e-22	4.4916e-20	L1cam	High	FALSE	4.4916e-20
13825	ENSMUSG00000058773	410.11	-2.10904	0.291461	1.28811e-14	1.02127e-12	H1f5	High	FALSE	1.02127e-12
13824	ENSMUSG00000024754	97.8309	-2.10694	0.600129	1.12196e-05	0.000255815	Cemip2	High	FALSE	0.000255815
13823	ENSMUSG00000100658	49.0432	-2.10679	1.44641	0.000586206	0.00769518	F730311O21Rik	High	FALSE	0.00769518
13822	ENSMUSG00000022773	42.6305	-2.09955	1.26736	0.000674864	0.00863949	Ypel1	High	FALSE	0.00863949
13821	ENSMUSG00000055541	248.61	-2.09167	0.421291	1.05298e-08	4.25891e-07	Lair1	High	FALSE	4.25891e-07
13820	ENSMUSG00000040212	558.734	-2.06432	0.217675	1.22662e-22	1.72891e-20	Emp3	High	FALSE	1.72891e-20
13819	ENSMUSG00000028832	255.211	-2.06196	0.31733	3.97294e-12	2.66531e-10	Stmn1	High	FALSE	2.66531e-10
13818	ENSMUSG00000069833	62943.8	-2.05308	0.060366	4.05336e-255	5.65605e-251	Ahnak	High	FALSE	1e-100
13817	ENSMUSG00000000627	456.089	-2.04974	0.233886	1.06803e-19	1.25238e-17	Sema4f	High	FALSE	1.25238e-17
13816	ENSMUSG00000113094	40.4903	-2.04733	0.945478	0.000726974	0.00920526	Gm47447	High	FALSE	0.00920526
13815	ENSMUSG00000022584	3998.09	-2.04054	0.121446	8.55188e-65	6.28068e-62	Ly6c2	High	FALSE	6.28068e-62
13814	ENSMUSG00000035283	68.6467	-2.03741	0.726431	0.000111588	0.00185811	Adrb1	High	FALSE	0.00185811
13813	ENSMUSG00000032946	2522.63	-2.03215	0.113613	1.00984e-72	1.08395e-69	Rasgrp2	High	FALSE	1.08395e-69
13812	ENSMUSG00000038973	160.47	-2.01609	0.444603	1.80105e-07	5.87192e-06	Cldnd2	High	FALSE	5.87192e-06
13811	ENSMUSG00000019970	823.399	-2.01456	0.194294	1.38789e-26	2.45148e-24	Sgk1	High	FALSE	2.45148e-24
13810	ENSMUSG00000027978	168.864	-2.00826	0.400743	2.42064e-08	9.15384e-07	Prss12	High	FALSE	9.15384e-07
13809	ENSMUSG00000030674	189.398	-2.00499	0.380373	5.85387e-09	2.4753e-07	Qprt	High	FALSE	2.4753e-07
13808	ENSMUSG00000027002	166.01	-1.9695	0.397794	3.40004e-08	1.24853e-06	Nckap1	High	FALSE	1.24853e-06
13807	ENSMUSG00000025507	69.7005	-1.96412	0.795188	0.000232258	0.00351129	Pidd1	High	FALSE	0.00351129
13806	ENSMUSG00000114709	47.4947	-1.94668	1.08316	0.000829989	0.0102765	Gm47920	High	FALSE	0.0102765
13805	ENSMUSG00000020653	164.897	-1.93902	0.484378	1.3664e-06	3.80575e-05	Klf11	High	TRUE	3.80575e-05
13804	ENSMUSG00000027330	1018.82	-1.93321	0.174387	6.37783e-30	1.34843e-27	Cdc25b	High	FALSE	1.34843e-27
13803	ENSMUSG00000097375	59.1794	-1.90592	0.751492	0.000332292	0.00477528	6720427I07Rik	High	FALSE	0.00477528
13802	ENSMUSG00000033906	276.535	-1.90382	0.30645	2.56882e-11	1.51887e-09	Zdhhc15	High	FALSE	1.51887e-09
13801	ENSMUSG00000020297	329.29	-1.90158	0.364371	3.68862e-09	1.58861e-07	Nsg2	High	FALSE	1.58861e-07
13800	ENSMUSG00000004933	156.435	-1.90034	0.469089	1.4299e-06	3.95889e-05	Matk	High	FALSE	3.95889e-05
13799	ENSMUSG00000024793	374.367	-1.89745	0.290938	2.45976e-12	1.71617e-10	Tnfrsf25	High	FALSE	1.71617e-10
13798	ENSMUSG00000102419	88.8981	-1.8896	0.56255	3.1125e-05	0.000632195	Gm36940	High	FALSE	0.000632195
13797	ENSMUSG00000103089	211.685	-1.88195	0.364188	1.01317e-08	4.12179e-07	Gm38118	High	FALSE	4.12179e-07
13796	ENSMUSG00000023015	1141.86	-1.88188	0.176258	5.00916e-28	9.9854e-26	Racgap1	High	FALSE	9.9854e-26
13795	ENSMUSG00000058975	127.493	-1.87197	0.567045	1.965e-05	0.00042249	Kcnc1	High	FALSE	0.00042249
13794	ENSMUSG00000049539	244.87	-1.8663	0.350094	4.09573e-09	1.75852e-07	H1f1	High	FALSE	1.75852e-07
13793	ENSMUSG00000110481	67.2334	-1.84875	0.865139	0.000424392	0.00586914	Gm45705	High	FALSE	0.00586914
13792	ENSMUSG00000020593	1470.57	-1.83852	0.195127	7.94677e-23	1.1551e-20	Lpin1	High	FALSE	1.1551e-20
13791	ENSMUSG00000037606	768.399	-1.8218	0.196664	9.51261e-22	1.21779e-19	Osbpl5	High	FALSE	1.21779e-19
13790	ENSMUSG00000040557	74.4006	-1.81438	0.610821	0.000120565	0.00196768	Mettl27	High	FALSE	0.00196768
13789	ENSMUSG00000004568	7963.76	-1.80587	0.0843528	5.33364e-103	1.06322e-99	Arhgef18	High	FALSE	1.06322e-99
13788	ENSMUSG00000085786	31.9902	-1.80231	1.45677	0.00231257	0.0232322	Gm15987	High	FALSE	0.0232322
13787	ENSMUSG00000034792	773.867	-1.79415	0.210073	5.08549e-19	5.72282e-17	Gna15	High	FALSE	5.72282e-17
13786	ENSMUSG00000038623	606.419	-1.79376	0.202581	5.26166e-20	6.38446e-18	Tm6sf1	High	FALSE	6.38446e-18
13785	ENSMUSG00000006345	88.5427	-1.79305	0.581374	7.39848e-05	0.0013118	Ggt1	High	FALSE	0.0013118
13784	ENSMUSG00000003541	132.986	-1.77725	0.573332	3.89443e-05	0.000763243	Ier3	High	FALSE	0.000763243
13783	ENSMUSG00000027854	968.798	-1.75036	0.166389	4.24342e-27	7.79115e-25	Sike1	High	FALSE	7.79115e-25
13782	ENSMUSG00000021823	162.076	-1.74669	0.433667	2.16733e-06	5.76056e-05	Vcl	High	FALSE	5.76056e-05
13781	ENSMUSG00000028226	85.9964	-1.74295	0.778409	0.000377935	0.0053002	Mmp16	High	FALSE	0.0053002
13780	ENSMUSG00000028551	58.4502	-1.74291	0.759051	0.000630627	0.00816305	Cdkn2c	High	FALSE	0.00816305
13779	ENSMUSG00000119994	134.462	-1.73995	0.512409	2.08385e-05	0.000444618	A430046D13Rik	High	FALSE	0.000444618
13778	ENSMUSG00000096929	99.1598	-1.72822	0.552203	6.70772e-05	0.0012093	A330023F24Rik	High	FALSE	0.0012093
13777	ENSMUSG00000109279	50.4806	-1.72367	1.01572	0.00142534	0.0156484	Gm45220	High	FALSE	0.0156484
13776	ENSMUSG00000058013	2851.2	-1.72108	0.125227	2.01314e-44	7.80314e-42	Septin11	High	FALSE	7.80314e-42
13775	ENSMUSG00000110279	1162.66	-1.72041	0.167716	5.07201e-26	8.73763e-24	Gm45552	High	FALSE	8.73763e-24
13774	ENSMUSG00000046169	161.976	-1.71742	0.414044	1.52474e-06	4.16364e-05	Adamts6	High	FALSE	4.16364e-05
13773	ENSMUSG00000037992	1544.37	-1.71492	0.134778	2.80864e-38	8.70927e-36	Rara	High	FALSE	8.70927e-36
13772	ENSMUSG00000078919	101.64	-1.70626	0.733038	0.000274633	0.00405098	Dpm1	High	FALSE	0.00405098
13771	ENSMUSG00000038352	304.714	-1.70125	0.302211	8.87629e-10	4.19863e-08	Arl5c	High	FALSE	4.19863e-08
13770	ENSMUSG00000032528	312.504	-1.69963	0.303545	1.00358e-09	4.6993e-08	Vipr1	High	FALSE	4.6993e-08
13769	ENSMUSG00000075031	233.55	-1.66402	0.391824	7.20794e-07	2.12193e-05	H2bc3	High	FALSE	2.12193e-05
13768	ENSMUSG00000021678	191.252	-1.65198	0.368606	3.9007e-07	1.21768e-05	F2rl1	High	FALSE	1.21768e-05
13767	ENSMUSG00000062373	236.324	-1.63519	0.327883	3.4119e-08	1.2496e-06	Tmem65	High	FALSE	1.2496e-06
13766	ENSMUSG00000031453	6890.51	-1.62381	0.0911857	3.14651e-72	3.13617e-69	Rasa3	High	TRUE	3.13617e-69
13765	ENSMUSG00000039713	80.0703	-1.62216	1.03375	0.000855573	0.0105094	Plekhg5	High	FALSE	0.0105094
13764	ENSMUSG00000023393	168.122	-1.62019	0.388571	1.62096e-06	4.40057e-05	Slc17a9	High	FALSE	4.40057e-05
13763	ENSMUSG00000047880	65.1632	-1.61057	0.670295	0.000629159	0.00815161	Cxcr5	High	FALSE	0.00815161
13762	ENSMUSG00000026014	286.178	-1.60964	0.322921	2.8795e-08	1.0658e-06	Raph1	High	FALSE	1.0658e-06
13761	ENSMUSG00000052125	105.278	-1.59959	0.512665	8.15803e-05	0.00142832	F730043M19Rik	High	FALSE	0.00142832
13760	ENSMUSG00000026399	220.049	-1.59914	0.341012	1.53732e-07	5.07135e-06	Cd55	High	FALSE	5.07135e-06
13759	ENSMUSG00000113183	79.088	-1.58981	0.626793	0.000404773	0.0056257	Gm47664	High	FALSE	0.0056257
13758	ENSMUSG00000030789	2157.94	-1.58426	0.166963	6.1659e-23	9.05674e-21	Itgax	High	FALSE	9.05674e-21
13757	ENSMUSG00000079419	115.025	-1.58095	0.63979	0.000283631	0.00417048	Ms4a6c	High	FALSE	0.00417048
13756	ENSMUSG00000032231	1288.72	-1.56867	0.14788	1.80373e-27	3.44785e-25	Anxa2	High	FALSE	3.44785e-25
13755	ENSMUSG00000006154	370.171	-1.56789	0.274553	5.98245e-10	2.88855e-08	Eps8l1	High	FALSE	2.88855e-08
13754	ENSMUSG00000073434	110.633	-1.55716	0.497506	8.17164e-05	0.00142891	Wdr90	High	FALSE	0.00142891
13753	ENSMUSG00000029135	446.683	-1.54518	0.258301	1.12059e-10	6.06072e-09	Fosl2	High	FALSE	6.06072e-09
13752	ENSMUSG00000102212	176.459	-1.54379	0.40744	7.17585e-06	0.000169715	C230085N15Rik	High	FALSE	0.000169715
13751	ENSMUSG00000061991	116.596	-1.53927	0.559026	0.000180549	0.00283076	H2ac10	High	FALSE	0.00283076
13750	ENSMUSG00000024659	532.176	-1.5361	0.265538	2.8113e-10	1.44224e-08	Anxa1	High	FALSE	1.44224e-08
13749	ENSMUSG00000046532	209.544	-1.53153	0.415475	8.00005e-06	0.000187253	Ar	High	FALSE	0.000187253
13748	ENSMUSG00000044469	116.232	-1.52714	0.481231	7.43861e-05	0.00131724	Tnfaip8l1	High	FALSE	0.00131724
13747	ENSMUSG00000046949	228.155	-1.52546	0.341125	4.26659e-07	1.32009e-05	Nqo2	High	FALSE	1.32009e-05
13746	ENSMUSG00000016756	2048	-1.52308	0.17386	5.58347e-20	6.69439e-18	Cmah	High	FALSE	6.69439e-18
13745	ENSMUSG00000032412	3615.64	-1.51979	0.109009	1.83454e-45	7.99975e-43	Atp1b3	High	FALSE	7.99975e-43
13744	ENSMUSG00000022565	21339.2	-1.51377	0.0818425	5.88251e-78	6.84038e-75	Plec	High	FALSE	6.84038e-75
13743	ENSMUSG00000078202	137.181	-1.51333	0.460744	4.6198e-05	0.000880665	Nrarp	High	FALSE	0.000880665
13742	ENSMUSG00000108289	865.344	-1.51178	0.179835	2.75342e-18	2.9107e-16	Gm44174	High	FALSE	2.9107e-16
13741	ENSMUSG00000063382	3172.96	-1.50714	0.118941	4.26954e-38	1.29516e-35	Bcl9l	High	FALSE	1.29516e-35
13740	ENSMUSG00000045777	475.916	-1.50084	0.228989	3.52886e-12	2.40055e-10	Ifitm10	High	FALSE	2.40055e-10
13739	ENSMUSG00000097101	154.793	-1.49741	0.408199	1.35557e-05	0.000303136	1810034E14Rik	High	FALSE	0.000303136
13738	ENSMUSG00000022723	717.562	-1.49338	0.195794	1.51456e-15	1.29657e-13	Crybg3	High	FALSE	1.29657e-13
13737	ENSMUSG00000092274	1756.14	-1.48598	0.129139	8.52685e-32	2.05144e-29	Neat1	High	FALSE	2.05144e-29
13736	ENSMUSG00000026068	5344.09	-1.47974	0.0998872	7.61529e-51	3.66427e-48	Il18rap	High	FALSE	3.66427e-48
13735	ENSMUSG00000038301	363.568	-1.47686	0.291387	1.95878e-08	7.55052e-07	Snx10	High	FALSE	7.55052e-07
13734	ENSMUSG00000116305	88.92	-1.47294	0.620875	0.000590424	0.00773601	Lncppara	High	FALSE	0.00773601
13733	ENSMUSG00000024913	148.33	-1.46816	0.414596	2.20845e-05	0.000469566	Lrp5	High	FALSE	0.000469566
13732	ENSMUSG00000069310	99.3973	-1.46661	0.590681	0.000483953	0.00655003	H3c3	High	FALSE	0.00655003
13731	ENSMUSG00000008305	179.455	-1.46612	0.449507	4.01636e-05	0.000782741	Tle1	High	FALSE	0.000782741
13730	ENSMUSG00000063430	91.7725	-1.45852	0.641823	0.000729717	0.00923161	Wscd2	High	FALSE	0.00923161
13729	ENSMUSG00000031431	803.824	-1.45785	0.224662	3.54388e-12	2.40055e-10	Tsc22d3	High	FALSE	2.40055e-10
13728	ENSMUSG00000034853	165.805	-1.45195	0.435011	3.65142e-05	0.00072581	Acot11	High	FALSE	0.00072581
13727	ENSMUSG00000001025	2161.59	-1.44639	0.152912	1.31831e-22	1.83958e-20	S100a6	High	FALSE	1.83958e-20
13726	ENSMUSG00000044447	3358.49	-1.44564	0.11094	4.56446e-40	1.51649e-37	Dock5	High	FALSE	1.51649e-37
13725	ENSMUSG00000019943	2837.52	-1.43687	0.110693	7.82956e-40	2.54078e-37	Atp2b1	High	FALSE	2.54078e-37
13724	ENSMUSG00000113864	46.9601	-1.43322	0.932286	0.00307776	0.0291131	Gm48381	High	FALSE	0.0291131
13723	ENSMUSG00000029994	71.6959	-1.42845	0.789781	0.00157338	0.0169435	Anxa4	High	FALSE	0.0169435
13722	ENSMUSG00000055044	465.57	-1.42825	0.24417	2.95071e-10	1.50821e-08	Pdlim1	High	FALSE	1.50821e-08
13721	ENSMUSG00000034903	791.015	-1.4253	0.214082	1.30073e-12	9.26043e-11	Cobll1	High	FALSE	9.26043e-11
13720	ENSMUSG00000029860	5471.51	-1.41201	0.0910214	1.81886e-55	1.01522e-52	Zyx	High	FALSE	1.01522e-52
13719	ENSMUSG00000030688	733.479	-1.4008	0.190211	1.21479e-14	9.74206e-13	Stard10	High	FALSE	9.74206e-13
13718	ENSMUSG00000098318	57.4855	-1.38963	0.889206	0.00258662	0.0253289	Lockd	High	FALSE	0.0253289
13717	ENSMUSG00000104612	69.4925	-1.38038	0.743515	0.00186195	0.0195155	Gm42449	High	FALSE	0.0195155
13716	ENSMUSG00000043065	365.467	-1.37899	0.269817	1.9934e-08	7.6628e-07	Spice1	High	FALSE	7.6628e-07
13715	ENSMUSG00000040270	387.263	-1.37748	0.334741	1.40499e-06	3.89767e-05	Bach2	High	FALSE	3.89767e-05
13714	ENSMUSG00000054892	1034	-1.37576	0.21401	5.12092e-12	3.37063e-10	Txk	High	FALSE	3.37063e-10
13713	ENSMUSG00000023034	62.531	-1.37426	0.775552	0.00222442	0.022529	Nr4a1	High	TRUE	0.022529
13712	ENSMUSG00000003545	987.229	-1.37287	0.226934	5.42695e-11	3.03815e-09	Fosb	High	FALSE	3.03815e-09
13711	ENSMUSG00000015711	346.184	-1.36707	0.343157	2.58748e-06	6.72359e-05	Prune1	High	FALSE	6.72359e-05
13710	ENSMUSG00000043008	2066.48	-1.36262	0.121756	3.27576e-30	7.14217e-28	Klhl6	High	FALSE	7.14217e-28
13709	ENSMUSG00000120442	59.4856	-1.35199	0.793831	0.00262297	0.025613	Gm56829	High	FALSE	0.025613
13708	ENSMUSG00000025212	1074.42	-1.34765	0.158736	1.51342e-18	1.64986e-16	Sfxn3	High	FALSE	1.64986e-16
13707	ENSMUSG00000044199	1298.35	-1.34312	0.182305	8.30901e-15	6.74093e-13	S1pr4	High	TRUE	6.74093e-13
13706	ENSMUSG00000030276	146.506	-1.33686	0.43477	0.000112236	0.00186445	Ttll3	High	FALSE	0.00186445
13705	ENSMUSG00000049866	8874.08	-1.33306	0.0877266	2.42643e-53	1.20923e-50	Arl4c	High	FALSE	1.20923e-50
13704	ENSMUSG00000085028	181.412	-1.33013	0.381765	2.8316e-05	0.00058106	Slc2a4rg-ps	High	FALSE	0.00058106
13703	ENSMUSG00000027463	71.3003	-1.32951	0.659373	0.00174674	0.018535	Slc52a3	High	FALSE	0.018535
13702	ENSMUSG00000036006	6531.75	-1.32627	0.081892	4.31753e-60	2.73849e-57	Ripor2	High	FALSE	2.73849e-57
13701	ENSMUSG00000048807	50.4125	-1.32513	0.916369	0.0036953	0.0330964	Slc35e4	High	FALSE	0.0330964
13700	ENSMUSG00000022489	104.956	-1.3194	0.585541	0.00087188	0.0106441	Pde1b	High	FALSE	0.0106441
13699	ENSMUSG00000111942	113.765	-1.31849	0.523557	0.000512301	0.00690691	Gm5182	High	FALSE	0.00690691
13698	ENSMUSG00000084796	810.805	-1.31794	0.193232	5.85564e-13	4.23366e-11	Mir142hg	High	FALSE	4.23366e-11
13697	ENSMUSG00000042379	420.284	-1.31672	0.241373	3.58957e-09	1.55555e-07	Esm1	High	FALSE	1.55555e-07
13696	ENSMUSG00000025809	16266.9	-1.31378	0.0738662	1.16001e-71	1.07912e-68	Itgb1	High	TRUE	1.07912e-68
13695	ENSMUSG00000021710	217.713	-1.31233	0.497859	0.000210966	0.00324566	Nln	High	FALSE	0.00324566
13694	ENSMUSG00000002068	104.214	-1.31211	0.673216	0.00121703	0.0138069	Ccne1	High	FALSE	0.0138069
13693	ENSMUSG00000057329	1798.65	-1.31065	0.133715	7.38307e-24	1.15757e-21	Bcl2	High	FALSE	1.15757e-21
13692	ENSMUSG00000063021	479.401	-1.30827	0.300112	5.4862e-07	1.66062e-05	H2ac15	High	FALSE	1.66062e-05
13691	ENSMUSG00000020021	186.917	-1.29908	0.407038	7.01067e-05	0.00124939	Fgd6	High	FALSE	0.00124939
13690	ENSMUSG00000021250	346.813	-1.29576	0.319072	2.45147e-06	6.39399e-05	Fos	High	FALSE	6.39399e-05
13689	ENSMUSG00000104394	56.9916	-1.29442	0.807624	0.00339474	0.0311032	Gm37254	High	FALSE	0.0311032
13688	ENSMUSG00000037295	517.112	-1.29332	0.251651	1.51275e-08	5.96298e-07	Ldlrap1	High	FALSE	5.96298e-07
13687	ENSMUSG00000026509	2515.11	-1.2924	0.111822	3.98306e-32	9.92493e-30	Capn2	High	FALSE	9.92493e-30
13686	ENSMUSG00000043753	194.645	-1.2817	0.413962	9.01528e-05	0.001555	Dmrta1	High	FALSE	0.001555
13685	ENSMUSG00000035967	223.276	-1.27796	0.373866	3.22897e-05	0.000649236	Ints6l	High	FALSE	0.000649236
13684	ENSMUSG00000038260	108.386	-1.27669	0.561832	0.000913632	0.0110769	Trpm4	High	FALSE	0.0110769
13683	ENSMUSG00000047777	388.245	-1.26972	0.25784	5.95092e-08	2.08118e-06	Phf13	High	FALSE	2.08118e-06
13682	ENSMUSG00000020901	3097.04	-1.2667	0.113037	2.68957e-30	5.95719e-28	Pik3r5	High	FALSE	5.95719e-28
13681	ENSMUSG00000071068	185.205	-1.26397	0.672936	0.000871629	0.0106441	Treml2	High	FALSE	0.0106441
13680	ENSMUSG00000029291	120.258	-1.26374	0.678714	0.00130738	0.0146649	Rufy3	High	FALSE	0.0146649
13679	ENSMUSG00000050503	43.4623	-1.26212	0.989095	0.00529059	0.0439434	Fbxl22	High	FALSE	0.0439434
13678	ENSMUSG00000121042	155.538	-1.25378	0.564528	0.000712728	0.00905775	Gm33887	High	FALSE	0.00905775
13677	ENSMUSG00000069267	69.2312	-1.25194	1.2211	0.00337215	0.030998	H3c2	High	FALSE	0.030998
13676	ENSMUSG00000012443	161.15	-1.25174	0.402485	0.000114276	0.00188487	Kif11	High	FALSE	0.00188487
13675	ENSMUSG00000031137	520.074	-1.24356	0.242625	1.85823e-08	7.22277e-07	Fgf13	High	FALSE	7.22277e-07
13674	ENSMUSG00000107019	60.1019	-1.24339	0.922096	0.00379499	0.0338589	Gm43682	High	FALSE	0.0338589
13673	ENSMUSG00000103779	151.187	-1.23398	0.527224	0.000663511	0.0085333	Gm36931	High	FALSE	0.0085333
13672	ENSMUSG00000037944	104.724	-1.23384	0.549046	0.00108922	0.01268	Ccr7	High	TRUE	0.01268
13671	ENSMUSG00000037509	231.026	-1.2238	0.401484	0.000102533	0.00173423	Arhgef4	High	FALSE	0.00173423
13670	ENSMUSG00000055053	965.36	-1.22146	0.163107	5.81662e-15	4.80267e-13	Nfic	High	FALSE	4.80267e-13
13669	ENSMUSG00000029516	264.959	-1.21959	0.33481	1.53757e-05	0.000337043	Cit	High	FALSE	0.000337043
13668	ENSMUSG00000033386	341.189	-1.21088	0.30436	4.10154e-06	0.000102019	Frrs1	High	FALSE	0.000102019
13667	ENSMUSG00000026347	216.903	-1.20773	0.351679	3.83692e-05	0.000755153	Tmem163	High	FALSE	0.000755153
13666	ENSMUSG00000086533	205.153	-1.20665	0.496482	0.000449519	0.00616774	Mypopos	High	FALSE	0.00616774
13665	ENSMUSG00000037300	892.087	-1.20425	0.171834	1.95696e-13	1.44483e-11	Ttc13	High	FALSE	1.44483e-11
13664	ENSMUSG00000074355	197.712	-1.20413	0.360627	5.48383e-05	0.00101893	Gm10676	High	FALSE	0.00101893
13663	ENSMUSG00000087259	348.084	-1.19993	0.268995	5.9333e-07	1.7805e-05	2610035D17Rik	High	FALSE	1.7805e-05
13662	ENSMUSG00000044768	752.485	-1.19209	0.183467	6.88432e-12	4.4269e-10	Macir	High	FALSE	4.4269e-10
13661	ENSMUSG00000051457	22056.2	-1.19086	0.0678951	7.15669e-70	5.54802e-67	Spn	High	FALSE	5.54802e-67
13660	ENSMUSG00000006360	1140.13	-1.18897	0.157858	4.57868e-15	3.8258e-13	Crip1	High	FALSE	3.8258e-13
13659	ENSMUSG00000059316	317.187	-1.18586	0.310721	8.208e-06	0.000191529	Slc27a4	High	FALSE	0.000191529
13658	ENSMUSG00000024299	1056.03	-1.18491	0.159234	8.1131e-15	6.62048e-13	Adamts10	High	FALSE	6.62048e-13
13657	ENSMUSG00000095217	277.496	-1.17908	0.3477	3.76833e-05	0.000744806	H2bc15	High	FALSE	0.000744806
13656	ENSMUSG00000006476	104.347	-1.17805	0.595925	0.00177645	0.018765	Nsmf	High	FALSE	0.018765
13655	ENSMUSG00000057191	592.705	-1.17675	0.206305	9.42634e-10	4.44315e-08	AB124611	High	FALSE	4.44315e-08
13654	ENSMUSG00000028803	2534.88	-1.17299	0.141328	5.92036e-18	5.98643e-16	Nipal3	High	FALSE	5.98643e-16
13653	ENSMUSG00000038712	330.945	-1.16909	0.27972	2.12504e-06	5.66976e-05	Mindy1	High	FALSE	5.66976e-05
13652	ENSMUSG00000024521	506.553	-1.16868	0.238371	6.72865e-08	2.32981e-06	Pmaip1	High	FALSE	2.32981e-06
13651	ENSMUSG00000028931	3549.94	-1.16594	0.109896	1.92056e-27	3.62156e-25	Kcnab2	High	FALSE	3.62156e-25
13650	ENSMUSG00000037202	3632.98	-1.16348	0.096378	1.31515e-34	3.59835e-32	Prf1	High	FALSE	3.59835e-32
13649	ENSMUSG00000045282	109.685	-1.16221	0.503038	0.00113009	0.0129895	Tmem86b	High	FALSE	0.0129895
13648	ENSMUSG00000111913	489.548	-1.1589	0.269034	1.04581e-06	2.95486e-05	Gm49751	High	FALSE	2.95486e-05
13647	ENSMUSG00000031004	1195.02	-1.15756	0.178436	5.9474e-12	3.86e-10	Mki67	High	TRUE	3.86e-10
13646	ENSMUSG00000021556	1529.46	-1.15374	0.137776	4.63622e-18	4.75689e-16	Golm1	High	FALSE	4.75689e-16
13645	ENSMUSG00000037573	575.259	-1.15104	0.208603	2.7851e-09	1.23375e-07	Tob1	High	FALSE	1.23375e-07
13644	ENSMUSG00000016624	104.345	-1.14929	0.695	0.00238057	0.0237785	Phf21b	High	FALSE	0.0237785
13643	ENSMUSG00000026276	105.038	-1.14649	0.620069	0.00225709	0.0227898	Septin2	High	FALSE	0.0227898
13642	ENSMUSG00000036817	745.518	-1.14624	0.189851	1.29584e-10	6.92802e-09	Sun1	High	FALSE	6.92802e-09
13641	ENSMUSG00000103216	105.567	-1.14392	0.617696	0.00220788	0.0224391	Gm37248	High	FALSE	0.0224391
13640	ENSMUSG00000056737	163.878	-1.14341	0.418601	0.000371055	0.0052171	Capg	High	FALSE	0.0052171
13639	ENSMUSG00000025161	78.7184	-1.1401	0.653681	0.00326867	0.030246	Slc16a3	High	FALSE	0.030246
13638	ENSMUSG00000050107	152.275	-1.139	0.496096	0.000907579	0.0110413	Haspin	High	FALSE	0.0110413
13637	ENSMUSG00000036944	941.875	-1.13584	0.185947	7.3573e-11	4.05785e-09	Tmem71	High	FALSE	4.05785e-09
13636	ENSMUSG00000037341	329.134	-1.133	0.335769	3.94971e-05	0.000771909	Slc9a7	High	FALSE	0.000771909
13635	ENSMUSG00000022696	2540.05	-1.13114	0.113433	1.80116e-24	2.88889e-22	Sidt1	High	FALSE	2.88889e-22
13634	ENSMUSG00000103696	39.9401	-1.12945	1.69543	0.00544632	0.044779	Gm37531	High	FALSE	0.044779
13633	ENSMUSG00000056476	287.356	-1.12276	0.301166	1.40939e-05	0.000313163	Med12l	High	FALSE	0.000313163
13632	ENSMUSG00000045328	149.187	-1.11321	0.431501	0.00061069	0.00794922	Cenpe	High	FALSE	0.00794922
13631	ENSMUSG00000059540	80.3363	-1.11024	0.752607	0.00400507	0.0352821	Tcea2	High	FALSE	0.0352821
13630	ENSMUSG00000045730	204.907	-1.10347	0.40719	0.000357937	0.00507639	Adrb2	High	FALSE	0.00507639
13629	ENSMUSG00000105986	131.932	-1.10271	0.462987	0.0010072	0.0119308	Gm43065	High	FALSE	0.0119308
13628	ENSMUSG00000026547	3001.32	-1.09927	0.108864	4.95986e-25	8.14234e-23	Tagln2	High	FALSE	8.14234e-23
13627	ENSMUSG00000007476	91.1828	-1.09094	0.662735	0.00351156	0.0318804	Lrrc8a	High	FALSE	0.0318804
13625	ENSMUSG00000077394	301.348	-1.08546	0.304922	2.66371e-05	0.000553117	Gm24339	High	FALSE	0.000553117
13623	ENSMUSG00000033450	912.566	-1.07846	0.176818	9.0627e-11	4.93988e-09	Tagap	High	FALSE	4.93988e-09
13622	ENSMUSG00000015597	736.051	-1.07538	0.192293	1.94686e-09	8.87795e-08	Zfp318	High	FALSE	8.87795e-08
13621	ENSMUSG00000026179	110.686	-1.07418	0.692475	0.00310121	0.0292258	Pnkd	High	FALSE	0.0292258
13618	ENSMUSG00000024006	2351.33	-1.05697	0.115041	3.89632e-21	4.89813e-19	Stk38	High	FALSE	4.89813e-19
13617	ENSMUSG00000020238	989.1	-1.05607	0.18361	6.96668e-10	3.31785e-08	Ncln	High	FALSE	3.31785e-08
13616	ENSMUSG00000054400	235.907	-1.05583	0.360004	0.000218153	0.00333418	Cklf	High	FALSE	0.00333418
13614	ENSMUSG00000101972	124.196	-1.05063	0.863017	0.00310924	0.0292513	H3c11	High	FALSE	0.0292513
13613	ENSMUSG00000039934	912.324	-1.04308	0.180644	6.83656e-10	3.26703e-08	Gsap	High	FALSE	3.26703e-08
13612	ENSMUSG00000104388	216.789	-1.04227	0.380232	0.000404327	0.0056251	Gm37033	High	FALSE	0.0056251
13611	ENSMUSG00000054342	951.292	-1.03924	0.178992	5.69188e-10	2.76462e-08	Kcnn4	High	FALSE	2.76462e-08
13610	ENSMUSG00000028937	1041.05	-1.037	0.18937	3.29696e-09	1.4332e-07	Acot7	High	FALSE	1.4332e-07
13609	ENSMUSG00000020652	227.641	-1.03088	0.346903	0.000214558	0.00329004	Cenpo	High	FALSE	0.00329004
13608	ENSMUSG00000107215	110.268	-1.03013	0.580686	0.00324294	0.0301869	Gm43197	High	FALSE	0.0301869
13606	ENSMUSG00000022369	171.244	-1.01941	0.462126	0.00137011	0.0151374	Mtbp	High	FALSE	0.0151374
13605	ENSMUSG00000027715	70.7597	-1.01864	1.05311	0.00584317	0.0473769	Ccna2	High	FALSE	0.0473769
13604	ENSMUSG00000031652	1172.82	-1.01838	0.159848	1.68893e-11	1.02467e-09	N4bp1	High	FALSE	1.02467e-09
13603	ENSMUSG00000097295	362.614	-1.01704	0.42073	0.000595314	0.0077781	Hmgb1-ps8	High	FALSE	0.0077781
13602	ENSMUSG00000020437	3199.33	-1.01538	0.11135	7.27732e-21	8.98652e-19	Myo1g	High	FALSE	8.98652e-19
13601	ENSMUSG00000120183	79.5979	-1.01472	0.659718	0.00528076	0.0438879	1700085D22Rik	High	FALSE	0.0438879
13600	ENSMUSG00000000531	116.023	-1.01027	0.557249	0.00329302	0.030431	Tamalin	High	FALSE	0.030431
13599	ENSMUSG00000001228	197.633	-1.00838	0.387388	0.000614599	0.00798521	Uhrf1	High	FALSE	0.00798521
13598	ENSMUSG00000052539	119.017	-1.00821	0.566368	0.00325358	0.0302172	Magi3	High	FALSE	0.0302172
13597	ENSMUSG00000114456	117.629	-1.00682	0.665894	0.00383276	0.0340749	H2bc9	High	FALSE	0.0340749
13596	ENSMUSG00000069273	367.555	-1.00581	0.267212	1.42872e-05	0.000316954	H3c6	High	FALSE	0.000316954
13595	ENSMUSG00000090877	334.856	-1.00412	0.371028	0.000367648	0.00518198	Hspa1b	High	FALSE	0.00518198
216	ENSMUSG00000064853	234.128	1.00419	0.435389	0.00098999	0.0117469	Gm23442	High	FALSE	0.0117469
215	ENSMUSG00000030124	195.365	1.00512	0.364182	0.000440862	0.00607285	Lag3	High	TRUE	0.00607285
214	ENSMUSG00000061731	185.582	1.00936	0.499431	0.00179466	0.018943	Ext1	High	FALSE	0.018943
213	ENSMUSG00000021792	206.022	1.01313	0.354749	0.000329405	0.00473868	Prxl2a	High	FALSE	0.00473868
212	ENSMUSG00000052013	481.343	1.01549	0.258402	6.57124e-06	0.000157552	Btla	High	FALSE	0.000157552
211	ENSMUSG00000066357	1025.12	1.02772	0.186689	2.99751e-09	1.31532e-07	Wdr6	High	FALSE	1.31532e-07
210	ENSMUSG00000075270	187.119	1.0348	0.436782	0.00096147	0.0114866	Pde11a	High	FALSE	0.0114866
209	ENSMUSG00000022587	8407.98	1.03689	0.0817265	6.99652e-38	2.07722e-35	Ly6e	High	FALSE	2.07722e-35
208	ENSMUSG00000041481	274.889	1.04212	0.36907	0.000266525	0.00396272	Serpina3g	High	FALSE	0.00396272
206	ENSMUSG00000048521	8985.13	1.04411	0.0907699	1.25568e-31	2.96978e-29	Cxcr6	High	TRUE	2.96978e-29
205	ENSMUSG00000032193	96.6578	1.04763	0.60743	0.00369409	0.0330964	Ldlr	High	FALSE	0.0330964
204	ENSMUSG00000092805	1008.9	1.04846	0.163588	1.39149e-11	8.51615e-10	Gm26461	High	FALSE	8.51615e-10
203	ENSMUSG00000025352	1846.47	1.0489	0.125474	6.02642e-18	6.04983e-16	Gdf11	High	FALSE	6.04983e-16
202	ENSMUSG00000076873	198.865	1.05538	0.435441	0.000779171	0.00975117	Trdv5	High	FALSE	0.00975117
201	ENSMUSG00000020601	498.486	1.05683	0.23864	7.82982e-07	2.28094e-05	Trib2	High	FALSE	2.28094e-05
200	ENSMUSG00000065353	412.496	1.05741	0.264337	4.92192e-06	0.000120704	Snora73b	High	FALSE	0.000120704
199	ENSMUSG00000039953	647.432	1.05995	0.218739	1.02877e-07	3.45914e-06	Clstn1	High	FALSE	3.45914e-06
198	ENSMUSG00000033721	642.417	1.06379	0.210478	3.62578e-08	1.32445e-06	Vav3	High	FALSE	1.32445e-06
197	ENSMUSG00000015950	217.903	1.06406	0.353335	0.00018628	0.00290431	Ncf1	High	FALSE	0.00290431
196	ENSMUSG00000042284	3694.54	1.0644	0.0986588	3.86343e-28	7.81309e-26	Itga1	High	TRUE	7.81309e-26
195	ENSMUSG00000076609	291.682	1.06805	0.341106	0.00010852	0.00181569	Igkc	High	FALSE	0.00181569
194	ENSMUSG00000038332	662.001	1.06939	0.23685	4.35611e-07	1.3448e-05	Sesn1	High	FALSE	1.3448e-05
193	ENSMUSG00000029298	1913.63	1.07221	0.128945	8.22993e-18	8.20289e-16	Gbp9	High	FALSE	8.20289e-16
192	ENSMUSG00000013089	99.4831	1.07556	0.585767	0.00298277	0.0284352	Etv5	High	FALSE	0.0284352
191	ENSMUSG00000095174	141.199	1.07682	0.461109	0.00111612	0.0128855	Gm20069	High	FALSE	0.0128855
190	ENSMUSG00000034220	986.819	1.0894	0.167906	7.56552e-12	4.77689e-10	Gpc1	High	FALSE	4.77689e-10
189	ENSMUSG00000029603	12682.3	1.09014	0.0956806	3.56174e-31	8.01621e-29	Dtx1	High	FALSE	8.01621e-29
188	ENSMUSG00000078670	96.7621	1.09471	0.671335	0.0033857	0.0310816	Fam174b	High	FALSE	0.0310816
187	ENSMUSG00000065818	153.748	1.10432	0.584941	0.00184524	0.0194035	Snord35a	High	FALSE	0.0194035
186	ENSMUSG00000040957	112.092	1.10758	0.687768	0.00286522	0.0275163	Cables1	High	FALSE	0.0275163
184	ENSMUSG00000035692	216.683	1.11521	0.366399	0.000149323	0.00238131	Isg15	High	FALSE	0.00238131
183	ENSMUSG00000005534	359.704	1.1169	0.275564	3.78365e-06	9.53016e-05	Insr	High	FALSE	9.53016e-05
182	ENSMUSG00000005611	111.64	1.11876	0.604415	0.00235533	0.02356	Irag1	High	FALSE	0.02356
181	ENSMUSG00000057897	326.251	1.11974	0.294809	1.02993e-05	0.000235776	Camk2b	High	FALSE	0.000235776
180	ENSMUSG00000039236	174.489	1.12697	0.402585	0.000317801	0.00461177	Isg20	High	FALSE	0.00461177
179	ENSMUSG00000045394	78.6754	1.12819	0.651666	0.00358172	0.0323756	Epcam	High	FALSE	0.0323756
178	ENSMUSG00000120697	925.574	1.1352	0.182073	3.21637e-11	1.85019e-09	Gm36496	High	FALSE	1.85019e-09
177	ENSMUSG00000032324	516.542	1.13792	0.22819	4.62256e-08	1.65818e-06	Tspan3	High	FALSE	1.65818e-06
176	ENSMUSG00000029084	331.22	1.13942	0.273441	2.45104e-06	6.39399e-05	Cd38	High	FALSE	6.39399e-05
175	ENSMUSG00000006342	182.14	1.14215	0.383056	0.000187787	0.00292127	Susd2	High	FALSE	0.00292127
174	ENSMUSG00000026814	62.5104	1.14409	0.762948	0.00485972	0.0410736	Eng	High	FALSE	0.0410736
173	ENSMUSG00000084803	75.8543	1.15743	0.640516	0.00309206	0.0291728	5830444B04Rik	High	FALSE	0.0291728
172	ENSMUSG00000024399	5915.09	1.15784	0.122074	5.61269e-23	8.33186e-21	Ltb	High	FALSE	8.33186e-21
171	ENSMUSG00000054932	71.8073	1.16142	0.669282	0.00346223	0.0315537	Afp	High	FALSE	0.0315537
170	ENSMUSG00000097365	70.7111	1.16169	0.685918	0.00360276	0.0324737	C030034L19Rik	High	FALSE	0.0324737
169	ENSMUSG00000074916	85.7032	1.16665	0.764639	0.00321147	0.0299551	Chst14	High	FALSE	0.0299551
168	ENSMUSG00000003382	1542.08	1.17327	0.146362	8.50423e-17	8.12795e-15	Etv3	High	FALSE	8.12795e-15
167	ENSMUSG00000077734	197.599	1.1733	0.506729	0.000678203	0.00867429	Snord83b	High	FALSE	0.00867429
166	ENSMUSG00000037443	664.385	1.17512	0.198561	2.66996e-10	1.37479e-08	Cep85	High	FALSE	1.37479e-08
165	ENSMUSG00000024673	48.8402	1.17869	0.992247	0.00586044	0.0474342	Ms4a1	High	FALSE	0.0474342
164	ENSMUSG00000051934	170.767	1.17976	0.423354	0.000291923	0.0042744	Spats2	High	FALSE	0.0042744
163	ENSMUSG00000050232	4161.13	1.18301	0.1017	2.18634e-32	5.54694e-30	Cxcr3	High	TRUE	5.54694e-30
162	ENSMUSG00000033355	298.182	1.18481	0.313512	1.00941e-05	0.000231667	Rtp4	High	FALSE	0.000231667
161	ENSMUSG00000036306	124.566	1.18664	0.506945	0.000914474	0.0110769	Lzts1	High	FALSE	0.0110769
160	ENSMUSG00000086564	697.802	1.1874	0.215646	2.53922e-09	1.14297e-07	Cd101	High	FALSE	1.14297e-07
159	ENSMUSG00000011256	5491.45	1.18907	0.0853977	4.05296e-45	1.66338e-42	Adam19	High	FALSE	1.66338e-42
158	ENSMUSG00000019838	73.6988	1.18944	0.679975	0.00313729	0.0294403	Slc16a10	High	FALSE	0.0294403
157	ENSMUSG00000098557	447.121	1.19227	0.246012	9.26666e-08	3.13852e-06	Kctd12	High	FALSE	3.13852e-06
156	ENSMUSG00000016477	237.709	1.19673	0.327633	1.80602e-05	0.000391323	E2f3	High	FALSE	0.000391323
155	ENSMUSG00000120992	846.982	1.20143	0.215411	1.32934e-09	6.16265e-08	D17H6S56E-5	High	FALSE	6.16265e-08
154	ENSMUSG00000063354	356.052	1.20906	0.26359	3.2724e-07	1.03544e-05	Slc39a4	High	FALSE	1.03544e-05
153	ENSMUSG00000049608	1140.65	1.20921	0.160766	4.32659e-15	3.63694e-13	Gpr55	High	FALSE	3.63694e-13
152	ENSMUSG00000060586	89.7799	1.22017	0.571287	0.00157365	0.0169435	H2-Eb1	High	FALSE	0.0169435
151	ENSMUSG00000022106	1680.21	1.22212	0.129825	4.0892e-22	5.43435e-20	Rcbtb2	High	FALSE	5.43435e-20
150	ENSMUSG00000037860	523.489	1.22333	0.229421	7.05313e-09	2.92915e-07	Aim2	High	FALSE	2.92915e-07
149	ENSMUSG00000039304	2000.92	1.22623	0.120803	2.63932e-25	4.38441e-23	Tnfsf10	High	FALSE	4.38441e-23
148	ENSMUSG00000078922	247.097	1.23449	0.320244	8.01131e-06	0.000187253	Tgtp1	High	FALSE	0.000187253
147	ENSMUSG00000062585	296.825	1.23866	0.365844	3.13088e-05	0.000635004	Cnr2	High	FALSE	0.000635004
146	ENSMUSG00000049422	108.067	1.24317	0.518521	0.000825822	0.010234	Chchd10	High	FALSE	0.010234
145	ENSMUSG00000039899	1602.61	1.24724	0.16145	6.60689e-16	5.98652e-14	Fgl2	High	FALSE	5.98652e-14
144	ENSMUSG00000119679	78.8114	1.25283	0.687208	0.00232311	0.0233213	Gm22003	High	FALSE	0.0233213
143	ENSMUSG00000038244	379.746	1.28052	0.318467	2.68434e-06	6.9611e-05	Mical2	High	FALSE	6.9611e-05
142	ENSMUSG00000050350	1661.67	1.28829	0.137666	5.87881e-22	7.73896e-20	Gpr18	High	FALSE	7.73896e-20
141	ENSMUSG00000021069	72.7479	1.29646	0.647176	0.0019147	0.0199833	Pygl	High	FALSE	0.0199833
140	ENSMUSG00000071324	102.242	1.3011	0.551312	0.000799439	0.00996906	Armc2	High	FALSE	0.00996906
139	ENSMUSG00000002602	392.36	1.303	0.250027	1.37723e-08	5.50655e-07	Axl	High	FALSE	5.50655e-07
138	ENSMUSG00000030283	103.002	1.30538	0.590727	0.000987747	0.0117305	St8sia1	High	FALSE	0.0117305
137	ENSMUSG00000050989	586.749	1.3083	0.212654	5.44315e-11	3.03815e-09	Selenon	High	FALSE	3.03815e-09
136	ENSMUSG00000028572	465.267	1.31186	0.235643	1.83674e-09	8.43088e-08	Hook1	High	FALSE	8.43088e-08
135	ENSMUSG00000048534	1918.94	1.31492	0.138808	1.75265e-22	2.42143e-20	Jaml	High	FALSE	2.42143e-20
134	ENSMUSG00000065196	136.496	1.31793	0.533333	0.000484654	0.00655316	Snord85	High	FALSE	0.00655316
133	ENSMUSG00000031132	300.853	1.32452	0.294577	4.5248e-07	1.39073e-05	Cd40lg	High	FALSE	1.39073e-05
132	ENSMUSG00000039942	2090.1	1.32844	0.129461	6.42586e-26	1.09349e-23	Ptger4	High	FALSE	1.09349e-23
131	ENSMUSG00000062545	417.423	1.33298	0.260479	1.95191e-08	7.54488e-07	Tlr12	High	FALSE	7.54488e-07
130	ENSMUSG00000025921	284.528	1.33738	0.318537	1.5528e-06	4.23198e-05	Rdh10	High	FALSE	4.23198e-05
129	ENSMUSG00000017897	971.769	1.33955	0.173918	8.59237e-16	7.63681e-14	Eya2	High	FALSE	7.63681e-14
128	ENSMUSG00000080478	45.4167	1.34987	0.913588	0.00409224	0.0358913	Snord23	High	FALSE	0.0358913
127	ENSMUSG00000071552	523.716	1.35406	0.256941	7.0462e-09	2.92915e-07	Tigit	High	TRUE	2.92915e-07
126	ENSMUSG00000033170	52.5738	1.3629	0.988004	0.00330936	0.0305457	Card10	High	FALSE	0.0305457
125	ENSMUSG00000076617	2160.12	1.36417	0.127428	6.36909e-28	1.23767e-25	Ighm	High	FALSE	1.23767e-25
124	ENSMUSG00000051506	85.7444	1.37039	0.689267	0.00135089	0.0150201	Wdfy4	High	FALSE	0.0150201
123	ENSMUSG00000029408	566.358	1.38908	0.212129	4.1443e-12	2.75379e-10	Abcb9	High	FALSE	2.75379e-10
122	ENSMUSG00000120140	271.787	1.39346	0.325379	1.03911e-06	2.95311e-05	Gm57204	High	FALSE	2.95311e-05
121	ENSMUSG00000040276	320.807	1.39868	0.288405	7.57095e-08	2.58301e-06	Pacsin1	High	FALSE	2.58301e-06
120	ENSMUSG00000049410	811.222	1.3994	0.181863	9.76388e-16	8.51532e-14	Zfp683	High	TRUE	8.51532e-14
119	ENSMUSG00000111118	104.833	1.4026	0.505786	0.000285652	0.00419578	NA	High	FALSE	0.00419578
118	ENSMUSG00000031176	280.327	1.41295	0.380413	7.12726e-06	0.000169139	Dynlt3	High	FALSE	0.000169139
117	ENSMUSG00000065219	552.672	1.41321	0.333531	5.92736e-07	1.7805e-05	Snord32a	High	FALSE	1.7805e-05
116	ENSMUSG00000043243	93.6081	1.41496	0.572697	0.000568112	0.00749286	Niban3	High	FALSE	0.00749286
115	ENSMUSG00000064823	201.848	1.43156	0.361621	4.36471e-06	0.000107797	Snord82	High	FALSE	0.000107797
114	ENSMUSG00000037940	2174.62	1.43587	0.115703	1.74036e-36	4.86994e-34	Inpp4b	High	FALSE	4.86994e-34
113	ENSMUSG00000118790	293.025	1.43684	0.318097	3.28392e-07	1.03674e-05	Gm25939	High	FALSE	1.03674e-05
112	ENSMUSG00000029359	296.099	1.43914	0.301462	1.07039e-07	3.59043e-06	Tesc	High	FALSE	3.59043e-06
111	ENSMUSG00000026765	193.148	1.46495	0.382846	6.67388e-06	0.000159738	Lypd6b	High	FALSE	0.000159738
110	ENSMUSG00000022793	23.8525	1.46883	2.77651	0.00453679	0.0388621	B4galt4	High	FALSE	0.0388621
109	ENSMUSG00000031995	332.822	1.47969	0.286531	1.40392e-08	5.59722e-07	St14	High	FALSE	5.59722e-07
108	ENSMUSG00000029322	1484.32	1.4896	0.149364	1.15574e-24	1.87525e-22	Plac8	High	FALSE	1.87525e-22
107	ENSMUSG00000028957	196.236	1.4951	0.412058	1.16244e-05	0.00026418	Per3	High	FALSE	0.00026418
106	ENSMUSG00000074923	785.41	1.50764	0.248587	4.28546e-11	2.42102e-09	Pak6	High	FALSE	2.42102e-09
105	ENSMUSG00000044788	39.2217	1.54256	1.1333	0.00308697	0.0291445	Fads6	High	FALSE	0.0291445
104	ENSMUSG00000072825	755.679	1.54946	0.200904	6.75697e-16	6.08302e-14	Cep170b	High	FALSE	6.08302e-14
103	ENSMUSG00000076435	809.777	1.55402	0.178718	2.36663e-19	2.752e-17	Acsf2	High	FALSE	2.752e-17
102	ENSMUSG00000052374	200.271	1.56184	0.411379	5.54905e-06	0.000134663	Actn2	High	FALSE	0.000134663
101	ENSMUSG00000054072	61.0842	1.56351	0.769026	0.00124647	0.0140965	Iigp1	High	FALSE	0.0140965
100	ENSMUSG00000024610	350.75	1.58629	0.276831	5.70597e-10	2.76462e-08	Cd74	High	FALSE	2.76462e-08
99	ENSMUSG00000018427	51.0943	1.59736	0.862868	0.00165957	0.0177182	Ypel2	High	FALSE	0.0177182
98	ENSMUSG00000040584	3372.62	1.60121	0.10894	3.68995e-50	1.66095e-47	Abcb1a	High	FALSE	1.66095e-47
97	ENSMUSG00000052928	79.6375	1.61038	0.663316	0.000478964	0.00650143	Ctif	High	FALSE	0.00650143
96	ENSMUSG00000097240	151.193	1.61089	0.416931	5.79054e-06	0.000139795	Gm26614	High	FALSE	0.000139795
95	ENSMUSG00000066363	126.415	1.62226	0.454784	1.87281e-05	0.000405167	Serpina3f	High	FALSE	0.000405167
94	ENSMUSG00000030775	370.64	1.63638	0.312795	6.14203e-09	2.5815e-07	Trat1	High	FALSE	2.5815e-07
93	ENSMUSG00000027380	126.951	1.64073	0.450518	1.39592e-05	0.000310665	Acoxl	High	FALSE	0.000310665
92	ENSMUSG00000058881	60.6004	1.64114	0.740076	0.000853986	0.0104991	Zfp516	High	FALSE	0.0104991
91	ENSMUSG00000113669	1037.32	1.64438	0.171246	4.36776e-23	6.55352e-21	Gm36723	High	FALSE	6.55352e-21
90	ENSMUSG00000053646	29.4852	1.64724	2.18797	0.00336951	0.0309941	Plxnb1	High	FALSE	0.0309941
89	ENSMUSG00000000532	255.462	1.64981	0.321852	1.59184e-08	6.23948e-07	Acvr1b	High	FALSE	6.23948e-07
88	ENSMUSG00000019996	150.1	1.65041	0.442128	8.37799e-06	0.000194748	Map7	High	FALSE	0.000194748
87	ENSMUSG00000040714	92.0567	1.66222	0.658535	0.000277507	0.00408906	Klc3	High	FALSE	0.00408906
86	ENSMUSG00000100170	61.8046	1.66891	0.762599	0.00080127	0.00997663	Gm28942	High	FALSE	0.00997663
85	ENSMUSG00000025780	142.958	1.67089	0.588348	7.95607e-05	0.00139822	Itih5	High	FALSE	0.00139822
84	ENSMUSG00000034245	192.887	1.67209	0.36551	2.52048e-07	8.02986e-06	Hdac11	High	FALSE	8.02986e-06
83	ENSMUSG00000048965	87.975	1.69052	0.548403	9.58469e-05	0.00164104	Mrgpre	High	FALSE	0.00164104
82	ENSMUSG00000003992	361.051	1.69408	0.313621	2.35016e-09	1.06821e-07	Ssbp2	High	FALSE	1.06821e-07
81	ENSMUSG00000073421	159.914	1.71577	0.399417	9.5914e-07	2.7314e-05	H2-Ab1	High	FALSE	2.7314e-05
80	ENSMUSG00000026770	1286.36	1.73369	0.157442	1.72228e-29	3.58697e-27	Il2ra	High	TRUE	3.58697e-27
79	ENSMUSG00000038400	26.0215	1.73487	1.56858	0.00352747	0.0320041	Pmepa1	High	FALSE	0.0320041
78	ENSMUSG00000030844	627.499	1.76008	0.209193	2.12575e-18	2.26433e-16	Rgs10	High	FALSE	2.26433e-16
77	ENSMUSG00000046550	68.0562	1.76172	0.75641	0.000470196	0.0064136	Spin2c	High	FALSE	0.0064136
76	ENSMUSG00000018428	148.316	1.77692	0.548691	2.48249e-05	0.00051935	Akap1	High	FALSE	0.00051935
75	ENSMUSG00000083679	26.3205	1.78143	1.65253	0.00293707	0.0281483	Gm12892	High	FALSE	0.0281483
74	ENSMUSG00000086236	20.358	1.78656	2.0491	0.00469424	0.0399411	5830418P13Rik	High	FALSE	0.0399411
73	ENSMUSG00000020846	1670.1	1.78766	0.132109	6.16524e-43	2.26394e-40	Rflnb	High	FALSE	2.26394e-40
72	ENSMUSG00000043807	66.2167	1.78892	0.648596	0.00023929	0.00359812	Ly6g5b	High	FALSE	0.00359812
71	ENSMUSG00000030592	63.3652	1.79262	0.695845	0.000349978	0.00500369	Ryr1	High	FALSE	0.00500369
70	ENSMUSG00000029816	87.2514	1.79375	0.710739	0.000223638	0.0033957	Gpnmb	High	FALSE	0.0033957
69	ENSMUSG00000116891	27.5173	1.79621	1.30606	0.00318493	0.0297673	Gm32679	High	FALSE	0.0297673
68	ENSMUSG00000068252	122.298	1.80877	0.459243	4.07159e-06	0.000101455	Apol7b	High	FALSE	0.000101455
67	ENSMUSG00000104213	51.826	1.82211	0.784608	0.000681381	0.00870695	Ighd	High	FALSE	0.00870695
66	ENSMUSG00000065752	26.5765	1.83825	1.6795	0.00283968	0.0273652	Gm23344	High	FALSE	0.0273652
65	ENSMUSG00000030084	249.126	1.8569	0.347039	3.64776e-09	1.57588e-07	Plxna1	High	FALSE	1.57588e-07
64	ENSMUSG00000070390	96.8863	1.85998	0.550799	2.7968e-05	0.000575612	Nlrp1b	High	FALSE	0.000575612
63	ENSMUSG00000028037	49.4726	1.87033	0.824198	0.000667017	0.00855657	Ifi44	High	FALSE	0.00855657
62	ENSMUSG00000087452	43.037	1.87363	0.977293	0.00108417	0.0126493	Gm11998	High	FALSE	0.0126493
61	ENSMUSG00000019960	650.319	1.91703	0.195983	8.39554e-24	1.30168e-21	Dusp6	High	FALSE	1.30168e-21
60	ENSMUSG00000026358	1934.61	1.94289	0.144777	1.55546e-42	5.56536e-40	Rgs1	High	FALSE	5.56536e-40
59	ENSMUSG00000020961	38.3493	1.96472	0.936361	0.00110282	0.0127774	Ston2	High	FALSE	0.0127774
58	ENSMUSG00000030651	1618.28	1.96593	0.17021	2.01638e-32	5.21047e-30	Art2b	High	TRUE	5.21047e-30
57	ENSMUSG00000030246	47.0594	1.98587	0.855297	0.000533028	0.00711758	Ldhb	High	FALSE	0.00711758
56	ENSMUSG00000038776	170.639	2.00572	0.447657	2.12841e-07	6.87495e-06	Ephx1	High	FALSE	6.87495e-06
55	ENSMUSG00000026090	65.983	2.01124	0.633827	6.54717e-05	0.00118341	Cracdl	High	FALSE	0.00118341
54	ENSMUSG00000029530	239.715	2.03256	0.474757	2.22911e-07	7.18163e-06	Ccr9	High	TRUE	7.18163e-06
53	ENSMUSG00000038304	3131.28	2.04584	0.107705	9.97357e-82	1.39171e-78	Cd160	High	TRUE	1.39171e-78
52	ENSMUSG00000033577	278.41	2.05623	0.314468	2.71995e-12	1.87892e-10	Myo6	High	FALSE	1.87892e-10
51	ENSMUSG00000050014	67.7801	2.07376	0.731692	0.000103808	0.00175156	Apol10b	High	FALSE	0.00175156
50	ENSMUSG00000030577	977.119	2.13463	0.172462	1.745e-36	4.86994e-34	Cd22	High	FALSE	4.86994e-34
49	ENSMUSG00000042377	33.4701	2.17792	1.40087	0.00119867	0.0136429	Fam83g	High	FALSE	0.0136429
48	ENSMUSG00000074063	136.395	2.21614	0.444001	2.54887e-08	9.56101e-07	Osgin1	High	FALSE	9.56101e-07
47	ENSMUSG00000037820	26.0394	2.23535	1.60745	0.00132313	0.0147941	Tgm2	High	FALSE	0.0147941
46	ENSMUSG00000118839	45.2399	2.25459	0.810957	0.000182597	0.00285646	Gm25360	High	FALSE	0.00285646
45	ENSMUSG00000004552	1118.19	2.26902	0.162917	1.96364e-45	8.30324e-43	Ctse	High	FALSE	8.30324e-43
44	ENSMUSG00000038843	138.29	2.2839	0.429093	4.90052e-09	2.09119e-07	Gcnt1	High	FALSE	2.09119e-07
43	ENSMUSG00000040229	103.089	2.28733	0.524884	4.80153e-07	1.46931e-05	Gpr34	High	FALSE	1.46931e-05
42	ENSMUSG00000038264	183.056	2.2998	0.390726	1.57262e-10	8.34385e-09	Sema7a	High	FALSE	8.34385e-09
41	ENSMUSG00000074892	200.074	2.30132	0.369813	2.03841e-11	1.21555e-09	B3galt5	High	FALSE	1.21555e-09
40	ENSMUSG00000029919	75.8909	2.30868	0.676059	1.44987e-05	0.000321135	Hpgds	High	FALSE	0.000321135
39	ENSMUSG00000036186	27.4036	2.30895	1.61583	0.00140217	0.0154393	Dipk1b	High	FALSE	0.0154393
38	ENSMUSG00000043099	867.995	2.37229	0.219849	5.87834e-29	1.20627e-26	Hic1	High	TRUE	1.20627e-26
37	ENSMUSG00000072966	18.4197	2.38978	1.65483	0.00250349	0.0247231	Gprasp2	High	FALSE	0.0247231
36	ENSMUSG00000004633	327.318	2.39072	0.292852	1.258e-17	1.24497e-15	Chn2	High	FALSE	1.24497e-15
35	ENSMUSG00000030217	47.9764	2.39851	0.803397	8.49877e-05	0.00147686	Art4	High	FALSE	0.00147686
34	ENSMUSG00000054672	1006.84	2.51399	0.181678	5.33775e-45	2.12809e-42	Scart2	High	FALSE	2.12809e-42
33	ENSMUSG00000026573	148.335	2.5836	0.416971	2.69125e-11	1.57811e-09	Xcl1	High	TRUE	1.57811e-09
32	ENSMUSG00000069170	31.1717	2.72001	1.07622	0.000266083	0.00396272	Adgrv1	High	FALSE	0.00396272
31	ENSMUSG00000028246	243.311	2.72037	0.374551	7.80063e-15	6.40294e-13	Faxc	High	FALSE	6.40294e-13
30	ENSMUSG00000021200	1132.96	2.74344	0.170791	1.29663e-59	7.5388e-57	Asb2	High	FALSE	7.5388e-57
29	ENSMUSG00000029769	75.9731	2.75873	0.696563	1.27577e-06	3.56755e-05	Ccdc136	High	FALSE	3.56755e-05
28	ENSMUSG00000030930	203.043	2.77088	0.362888	9.72987e-16	8.51532e-14	Chst15	High	FALSE	8.51532e-14
27	ENSMUSG00000021983	2506.69	2.86023	0.112601	1.24062e-143	3.46231e-140	Atp8a2	High	FALSE	1e-100
26	ENSMUSG00000064247	70.5178	2.87521	0.62228	1.52867e-07	5.05476e-06	Plcxd1	High	FALSE	5.05476e-06
25	ENSMUSG00000029468	1713.1	2.96625	0.145894	1.59455e-93	2.47227e-90	P2rx7	High	TRUE	2.47227e-90
24	ENSMUSG00000001270	632.528	2.99993	0.243937	9.44976e-37	2.74712e-34	Ckb	High	FALSE	2.74712e-34
23	ENSMUSG00000037224	31.7816	3.08284	1.29734	0.000185989	0.00290301	Zfyve28	High	FALSE	0.00290301
22	ENSMUSG00000048281	15.8108	3.13881	1.94901	0.00150805	0.0164144	Dleu7	High	FALSE	0.0164144
21	ENSMUSG00000053063	70.5941	3.19197	0.740309	2.28284e-07	7.32294e-06	Clec12a	High	FALSE	7.32294e-06
20	ENSMUSG00000051339	108.97	3.29806	0.627572	1.14612e-09	5.34882e-08	2900026A02Rik	High	FALSE	5.34882e-08
19	ENSMUSG00000055629	142.789	3.33259	0.461913	1.42246e-14	1.11511e-12	B4galnt4	High	FALSE	1.11511e-12
18	ENSMUSG00000025920	43.9078	3.35523	1.11613	2.07651e-05	0.00044373	Stau2	High	FALSE	0.00044373
17	ENSMUSG00000038298	50.4123	3.78689	1.11868	1.32388e-06	3.69469e-05	Pdzk1	High	FALSE	3.69469e-05
16	ENSMUSG00000026576	27.954	3.8693	2.27645	5.02221e-05	0.000944473	Atp1b1	High	FALSE	0.000944473
15	ENSMUSG00000105443	19.5568	4.05553	2.25519	0.000156536	0.00247935	NA	High	FALSE	0.00247935
14	ENSMUSG00000024600	60.9692	4.05665	0.834946	9.43268e-09	3.85993e-07	Slc27a6	High	FALSE	3.85993e-07
13	ENSMUSG00000053617	263.963	4.24287	1.43301	3.93238e-06	9.86914e-05	Sh3pxd2a	High	FALSE	9.86914e-05
12	ENSMUSG00000046456	18.0676	4.41307	1.8171	0.000211442	0.0032494	Tmem150b	High	FALSE	0.0032494
11	ENSMUSG00000019852	27.7995	4.59262	1.57568	1.74302e-05	0.00037944	Arfgef3	High	FALSE	0.00037944
10	ENSMUSG00000063522	23.771	4.63973	1.85477	4.49184e-05	0.00086335	Ly6m	High	FALSE	0.00086335
9	ENSMUSG00000040183	52.3113	4.65748	1.07574	4.88431e-08	1.73867e-06	Ankrd6	High	FALSE	1.73867e-06
8	ENSMUSG00000076473	18.1279	5.21794	1.80408	8.03653e-05	0.00141059	Trbv16	High	FALSE	0.00141059
7	ENSMUSG00000044254	20.7988	5.71186	1.91101	2.89105e-05	0.00059239	Pcsk9	High	FALSE	0.00059239
6	ENSMUSG00000037206	30.2581	6.02186	1.34626	1.12277e-06	3.16507e-05	Islr	High	FALSE	3.16507e-05
5	ENSMUSG00000110386	26.3683	6.31732	1.73475	2.76618e-06	7.12164e-05	Gm42031	High	FALSE	7.12164e-05
4	ENSMUSG00000105703	191.501	6.54275	1.53798	2.38399e-08	9.04587e-07	Gm43305	High	FALSE	9.04587e-07
3	ENSMUSG00000076474	12.9893	6.91019	3.14611	0.000118231	0.00193637	Trbv17	High	FALSE	0.00193637
2	ENSMUSG00000111971	13.9191	7.24309	3.10164	5.26629e-05	0.000982431	Gm48678	High	FALSE	0.000982431
1	ENSMUSG00000046634	24.4637	8.38525	2.98517	6.09722e-07	1.82186e-05	Pkd1l1	High	FALSE	1.82186e-05
13593	ENSMUSG00000052673	78.3209	-0.987919	0.71972	0.00613575	0.0490931	Gm9887	Moderate	FALSE	0.0490931
13592	ENSMUSG00000020520	1499.6	-0.982758	0.156645	3.18714e-11	1.84537e-09	Galnt10	Moderate	FALSE	1.84537e-09
13591	ENSMUSG00000024544	250.374	-0.982274	0.369493	0.000519394	0.00697558	Ldlrad4	Moderate	FALSE	0.00697558
13589	ENSMUSG00000037960	209.785	-0.981851	0.399173	0.000859566	0.0105415	Card19	Moderate	FALSE	0.0105415
13588	ENSMUSG00000120115	152.41	-0.981534	0.420008	0.00134778	0.0149976	Gm57206	Moderate	FALSE	0.0149976
13587	ENSMUSG00000028064	3162.37	-0.981411	0.112859	3.40757e-19	3.92969e-17	Sema4a	Moderate	FALSE	3.92969e-17
13586	ENSMUSG00000102973	93.5376	-0.98141	0.646361	0.00519736	0.0432869	E430014B02Rik	Moderate	FALSE	0.0432869
13585	ENSMUSG00000041775	155.009	-0.980089	0.436815	0.00159216	0.0171295	Mapk1ip1	Moderate	FALSE	0.0171295
13584	ENSMUSG00000114279	100.559	-0.977828	0.588962	0.00465514	0.0396568	H2bc14	Moderate	FALSE	0.0396568
13583	ENSMUSG00000001444	4380.68	-0.977343	0.106245	3.36566e-21	4.26949e-19	Tbx21	Moderate	TRUE	4.26949e-19
13582	ENSMUSG00000070315	212.932	-0.974503	0.369712	0.000606433	0.00790857	4930581F22Rik	Moderate	FALSE	0.00790857
13581	ENSMUSG00000025790	1390.01	-0.974262	0.166043	3.72328e-10	1.86217e-08	Slco3a1	Moderate	FALSE	1.86217e-08
13580	ENSMUSG00000041961	449.755	-0.973537	0.300229	7.73144e-05	0.00136218	Znrf3	Moderate	FALSE	0.00136218
13579	ENSMUSG00000033161	7430.97	-0.971776	0.104306	7.84744e-22	1.01392e-19	Atp1a1	Moderate	FALSE	1.01392e-19
13578	ENSMUSG00000103094	106.976	-0.970262	0.811986	0.00481108	0.0408356	Gm37558	Moderate	FALSE	0.0408356
13577	ENSMUSG00000116433	170.16	-0.970012	0.480456	0.00213709	0.0218308	Gm49553	Moderate	FALSE	0.0218308
13575	ENSMUSG00000029178	4255.37	-0.967692	0.151182	1.04358e-11	6.50097e-10	Klf3	Moderate	TRUE	6.50097e-10
13574	ENSMUSG00000020183	311.258	-0.966906	0.324657	0.000207178	0.00320151	Cpm	Moderate	FALSE	0.00320151
13573	ENSMUSG00000024317	1030.05	-0.961948	0.161101	2.5819e-10	1.33437e-08	Rnf138	Moderate	FALSE	1.33437e-08
13572	ENSMUSG00000030413	274.71	-0.960002	0.345511	0.000381062	0.005328	Pglyrp1	Moderate	FALSE	0.005328
13571	ENSMUSG00000037894	934.552	-0.956941	0.169712	1.80239e-09	8.32799e-08	H2az1	Moderate	FALSE	8.32799e-08
13570	ENSMUSG00000031907	128.199	-0.956834	0.53228	0.00363424	0.0326754	Zfp90	Moderate	FALSE	0.0326754
13569	ENSMUSG00000003199	1314.93	-0.954823	0.156094	9.20177e-11	4.99617e-09	Mpnd	Moderate	FALSE	4.99617e-09
13568	ENSMUSG00000049103	3121.21	-0.953987	0.111132	9.43412e-19	1.04479e-16	Ccr2	Moderate	FALSE	1.04479e-16
13567	ENSMUSG00000069305	91.6077	-0.953164	0.988276	0.00484712	0.0410417	H4c18	Moderate	FALSE	0.0410417
13566	ENSMUSG00000020886	203.501	-0.952561	0.415067	0.00131014	0.0146748	Dlg4	Moderate	FALSE	0.0146748
13565	ENSMUSG00000033416	580.138	-0.951518	0.20896	5.31069e-07	1.6145e-05	Gucd1	Moderate	FALSE	1.6145e-05
13564	ENSMUSG00000040322	666.401	-0.947405	0.202851	2.92953e-07	9.29059e-06	Slc25a24	Moderate	FALSE	9.29059e-06
13563	ENSMUSG00000089417	1092.51	-0.94437	0.156481	1.70192e-10	8.96175e-09	Gm22009	Moderate	FALSE	8.96175e-09
13562	ENSMUSG00000021676	3796.9	-0.944269	0.0951827	4.21262e-24	6.67987e-22	Iqgap2	Moderate	FALSE	6.67987e-22
13561	ENSMUSG00000023827	253.575	-0.943516	0.449188	0.00163337	0.0174652	Agpat4	Moderate	FALSE	0.0174652
13560	ENSMUSG00000074212	131.071	-0.943428	0.497723	0.00330981	0.0305457	Dnajb14	Moderate	FALSE	0.0305457
13559	ENSMUSG00000002820	759.723	-0.942294	0.198501	1.9772e-07	6.41623e-06	Atg4d	Moderate	FALSE	6.41623e-06
13558	ENSMUSG00000028086	1148.32	-0.937039	0.175975	9.29753e-09	3.81582e-07	Fbxw7	Moderate	FALSE	3.81582e-07
13557	ENSMUSG00000028982	142.687	-0.936788	0.444577	0.00239566	0.0238826	Slc25a33	Moderate	FALSE	0.0238826
13556	ENSMUSG00000058216	205.958	-0.936299	0.36069	0.000776947	0.00973206	Gstp3	Moderate	FALSE	0.00973206
13555	ENSMUSG00000072235	312.981	-0.933467	0.287674	0.000105601	0.0017775	Tuba1a	Moderate	FALSE	0.0017775
13554	ENSMUSG00000032336	1878.86	-0.930889	0.130335	1.01331e-13	7.60199e-12	Nptn	Moderate	FALSE	7.60199e-12
13553	ENSMUSG00000034936	483.425	-0.925788	0.228094	4.9564e-06	0.000121336	Arl4d	Moderate	FALSE	0.000121336
13552	ENSMUSG00000101599	184.978	-0.924109	0.40908	0.00162801	0.0174345	NA	Moderate	FALSE	0.0174345
13551	ENSMUSG00000106918	295.709	-0.923464	0.294018	0.00014976	0.00238557	Mrpl33	Moderate	FALSE	0.00238557
13550	ENSMUSG00000029570	6005.64	-0.922862	0.0871042	3.51636e-27	6.54231e-25	Lfng	Moderate	FALSE	6.54231e-25
13548	ENSMUSG00000025584	138.838	-0.9179	0.548298	0.00430453	0.0373309	Pde8a	Moderate	FALSE	0.0373309
13547	ENSMUSG00000027605	1102.09	-0.915828	0.164207	2.55131e-09	1.14473e-07	Acss2	Moderate	FALSE	1.14473e-07
13546	ENSMUSG00000039483	426.583	-0.913003	0.257053	3.52142e-05	0.000703981	Asb6	Moderate	FALSE	0.000703981
13545	ENSMUSG00000047712	231.919	-0.910238	0.358044	0.00086252	0.0105575	Ust	Moderate	FALSE	0.0105575
13544	ENSMUSG00000025366	9740.49	-0.909912	0.0794411	3.11986e-31	7.1368e-29	Esyt1	Moderate	FALSE	7.1368e-29
13543	ENSMUSG00000035311	1845.46	-0.908606	0.134633	1.65401e-12	1.16566e-10	Gnptab	Moderate	FALSE	1.16566e-10
13542	ENSMUSG00000098112	8618.2	-0.907064	0.0764402	2.17472e-33	5.72567e-31	Bin2	Moderate	FALSE	5.72567e-31
13541	ENSMUSG00000071649	643.817	-0.905985	0.202428	8.01716e-07	2.32581e-05	B3gat3	Moderate	FALSE	2.32581e-05
13539	ENSMUSG00000027882	376.894	-0.905356	0.273506	8.44633e-05	0.00146958	Stxbp3	Moderate	FALSE	0.00146958
13538	ENSMUSG00000035042	30499.8	-0.904733	0.0676535	8.48848e-42	2.96121e-39	Ccl5	Moderate	FALSE	2.96121e-39
13537	ENSMUSG00000008035	313.101	-0.904361	0.28739	0.000154552	0.0024507	Mid1ip1	Moderate	FALSE	0.0024507
13535	ENSMUSG00000028476	186.647	-0.902455	0.41566	0.00202621	0.0207743	Reck	Moderate	FALSE	0.0207743
13534	ENSMUSG00000067235	925.5	-0.90042	0.168541	1.02758e-08	4.16826e-07	H2-Q10	Moderate	FALSE	4.16826e-07
13532	ENSMUSG00000030265	836.244	-0.897699	0.201118	7.99682e-07	2.32474e-05	Kras	Moderate	FALSE	2.32474e-05
13530	ENSMUSG00000036894	1022.45	-0.896224	0.173179	2.38561e-08	9.04587e-07	Rap2b	Moderate	FALSE	9.04587e-07
13529	ENSMUSG00000022849	133.078	-0.895663	0.506423	0.00436088	0.0376878	Hspbap1	Moderate	FALSE	0.0376878
13528	ENSMUSG00000040721	1566.6	-0.895398	0.160988	2.65346e-09	1.18674e-07	Zfhx2	Moderate	FALSE	1.18674e-07
13527	ENSMUSG00000104291	652.887	-0.895273	0.203732	1.15185e-06	3.23398e-05	A130071D04Rik	Moderate	FALSE	3.23398e-05
13526	ENSMUSG00000013698	1165.12	-0.892891	0.151151	3.89878e-10	1.94298e-08	Pea15a	Moderate	FALSE	1.94298e-08
13525	ENSMUSG00000021892	403.666	-0.889457	0.274416	0.000106506	0.00178844	Sh3bp5	Moderate	FALSE	0.00178844
13524	ENSMUSG00000034993	396.077	-0.888849	0.251575	4.18889e-05	0.000812959	Vat1	Moderate	FALSE	0.000812959
13523	ENSMUSG00000013846	1319.74	-0.887714	0.162856	5.17669e-09	2.19561e-07	St3gal1	Moderate	FALSE	2.19561e-07
13521	ENSMUSG00000066877	588.639	-0.883581	0.223927	7.96079e-06	0.000186697	Nck2	Moderate	FALSE	0.000186697
13520	ENSMUSG00000120373	248.503	-0.883412	0.387806	0.00153186	0.0165702	Gm30603	Moderate	FALSE	0.0165702
13519	ENSMUSG00000028480	2835.19	-0.88136	0.112139	4.43568e-16	4.07207e-14	Glipr2	Moderate	FALSE	4.07207e-14
13518	ENSMUSG00000040312	292.094	-0.880138	0.32558	0.000566704	0.00748135	Cchcr1	Moderate	FALSE	0.00748135
13517	ENSMUSG00000025795	231.556	-0.879569	0.367152	0.00127822	0.0144169	Rassf3	Moderate	FALSE	0.0144169
13516	ENSMUSG00000025026	5020.33	-0.878993	0.0895366	9.92144e-24	1.52136e-21	Add3	Moderate	FALSE	1.52136e-21
13515	ENSMUSG00000024235	313.233	-0.877955	0.298205	0.000289479	0.00424305	Map3k8	Moderate	FALSE	0.00424305
13514	ENSMUSG00000037773	181.722	-0.877667	0.42846	0.00272514	0.0264257	Pced1a	Moderate	FALSE	0.0264257
13513	ENSMUSG00000020782	391.501	-0.87754	0.25672	6.59138e-05	0.00118986	Llgl2	Moderate	FALSE	0.00118986
13511	ENSMUSG00000002279	339.977	-0.876835	0.302104	0.000320994	0.00463704	Lmf1	Moderate	FALSE	0.00463704
13510	ENSMUSG00000094410	795.364	-0.873382	0.191757	5.66124e-07	1.7062e-05	Zbed6	Moderate	FALSE	1.7062e-05
13509	ENSMUSG00000018925	679.336	-0.873029	0.195639	9.12723e-07	2.61522e-05	Heatr9	Moderate	FALSE	2.61522e-05
13508	ENSMUSG00000039637	1553.32	-0.872654	0.136471	2.00934e-11	1.20336e-09	Coro7	Moderate	FALSE	1.20336e-09
13507	ENSMUSG00000000078	1837.26	-0.871418	0.13741	2.69164e-11	1.57811e-09	Klf6	Moderate	FALSE	1.57811e-09
13506	ENSMUSG00000038517	516.749	-0.869362	0.271716	0.000120324	0.00196604	Tbkbp1	Moderate	FALSE	0.00196604
13505	ENSMUSG00000037788	698.689	-0.868093	0.227564	1.27503e-05	0.000287892	Vopp1	Moderate	FALSE	0.000287892
13504	ENSMUSG00000030793	627.156	-0.864448	0.219912	8.66582e-06	0.000200535	Pycard	Moderate	FALSE	0.000200535
13503	ENSMUSG00000071647	979.799	-0.855072	0.168663	4.65133e-08	1.66422e-06	Eml3	Moderate	FALSE	1.66422e-06
13501	ENSMUSG00000036452	3681.83	-0.852909	0.101485	5.13201e-18	5.22715e-16	Arhgap26	Moderate	FALSE	5.22715e-16
13500	ENSMUSG00000096472	408.696	-0.849802	0.256835	9.63546e-05	0.00164771	Cdkn2d	Moderate	FALSE	0.00164771
13499	ENSMUSG00000030314	329.006	-0.846316	0.277877	0.000236745	0.00356368	Atg7	Moderate	FALSE	0.00356368
13497	ENSMUSG00000026558	766.254	-0.839705	0.210928	7.08347e-06	0.000168608	Uck2	Moderate	FALSE	0.000168608
13496	ENSMUSG00000001627	420.996	-0.839028	0.256641	0.000111431	0.00185771	Ifrd1	Moderate	FALSE	0.00185771
13495	ENSMUSG00000104960	255.626	-0.83587	0.36259	0.0017404	0.0184822	Snhg8	Moderate	FALSE	0.0184822
13494	ENSMUSG00000028649	20324.8	-0.833816	0.0789574	4.41963e-27	8.00928e-25	Macf1	Moderate	FALSE	8.00928e-25
13493	ENSMUSG00000024066	549.711	-0.832627	0.238224	4.88352e-05	0.000920873	Xdh	Moderate	FALSE	0.000920873
13491	ENSMUSG00000034949	41.6241	-0.828657	4.85871	0.00554121	0.0452705	Zfr2	Moderate	FALSE	0.0452705
13490	ENSMUSG00000035545	1499.98	-0.826048	0.139481	4.10572e-10	2.03884e-08	Leng8	Moderate	FALSE	2.03884e-08
13489	ENSMUSG00000076432	1758.87	-0.824961	0.136471	1.87183e-10	9.74608e-09	Ywhaq	Moderate	FALSE	9.74608e-09
13487	ENSMUSG00000038991	1111.11	-0.824114	0.168715	1.23521e-07	4.13336e-06	Txndc5	Moderate	FALSE	4.13336e-06
13486	ENSMUSG00000097705	895.685	-0.823881	0.207531	7.16995e-06	0.000169715	Gm26740	Moderate	FALSE	0.000169715
13485	ENSMUSG00000001029	545.986	-0.819439	0.234751	5.14778e-05	0.000965053	Icam2	Moderate	FALSE	0.000965053
13484	ENSMUSG00000034480	442.484	-0.819122	0.256287	0.00014613	0.00233574	Diaph2	Moderate	FALSE	0.00233574
13483	ENSMUSG00000042331	185.549	-0.819039	0.409028	0.00351091	0.0318804	Specc1	Moderate	FALSE	0.0318804
13482	ENSMUSG00000034586	1560.9	-0.818232	0.13813	4.13691e-10	2.04704e-08	Hid1	Moderate	FALSE	2.04704e-08
13481	ENSMUSG00000028362	315.819	-0.816579	0.345799	0.00148217	0.0161454	Tnfsf8	Moderate	FALSE	0.0161454
13480	ENSMUSG00000033439	189.684	-0.815548	0.376486	0.00267216	0.0259848	Trmt13	Moderate	FALSE	0.0259848
13477	ENSMUSG00000041959	6149.8	-0.813062	0.109406	1.23422e-14	9.84128e-13	S100a10	Moderate	FALSE	9.84128e-13
13476	ENSMUSG00000016194	988.314	-0.812279	0.168013	1.5981e-07	5.2347e-06	Hsd11b1	Moderate	FALSE	5.2347e-06
13475	ENSMUSG00000022639	267.734	-0.811237	0.320878	0.00111565	0.0128855	Dubr	Moderate	FALSE	0.0128855
13472	ENSMUSG00000027134	616.63	-0.803475	0.210804	1.76103e-05	0.000382765	Lpcat4	Moderate	FALSE	0.000382765
13471	ENSMUSG00000016664	825.632	-0.802797	0.188508	2.5325e-06	6.59301e-05	Pacsin2	Moderate	FALSE	6.59301e-05
13470	ENSMUSG00000029401	689.446	-0.801109	0.206999	1.26213e-05	0.000285442	Rilpl2	Moderate	FALSE	0.000285442
13469	ENSMUSG00000030122	613.502	-0.798097	0.223033	3.84437e-05	0.000755554	Ptms	Moderate	FALSE	0.000755554
13468	ENSMUSG00000014444	1653.57	-0.794016	0.135606	6.48699e-10	3.12136e-08	Piezo1	Moderate	FALSE	3.12136e-08
13467	ENSMUSG00000073147	448.464	-0.793213	0.242973	0.000126492	0.0020524	5031425E22Rik	Moderate	FALSE	0.0020524
13466	ENSMUSG00000111229	295.411	-0.791999	0.296724	0.000801476	0.00997663	Gm39323	Moderate	FALSE	0.00997663
13462	ENSMUSG00000021182	7901.34	-0.786862	0.0836025	6.58685e-22	8.59e-20	Ccdc88c	Moderate	FALSE	8.59e-20
13461	ENSMUSG00000039826	383.623	-0.784902	0.266857	0.000362085	0.00512428	Trub2	Moderate	FALSE	0.00512428
13460	ENSMUSG00000050954	471.576	-0.784499	0.232893	8.96912e-05	0.00154895	Zfp169	Moderate	FALSE	0.00154895
13456	ENSMUSG00000041112	2436.05	-0.773981	0.125289	8.87474e-11	4.8564e-09	Elmo1	Moderate	FALSE	4.8564e-09
13455	ENSMUSG00000045441	1639.49	-0.77181	0.129276	3.38633e-10	1.70588e-08	Gprin3	Moderate	FALSE	1.70588e-08
13454	ENSMUSG00000024725	2974.96	-0.770288	0.113179	1.27575e-12	9.12915e-11	Ostf1	Moderate	FALSE	9.12915e-11
13453	ENSMUSG00000028884	788.565	-0.768823	0.190012	6.78023e-06	0.000162006	Rpa2	Moderate	FALSE	0.000162006
13452	ENSMUSG00000029033	552.067	-0.768678	0.218389	5.44722e-05	0.00101347	Acap3	Moderate	FALSE	0.00101347
13451	ENSMUSG00000076470	1070.64	-0.768665	0.159002	1.86296e-07	6.05961e-06	Trbv13-3	Moderate	FALSE	6.05961e-06
13450	ENSMUSG00000052565	1958.74	-0.76514	0.149139	3.87439e-08	1.4006e-06	H1f3	Moderate	FALSE	1.4006e-06
13449	ENSMUSG00000026639	189.507	-0.764319	0.414657	0.00532013	0.0441625	Lamb3	Moderate	FALSE	0.0441625
13448	ENSMUSG00000026972	441.556	-0.764169	0.258528	0.0003528	0.00501832	Arrdc1	Moderate	FALSE	0.00501832
13447	ENSMUSG00000024381	1431.43	-0.764128	0.160118	2.37814e-07	7.61115e-06	Bin1	Moderate	FALSE	7.61115e-06
13445	ENSMUSG00000024212	926.928	-0.762866	0.190404	7.71173e-06	0.000181624	Mllt1	Moderate	FALSE	0.000181624
13444	ENSMUSG00000032380	202.281	-0.759675	0.359208	0.00344617	0.0314711	Dapk2	Moderate	FALSE	0.0314711
13443	ENSMUSG00000078945	295.806	-0.758696	0.330972	0.00211856	0.0216575	Naip2	Moderate	FALSE	0.0216575
13441	ENSMUSG00000034659	549.294	-0.75668	0.214348	5.53288e-05	0.00102531	Tmem109	Moderate	FALSE	0.00102531
13440	ENSMUSG00000039782	202.842	-0.752983	0.365903	0.00395168	0.0349418	Cpeb2	Moderate	FALSE	0.0349418
13439	ENSMUSG00000059791	188.021	-0.75234	0.407036	0.0055358	0.0452705	Nrm	Moderate	FALSE	0.0452705
13438	ENSMUSG00000032479	2709.31	-0.751359	0.117495	2.32029e-11	1.37776e-09	Map4	Moderate	FALSE	1.37776e-09
13437	ENSMUSG00000027111	578.167	-0.751235	0.224324	0.000100885	0.00171468	Itga6	Moderate	FALSE	0.00171468
13436	ENSMUSG00000002897	3594.31	-0.749895	0.106956	3.40182e-13	2.48528e-11	Il17ra	Moderate	FALSE	2.48528e-11
13435	ENSMUSG00000056592	180.319	-0.749714	0.397588	0.00540904	0.0446614	Zfp175	Moderate	FALSE	0.0446614
13434	ENSMUSG00000064373	1110.77	-0.749586	0.173861	2.15884e-06	5.74894e-05	Selenop	Moderate	FALSE	5.74894e-05
13433	ENSMUSG00000115681	4227.01	-0.748922	0.134802	3.14841e-09	1.37721e-07	Gm2682	Moderate	FALSE	1.37721e-07
13432	ENSMUSG00000027263	545.942	-0.747636	0.258725	0.000420459	0.00583209	Tubgcp4	Moderate	FALSE	0.00583209
13431	ENSMUSG00000040663	390.543	-0.747517	0.333615	0.0022244	0.022529	Clcf1	Moderate	FALSE	0.022529
13427	ENSMUSG00000026670	398.692	-0.744123	0.253842	0.00042335	0.00586637	Uap1	Moderate	FALSE	0.00586637
13426	ENSMUSG00000046994	222.465	-0.743986	0.381257	0.00458908	0.0391897	Mars2	Moderate	FALSE	0.0391897
13424	ENSMUSG00000024462	652.822	-0.737544	0.212637	6.88769e-05	0.00123377	Gabbr1	Moderate	FALSE	0.00123377
13423	ENSMUSG00000041974	267.195	-0.736116	0.333962	0.00283542	0.0273492	Spidr	Moderate	FALSE	0.0273492
13422	ENSMUSG00000030987	2084.99	-0.73497	0.131259	3.20015e-09	1.39547e-07	Stim1	Moderate	FALSE	1.39547e-07
13420	ENSMUSG00000023991	944.064	-0.732264	0.206529	4.75133e-05	0.000900816	Foxp4	Moderate	FALSE	0.000900816
13418	ENSMUSG00000022048	2303	-0.730063	0.129416	2.48348e-09	1.1215e-07	Dpysl2	Moderate	FALSE	1.1215e-07
13417	ENSMUSG00000018340	10775.8	-0.729012	0.0756256	9.13154e-23	1.31362e-20	Anxa6	Moderate	FALSE	1.31362e-20
13416	ENSMUSG00000017929	1528.42	-0.724249	0.133896	1.00123e-08	4.08513e-07	B4galt5	Moderate	FALSE	4.08513e-07
13413	ENSMUSG00000068923	675.44	-0.721202	0.221801	0.000144941	0.00231939	Syt11	Moderate	FALSE	0.00231939
13412	ENSMUSG00000031245	653.905	-0.720048	0.235141	0.000266661	0.00396272	Hmgn5	Moderate	FALSE	0.00396272
13410	ENSMUSG00000034156	207.08	-0.718589	0.373852	0.00544023	0.04476	Tspoap1	Moderate	FALSE	0.04476
13409	ENSMUSG00000025494	539.611	-0.716934	0.270498	0.000910937	0.0110628	Sigirr	Moderate	FALSE	0.0110628
13408	ENSMUSG00000025034	1793.75	-0.71486	0.152585	3.98859e-07	1.23957e-05	Trim8	Moderate	FALSE	1.23957e-05
13407	ENSMUSG00000042312	847.086	-0.712909	0.178974	1.03239e-05	0.000235776	S100a13	Moderate	FALSE	0.000235776
13406	ENSMUSG00000045411	319.109	-0.711676	0.314495	0.00259534	0.0253965	2410002F23Rik	Moderate	FALSE	0.0253965
13405	ENSMUSG00000037926	3658.63	-0.708594	0.13774	3.63767e-08	1.32533e-06	Ssh2	Moderate	FALSE	1.32533e-06
13404	ENSMUSG00000030879	212.789	-0.7081	0.358109	0.00519179	0.0432869	Mrpl17	Moderate	FALSE	0.0432869
13403	ENSMUSG00000017670	667.939	-0.701509	0.193847	4.58235e-05	0.000875919	Elmo2	Moderate	FALSE	0.000875919
13402	ENSMUSG00000027433	4919.44	-0.701237	0.108726	1.75308e-11	1.05898e-09	Xrn2	Moderate	FALSE	1.05898e-09
13401	ENSMUSG00000092341	111550	-0.701213	0.218013	0.000183965	0.00287463	Malat1	Moderate	FALSE	0.00287463
13400	ENSMUSG00000026360	280.954	-0.700148	0.326488	0.00361487	0.0325432	Rgs2	Moderate	FALSE	0.0325432
13399	ENSMUSG00000025572	1308.27	-0.699929	0.184325	1.96323e-05	0.00042249	Tmc6	Moderate	FALSE	0.00042249
13398	ENSMUSG00000029016	270.629	-0.699535	0.312762	0.00304525	0.0288874	Clcn6	Moderate	FALSE	0.0288874
13397	ENSMUSG00000034731	678.133	-0.699092	0.265652	0.000931646	0.0112264	Dgkh	Moderate	FALSE	0.0112264
13396	ENSMUSG00000019866	2735.07	-0.697979	0.113046	1.13267e-10	6.10241e-09	Crybg1	Moderate	FALSE	6.10241e-09
13395	ENSMUSG00000009535	449.802	-0.696838	0.259277	0.000952622	0.0114004	Rnmt	Moderate	FALSE	0.0114004
13394	ENSMUSG00000020978	275.473	-0.695299	0.353169	0.00495107	0.0417193	Klhdc2	Moderate	FALSE	0.0417193
13390	ENSMUSG00000024174	307.656	-0.692025	0.306686	0.00297232	0.0283886	Pot1b	Moderate	FALSE	0.0283886
13389	ENSMUSG00000054099	218.217	-0.689732	0.340565	0.0049587	0.0417529	Slc25a40	Moderate	FALSE	0.0417529
13387	ENSMUSG00000026767	310.621	-0.686726	0.2903	0.00233345	0.0233956	Mindy3	Moderate	FALSE	0.0233956
13386	ENSMUSG00000086370	273.226	-0.682613	0.322336	0.00399658	0.0352518	Ftx	Moderate	FALSE	0.0352518
13385	ENSMUSG00000028152	330.893	-0.682372	0.292023	0.0024613	0.0243927	Tspan5	Moderate	FALSE	0.0243927
13384	ENSMUSG00000119943	259.792	-0.681793	0.320111	0.00408101	0.0358153	Gm46781	Moderate	FALSE	0.0358153
13383	ENSMUSG00000037679	609.613	-0.680447	0.264274	0.00120795	0.0137262	Inf2	Moderate	FALSE	0.0137262
13382	ENSMUSG00000020038	620.485	-0.678229	0.257761	0.00100968	0.01195	Cry1	Moderate	FALSE	0.01195
13381	ENSMUSG00000002228	503.524	-0.674543	0.221184	0.000380603	0.00532752	Ppm1j	Moderate	FALSE	0.00532752
13379	ENSMUSG00000033769	435.7	-0.669942	0.238208	0.000756905	0.00950662	Exoc6b	Moderate	FALSE	0.00950662
13377	ENSMUSG00000020009	3619.39	-0.664495	0.099259	4.24032e-12	2.80424e-10	Ifngr1	Moderate	FALSE	2.80424e-10
13375	ENSMUSG00000040929	341.878	-0.662494	0.319759	0.00443537	0.0381809	Rfx3	Moderate	FALSE	0.0381809
13374	ENSMUSG00000005873	987.881	-0.661819	0.173022	2.21087e-05	0.000469566	Reep5	Moderate	FALSE	0.000469566
13370	ENSMUSG00000053560	1457.03	-0.65901	0.146827	1.26543e-06	3.54574e-05	Ier2	Moderate	FALSE	3.54574e-05
13367	ENSMUSG00000004661	716.799	-0.657813	0.21476	0.000324436	0.00468168	Arid3b	Moderate	FALSE	0.00468168
13366	ENSMUSG00000037419	526.661	-0.656882	0.257599	0.0014642	0.015987	Endod1	Moderate	FALSE	0.015987
13365	ENSMUSG00000025583	1579.86	-0.656739	0.144275	9.05292e-07	2.59927e-05	Rptor	Moderate	FALSE	2.59927e-05
13364	ENSMUSG00000074358	262.602	-0.656366	0.308452	0.00449155	0.0385219	Ccdc61	Moderate	FALSE	0.0385219
13363	ENSMUSG00000024937	1647.75	-0.656209	0.134798	2.09735e-07	6.79037e-06	Ehbp1l1	Moderate	FALSE	6.79037e-06
13361	ENSMUSG00000027009	22430.8	-0.655138	0.0795727	3.39582e-17	3.31365e-15	Itga4	Moderate	FALSE	3.31365e-15
13360	ENSMUSG00000076441	281.682	-0.654578	0.319999	0.00514149	0.0430122	Ass1	Moderate	FALSE	0.0430122
13359	ENSMUSG00000021959	457.348	-0.654339	0.260434	0.00167944	0.0179166	Lats2	Moderate	FALSE	0.0179166
13356	ENSMUSG00000034781	329.545	-0.647794	0.282608	0.00311086	0.0292513	Gna11	Moderate	FALSE	0.0292513
13355	ENSMUSG00000026778	5144.13	-0.646224	0.0971085	5.19514e-12	3.40343e-10	Prkcq	Moderate	FALSE	3.40343e-10
13353	ENSMUSG00000041215	764.758	-0.643895	0.189313	0.000114775	0.00188864	Yeats2	Moderate	FALSE	0.00188864
13351	ENSMUSG00000020642	332.242	-0.643465	0.304742	0.00461518	0.039367	Rnf144a	Moderate	FALSE	0.039367
13349	ENSMUSG00000002489	75.4706	-0.639773	1.37028	0.00620336	0.0494921	Tiam1	Moderate	FALSE	0.0494921
13348	ENSMUSG00000029554	601.665	-0.63955	0.231783	0.000882761	0.0107675	Mad1l1	Moderate	FALSE	0.0107675
13346	ENSMUSG00000034303	268.424	-0.637377	0.314116	0.00569493	0.0463848	Ccdc15	Moderate	FALSE	0.0463848
13345	ENSMUSG00000003604	273.268	-0.636182	0.309841	0.00551708	0.0451796	Aven	Moderate	FALSE	0.0451796
13344	ENSMUSG00000007659	617.937	-0.636059	0.200944	0.000271694	0.00402464	Bcl2l1	Moderate	FALSE	0.00402464
13343	ENSMUSG00000032420	676.111	-0.63572	0.250862	0.00151261	0.0164384	Nt5e	Moderate	FALSE	0.0164384
13342	ENSMUSG00000028243	332.66	-0.63391	0.320184	0.00596546	0.0480057	Ubxn2b	Moderate	FALSE	0.0480057
13341	ENSMUSG00000037266	2649.97	-0.633792	0.117525	1.36162e-08	5.45977e-07	Rsrp1	Moderate	FALSE	5.45977e-07
13338	ENSMUSG00000022761	790.92	-0.630844	0.182932	0.000101142	0.00171586	Lztr1	Moderate	FALSE	0.00171586
13337	ENSMUSG00000035770	882.863	-0.630772	0.182176	9.53272e-05	0.00163415	Dync1li2	Moderate	FALSE	0.00163415
13336	ENSMUSG00000057738	8951.76	-0.629816	0.0752211	1.31503e-17	1.29225e-15	Sptan1	Moderate	FALSE	1.29225e-15
13333	ENSMUSG00000019977	506.341	-0.623169	0.273588	0.00313546	0.0294403	Hbs1l	Moderate	FALSE	0.0294403
13331	ENSMUSG00000030107	428.866	-0.623128	0.240074	0.00160171	0.0172057	Usp18	Moderate	FALSE	0.0172057
13327	ENSMUSG00000028530	19084.3	-0.620406	0.0692811	7.79636e-20	9.21952e-18	Jak1	Moderate	FALSE	9.21952e-18
13324	ENSMUSG00000025959	487.957	-0.617287	0.234912	0.00144578	0.0157983	Klf7	Moderate	FALSE	0.0157983
13322	ENSMUSG00000034165	3272.13	-0.613166	0.101296	3.15389e-10	1.60034e-08	Ccnd3	Moderate	FALSE	1.60034e-08
13320	ENSMUSG00000029106	3374.28	-0.609701	0.0990124	1.65943e-10	8.77111e-09	Add1	Moderate	FALSE	8.77111e-09
13319	ENSMUSG00000021665	692.654	-0.609539	0.213757	0.000746045	0.00938712	Hexb	Moderate	FALSE	0.00938712
13317	ENSMUSG00000037400	3272.72	-0.60802	0.101351	4.39001e-10	2.15698e-08	Atp11b	Moderate	FALSE	2.15698e-08
13316	ENSMUSG00000040687	4479.08	-0.604715	0.0919986	1.14653e-11	7.11052e-10	Madd	Moderate	FALSE	7.11052e-10
13315	ENSMUSG00000031706	770.194	-0.604559	0.194726	0.000351939	0.00501832	Rfx1	Moderate	FALSE	0.00501832
13313	ENSMUSG00000028849	2652.99	-0.602069	0.154905	1.93615e-05	0.000418221	Map7d1	Moderate	FALSE	0.000418221
13312	ENSMUSG00000055413	968.118	-0.602001	0.162259	4.25546e-05	0.000822447	H2-Q5	Moderate	FALSE	0.000822447
13311	ENSMUSG00000028945	447.03	-0.60036	0.265489	0.00371644	0.0332218	Rheb	Moderate	FALSE	0.0332218
13310	ENSMUSG00000053541	3438.87	-0.599726	0.128103	5.57308e-07	1.68326e-05	Gvin-ps6	Moderate	FALSE	1.68326e-05
13309	ENSMUSG00000072501	2119.87	-0.599696	0.127207	5.12637e-07	1.56186e-05	Phf20l1	Moderate	FALSE	1.56186e-05
13307	ENSMUSG00000010067	739.694	-0.59868	0.20263	0.00058621	0.00769518	Rassf1	Moderate	FALSE	0.00769518
13304	ENSMUSG00000028059	2945.24	-0.598147	0.106831	4.76832e-09	2.04102e-07	Arhgef2	Moderate	FALSE	2.04102e-07
13303	ENSMUSG00000025278	1564.28	-0.597956	0.132807	1.46381e-06	4.02879e-05	Flnb	Moderate	FALSE	4.02879e-05
13302	ENSMUSG00000042628	507.628	-0.597843	0.246468	0.00248493	0.0245745	Zfyve1	Moderate	FALSE	0.0245745
13301	ENSMUSG00000051627	2478.57	-0.596888	0.112678	2.60487e-08	9.74485e-07	H1f4	Moderate	FALSE	9.74485e-07
13300	ENSMUSG00000022807	528.219	-0.595334	0.235297	0.00197853	0.0204204	Osbpl11	Moderate	FALSE	0.0204204
13299	ENSMUSG00000030189	1258	-0.593936	0.168613	8.36749e-05	0.00145768	Ybx3	Moderate	FALSE	0.00145768
13297	ENSMUSG00000018008	5373.22	-0.589107	0.0896467	1.20247e-11	7.42445e-10	Cyth4	Moderate	FALSE	7.42445e-10
13296	ENSMUSG00000026201	395.393	-0.587658	0.259302	0.00401032	0.035306	Stk16	Moderate	FALSE	0.035306
13295	ENSMUSG00000049871	2278.83	-0.585561	0.113606	5.86667e-08	2.05687e-06	Nlrc3	Moderate	FALSE	2.05687e-06
13294	ENSMUSG00000052934	513.865	-0.585021	0.226843	0.00185561	0.0194832	Fbxo31	Moderate	FALSE	0.0194832
13293	ENSMUSG00000039153	1704.63	-0.583751	0.157711	4.26982e-05	0.00082408	Runx2	Moderate	FALSE	0.00082408
13292	ENSMUSG00000001348	1661.15	-0.583241	0.156581	3.87286e-05	0.000760083	Acp5	Moderate	FALSE	0.000760083
13289	ENSMUSG00000029777	1966.32	-0.58171	0.143237	1.00845e-05	0.000231667	Gars1	Moderate	FALSE	0.000231667
13288	ENSMUSG00000031902	6721.38	-0.581538	0.0863007	4.03115e-12	2.69142e-10	Nfatc3	Moderate	FALSE	2.69142e-10
13286	ENSMUSG00000023830	4919.63	-0.580402	0.0879964	9.87382e-12	6.17844e-10	Igf2r	Moderate	FALSE	6.17844e-10
458	ENSMUSG00000047388	973.273	0.58119	0.167951	0.000114943	0.00188919	Atmin	Moderate	FALSE	0.00188919
457	ENSMUSG00000031770	1123.76	0.581488	0.153098	3.25699e-05	0.000653929	Herpud1	Moderate	FALSE	0.000653929
454	ENSMUSG00000066677	3062.07	0.583285	0.121937	3.50642e-07	1.102e-05	Ifi208	Moderate	FALSE	1.102e-05
452	ENSMUSG00000054008	1051.99	0.58429	0.16222	6.74584e-05	0.00121225	Ndst1	Moderate	FALSE	0.00121225
449	ENSMUSG00000040681	1070.83	0.587365	0.178305	0.000196224	0.00304235	Hmgn1	Moderate	FALSE	0.00304235
447	ENSMUSG00000037242	1518.5	0.587842	0.142886	8.39622e-06	0.000194748	Clic4	Moderate	FALSE	0.000194748
446	ENSMUSG00000092837	382.124	0.589019	0.278187	0.00553793	0.0452705	Rpph1	Moderate	FALSE	0.0452705
445	ENSMUSG00000034342	4032.29	0.589708	0.0981011	4.27142e-10	2.10613e-08	Cbl	Moderate	FALSE	2.10613e-08
444	ENSMUSG00000092416	342.778	0.589922	0.272589	0.00517101	0.0431815	Zfp141	Moderate	FALSE	0.0431815
442	ENSMUSG00000079227	3298.63	0.593234	0.108751	1.10106e-08	4.44053e-07	Ccr5	Moderate	FALSE	4.44053e-07
441	ENSMUSG00000022270	984.586	0.593425	0.167628	8.24829e-05	0.00143871	Retreg1	Moderate	FALSE	0.00143871
440	ENSMUSG00000035202	67507.8	0.593668	0.0946051	4.48692e-11	2.52462e-09	Lars2	Moderate	FALSE	2.52462e-09
439	ENSMUSG00000021591	575.414	0.593898	0.237838	0.00219781	0.022353	Glrx	Moderate	FALSE	0.022353
437	ENSMUSG00000047867	13699.5	0.594756	0.0759945	9.49844e-16	8.38869e-14	Gimap6	Moderate	FALSE	8.38869e-14
436	ENSMUSG00000020644	10042.3	0.595595	0.0757477	9.86269e-16	8.54807e-14	Id2	Moderate	FALSE	8.54807e-14
432	ENSMUSG00000029672	1056.93	0.600454	0.155937	2.49539e-05	0.000521267	Fam3c	Moderate	FALSE	0.000521267
431	ENSMUSG00000042333	428.569	0.600717	0.24558	0.00252679	0.0249003	Tnfrsf14	Moderate	FALSE	0.0249003
430	ENSMUSG00000038418	399.416	0.601473	0.2929	0.00583736	0.0473573	Egr1	Moderate	FALSE	0.0473573
429	ENSMUSG00000042726	946.913	0.60208	0.17763	0.000137336	0.00222061	Trafd1	Moderate	FALSE	0.00222061
428	ENSMUSG00000032549	538.566	0.604726	0.220945	0.0011175	0.0128855	Rab6b	Moderate	FALSE	0.0128855
427	ENSMUSG00000062210	1229.18	0.60705	0.159154	2.69005e-05	0.000557756	Tnfaip8	Moderate	FALSE	0.000557756
426	ENSMUSG00000089715	614.493	0.607147	0.233909	0.00156792	0.0169078	Cbx6	Moderate	FALSE	0.0169078
424	ENSMUSG00000074227	608.975	0.60788	0.202807	0.000516424	0.00694237	Spint2	Moderate	FALSE	0.00694237
420	ENSMUSG00000019564	723.003	0.610625	0.222005	0.000938552	0.0112901	Arid3a	Moderate	FALSE	0.0112901
418	ENSMUSG00000005417	2258.41	0.612216	0.114248	1.75746e-08	6.85016e-07	Mprip	Moderate	FALSE	6.85016e-07
415	ENSMUSG00000119584	1.52937e+06	0.616281	0.0741224	6.01325e-17	5.78682e-15	Rn18s-rs5	Moderate	FALSE	5.78682e-15
414	ENSMUSG00000036908	686.006	0.61711	0.189227	0.000212139	0.00325653	Unc93b1	Moderate	FALSE	0.00325653
412	ENSMUSG00000037405	1907.62	0.618702	0.124951	1.49622e-07	4.95922e-06	Icam1	Moderate	FALSE	4.95922e-06
410	ENSMUSG00000032290	467.223	0.619539	0.230072	0.0012264	0.0139018	Ptpn9	Moderate	FALSE	0.0139018
409	ENSMUSG00000026159	2131.75	0.61984	0.117501	2.76744e-08	1.02978e-06	Agfg1	Moderate	FALSE	1.02978e-06
408	ENSMUSG00000025647	14424.7	0.622043	0.0735706	4.31041e-18	4.45536e-16	Shisa5	Moderate	FALSE	4.45536e-16
405	ENSMUSG00000018334	1355.19	0.625758	0.142755	2.23094e-06	5.91835e-05	Ksr1	Moderate	FALSE	5.91835e-05
404	ENSMUSG00000028599	2835.77	0.630712	0.105529	4.67983e-10	2.29131e-08	Tnfrsf1b	Moderate	FALSE	2.29131e-08
403	ENSMUSG00000037754	2811.24	0.632601	0.121686	3.75358e-08	1.36045e-06	Ppp1r16b	Moderate	FALSE	1.36045e-06
401	ENSMUSG00000043384	776.076	0.634134	0.191744	0.00016646	0.00262462	Gprasp1	Moderate	FALSE	0.00262462
400	ENSMUSG00000031996	1972	0.635469	0.127948	1.31875e-07	4.40235e-06	Aplp2	Moderate	FALSE	4.40235e-06
399	ENSMUSG00000017386	428.841	0.638093	0.246059	0.00151914	0.0164966	Traf4	Moderate	FALSE	0.0164966
397	ENSMUSG00000108090	370.655	0.640405	0.266086	0.00246121	0.0243927	Gm6637	Moderate	FALSE	0.0243927
396	ENSMUSG00000039157	4359.86	0.641156	0.0968781	7.27233e-12	4.6337e-10	Eeig1	Moderate	FALSE	4.6337e-10
395	ENSMUSG00000004364	3699.22	0.64241	0.100251	2.97572e-11	1.7344e-09	Cul3	Moderate	FALSE	1.7344e-09
392	ENSMUSG00000067017	751.483	0.643654	0.244467	0.00117158	0.0133673	NA	Moderate	FALSE	0.0133673
389	ENSMUSG00000038740	505.152	0.647222	0.241468	0.00112478	0.0129391	Mvb12b	Moderate	FALSE	0.0129391
388	ENSMUSG00000015316	537.203	0.647583	0.26112	0.00181073	0.0190982	Slamf1	Moderate	FALSE	0.0190982
387	ENSMUSG00000119895	1377.41	0.647721	0.146258	1.76417e-06	4.76155e-05	Gm22513	Moderate	FALSE	4.76155e-05
386	ENSMUSG00000020261	486.392	0.648036	0.27402	0.00240921	0.0239958	Slc36a1	Moderate	FALSE	0.0239958
385	ENSMUSG00000038503	386.283	0.652903	0.27188	0.00233386	0.0233956	Mesd	Moderate	FALSE	0.0233956
383	ENSMUSG00000118866	789.09	0.655729	0.238213	0.000815886	0.0101379	Rn7s1	Moderate	FALSE	0.0101379
380	ENSMUSG00000023008	593.196	0.661288	0.249324	0.00109387	0.0127198	Fmnl3	Moderate	FALSE	0.0127198
379	ENSMUSG00000030341	981.991	0.661434	0.167334	1.35091e-05	0.000302577	Tnfrsf1a	Moderate	FALSE	0.000302577
378	ENSMUSG00000050357	1642.56	0.661613	0.141705	5.3281e-07	1.61627e-05	Carmil2	Moderate	FALSE	1.61627e-05
375	ENSMUSG00000025232	393.529	0.669188	0.253328	0.00121461	0.0137907	Hexa	Moderate	FALSE	0.0137907
374	ENSMUSG00000064043	833.515	0.670026	0.17665	2.53626e-05	0.000529013	Trerf1	Moderate	FALSE	0.000529013
373	ENSMUSG00000048832	332.69	0.6705	0.286599	0.00261324	0.0255537	Vps37c	Moderate	FALSE	0.0255537
367	ENSMUSG00000021112	311.954	0.676587	0.308492	0.00344245	0.0314577	Pals1	Moderate	FALSE	0.0314577
364	ENSMUSG00000025225	1335.62	0.679411	0.154298	1.84605e-06	4.95381e-05	Nfkb2	Moderate	FALSE	4.95381e-05
363	ENSMUSG00000001995	225.264	0.679956	0.337291	0.00533688	0.0442752	Sipa1l2	Moderate	FALSE	0.0442752
362	ENSMUSG00000051675	289.825	0.68024	0.335889	0.00483627	0.0409747	Trim32	Moderate	FALSE	0.0409747
361	ENSMUSG00000021756	912.935	0.681558	0.182331	2.94274e-05	0.000601215	Il6st	Moderate	FALSE	0.000601215
359	ENSMUSG00000105879	292.82	0.688885	0.297758	0.0026393	0.0257364	Gm6204	Moderate	FALSE	0.0257364
358	ENSMUSG00000027845	430.733	0.690103	0.269928	0.00136904	0.0151374	Dclre1b	Moderate	FALSE	0.0151374
357	ENSMUSG00000053113	575.651	0.694118	0.210898	0.000151963	0.00241789	Socs3	Moderate	FALSE	0.00241789
356	ENSMUSG00000086324	736.715	0.695757	0.195372	5.68998e-05	0.00105302	Gm15564	Moderate	FALSE	0.00105302
355	ENSMUSG00000119520	484.838	0.69768	0.295426	0.00197831	0.0204204	Gm24265	Moderate	FALSE	0.0204204
353	ENSMUSG00000015027	391.469	0.700325	0.272993	0.0013211	0.0147832	Galns	Moderate	FALSE	0.0147832
352	ENSMUSG00000037235	2060.17	0.700769	0.136638	4.61097e-08	1.65818e-06	Mxd4	Moderate	FALSE	1.65818e-06
351	ENSMUSG00000070942	199.892	0.701233	0.373503	0.0062358	0.0496615	Il1rl2	Moderate	FALSE	0.0496615
350	ENSMUSG00000108348	224.742	0.702735	0.375227	0.00611474	0.0490112	Pnma8c	Moderate	FALSE	0.0490112
349	ENSMUSG00000078429	1504.78	0.704326	0.13395	2.4968e-08	9.41632e-07	Ctdsp2	Moderate	FALSE	9.41632e-07
348	ENSMUSG00000060477	530.387	0.704466	0.221727	0.00021603	0.00330535	Irak2	Moderate	FALSE	0.00330535
346	ENSMUSG00000015476	525.117	0.704612	0.258622	0.000798276	0.00996346	Prrt1	Moderate	FALSE	0.00996346
344	ENSMUSG00000087881	1584.15	0.706772	0.137031	4.19664e-08	1.51318e-06	Gm22442	Moderate	FALSE	1.51318e-06
343	ENSMUSG00000033545	913.594	0.707705	0.168719	4.058e-06	0.000101297	Znrf1	Moderate	FALSE	0.000101297
342	ENSMUSG00000121583	562.234	0.708016	0.254772	0.000665958	0.00855657	Gm57852	Moderate	FALSE	0.00855657
341	ENSMUSG00000046031	298.555	0.709136	0.305422	0.00242869	0.0241725	Calhm6	Moderate	FALSE	0.0241725
340	ENSMUSG00000034522	662.255	0.710358	0.20806	9.11887e-05	0.00157092	Zfp395	Moderate	FALSE	0.00157092
339	ENSMUSG00000033446	462.903	0.710545	0.232113	0.00032101	0.00463704	Lpar6	Moderate	FALSE	0.00463704
338	ENSMUSG00000025408	422.28	0.711682	0.242075	0.000458572	0.00627961	Ddit3	Moderate	FALSE	0.00627961
337	ENSMUSG00000046598	630.053	0.716627	0.201867	5.6998e-05	0.00105344	Bdh1	Moderate	FALSE	0.00105344
336	ENSMUSG00000119892	1011.95	0.717032	0.183893	1.3611e-05	0.000303886	Gm23971	Moderate	FALSE	0.000303886
335	ENSMUSG00000020042	1747.43	0.717269	0.126505	2.36383e-09	1.07094e-07	Abtb3	Moderate	FALSE	1.07094e-07
334	ENSMUSG00000032184	359.799	0.718016	0.310757	0.00222376	0.022529	Lysmd2	Moderate	FALSE	0.022529
332	ENSMUSG00000038587	251.933	0.726032	0.357663	0.00417604	0.0363818	Akap12	Moderate	FALSE	0.0363818
331	ENSMUSG00000075010	3070.32	0.72805	0.103352	3.11868e-13	2.29043e-11	AW112010	Moderate	FALSE	2.29043e-11
329	ENSMUSG00000026991	955.258	0.728763	0.173713	4.01781e-06	0.000100655	Pkp4	Moderate	FALSE	0.000100655
328	ENSMUSG00000000686	271.939	0.728985	0.379935	0.00475057	0.0403711	Abhd15	Moderate	FALSE	0.0403711
323	ENSMUSG00000044408	559.455	0.734981	0.234319	0.000222799	0.00338664	Sptssa	Moderate	FALSE	0.00338664
321	ENSMUSG00000032216	2323.71	0.739721	0.120144	1.15001e-10	6.17203e-09	Nedd4	Moderate	FALSE	6.17203e-09
320	ENSMUSG00000018381	1072.4	0.740815	0.172369	2.41129e-06	6.32465e-05	Abi3	Moderate	FALSE	6.32465e-05
319	ENSMUSG00000078349	731.017	0.744851	0.187045	9.65996e-06	0.000222434	AW011738	Moderate	FALSE	0.000222434
318	ENSMUSG00000079563	2008.38	0.746873	0.142156	2.04524e-08	7.84045e-07	Pglyrp2	Moderate	FALSE	7.84045e-07
317	ENSMUSG00000015437	6530.98	0.750256	0.0876851	1.86039e-18	1.99691e-16	Gzmb	Moderate	TRUE	1.99691e-16
315	ENSMUSG00000012889	887.737	0.752226	0.175989	2.72083e-06	7.01783e-05	Podnl1	Moderate	FALSE	7.01783e-05
314	ENSMUSG00000034848	411.891	0.754114	0.341518	0.00224168	0.0226834	Ttc21b	Moderate	FALSE	0.0226834
313	ENSMUSG00000038506	366.967	0.755054	0.26863	0.000585247	0.00769518	Dcun1d2	Moderate	FALSE	0.00769518
312	ENSMUSG00000030365	589.197	0.755418	0.208555	3.96864e-05	0.000774522	Clec2i	Moderate	FALSE	0.000774522
311	ENSMUSG00000048756	2516.01	0.758552	0.116818	1.28757e-11	7.9149e-10	Foxo3	Moderate	FALSE	7.9149e-10
310	ENSMUSG00000029275	609.129	0.759205	0.236137	0.000152252	0.00241974	Gfi1	Moderate	FALSE	0.00241974
309	ENSMUSG00000026223	1389.06	0.759832	0.150566	6.41936e-08	2.22825e-06	Itm2c	Moderate	FALSE	2.22825e-06
307	ENSMUSG00000022791	4387.8	0.763313	0.105625	6.70909e-14	5.08797e-12	Tnk2	Moderate	FALSE	5.08797e-12
306	ENSMUSG00000063605	398.165	0.767336	0.291014	0.00086166	0.0105563	Ccdc102a	Moderate	FALSE	0.0105563
303	ENSMUSG00000000732	289.39	0.77412	0.295132	0.000987771	0.0117305	Icosl	Moderate	FALSE	0.0117305
302	ENSMUSG00000096210	665.887	0.776656	0.21799	4.54328e-05	0.000870836	H1f0	Moderate	FALSE	0.000870836
301	ENSMUSG00000052949	423.074	0.77673	0.259177	0.00031511	0.00458504	Rnf157	Moderate	FALSE	0.00458504
300	ENSMUSG00000027248	7868.52	0.777824	0.0814149	1.89691e-22	2.59505e-20	Pdia3	Moderate	FALSE	2.59505e-20
299	ENSMUSG00000029998	302.638	0.777828	0.340105	0.00204026	0.020903	Pcyox1	Moderate	FALSE	0.020903
298	ENSMUSG00000028398	569.668	0.779575	0.242782	0.000147526	0.00235535	Dmac1	Moderate	FALSE	0.00235535
297	ENSMUSG00000027487	387.01	0.78082	0.261006	0.000325941	0.00469853	Cdk5rap1	Moderate	FALSE	0.00469853
296	ENSMUSG00000079020	527.926	0.790157	0.222939	4.9717e-05	0.000936237	Slc45a4	Moderate	FALSE	0.000936237
294	ENSMUSG00000074918	618.025	0.793802	0.210144	1.99156e-05	0.000426885	Inafm2	Moderate	FALSE	0.000426885
292	ENSMUSG00000036376	338.642	0.805909	0.301501	0.000738224	0.00931391	Abt1	Moderate	FALSE	0.00931391
291	ENSMUSG00000024639	153.603	0.806761	0.438221	0.00513534	0.0429865	Gnaq	Moderate	FALSE	0.0429865
290	ENSMUSG00000030207	482.31	0.810606	0.235627	6.74799e-05	0.00121225	Fam234b	Moderate	FALSE	0.00121225
289	ENSMUSG00000044037	815.353	0.812076	0.177153	5.95037e-07	1.78179e-05	Als2cl	Moderate	FALSE	1.78179e-05
288	ENSMUSG00000005533	172.307	0.812251	0.408757	0.00389829	0.0345595	Igf1r	Moderate	FALSE	0.0345595
287	ENSMUSG00000022136	3771.03	0.812336	0.0994734	4.42379e-17	4.28678e-15	Dnajc3	Moderate	FALSE	4.28678e-15
285	ENSMUSG00000075602	1384.7	0.81359	0.164649	9.06367e-08	3.08247e-06	Ly6a	Moderate	FALSE	3.08247e-06
284	ENSMUSG00000034248	386.377	0.815486	0.291215	0.000492216	0.00664897	Slc25a37	Moderate	FALSE	0.00664897
283	ENSMUSG00000073008	1179.69	0.81724	0.161426	5.31566e-08	1.88261e-06	Gpr174	Moderate	FALSE	1.88261e-06
282	ENSMUSG00000024401	292.863	0.820064	0.317934	0.000940629	0.0113054	Tnf	Moderate	FALSE	0.0113054
281	ENSMUSG00000021548	373.222	0.821555	0.283483	0.000380646	0.00532752	Ccnh	Moderate	FALSE	0.00532752
280	ENSMUSG00000034459	422.753	0.824731	0.25671	0.000141314	0.00227438	Ifit1	Moderate	FALSE	0.00227438
279	ENSMUSG00000052544	154.197	0.824828	0.420619	0.00413299	0.0361617	St6galnac3	Moderate	FALSE	0.0361617
278	ENSMUSG00000028420	143.445	0.826938	0.441089	0.00476841	0.0404981	Tmem38b	Moderate	FALSE	0.0404981
277	ENSMUSG00000042700	2423.9	0.8327	0.115573	8.0899e-14	6.10197e-12	Sipa1l1	Moderate	FALSE	6.10197e-12
275	ENSMUSG00002075551	15169	0.843383	0.105017	9.71356e-17	9.22061e-15	Gm55276	Moderate	FALSE	9.22061e-15
274	ENSMUSG00000005667	560.728	0.847019	0.218067	1.16242e-05	0.00026418	Mthfd2	Moderate	FALSE	0.00026418
273	ENSMUSG00000028634	183.649	0.847048	0.389306	0.00247824	0.0245258	Hivep3	Moderate	FALSE	0.0245258
272	ENSMUSG00000118841	2152.7	0.852622	0.16288	1.43196e-08	5.67659e-07	Rn7s2	Moderate	FALSE	5.67659e-07
270	ENSMUSG00000026864	8625.78	0.856319	0.0762326	3.62555e-30	7.78322e-28	Hspa5	Moderate	FALSE	7.78322e-28
269	ENSMUSG00000001082	218.142	0.862461	0.354554	0.00130139	0.0146212	Mfsd10	Moderate	FALSE	0.0146212
268	ENSMUSG00000022853	179.924	0.86353	0.42326	0.00295291	0.0282419	Ehhadh	Moderate	FALSE	0.0282419
267	ENSMUSG00000000817	1313.39	0.863805	0.145267	3.21749e-10	1.6267e-08	Fasl	Moderate	FALSE	1.6267e-08
264	ENSMUSG00000028337	1817.61	0.870944	0.138821	4.02687e-11	2.28418e-09	Coro2a	Moderate	FALSE	2.28418e-09
263	ENSMUSG00000068129	2280.95	0.871872	0.122896	1.44392e-13	1.07746e-11	Cst7	Moderate	FALSE	1.07746e-11
262	ENSMUSG00000030792	237.44	0.87221	0.389639	0.00176804	0.0187045	Dkkl1	Moderate	FALSE	0.0187045
261	ENSMUSG00000039208	126.956	0.873524	0.489051	0.0048676	0.0411153	Metrnl	Moderate	FALSE	0.0411153
260	ENSMUSG00000065738	214.143	0.873569	0.48008	0.0034655	0.0315537	Gm24494	Moderate	FALSE	0.0315537
259	ENSMUSG00000033083	348.213	0.877726	0.301882	0.000318215	0.00461177	Tbc1d4	Moderate	FALSE	0.00461177
258	ENSMUSG00000031728	251.329	0.878325	0.348241	0.0009525	0.0114004	Zfp821	Moderate	FALSE	0.0114004
257	ENSMUSG00000061577	1040.52	0.882955	0.172081	3.16565e-08	1.16553e-06	Adgrg5	Moderate	FALSE	1.16553e-06
256	ENSMUSG00000042156	1083.76	0.883141	0.176164	5.6397e-08	1.98228e-06	Dzip1	Moderate	FALSE	1.98228e-06
255	ENSMUSG00000020571	1818.81	0.883384	0.132926	3.49466e-12	2.39042e-10	Pdia6	Moderate	FALSE	2.39042e-10
254	ENSMUSG00000041765	1804.36	0.884921	0.132268	2.63332e-12	1.82812e-10	Ubac2	Moderate	FALSE	1.82812e-10
253	ENSMUSG00000021365	4497.5	0.888171	0.0936878	2.97215e-22	4.02654e-20	Nedd9	Moderate	FALSE	4.02654e-20
251	ENSMUSG00000023045	399.922	0.889083	0.258518	5.80587e-05	0.0010688	Soat2	Moderate	FALSE	0.0010688
249	ENSMUSG00000030530	2443.7	0.899895	0.129453	3.92021e-13	2.84909e-11	Furin	Moderate	FALSE	2.84909e-11
248	ENSMUSG00000043931	4606	0.900901	0.106667	3.0228e-18	3.14777e-16	Gimap7	Moderate	FALSE	3.14777e-16
247	ENSMUSG00000033684	843.713	0.903187	0.195743	3.95616e-07	1.23224e-05	Qsox1	Moderate	FALSE	1.23224e-05
245	ENSMUSG00000024130	688.799	0.907766	0.224065	4.48468e-06	0.000110564	Abca3	Moderate	FALSE	0.000110564
243	ENSMUSG00000073643	394.547	0.911051	0.349845	0.000566174	0.00748135	Wdfy1	Moderate	FALSE	0.00748135
242	ENSMUSG00000042385	1997.63	0.912876	0.129137	1.78627e-13	1.32583e-11	Gzmk	Moderate	FALSE	1.32583e-11
241	ENSMUSG00000044026	317.729	0.916458	0.319865	0.000320975	0.00463704	Slc35g1	Moderate	FALSE	0.00463704
240	ENSMUSG00000076867	135.838	0.918171	0.467498	0.00326301	0.0302337	Trdv4	Moderate	FALSE	0.0302337
239	ENSMUSG00000020868	1376.92	0.918741	0.140306	6.66673e-12	4.30683e-10	Xylt2	Moderate	FALSE	4.30683e-10
238	ENSMUSG00000030123	149.589	0.921859	0.459733	0.00285785	0.0274834	Plxnd1	Moderate	FALSE	0.0274834
236	ENSMUSG00000040570	542.398	0.931946	0.232009	5.62436e-06	0.000136254	Rundc3b	Moderate	FALSE	0.000136254
234	ENSMUSG00000032578	876.098	0.941312	0.21005	6.5415e-07	1.94627e-05	Cish	Moderate	FALSE	1.94627e-05
233	ENSMUSG00000032386	2207.38	0.941484	0.117763	1.4105e-16	1.31214e-14	Trip4	Moderate	FALSE	1.31214e-14
232	ENSMUSG00000039982	510.816	0.942002	0.249228	1.38858e-05	0.000309524	Dtx4	Moderate	FALSE	0.000309524
231	ENSMUSG00000028459	667.956	0.95604	0.227304	2.30498e-06	6.0801e-05	Cd72	Moderate	FALSE	6.0801e-05
230	ENSMUSG00000062761	1315.53	0.958816	0.147557	8.62636e-12	5.42217e-10	Zfp512	Moderate	FALSE	5.42217e-10
229	ENSMUSG00000032009	3060.5	0.963097	0.112502	1.00876e-18	1.10836e-16	Sesn3	Moderate	FALSE	1.10836e-16
228	ENSMUSG00000029406	1409.6	0.966246	0.144155	2.2045e-12	1.54581e-10	Pitpnm2	Moderate	FALSE	1.54581e-10
227	ENSMUSG00000025163	2506.99	0.970062	0.131152	1.33732e-14	1.05429e-12	Cd7	Moderate	FALSE	1.05429e-12
226	ENSMUSG00000071716	1827.87	0.973641	0.133159	2.68191e-14	2.07908e-12	Apol7e	Moderate	FALSE	2.07908e-12
225	ENSMUSG00000120804	113.712	0.973827	0.513596	0.00338974	0.0310821	Gm56993	Moderate	FALSE	0.0310821
224	ENSMUSG00000051674	331.261	0.974613	0.281512	4.73355e-05	0.000898667	Dcun1d4	Moderate	FALSE	0.000898667
223	ENSMUSG00000060675	928.921	0.976321	0.16804	6.52884e-10	3.1307e-08	Plaat3	Moderate	FALSE	3.1307e-08
222	ENSMUSG00000020225	198.648	0.979698	0.477337	0.00184081	0.0193862	Tmbim4	Moderate	FALSE	0.0193862
221	ENSMUSG00000118751	476.976	0.979811	0.262681	1.51853e-05	0.000333694	Gm26444	Moderate	FALSE	0.000333694
220	ENSMUSG00000030154	214.522	0.987191	0.360115	0.000460419	0.00629871	Klrb1f	Moderate	FALSE	0.00629871
219	ENSMUSG00000028392	491.317	0.995628	0.29781	5.23817e-05	0.000979804	Bspry	Moderate	FALSE	0.000979804
218	ENSMUSG00000030671	5045.81	0.996608	0.0948606	8.04113e-27	1.43854e-24	Pde3b	Moderate	FALSE	1.43854e-24
217	ENSMUSG00000114755	149.646	0.999555	0.429831	0.00135301	0.0150317	Galr3	Moderate	FALSE	0.0150317
13626	ENSMUSG00000078616	52.536	-1.0902	0.903111	0.00662848	0.0519628	Trim30c	Not Significant	FALSE	0.0519628
13624	ENSMUSG00000108521	54.0353	-1.0796	0.972948	0.00631369	0.0501145	Gm44639	Not Significant	FALSE	0.0501145
13620	ENSMUSG00000121016	37.3491	-1.06796	1.42412	0.00787588	0.0583697	Gm41818	Not Significant	FALSE	0.0583697
13619	ENSMUSG00000114193	53.7962	-1.06785	0.885565	0.00695445	0.0536442	Gm48139	Not Significant	FALSE	0.0536442
13615	ENSMUSG00000062248	43.7589	-1.0546	1.33531	0.00703575	0.0540622	Cks2	Not Significant	FALSE	0.0540622
13607	ENSMUSG00000020974	60.6239	-1.02523	0.850386	0.00685119	0.0532303	Pole2	Not Significant	FALSE	0.0532303
13594	ENSMUSG00000110558	47.8896	-1.00271	1.08648	0.00835184	0.0611767	Gm45779	Not Significant	FALSE	0.0611767
13590	ENSMUSG00000121195	54.6416	-0.982118	0.901065	0.00867007	0.0630496	Gm56876	Not Significant	FALSE	0.0630496
13576	ENSMUSG00000028188	37.0784	-0.969959	1.58024	0.00909563	0.065054	Spata1	Not Significant	FALSE	0.065054
13549	ENSMUSG00000108954	43.7219	-0.920238	1.50453	0.00846566	0.0618481	Gm44901	Not Significant	FALSE	0.0618481
13540	ENSMUSG00000034761	64.6825	-0.905877	0.7799	0.00949821	0.0669384	Map4k5	Not Significant	FALSE	0.0669384
13536	ENSMUSG00000069301	73.2188	-0.902536	0.798944	0.00818869	0.0602664	H2ac11	Not Significant	FALSE	0.0602664
13533	ENSMUSG00000001517	80.2938	-0.90034	0.655037	0.0079685	0.058988	Foxm1	Not Significant	FALSE	0.058988
13531	ENSMUSG00000085037	87.9509	-0.896528	0.631266	0.00754813	0.0567189	NA	Not Significant	FALSE	0.0567189
13522	ENSMUSG00000031982	100.913	-0.885189	0.573288	0.0066479	0.0520273	Arv1	Not Significant	FALSE	0.0520273
13512	ENSMUSG00000102324	110.125	-0.877427	0.571649	0.0064653	0.0510951	Gm19721	Not Significant	FALSE	0.0510951
13502	ENSMUSG00000022602	90.2487	-0.852984	0.593949	0.0084935	0.062019	Arc	Not Significant	FALSE	0.062019
13498	ENSMUSG00000020649	120.725	-0.84036	0.714288	0.00733414	0.0556501	Rrm2	Not Significant	FALSE	0.0556501
13492	ENSMUSG00000022969	108.554	-0.830824	0.721	0.00797723	0.0590214	Il10rb	Not Significant	FALSE	0.0590214
13488	ENSMUSG00000025035	65.8702	-0.824389	0.968376	0.00993333	0.06896	Arl3	Not Significant	FALSE	0.06896
13479	ENSMUSG00000027245	75.0354	-0.815366	0.949925	0.0092071	0.0655902	Hypk	Not Significant	FALSE	0.0655902
13478	ENSMUSG00000103041	62.107	-0.81334	0.857259	0.0125033	0.0817578	Gm37305	Not Significant	FALSE	0.0817578
13474	ENSMUSG00000069272	70.4983	-0.809181	1.24589	0.00705188	0.0540674	H2ac8	Not Significant	FALSE	0.0540674
13473	ENSMUSG00000026200	49.198	-0.806724	1.19676	0.0114095	0.0767268	Glb1l	Not Significant	FALSE	0.0767268
13465	ENSMUSG00000029177	154.115	-0.78962	0.492537	0.0069314	0.0535749	Cenpa	Not Significant	FALSE	0.0535749
13464	ENSMUSG00000031146	149.256	-0.787893	0.475865	0.00680435	0.0529845	Plp2	Not Significant	FALSE	0.0529845
13463	ENSMUSG00000078695	78.9301	-0.787793	0.927147	0.00980627	0.0685211	Cisd3	Not Significant	FALSE	0.0685211
13459	ENSMUSG00000111264	142.057	-0.781915	0.456131	0.00666373	0.0520852	E030022I16Rik	Not Significant	FALSE	0.0520852
13458	ENSMUSG00000024737	52.9673	-0.780452	1.08201	0.0123691	0.0810319	Slc15a3	Not Significant	FALSE	0.0810319
13457	ENSMUSG00000117628	59.9689	-0.777469	1.09475	0.0105974	0.0725238	Gm50012	Not Significant	FALSE	0.0725238
13446	ENSMUSG00000075122	101.016	-0.763244	0.592803	0.011358	0.0765281	Cd80	Not Significant	FALSE	0.0765281
13442	ENSMUSG00000062591	79.7014	-0.757278	0.728866	0.0132489	0.085	Tubb4a	Not Significant	FALSE	0.085
13430	ENSMUSG00000111394	79.2132	-0.746437	0.992454	0.00964137	0.0677537	Gm49759	Not Significant	FALSE	0.0677537
13429	ENSMUSG00000074220	154.69	-0.745464	0.430667	0.00718207	0.0548542	Zfp382	Not Significant	FALSE	0.0548542
13428	ENSMUSG00000023806	75.7121	-0.744263	0.766889	0.0139236	0.0883135	Rsph3b	Not Significant	FALSE	0.0883135
13425	ENSMUSG00000028943	76.1011	-0.74156	0.794406	0.0130518	0.0841615	Espn	Not Significant	FALSE	0.0841615
13421	ENSMUSG00000046687	141.161	-0.732677	0.533374	0.0103982	0.0714288	Gm5424	Not Significant	FALSE	0.0714288
13419	ENSMUSG00000063628	100.096	-0.730727	0.91156	0.00929748	0.0660748	Gm7665	Not Significant	FALSE	0.0660748
13415	ENSMUSG00000114584	45.2848	-0.723994	1.14343	0.0143021	0.0897053	Gm47694	Not Significant	FALSE	0.0897053
13414	ENSMUSG00000022620	158.579	-0.721416	0.421355	0.00798993	0.059084	Arsa	Not Significant	FALSE	0.059084
13411	ENSMUSG00000022018	144.861	-0.719958	0.53102	0.010912	0.0743329	Rgcc	Not Significant	FALSE	0.0743329
13393	ENSMUSG00000060093	92.1807	-0.695097	0.587127	0.0158265	0.0963961	H4c1	Not Significant	FALSE	0.0963961
13392	ENSMUSG00000037363	155.588	-0.693941	0.436189	0.0100952	0.0698319	Letm2	Not Significant	FALSE	0.0698319
13391	ENSMUSG00000039813	91.384	-0.692586	0.652469	0.0152854	0.0942363	Tbc1d2	Not Significant	FALSE	0.0942363
13388	ENSMUSG00000085379	109.903	-0.688338	0.620022	0.0140799	0.0890214	2310058D17Rik	Not Significant	FALSE	0.0890214
13380	ENSMUSG00000047881	234.884	-0.672183	0.36887	0.00719913	0.0549156	Rell1	Not Significant	FALSE	0.0549156
13378	ENSMUSG00000071648	102.761	-0.669132	0.576289	0.016584	0.0994469	Rom1	Not Significant	FALSE	0.0994469
13376	ENSMUSG00000041035	212.484	-0.663355	0.348927	0.00692866	0.0535749	Dpcd	Not Significant	FALSE	0.0535749
13373	ENSMUSG00000034330	219.987	-0.660491	0.342915	0.00668279	0.0521833	Plcg2	Not Significant	FALSE	0.0521833
13372	ENSMUSG00000045975	145.481	-0.659927	0.43599	0.012881	0.0833291	C2cd2	Not Significant	FALSE	0.0833291
13371	ENSMUSG00000109429	127.449	-0.659071	0.467667	0.014731	0.0917664	Gm45223	Not Significant	FALSE	0.0917664
13369	ENSMUSG00000001053	241.485	-0.658287	0.387769	0.00884022	0.0637578	N4bp3	Not Significant	FALSE	0.0637578
13368	ENSMUSG00000029175	183.897	-0.657946	0.486954	0.0129413	0.0835645	Slc35f6	Not Significant	FALSE	0.0835645
13362	ENSMUSG00000090086	131.64	-0.655669	0.4727	0.0150321	0.0932722	AI480526	Not Significant	FALSE	0.0932722
13358	ENSMUSG00000102964	96.5062	-0.650658	0.611516	0.0179145	0.105033	9430034N14Rik	Not Significant	FALSE	0.105033
13357	ENSMUSG00000102352	132.244	-0.648907	0.464263	0.0154848	0.095075	Gm38346	Not Significant	FALSE	0.095075
13354	ENSMUSG00000010751	152.445	-0.645933	0.462889	0.014557	0.0908851	Tnfrsf22	Not Significant	FALSE	0.0908851
13352	ENSMUSG00000015932	290.301	-0.64351	0.340987	0.00683775	0.0531851	Dstn	Not Significant	FALSE	0.0531851
13350	ENSMUSG00000045867	121.367	-0.640698	0.525641	0.0173506	0.102589	Cradd	Not Significant	FALSE	0.102589
13347	ENSMUSG00000100210	225.826	-0.639396	0.369305	0.0094846	0.0668819	H3c7	Not Significant	FALSE	0.0668819
13340	ENSMUSG00000027309	239.026	-0.633604	0.323391	0.00697162	0.053747	Dnaaf9	Not Significant	FALSE	0.053747
13339	ENSMUSG00000039183	355.162	-0.633426	0.328414	0.00636232	0.0504597	Nubp2	Not Significant	FALSE	0.0504597
13335	ENSMUSG00000069274	124.533	-0.629668	0.615426	0.0163863	0.0987708	H4c6	Not Significant	FALSE	0.0987708
13334	ENSMUSG00000007617	218.053	-0.629487	0.371615	0.0106118	0.0725268	Homer1	Not Significant	FALSE	0.0725268
13332	ENSMUSG00000047909	267.989	-0.623129	0.312025	0.00648006	0.0511021	Ankrd16	Not Significant	FALSE	0.0511021
13330	ENSMUSG00000029097	193.16	-0.621903	0.405792	0.0134962	0.0861906	Trmt44	Not Significant	FALSE	0.0861906
13329	ENSMUSG00000025158	250.689	-0.621276	0.351873	0.0095434	0.0672229	Rfng	Not Significant	FALSE	0.0672229
13328	ENSMUSG00000068250	253.185	-0.620735	0.315481	0.00700895	0.0539751	Amn1	Not Significant	FALSE	0.0539751
13326	ENSMUSG00000032333	196.918	-0.619404	0.363148	0.0112675	0.076139	Stoml1	Not Significant	FALSE	0.076139
13325	ENSMUSG00000040084	84.7624	-0.619194	0.598639	0.0219514	0.121696	Bub1b	Not Significant	FALSE	0.121696
13323	ENSMUSG00000012126	259.174	-0.615594	0.342136	0.00920819	0.0655902	Ubxn11	Not Significant	FALSE	0.0655902
13321	ENSMUSG00000018930	254.958	-0.612299	0.313605	0.00741623	0.0561204	Ccl4	Not Significant	FALSE	0.0561204
13318	ENSMUSG00000102151	171.5	-0.60838	0.42664	0.0162889	0.098396	NA	Not Significant	FALSE	0.098396
13314	ENSMUSG00000005951	82.618	-0.603417	0.655642	0.0216736	0.120671	Shpk	Not Significant	FALSE	0.120671
13308	ENSMUSG00000064141	120.084	-0.59883	0.533201	0.02111	0.118587	Zfp69	Not Significant	FALSE	0.118587
13306	ENSMUSG00000034863	257.742	-0.598328	0.329768	0.00983845	0.0686085	Ano8	Not Significant	FALSE	0.0686085
13305	ENSMUSG00000097536	106.17	-0.598298	0.726407	0.0162829	0.098396	2610037D02Rik	Not Significant	FALSE	0.098396
13298	ENSMUSG00000047407	216.621	-0.590351	0.34209	0.0123249	0.0810088	Tgif1	Not Significant	FALSE	0.0810088
13291	ENSMUSG00000037949	338.915	-0.582771	0.297931	0.00773831	0.0577173	Ano10	Not Significant	FALSE	0.0577173
13290	ENSMUSG00000020696	214.665	-0.582224	0.339859	0.0127849	0.0828385	Rffl	Not Significant	FALSE	0.0828385
13287	ENSMUSG00000097785	137.335	-0.581271	0.480703	0.0216983	0.120725	B230217O12Rik	Not Significant	FALSE	0.120725
13285	ENSMUSG00000027829	1738.31	-0.579962	0.126411	1.04495e-06	2.95486e-05	Ccnl1	Not Significant	FALSE	2.95486e-05
13284	ENSMUSG00000032724	935.839	-0.578	0.185141	0.000359451	0.00509216	Abtb2	Not Significant	FALSE	0.00509216
13283	ENSMUSG00000040694	125.317	-0.577298	0.522593	0.0226605	0.124785	Apobec2	Not Significant	FALSE	0.124785
13282	ENSMUSG00000017307	241.628	-0.574399	0.320037	0.011407	0.0767268	Acot8	Not Significant	FALSE	0.0767268
13281	ENSMUSG00000051510	108.486	-0.572041	0.584782	0.0229287	0.125864	Mafg	Not Significant	FALSE	0.125864
13280	ENSMUSG00000021275	189.504	-0.571864	0.422991	0.0195804	0.112873	Tecpr2	Not Significant	FALSE	0.112873
13279	ENSMUSG00000039994	361.897	-0.570513	0.271665	0.00621519	0.0495298	Timeless	Not Significant	FALSE	0.0495298
13278	ENSMUSG00000021585	2779.82	-0.57006	0.107996	3.12835e-08	1.15484e-06	Cast	Not Significant	FALSE	1.15484e-06
13277	ENSMUSG00000097000	79.6764	-0.568709	0.662522	0.0237643	0.128908	Gm17435	Not Significant	FALSE	0.128908
13276	ENSMUSG00000027508	1732.74	-0.568706	0.141732	1.28675e-05	0.00029007	Pag1	Not Significant	FALSE	0.00029007
13275	ENSMUSG00000035863	222.084	-0.568645	0.363645	0.0157206	0.0960866	Palm	Not Significant	FALSE	0.0960866
13274	ENSMUSG00000038175	2359.19	-0.568365	0.151459	3.73516e-05	0.000740347	Mylip	Not Significant	FALSE	0.000740347
13273	ENSMUSG00000025235	131.172	-0.567685	0.527788	0.0230965	0.126586	Bbs4	Not Significant	FALSE	0.126586
13272	ENSMUSG00000018507	1130.23	-0.566895	0.162599	0.0001058	0.00177871	Trpv2	Not Significant	FALSE	0.00177871
13271	ENSMUSG00000105987	1453.26	-0.563727	0.149389	3.62377e-05	0.000722373	AI506816	Not Significant	FALSE	0.000722373
13270	ENSMUSG00000026171	275.396	-0.561781	0.372676	0.0161738	0.0979977	Rnf25	Not Significant	FALSE	0.0979977
13269	ENSMUSG00000060681	216.083	-0.559383	0.397572	0.0192903	0.111646	Slc9a6	Not Significant	FALSE	0.111646
13268	ENSMUSG00000021504	534.532	-0.559367	0.212693	0.00184517	0.0194035	B4galt7	Not Significant	FALSE	0.0194035
13267	ENSMUSG00000073627	77.7291	-0.559149	0.819282	0.0162792	0.098396	C130036L24Rik	Not Significant	FALSE	0.098396
13266	ENSMUSG00000052681	6358.16	-0.55893	0.110147	9.7308e-08	3.2798e-06	Rap1b	Not Significant	FALSE	3.2798e-06
13265	ENSMUSG00000047415	1458.9	-0.55862	0.150898	4.84303e-05	0.000914473	Gpr68	Not Significant	FALSE	0.000914473
13264	ENSMUSG00000031939	1111.52	-0.55782	0.152907	6.11136e-05	0.00111184	Taf1d	Not Significant	FALSE	0.00111184
13263	ENSMUSG00000086859	81.7759	-0.557672	0.615522	0.0263853	0.139022	Snhg20	Not Significant	FALSE	0.139022
13262	ENSMUSG00000008307	81.2112	-0.556703	0.597291	0.0276296	0.143806	1700109H08Rik	Not Significant	FALSE	0.143806
13261	ENSMUSG00000009647	247.867	-0.556556	0.327532	0.0143102	0.0897053	Mcu	Not Significant	FALSE	0.0897053
13260	ENSMUSG00000020589	1689.76	-0.556465	0.130769	5.10477e-06	0.000124531	Cyria	Not Significant	FALSE	0.000124531
13259	ENSMUSG00000048163	11119.4	-0.556131	0.0973493	2.7092e-09	1.20666e-07	Selplg	Not Significant	FALSE	1.20666e-07
13258	ENSMUSG00000120117	34.9103	-0.555892	1.29012	0.0121802	0.0803605	Gm57408	Not Significant	FALSE	0.0803605
13257	ENSMUSG00000005483	1509.07	-0.555278	0.159039	0.000104442	0.00176012	Dnajb1	Not Significant	FALSE	0.00176012
13256	ENSMUSG00000047604	188.338	-0.555106	0.395052	0.0206996	0.117177	Frat2	Not Significant	FALSE	0.117177
13255	ENSMUSG00000024679	77.7438	-0.553822	0.840467	0.0150328	0.0932722	Ms4a6d	Not Significant	FALSE	0.0932722
13254	ENSMUSG00000059040	161.001	-0.552472	0.436119	0.0234993	0.128089	Eno1b	Not Significant	FALSE	0.128089
13253	ENSMUSG00000109652	56.8585	-0.551511	0.914682	0.0161338	0.097883	Gm45555	Not Significant	FALSE	0.097883
13252	ENSMUSG00000063410	3386.74	-0.550453	0.130801	5.71353e-06	0.000138174	Stk24	Not Significant	FALSE	0.000138174
13251	ENSMUSG00000085334	97.1271	-0.550223	0.54819	0.0276972	0.143997	Gm12940	Not Significant	FALSE	0.143997
13250	ENSMUSG00000030269	435.244	-0.550084	0.246335	0.00497858	0.0418249	Mtmr14	Not Significant	FALSE	0.0418249
13249	ENSMUSG00000030282	703.795	-0.549026	0.195175	0.00110198	0.0127774	Cmas	Not Significant	FALSE	0.0127774
13248	ENSMUSG00000032688	2494.25	-0.548829	0.112318	2.59967e-07	8.26329e-06	Malt1	Not Significant	FALSE	8.26329e-06
13247	ENSMUSG00000056394	565.507	-0.547675	0.274537	0.00780265	0.0580684	Lig1	Not Significant	FALSE	0.0580684
13246	ENSMUSG00000036721	135.686	-0.5476	0.532434	0.0247269	0.132606	Zscan12	Not Significant	FALSE	0.132606
13245	ENSMUSG00000040560	586.886	-0.547582	0.210413	0.00199143	0.0205232	Wdr7	Not Significant	FALSE	0.0205232
13244	ENSMUSG00000029462	386.269	-0.545529	0.309718	0.0121319	0.0801179	Vps29	Not Significant	FALSE	0.0801179
13243	ENSMUSG00000055917	450.215	-0.545373	0.261316	0.00688042	0.0533385	Zfp277	Not Significant	FALSE	0.0533385
13242	ENSMUSG00000021385	186.17	-0.545301	0.377687	0.0212707	0.118962	Ippk	Not Significant	FALSE	0.118962
13241	ENSMUSG00000031787	715.68	-0.544882	0.199577	0.00139014	0.0153344	Katnb1	Not Significant	FALSE	0.0153344
13240	ENSMUSG00000045538	324.833	-0.544724	0.2828	0.00982719	0.0685761	Ddx28	Not Significant	FALSE	0.0685761
13239	ENSMUSG00000021482	914.355	-0.544307	0.165441	0.000234195	0.00353268	Prxl2c	Not Significant	FALSE	0.00353268
13238	ENSMUSG00000020718	205.806	-0.541656	0.399755	0.0228238	0.125387	Polg2	Not Significant	FALSE	0.125387
13237	ENSMUSG00000028743	138.969	-0.541373	0.475502	0.0264778	0.139265	Akr7a5	Not Significant	FALSE	0.139265
13236	ENSMUSG00000051344	388.527	-0.540644	0.272998	0.00872852	0.0632387	Plekhm3	Not Significant	FALSE	0.0632387
13235	ENSMUSG00000019822	136.189	-0.539874	0.460002	0.0271945	0.142231	Smpd2	Not Significant	FALSE	0.142231
13234	ENSMUSG00000025534	412.686	-0.539698	0.316915	0.0133294	0.0853594	Gusb	Not Significant	FALSE	0.0853594
13233	ENSMUSG00000097039	243.118	-0.539004	0.320678	0.0157839	0.0962206	Pvt1	Not Significant	FALSE	0.0962206
13232	ENSMUSG00000057132	166.716	-0.535834	0.426291	0.0256788	0.136089	Rpgrip1	Not Significant	FALSE	0.136089
13231	ENSMUSG00000024675	265.061	-0.535624	0.318532	0.0155857	0.0955129	Ms4a4c	Not Significant	FALSE	0.0955129
13230	ENSMUSG00000028145	45.0376	-0.535116	0.888794	0.0204132	0.116348	Them4	Not Significant	FALSE	0.116348
13229	ENSMUSG00000091971	128.626	-0.533351	0.474016	0.0287144	0.147689	Hspa1a	Not Significant	FALSE	0.147689
13228	ENSMUSG00000033335	3701.37	-0.533092	0.104596	9.07908e-08	3.08247e-06	Dnm2	Not Significant	FALSE	3.08247e-06
13227	ENSMUSG00000040151	231.787	-0.532927	0.327154	0.0176098	0.10374	Hs2st1	Not Significant	FALSE	0.10374
13226	ENSMUSG00000020189	1604.98	-0.532676	0.140713	3.7661e-05	0.000744806	Osbpl8	Not Significant	FALSE	0.000744806
13225	ENSMUSG00000041477	536.095	-0.532006	0.218592	0.00324714	0.0301869	Dcp1b	Not Significant	FALSE	0.0301869
13224	ENSMUSG00000029056	330.952	-0.531188	0.26761	0.00934009	0.0662905	Pank4	Not Significant	FALSE	0.0662905
13223	ENSMUSG00000045576	371.734	-0.528811	0.265014	0.00917215	0.0654336	St7l	Not Significant	FALSE	0.0654336
13222	ENSMUSG00000072969	146.44	-0.5284	0.424929	0.0279707	0.145148	Armcx5	Not Significant	FALSE	0.145148
13221	ENSMUSG00000029030	1856.68	-0.527896	0.137202	3.02907e-05	0.000617045	Tprg1l	Not Significant	FALSE	0.000617045
13220	ENSMUSG00000073471	137.358	-0.527707	0.42985	0.0287585	0.147849	Rsph3a	Not Significant	FALSE	0.147849
13219	ENSMUSG00000007891	4318.51	-0.527439	0.113677	8.78261e-07	2.53208e-05	Ctsd	Not Significant	FALSE	2.53208e-05
13218	ENSMUSG00000062797	130.215	-0.527152	0.441428	0.0295451	0.1503	Hikeshi	Not Significant	FALSE	0.1503
13217	ENSMUSG00000042677	416.302	-0.527117	0.281504	0.0109667	0.0745755	Zc3h12a	Not Significant	FALSE	0.0745755
13216	ENSMUSG00000034187	1025.28	-0.525551	0.174446	0.000579361	0.00762679	Nsf	Not Significant	FALSE	0.00762679
13215	ENSMUSG00000029817	814.784	-0.524772	0.211345	0.00278613	0.0269236	Tra2a	Not Significant	FALSE	0.0269236
13214	ENSMUSG00000101609	1505.13	-0.523611	0.160679	0.000268801	0.00399026	Kcnq1ot1	Not Significant	FALSE	0.00399026
13213	ENSMUSG00000033530	1126.07	-0.522564	0.175592	0.000683732	0.008729	Ttc7b	Not Significant	FALSE	0.008729
13212	ENSMUSG00000034833	1204.06	-0.522336	0.14678	9.75107e-05	0.0016634	Tespa1	Not Significant	FALSE	0.0016634
13211	ENSMUSG00000037465	458.435	-0.522334	0.260112	0.00889793	0.0639974	Klf10	Not Significant	FALSE	0.0639974
13210	ENSMUSG00000102642	182.892	-0.52229	0.373763	0.0253078	0.134582	A130048G24Rik	Not Significant	FALSE	0.134582
13209	ENSMUSG00000027615	914.212	-0.522138	0.169247	0.000512995	0.00690959	Hps3	Not Significant	FALSE	0.00690959
13208	ENSMUSG00000090031	64.8231	-0.520417	1.0237	0.00799988	0.0591262	4732440D04Rik	Not Significant	FALSE	0.0591262
13207	ENSMUSG00000039585	310.061	-0.520393	0.279509	0.0124739	0.0816419	Myo9a	Not Significant	FALSE	0.0816419
13206	ENSMUSG00000019088	93.6456	-0.519964	0.523126	0.0330866	0.16211	Dnase1l1	Not Significant	FALSE	0.16211
13205	ENSMUSG00000030103	2903.85	-0.519748	0.119696	3.47572e-06	8.86032e-05	Bhlhe40	Not Significant	FALSE	8.86032e-05
13204	ENSMUSG00000052684	1947.72	-0.519399	0.152391	0.000156963	0.00248329	Jun	Not Significant	FALSE	0.00248329
13203	ENSMUSG00000035919	176.799	-0.519281	0.37084	0.0255337	0.135451	Bbs9	Not Significant	FALSE	0.135451
13202	ENSMUSG00000037580	130.693	-0.517619	0.455648	0.0309755	0.155256	Gch1	Not Significant	FALSE	0.155256
13201	ENSMUSG00000103651	95.9625	-0.517612	0.593848	0.028104	0.145553	Gm37206	Not Significant	FALSE	0.145553
13200	ENSMUSG00000032280	4561.65	-0.516948	0.0980373	3.74268e-08	1.36004e-06	Tle3	Not Significant	FALSE	1.36004e-06
13199	ENSMUSG00000002885	7776.56	-0.516231	0.0771438	7.01888e-12	4.49273e-10	Adgre5	Not Significant	FALSE	4.49273e-10
13198	ENSMUSG00000074749	367.059	-0.515645	0.255609	0.00929991	0.0660748	Kiz	Not Significant	FALSE	0.0660748
13197	ENSMUSG00000020212	98.1172	-0.514768	0.516249	0.0332023	0.162392	Mdm1	Not Significant	FALSE	0.162392
13196	ENSMUSG00000036181	8422.07	-0.513614	0.0850383	3.65092e-10	1.83255e-08	H1f2	Not Significant	FALSE	1.83255e-08
13195	ENSMUSG00000041147	125.373	-0.513511	0.477529	0.0318315	0.157975	Brca2	Not Significant	FALSE	0.157975
13194	ENSMUSG00000026727	488.662	-0.513284	0.225838	0.00546759	0.0448792	Rsu1	Not Significant	FALSE	0.0448792
13193	ENSMUSG00000033434	333.152	-0.512983	0.275556	0.0127745	0.0828385	Gtpbp6	Not Significant	FALSE	0.0828385
13192	ENSMUSG00000028124	134.376	-0.511677	0.472348	0.0312021	0.155759	Gclm	Not Significant	FALSE	0.155759
13191	ENSMUSG00000032038	637.073	-0.511579	0.208134	0.00326786	0.030246	St3gal4	Not Significant	FALSE	0.030246
13190	ENSMUSG00000101320	64.081	-0.510908	0.678124	0.0281354	0.14557	Gm28529	Not Significant	FALSE	0.14557
13189	ENSMUSG00000037692	822.004	-0.510024	0.213812	0.00386223	0.0342834	Ahdc1	Not Significant	FALSE	0.0342834
13188	ENSMUSG00000022999	600.093	-0.508185	0.207535	0.00342374	0.0313278	Lmbr1l	Not Significant	FALSE	0.0313278
13187	ENSMUSG00000026305	6991.61	-0.508087	0.0931122	1.29764e-08	5.21823e-07	Lrrfip1	Not Significant	FALSE	5.21823e-07
13186	ENSMUSG00000041319	128.343	-0.507865	0.478811	0.031853	0.158008	Thoc6	Not Significant	FALSE	0.158008
13185	ENSMUSG00000025058	336.107	-0.507856	0.270382	0.0126625	0.0824127	Tasl	Not Significant	FALSE	0.0824127
13184	ENSMUSG00000121500	134.258	-0.506459	0.439276	0.0326967	0.160878	Gm74511	Not Significant	FALSE	0.160878
13183	ENSMUSG00000015143	1345.16	-0.506099	0.158539	0.000363377	0.00513289	Actn1	Not Significant	FALSE	0.00513289
13182	ENSMUSG00000075227	246.704	-0.506005	0.317842	0.0208705	0.11762	Znhit2	Not Significant	FALSE	0.11762
13181	ENSMUSG00000015355	1908.31	-0.504308	0.131436	3.49446e-05	0.000699593	Cd48	Not Significant	FALSE	0.000699593
13180	ENSMUSG00000028868	3085.73	-0.503982	0.106519	6.2223e-07	1.85526e-05	Wasf2	Not Significant	FALSE	1.85526e-05
13179	ENSMUSG00000037022	111.678	-0.503552	0.580389	0.0280404	0.145456	Mmaa	Not Significant	FALSE	0.145456
13178	ENSMUSG00000102101	129.309	-0.503279	0.436897	0.0338047	0.164302	Zbtb11os1	Not Significant	FALSE	0.164302
13177	ENSMUSG00000029050	2313.16	-0.502579	0.147592	0.000168725	0.00265733	Ski	Not Significant	FALSE	0.00265733
13176	ENSMUSG00000021794	2920.3	-0.502197	0.103679	3.76484e-07	1.17791e-05	Glud1	Not Significant	FALSE	1.17791e-05
13175	ENSMUSG00000019066	246.486	-0.500461	0.330918	0.0233697	0.127633	Rab3d	Not Significant	FALSE	0.127633
13174	ENSMUSG00000022515	399.821	-0.500242	0.276753	0.0141062	0.0890667	Anks3	Not Significant	FALSE	0.0890667
13173	ENSMUSG00000038822	493.125	-0.499594	0.232824	0.00734626	0.0557118	Hace1	Not Significant	FALSE	0.0557118
13172	ENSMUSG00000041354	431.823	-0.498919	0.247811	0.00990512	0.0689011	Rgl2	Not Significant	FALSE	0.0689011
13171	ENSMUSG00000030924	304.488	-0.498798	0.318157	0.0214977	0.120084	Rexo5	Not Significant	FALSE	0.120084
13170	ENSMUSG00000020844	258.947	-0.497331	0.363957	0.0266227	0.139975	Nxn	Not Significant	FALSE	0.139975
13169	ENSMUSG00000021905	337.57	-0.497117	0.270755	0.014299	0.0897053	Dph3	Not Significant	FALSE	0.0897053
13168	ENSMUSG00000049755	408.426	-0.495568	0.30819	0.0196251	0.113036	Zfp672	Not Significant	FALSE	0.113036
13167	ENSMUSG00000054770	304.864	-0.495561	0.296622	0.0190074	0.11042	Kctd18	Not Significant	FALSE	0.11042
13166	ENSMUSG00000003746	1553.53	-0.49522	0.131167	4.76692e-05	0.000902546	Man1a	Not Significant	FALSE	0.000902546
13165	ENSMUSG00000091575	1300.68	-0.494843	0.177293	0.0013028	0.0146253	2010016I18Rik	Not Significant	FALSE	0.0146253
13164	ENSMUSG00000053044	13806.3	-0.493666	0.0754636	1.8428e-11	1.10838e-09	Cd8b1	Not Significant	FALSE	1.10838e-09
13163	ENSMUSG00000025937	298.097	-0.49321	0.33057	0.0237078	0.128723	Lactb2	Not Significant	FALSE	0.128723
13162	ENSMUSG00000027394	187.786	-0.492979	0.390862	0.0312126	0.155759	Ttl	Not Significant	FALSE	0.155759
13161	ENSMUSG00000020399	171.795	-0.491807	0.402925	0.0325976	0.16056	Havcr2	Not Significant	FALSE	0.16056
13160	ENSMUSG00000027397	3086.45	-0.490545	0.112383	4.02918e-06	0.000100758	Slc20a1	Not Significant	FALSE	0.000100758
13159	ENSMUSG00000106734	472.801	-0.48999	0.271546	0.014671	0.0914333	Gm20559	Not Significant	FALSE	0.0914333
13158	ENSMUSG00000027677	1178.49	-0.489381	0.190083	0.00243165	0.0241848	Ttc14	Not Significant	FALSE	0.0241848
13157	ENSMUSG00000028842	391.116	-0.488745	0.271612	0.01527	0.0942355	Ago3	Not Significant	FALSE	0.0942355
13156	ENSMUSG00000051341	264.532	-0.488436	0.31079	0.0232772	0.127181	Zfp52	Not Significant	FALSE	0.127181
13155	ENSMUSG00000013707	856.755	-0.488431	0.207069	0.00435838	0.0376878	Tnfaip8l2	Not Significant	FALSE	0.0376878
13154	ENSMUSG00000021495	809.047	-0.48814	0.201555	0.00383347	0.0340749	Fam193b	Not Significant	FALSE	0.0340749
13153	ENSMUSG00000024300	6569.35	-0.487061	0.0827536	1.2265e-09	5.70484e-08	Myo1f	Not Significant	FALSE	5.70484e-08
13152	ENSMUSG00000026107	2385.16	-0.484936	0.126235	3.55779e-05	0.000710234	Nabp1	Not Significant	FALSE	0.000710234
13151	ENSMUSG00000026034	2046.65	-0.484614	0.130575	6.08084e-05	0.00110807	Clk1	Not Significant	FALSE	0.00110807
13150	ENSMUSG00000107985	69.6299	-0.484492	0.788745	0.0152963	0.0942363	Gm35037	Not Significant	FALSE	0.0942363
13149	ENSMUSG00000039599	354.03	-0.483971	0.255976	0.0138222	0.0877898	Fam149b	Not Significant	FALSE	0.0877898
13148	ENSMUSG00000033249	85.2549	-0.48396	0.603179	0.0306012	0.153854	Hsf4	Not Significant	FALSE	0.153854
13147	ENSMUSG00000027331	182.402	-0.48359	0.357611	0.0317228	0.15753	Knstrn	Not Significant	FALSE	0.15753
13146	ENSMUSG00000076484	69.0119	-0.483394	0.600291	0.0350506	0.168016	Trbj1-2	Not Significant	FALSE	0.168016
13145	ENSMUSG00000030657	804.946	-0.482421	0.178482	0.00191951	0.0199868	Xylt1	Not Significant	FALSE	0.0199868
13144	ENSMUSG00000079685	125.117	-0.482266	0.46459	0.0367436	0.17398	Ulbp1	Not Significant	FALSE	0.17398
13143	ENSMUSG00000033669	225.706	-0.482185	0.34559	0.0288398	0.148007	Zfp7	Not Significant	FALSE	0.148007
13142	ENSMUSG00000040093	108.176	-0.481548	0.476454	0.0387151	0.180257	Bmf	Not Significant	FALSE	0.180257
13141	ENSMUSG00000048279	1390.14	-0.481001	0.15483	0.000527034	0.00706459	Sacs	Not Significant	FALSE	0.00706459
13140	ENSMUSG00000043535	5423.09	-0.480908	0.0914944	4.79522e-08	1.71132e-06	Setx	Not Significant	FALSE	1.71132e-06
13139	ENSMUSG00000032872	1422.59	-0.48051	0.1726	0.00140989	0.0154911	Cyb5r4	Not Significant	FALSE	0.0154911
13138	ENSMUSG00000032281	1078.83	-0.480387	0.183096	0.0022982	0.0231046	Acsbg1	Not Significant	FALSE	0.0231046
13137	ENSMUSG00000027610	218.777	-0.477091	0.402385	0.0332276	0.162457	Gss	Not Significant	FALSE	0.162457
13136	ENSMUSG00000017843	3160.92	-0.476319	0.101099	8.09287e-07	2.3429e-05	Ppp2r5c	Not Significant	FALSE	2.3429e-05
13135	ENSMUSG00000040177	275.923	-0.476065	0.300243	0.0237076	0.128723	2310057M21Rik	Not Significant	FALSE	0.128723
13134	ENSMUSG00000033987	38.8376	-0.475916	1.46421	0.000824799	0.0102304	Dnah17	Not Significant	FALSE	0.0102304
13133	ENSMUSG00000040247	1178.42	-0.475806	0.152425	0.000515498	0.00693661	Tbc1d10c	Not Significant	FALSE	0.00693661
13132	ENSMUSG00000041263	420.492	-0.475086	0.235226	0.0109622	0.0745755	Rusc1	Not Significant	FALSE	0.0745755
13131	ENSMUSG00000022462	1421.17	-0.47498	0.169444	0.0013936	0.0153604	Slc38a2	Not Significant	FALSE	0.0153604
13130	ENSMUSG00000024014	2389.7	-0.474481	0.140591	0.000218785	0.00334014	Pim1	Not Significant	FALSE	0.00334014
13129	ENSMUSG00000058385	188.602	-0.474094	0.371637	0.0345221	0.166415	H2bc8	Not Significant	FALSE	0.166415
13128	ENSMUSG00000046679	322.584	-0.472988	0.312027	0.0252238	0.13429	C87436	Not Significant	FALSE	0.13429
13127	ENSMUSG00000085771	34.9097	-0.472251	0.946742	0.0130802	0.0842274	C230066G23Rik	Not Significant	FALSE	0.0842274
13126	ENSMUSG00000034765	1091.73	-0.471691	0.155079	0.000706591	0.00898794	Dusp5	Not Significant	FALSE	0.00898794
13125	ENSMUSG00000037731	340.868	-0.470534	0.278031	0.0205508	0.116666	Themis2	Not Significant	FALSE	0.116666
13124	ENSMUSG00000067995	455.624	-0.469984	0.241229	0.0126864	0.082478	Gtf2f2	Not Significant	FALSE	0.082478
13123	ENSMUSG00000030616	1747.93	-0.469951	0.138667	0.000228483	0.00346172	Sytl2	Not Significant	FALSE	0.00346172
13122	ENSMUSG00000030823	173.925	-0.469406	0.382773	0.0370453	0.174816	Zfp747l1	Not Significant	FALSE	0.174816
13121	ENSMUSG00000024056	153.149	-0.469262	0.532756	0.0302613	0.15291	Ndc80	Not Significant	FALSE	0.15291
13120	ENSMUSG00000027306	49.8281	-0.469074	0.938234	0.00714155	0.0546344	Nusap1	Not Significant	FALSE	0.0546344
13119	ENSMUSG00000056234	595.481	-0.468914	0.252253	0.0143418	0.089823	Ncoa4	Not Significant	FALSE	0.089823
13118	ENSMUSG00000020910	203.964	-0.468061	0.337765	0.0330332	0.161963	Adprm	Not Significant	FALSE	0.161963
13117	ENSMUSG00000030536	14855.9	-0.466481	0.0748632	1.76978e-10	9.284e-09	Iqgap1	Not Significant	FALSE	9.284e-09
13116	ENSMUSG00000097636	657.089	-0.466095	0.201284	0.00579345	0.0470284	Mirt1	Not Significant	FALSE	0.0470284
13115	ENSMUSG00000032119	268.772	-0.466094	0.327442	0.0303481	0.153046	Hinfp	Not Significant	FALSE	0.153046
13114	ENSMUSG00000044703	154.02	-0.465568	0.430193	0.039174	0.181666	Phf11a	Not Significant	FALSE	0.181666
13113	ENSMUSG00000052331	5592.88	-0.465016	0.0921297	1.55695e-07	5.12397e-06	Ankrd44	Not Significant	FALSE	5.12397e-06
13112	ENSMUSG00000054381	267.321	-0.464654	0.315377	0.0289704	0.148339	Zfp747	Not Significant	FALSE	0.148339
13111	ENSMUSG00000103937	78.845	-0.463831	0.572503	0.0362638	0.172352	Gm37186	Not Significant	FALSE	0.172352
13110	ENSMUSG00000026832	2978.05	-0.463572	0.11666	2.28379e-05	0.00048139	Cytip	Not Significant	FALSE	0.00048139
13109	ENSMUSG00000043067	994.84	-0.463496	0.159533	0.0011192	0.0128855	Dpy19l1	Not Significant	FALSE	0.0128855
13108	ENSMUSG00000002332	226.396	-0.462592	0.347471	0.0342808	0.165886	Dhrs1	Not Significant	FALSE	0.165886
13107	ENSMUSG00000033128	987.473	-0.462402	0.198636	0.00534166	0.0442885	Gga1	Not Significant	FALSE	0.0442885
13106	ENSMUSG00000002825	140.708	-0.461834	0.433991	0.0405021	0.186216	Qtrt1	Not Significant	FALSE	0.186216
13105	ENSMUSG00000036432	120.088	-0.461764	0.520917	0.0356545	0.170268	Siah2	Not Significant	FALSE	0.170268
13104	ENSMUSG00000027327	141.344	-0.461697	0.420613	0.0413015	0.188402	Adissp	Not Significant	FALSE	0.188402
13103	ENSMUSG00000009733	146.597	-0.461519	0.432304	0.041111	0.187778	Tfcp2	Not Significant	FALSE	0.187778
13102	ENSMUSG00000030534	547.586	-0.460072	0.242963	0.0143059	0.0897053	Vps33b	Not Significant	FALSE	0.0897053
13101	ENSMUSG00000042063	647.13	-0.459903	0.22299	0.010198	0.0703771	Zfp386	Not Significant	FALSE	0.0703771
13100	ENSMUSG00000036985	238.245	-0.459845	0.341225	0.0335318	0.163431	Zdhhc9	Not Significant	FALSE	0.163431
13099	ENSMUSG00000021669	1300.3	-0.45958	0.14631	0.000531174	0.00709962	Cert1	Not Significant	FALSE	0.00709962
13098	ENSMUSG00000061979	114.82	-0.459108	0.480275	0.0410691	0.187693	Rcc1l	Not Significant	FALSE	0.187693
13097	ENSMUSG00000051650	270.883	-0.458661	0.416155	0.0346275	0.166513	B3gnt2	Not Significant	FALSE	0.166513
13096	ENSMUSG00000022952	1414.35	-0.458187	0.136532	0.000259173	0.00387206	Runx1	Not Significant	FALSE	0.00387206
13095	ENSMUSG00000029029	225.629	-0.458186	0.319099	0.0321089	0.158657	Wrap73	Not Significant	FALSE	0.158657
13094	ENSMUSG00000041498	25.8696	-0.457969	1.64589	0.00017864	0.00280715	Kif14	Not Significant	FALSE	0.00280715
13093	ENSMUSG00000002210	613.135	-0.457921	0.19856	0.00612019	0.0490112	Smg9	Not Significant	FALSE	0.0490112
13092	ENSMUSG00000051359	966.074	-0.457554	0.181209	0.00334738	0.0308312	Ncald	Not Significant	FALSE	0.0308312
13091	ENSMUSG00000036533	899.581	-0.457516	0.187539	0.00422138	0.0367239	Cdc42ep3	Not Significant	FALSE	0.0367239
13090	ENSMUSG00000018169	760.274	-0.456876	0.188407	0.00449483	0.0385263	Mfng	Not Significant	FALSE	0.0385263
13089	ENSMUSG00000027115	57.953	-0.456794	0.710479	0.0226843	0.124867	Kif18a	Not Significant	FALSE	0.124867
13088	ENSMUSG00000070780	322.848	-0.456491	0.282718	0.0250634	0.13399	Rbm47	Not Significant	FALSE	0.13399
13087	ENSMUSG00000032254	127.023	-0.456439	0.484139	0.0395017	0.182761	Kif23	Not Significant	FALSE	0.182761
13086	ENSMUSG00000054079	722.121	-0.456393	0.201328	0.00650491	0.0512533	Utp18	Not Significant	FALSE	0.0512533
13085	ENSMUSG00000023764	535.113	-0.455049	0.259114	0.0188569	0.109753	Sfi1	Not Significant	FALSE	0.109753
13084	ENSMUSG00000019487	95.7783	-0.45491	0.65787	0.0208889	0.117676	Trip10	Not Significant	FALSE	0.117676
13083	ENSMUSG00000045140	53.7584	-0.454539	0.676076	0.0288987	0.148091	Pigw	Not Significant	FALSE	0.148091
13082	ENSMUSG00000046861	1352.17	-0.454504	0.14025	0.000389116	0.00542429	Hectd3	Not Significant	FALSE	0.00542429
13081	ENSMUSG00000051403	586.978	-0.454329	0.204208	0.0075075	0.0566268	Ppp1r37	Not Significant	FALSE	0.0566268
13080	ENSMUSG00000019823	4444.18	-0.453108	0.0958421	8.27632e-07	2.39105e-05	Mical1	Not Significant	FALSE	2.39105e-05
13079	ENSMUSG00000026289	751.373	-0.4523	0.198593	0.00648014	0.0511021	Atg16l1	Not Significant	FALSE	0.0511021
13078	ENSMUSG00000020914	746.808	-0.452081	0.247845	0.0156193	0.0956347	Top2a	Not Significant	FALSE	0.0956347
13077	ENSMUSG00000039801	599.715	-0.449823	0.199698	0.00720038	0.0549156	Cplane1	Not Significant	FALSE	0.0549156
13076	ENSMUSG00000016181	389.843	-0.449167	0.2538	0.01983	0.114052	Utp25	Not Significant	FALSE	0.114052
13075	ENSMUSG00000050410	180.82	-0.448837	0.352084	0.0410135	0.187579	Tcf19	Not Significant	FALSE	0.187579
13074	ENSMUSG00000005813	394.32	-0.448133	0.256242	0.0202741	0.115755	Metap1	Not Significant	FALSE	0.115755
13073	ENSMUSG00000062753	262.442	-0.446857	0.302653	0.0320872	0.158657	Smim29	Not Significant	FALSE	0.158657
13072	ENSMUSG00000030002	1933.08	-0.446816	0.124674	0.000114468	0.00188581	Dusp11	Not Significant	FALSE	0.00188581
13071	ENSMUSG00000019792	235.756	-0.446745	0.307127	0.0336346	0.16375	Trmt11	Not Significant	FALSE	0.16375
13070	ENSMUSG00000054823	4819.12	-0.446118	0.0895014	2.23365e-07	7.18163e-06	Nsd3	Not Significant	FALSE	7.18163e-06
13069	ENSMUSG00000061950	724.566	-0.445528	0.185139	0.0049993	0.0419737	Ppp4r1	Not Significant	FALSE	0.0419737
13068	ENSMUSG00000024854	120.535	-0.445142	0.437567	0.0466967	0.204779	Pold4	Not Significant	FALSE	0.204779
13067	ENSMUSG00000058704	225.93	-0.444559	0.341601	0.0390377	0.181215	Memo1	Not Significant	FALSE	0.181215
13066	ENSMUSG00000022124	768.155	-0.443007	0.185198	0.00518883	0.0432869	Fbxl3	Not Significant	FALSE	0.0432869
13065	ENSMUSG00000027878	3895.3	-0.44234	0.0965929	1.70128e-06	4.60071e-05	Notch2	Not Significant	FALSE	4.60071e-05
13064	ENSMUSG00000028645	621.674	-0.4419	0.198063	0.00779059	0.0580096	Slc2a1	Not Significant	FALSE	0.0580096
13063	ENSMUSG00000028207	115.726	-0.441878	0.543004	0.0337833	0.164255	Asph	Not Significant	FALSE	0.164255
13062	ENSMUSG00000074578	140.439	-0.441251	0.502237	0.0368205	0.174279	Zfas1	Not Significant	FALSE	0.174279
13061	ENSMUSG00000074024	147.44	-0.441168	0.384393	0.0461284	0.203052	4632427E13Rik	Not Significant	FALSE	0.203052
13060	ENSMUSG00000029012	268.373	-0.441148	0.292117	0.0319932	0.158356	Orc5	Not Significant	FALSE	0.158356
13059	ENSMUSG00000111496	56.7077	-0.440956	0.66002	0.027897	0.144874	Gm47483	Not Significant	FALSE	0.144874
13058	ENSMUSG00000041966	369.065	-0.440598	0.250452	0.021182	0.118715	Dcaf17	Not Significant	FALSE	0.118715
13057	ENSMUSG00000015846	430.129	-0.440567	0.232936	0.0165451	0.099342	Rxra	Not Significant	FALSE	0.099342
13056	ENSMUSG00000067194	405.576	-0.439325	0.276958	0.0271278	0.141935	Eif1ax	Not Significant	FALSE	0.141935
13055	ENSMUSG00000033653	637.986	-0.438705	0.192863	0.00727119	0.0552927	Vps8	Not Significant	FALSE	0.0552927
13054	ENSMUSG00000003848	344.62	-0.43848	0.268707	0.0262325	0.13834	Nob1	Not Significant	FALSE	0.13834
13053	ENSMUSG00000047246	672.234	-0.438231	0.204261	0.0094854	0.0668819	H2bc6	Not Significant	FALSE	0.0668819
13052	ENSMUSG00000005087	3508.86	-0.438185	0.10665	1.46891e-05	0.000324323	Cd44	Not Significant	FALSE	0.000324323
13051	ENSMUSG00000051355	127.32	-0.437995	0.416844	0.048854	0.211251	Commd1	Not Significant	FALSE	0.211251
13050	ENSMUSG00000058126	1283.69	-0.437608	0.144802	0.000831069	0.0102808	Tpm3-rs7	Not Significant	FALSE	0.0102808
13049	ENSMUSG00000039361	3012.66	-0.437562	0.11635	5.9273e-05	0.00108735	Picalm	Not Significant	FALSE	0.00108735
13048	ENSMUSG00000027782	2637.08	-0.437523	0.106541	1.46042e-05	0.000322959	Kpna4	Not Significant	FALSE	0.000322959
13047	ENSMUSG00000020420	291.802	-0.436991	0.363562	0.0397309	0.183335	Zfp607a	Not Significant	FALSE	0.183335
13046	ENSMUSG00000046808	1121.38	-0.436127	0.151378	0.00133904	0.0149122	Atp10d	Not Significant	FALSE	0.0149122
13045	ENSMUSG00000036678	362.829	-0.435365	0.290805	0.0320026	0.158356	Aaas	Not Significant	FALSE	0.158356
13044	ENSMUSG00000028035	330.868	-0.435291	0.259333	0.0250968	0.134023	Dnajb4	Not Significant	FALSE	0.134023
13043	ENSMUSG00000024410	778.727	-0.435082	0.17938	0.00497427	0.0418138	Rmc1	Not Significant	FALSE	0.0418138
13042	ENSMUSG00000023927	5523.45	-0.434671	0.0859449	1.57001e-07	5.15481e-06	Satb1	Not Significant	FALSE	5.15481e-06
13041	ENSMUSG00000031015	406.671	-0.433292	0.261517	0.0251313	0.134053	Swap70	Not Significant	FALSE	0.134053
13040	ENSMUSG00000060671	2487.13	-0.432118	0.110094	3.20488e-05	0.000645323	Atp8b2	Not Significant	FALSE	0.000645323
13039	ENSMUSG00000026965	1555.19	-0.4311	0.130212	0.000333044	0.00478117	Anapc2	Not Significant	FALSE	0.00478117
13038	ENSMUSG00000099025	48.5897	-0.430984	0.799538	0.00912044	0.0651647	Gm27162	Not Significant	FALSE	0.0651647
13037	ENSMUSG00000024188	708.996	-0.43055	0.187207	0.00693778	0.0535749	Luc7l	Not Significant	FALSE	0.0535749
13036	ENSMUSG00000046722	4402.59	-0.430183	0.092321	1.12939e-06	3.17733e-05	Cdc42se1	Not Significant	FALSE	3.17733e-05
13035	ENSMUSG00000013539	267.251	-0.429583	0.304128	0.0381801	0.178597	Tango2	Not Significant	FALSE	0.178597
13034	ENSMUSG00000026434	2003.6	-0.42928	0.119077	0.00011404	0.00188487	Nucks1	Not Significant	FALSE	0.00188487
13033	ENSMUSG00000074513	125.962	-0.427458	0.433096	0.0502595	0.215823	Arfip1	Not Significant	FALSE	0.215823
13032	ENSMUSG00000028228	1078.53	-0.427103	0.154065	0.00193481	0.0200731	Cpne3	Not Significant	FALSE	0.0200731
13031	ENSMUSG00000071267	216.6	-0.427098	0.339444	0.0447402	0.19876	Zfp942	Not Significant	FALSE	0.19876
13030	ENSMUSG00000020289	245.504	-0.426831	0.314387	0.0405861	0.186418	Nprl3	Not Significant	FALSE	0.186418
13029	ENSMUSG00000031878	413.551	-0.426192	0.244368	0.0231294	0.126618	Nae1	Not Significant	FALSE	0.126618
13028	ENSMUSG00000068015	1073.81	-0.425766	0.169309	0.00390841	0.0346272	Lrch1	Not Significant	FALSE	0.0346272
13027	ENSMUSG00000026857	161.699	-0.425192	0.360772	0.0500586	0.215326	Ntmt1	Not Significant	FALSE	0.215326
13026	ENSMUSG00000006390	372.941	-0.425042	0.296212	0.0357854	0.170601	Elovl1	Not Significant	FALSE	0.170601
13025	ENSMUSG00000109005	79.4446	-0.425013	0.624487	0.025223	0.13429	Gm45221	Not Significant	FALSE	0.13429
13024	ENSMUSG00000031609	199.998	-0.424868	0.364344	0.0475865	0.207183	Sap30	Not Significant	FALSE	0.207183
13023	ENSMUSG00000040339	363.599	-0.424747	0.258938	0.0278659	0.144766	Eeig2	Not Significant	FALSE	0.144766
13022	ENSMUSG00000097537	33.6804	-0.424702	0.826974	0.00984893	0.0686434	2610020C07Rik	Not Significant	FALSE	0.0686434
13021	ENSMUSG00000117899	42.7211	-0.424698	0.80105	0.00884129	0.0637578	Gm50218	Not Significant	FALSE	0.0637578
13020	ENSMUSG00000026080	485.521	-0.42446	0.217373	0.0157444	0.0960985	Chst10	Not Significant	FALSE	0.0960985
13019	ENSMUSG00000095041	2452.15	-0.424372	0.111745	5.49615e-05	0.00101986		Not Significant	FALSE	0.00101986
13018	ENSMUSG00000027940	7959.38	-0.424293	0.0814011	7.3942e-08	2.5461e-06	Tpm3	Not Significant	FALSE	2.5461e-06
13017	ENSMUSG00000030583	807.698	-0.423837	0.185487	0.00729916	0.0554752	Sipa1l3	Not Significant	FALSE	0.0554752
13016	ENSMUSG00000029270	320.889	-0.423463	0.30236	0.0380191	0.178146	Dipk1a	Not Significant	FALSE	0.178146
13015	ENSMUSG00000115276	72.1969	-0.423084	0.589389	0.03386	0.164399	9930017N22Rik	Not Significant	FALSE	0.164399
13014	ENSMUSG00000028944	286.289	-0.422843	0.340864	0.0430528	0.193668	Prkag2	Not Significant	FALSE	0.193668
13013	ENSMUSG00000020143	21613.4	-0.422099	0.0652292	6.35573e-11	3.53338e-09	Dock2	Not Significant	FALSE	3.53338e-09
13012	ENSMUSG00000040701	1136.49	-0.421818	0.151181	0.0018623	0.0195155	Ap1g2	Not Significant	FALSE	0.0195155
13011	ENSMUSG00000024065	2465.13	-0.421611	0.132446	0.000521086	0.00699157	Ehd3	Not Significant	FALSE	0.00699157
13010	ENSMUSG00000035047	1529.98	-0.419809	0.14089	0.00103224	0.0121449	Kri1	Not Significant	FALSE	0.0121449
13009	ENSMUSG00000034445	258.088	-0.419032	0.344469	0.0461566	0.203112	Cyb561a3	Not Significant	FALSE	0.203112
13008	ENSMUSG00000021408	1701.88	-0.419003	0.13919	0.000929505	0.01122	Ripk1	Not Significant	FALSE	0.01122
13007	ENSMUSG00000001918	1242.47	-0.418505	0.160283	0.00312082	0.0293252	Slc1a5	Not Significant	FALSE	0.0293252
13006	ENSMUSG00000020451	940.416	-0.418409	0.182902	0.00737184	0.0558451	Limk2	Not Significant	FALSE	0.0558451
13005	ENSMUSG00000072676	430.582	-0.418269	0.233374	0.0221024	0.122291	Tmem254	Not Significant	FALSE	0.122291
13004	ENSMUSG00000030605	145.533	-0.41824	0.635203	0.0138781	0.0880653	Mfge8	Not Significant	FALSE	0.0880653
13003	ENSMUSG00000036099	235.019	-0.418154	0.311082	0.0441946	0.197215	Vezt	Not Significant	FALSE	0.197215
13002	ENSMUSG00000004393	326.154	-0.418018	0.276785	0.0349773	0.167838	Ddx56	Not Significant	FALSE	0.167838
13001	ENSMUSG00000000915	2752.36	-0.417965	0.107721	4.0337e-05	0.000785025	Hip1r	Not Significant	FALSE	0.000785025
13000	ENSMUSG00000032410	2323.45	-0.416987	0.115875	0.000122267	0.00199079	Xrn1	Not Significant	FALSE	0.00199079
12999	ENSMUSG00000029635	439.3	-0.416984	0.229554	0.0213486	0.11935	Cdk8	Not Significant	FALSE	0.11935
12998	ENSMUSG00000007817	3894.53	-0.416791	0.0940971	3.64625e-06	9.25088e-05	Zmiz1	Not Significant	FALSE	9.25088e-05
12997	ENSMUSG00000038893	1323.21	-0.416543	0.146552	0.0015998	0.0171985	Fam117a	Not Significant	FALSE	0.0171985
12996	ENSMUSG00000024589	167.897	-0.416467	0.385442	0.0524951	0.222042	Nedd4l	Not Significant	FALSE	0.222042
12995	ENSMUSG00000038393	10676.3	-0.416158	0.0722615	5.05327e-09	2.1498e-07	Txnip	Not Significant	FALSE	2.1498e-07
12994	ENSMUSG00000038685	481.89	-0.416148	0.224798	0.019857	0.114121	Rtel1	Not Significant	FALSE	0.114121
12993	ENSMUSG00000002083	283.077	-0.415554	0.278407	0.0370263	0.174816	Bbc3	Not Significant	FALSE	0.174816
12992	ENSMUSG00000009687	5132.12	-0.415203	0.0905156	1.78368e-06	4.80068e-05	Fxyd5	Not Significant	FALSE	4.80068e-05
12991	ENSMUSG00000076907	130.588	-0.413868	0.394914	0.0568108	0.233708	Traj22	Not Significant	FALSE	0.233708
12990	ENSMUSG00000033554	346.607	-0.413163	0.253092	0.0303003	0.152919	Dph5	Not Significant	FALSE	0.152919
12989	ENSMUSG00000000884	75.6084	-0.412531	0.521837	0.0474991	0.207061	Gnb1l	Not Significant	FALSE	0.207061
12988	ENSMUSG00000074221	267.094	-0.411606	0.305262	0.0444321	0.198021	Zfp568	Not Significant	FALSE	0.198021
12987	ENSMUSG00000022617	33.7369	-0.410764	0.807287	0.00685846	0.0532468	Chkb	Not Significant	FALSE	0.0532468
12986	ENSMUSG00000062866	59.2292	-0.41053	0.8683	0.000740971	0.00934012	Phactr2	Not Significant	FALSE	0.00934012
12985	ENSMUSG00000055067	363.61	-0.40911	0.261039	0.0338397	0.164357	Smyd3	Not Significant	FALSE	0.164357
12984	ENSMUSG00000021773	100.424	-0.408712	0.461073	0.0546074	0.227937	Comtd1	Not Significant	FALSE	0.227937
12983	ENSMUSG00000025027	460.151	-0.408676	0.242586	0.0276556	0.143887	Xpnpep1	Not Significant	FALSE	0.143887
12982	ENSMUSG00000027835	633.984	-0.408574	0.19822	0.0133215	0.0853478	Pdcd10	Not Significant	FALSE	0.0853478
12981	ENSMUSG00000026966	371.652	-0.407711	0.280551	0.0381393	0.178469	Ssna1	Not Significant	FALSE	0.178469
12980	ENSMUSG00000042901	375.398	-0.407156	0.272203	0.0371576	0.175109	Aida	Not Significant	FALSE	0.175109
12979	ENSMUSG00000091997	74.8052	-0.406709	0.600076	0.0279294	0.144988	Gm6611	Not Significant	FALSE	0.144988
12978	ENSMUSG00000085586	61.1673	-0.406548	0.561346	0.0424595	0.191928	Gm11613	Not Significant	FALSE	0.191928
12977	ENSMUSG00000004612	4345.67	-0.406198	0.113836	0.000138857	0.00224002	Nkg7	Not Significant	FALSE	0.00224002
12976	ENSMUSG00000044968	43.1609	-0.405379	0.867564	0.000558946	0.007414	Napepld	Not Significant	FALSE	0.007414
12975	ENSMUSG00000022139	706.281	-0.405117	0.219187	0.020174	0.115372	Mbnl2	Not Significant	FALSE	0.115372
12974	ENSMUSG00000049878	1183.56	-0.404829	0.149403	0.00258398	0.0253209	Rlf	Not Significant	FALSE	0.0253209
12973	ENSMUSG00000058470	538.206	-0.404654	0.212986	0.0190687	0.11073	Gm8369	Not Significant	FALSE	0.11073
12972	ENSMUSG00000032737	158.058	-0.404301	0.480073	0.0420875	0.190926	Inppl1	Not Significant	FALSE	0.190926
12971	ENSMUSG00000028134	251.935	-0.403882	0.296386	0.0465995	0.204417	Ptbp2	Not Significant	FALSE	0.204417
12970	ENSMUSG00000054426	76.2169	-0.402564	0.541729	0.0423382	0.191565	A930005H10Rik	Not Significant	FALSE	0.191565
12969	ENSMUSG00000027981	442.624	-0.402414	0.26199	0.0353139	0.168872	Rnpc3	Not Significant	FALSE	0.168872
12968	ENSMUSG00000046785	676.405	-0.402256	0.189751	0.0118851	0.0790491	Epm2aip1	Not Significant	FALSE	0.0790491
12967	ENSMUSG00000023988	571.69	-0.401608	0.205413	0.0172701	0.10236	Bysl	Not Significant	FALSE	0.10236
12966	ENSMUSG00000062822	728.137	-0.401137	0.181002	0.00991003	0.0689011	4833420G17Rik	Not Significant	FALSE	0.0689011
12965	ENSMUSG00000056459	467.822	-0.400497	0.223189	0.0239333	0.129591	Zbtb25	Not Significant	FALSE	0.129591
12964	ENSMUSG00000038695	131.154	-0.400163	0.421534	0.0579502	0.236949	Josd2	Not Significant	FALSE	0.236949
12963	ENSMUSG00000057219	2356.49	-0.400091	0.110678	0.00012396	0.00201367	Armc7	Not Significant	FALSE	0.00201367
12962	ENSMUSG00000022562	122.611	-0.399408	0.457568	0.0536158	0.225552	Oplah	Not Significant	FALSE	0.225552
12961	ENSMUSG00000024036	772.857	-0.399318	0.206847	0.0175468	0.103574	Slc37a1	Not Significant	FALSE	0.103574
12960	ENSMUSG00000032308	349.42	-0.399017	0.26548	0.0389536	0.180945	Ulk3	Not Significant	FALSE	0.180945
12959	ENSMUSG00000032316	1193.44	-0.398947	0.154186	0.00368592	0.0330548	Clk3	Not Significant	FALSE	0.0330548
12958	ENSMUSG00000020806	563.677	-0.39889	0.239709	0.0288366	0.148007	Rhbdf2	Not Significant	FALSE	0.148007
12957	ENSMUSG00000032376	1620.82	-0.398809	0.137708	0.00144324	0.0157829	Usp3	Not Significant	FALSE	0.0157829
12956	ENSMUSG00000098912	69.1109	-0.398273	0.628929	0.0200401	0.114804	1500004A13Rik	Not Significant	FALSE	0.114804
12955	ENSMUSG00000024143	210.726	-0.397425	0.353886	0.056666	0.233629	Rhoq	Not Significant	FALSE	0.233629
12954	ENSMUSG00000073448	228.661	-0.397141	0.302218	0.0512645	0.218616	Gm10509	Not Significant	FALSE	0.218616
12953	ENSMUSG00000032743	283.191	-0.396866	0.326688	0.0521506	0.221196	Katnip	Not Significant	FALSE	0.221196
12952	ENSMUSG00000020330	48.3483	-0.396789	0.636858	0.0259148	0.137082	Hmmr	Not Significant	FALSE	0.137082
12951	ENSMUSG00000075054	88.607	-0.395884	0.575431	0.0281184	0.145553	Yae1d1	Not Significant	FALSE	0.145553
12950	ENSMUSG00000013629	1132.16	-0.3927	0.157923	0.00488817	0.0412641	Cad	Not Significant	FALSE	0.0412641
12949	ENSMUSG00000083822	25.9201	-0.392552	0.772351	0.0078766	0.0583697	Hmgb1-ps5	Not Significant	FALSE	0.0583697
12948	ENSMUSG00000097048	155.137	-0.391439	0.452409	0.0525726	0.222302	1600020E01Rik	Not Significant	FALSE	0.222302
12947	ENSMUSG00000024170	284.143	-0.391234	0.283971	0.0485475	0.210121	Telo2	Not Significant	FALSE	0.210121
12946	ENSMUSG00000016520	988.779	-0.391028	0.177654	0.0101689	0.0702112	Lnx2	Not Significant	FALSE	0.0702112
12945	ENSMUSG00000016757	737.191	-0.390962	0.178504	0.010915	0.0743329	Ttll12	Not Significant	FALSE	0.0743329
12944	ENSMUSG00000063524	5557.93	-0.390927	0.0883211	4.29535e-06	0.000106272	Eno1	Not Significant	FALSE	0.000106272
12943	ENSMUSG00000120920	85.5273	-0.390613	0.492664	0.0523464	0.221646	Gm56812	Not Significant	FALSE	0.221646
12942	ENSMUSG00000026116	1038.63	-0.390523	0.177116	0.00987274	0.0687446	Tmem131	Not Significant	FALSE	0.0687446
12941	ENSMUSG00000029344	2162.1	-0.389744	0.138868	0.00195767	0.0202676	Tpst2	Not Significant	FALSE	0.0202676
12940	ENSMUSG00000025135	290.848	-0.388587	0.342015	0.0561634	0.232143	Anapc11	Not Significant	FALSE	0.232143
12939	ENSMUSG00000028085	140.814	-0.38806	0.457998	0.0516551	0.219956	Gatb	Not Significant	FALSE	0.219956
12938	ENSMUSG00000103569	50.9342	-0.387555	0.577114	0.0391509	0.18162	Gm38067	Not Significant	FALSE	0.18162
12937	ENSMUSG00000041685	898.727	-0.386832	0.184412	0.0132185	0.0849222	Fcho2	Not Significant	FALSE	0.0849222
12936	ENSMUSG00000032540	157.164	-0.386531	0.425936	0.057246	0.235083	Abhd5	Not Significant	FALSE	0.235083
12935	ENSMUSG00000110605	133.685	-0.386516	0.408508	0.0636492	0.251746	Gm32856	Not Significant	FALSE	0.251746
12934	ENSMUSG00000031103	4647.98	-0.386372	0.10238	6.98252e-05	0.00124756	Elf4	Not Significant	FALSE	0.00124756
12933	ENSMUSG00000110159	22.3115	-0.386104	0.882377	0.000248283	0.00371732	Gm45501	Not Significant	FALSE	0.00371732
12932	ENSMUSG00000017774	395.97	-0.385608	0.284961	0.0483656	0.20966	Myo1c	Not Significant	FALSE	0.20966
12931	ENSMUSG00000024055	200.363	-0.385022	0.319926	0.0613038	0.246026	Cyp4f13	Not Significant	FALSE	0.246026
12930	ENSMUSG00000003269	724.216	-0.384899	0.193677	0.0171809	0.102051	Cyth2	Not Significant	FALSE	0.102051
12929	ENSMUSG00000046791	346.645	-0.383999	0.281072	0.0496163	0.213779	Riox1	Not Significant	FALSE	0.213779
12928	ENSMUSG00000035439	239.651	-0.383934	0.333643	0.0603859	0.243674	Haus8	Not Significant	FALSE	0.243674
12927	ENSMUSG00000040820	497.04	-0.383914	0.229501	0.0318349	0.157975	Hlcs	Not Significant	FALSE	0.157975
12926	ENSMUSG00000036054	563.695	-0.383692	0.207054	0.0232649	0.127181	Sugp2	Not Significant	FALSE	0.127181
12925	ENSMUSG00000032846	770.337	-0.383682	0.181929	0.0129594	0.083643	Zswim6	Not Significant	FALSE	0.083643
12924	ENSMUSG00000070501	950.113	-0.38333	0.161397	0.00701972	0.0540282	Ifi214	Not Significant	FALSE	0.0540282
12923	ENSMUSG00000066892	479.83	-0.383241	0.237662	0.0359057	0.171058	Fbxl12	Not Significant	FALSE	0.171058
12922	ENSMUSG00000002486	363.143	-0.382958	0.250401	0.0410748	0.187693	Tchp	Not Significant	FALSE	0.187693
12921	ENSMUSG00000019774	273.581	-0.38285	0.315563	0.058031	0.237189	Mtrf1l	Not Significant	FALSE	0.237189
12920	ENSMUSG00000029486	229.83	-0.382799	0.338063	0.0614527	0.246411	Mrpl1	Not Significant	FALSE	0.246411
12919	ENSMUSG00000069307	38.9982	-0.382612	0.625166	0.0282898	0.145828	H2bc23	Not Significant	FALSE	0.145828
12918	ENSMUSG00000032754	167.476	-0.381979	0.345698	0.0665235	0.259684	Slc8b1	Not Significant	FALSE	0.259684
12917	ENSMUSG00000017176	786.834	-0.381455	0.186817	0.015487	0.095075	Nt5c3b	Not Significant	FALSE	0.095075
12916	ENSMUSG00000064363	4416.7	-0.381103	0.11049	0.000239992	0.00360479	mt-Nd4	Not Significant	FALSE	0.00360479
12915	ENSMUSG00000009293	796.385	-0.380904	0.176876	0.0121661	0.0803053	Ube2g2	Not Significant	FALSE	0.0803053
12914	ENSMUSG00000041736	558.358	-0.380199	0.207986	0.024545	0.131883	Tspo	Not Significant	FALSE	0.131883
12913	ENSMUSG00000035722	1720.72	-0.379651	0.147816	0.00412144	0.0361208	Abca7	Not Significant	FALSE	0.0361208
12912	ENSMUSG00000045973	822.554	-0.379557	0.172881	0.0110229	0.0748846	Slc25a51	Not Significant	FALSE	0.0748846
12911	ENSMUSG00000031986	614.591	-0.378448	0.204819	0.0236402	0.128509	Sprtn	Not Significant	FALSE	0.128509
12910	ENSMUSG00000001281	10342.4	-0.377996	0.0906858	1.33192e-05	0.000299286	Itgb7	Not Significant	FALSE	0.000299286
12909	ENSMUSG00000001794	1668.47	-0.377299	0.133012	0.00193297	0.020069	Capns1	Not Significant	FALSE	0.020069
12908	ENSMUSG00000116908	41.5302	-0.377202	0.664286	0.0119645	0.0793504	Gm49599	Not Significant	FALSE	0.0793504
12907	ENSMUSG00000020359	170.751	-0.376843	0.426821	0.0577695	0.236639	Phykpl	Not Significant	FALSE	0.236639
12906	ENSMUSG00000027907	1043.53	-0.376672	0.192167	0.018171	0.106225	S100a11	Not Significant	FALSE	0.106225
12905	ENSMUSG00000048170	1404.64	-0.375391	0.140198	0.00314529	0.0294956	Mcmbp	Not Significant	FALSE	0.0294956
12904	ENSMUSG00000032402	2889.54	-0.375138	0.134178	0.00210172	0.021501	Smad3	Not Significant	FALSE	0.021501
12903	ENSMUSG00000106086	35.2546	-0.375058	0.646515	0.0194736	0.11238	Lef1os1	Not Significant	FALSE	0.11238
12902	ENSMUSG00000034724	3137.4	-0.374864	0.114796	0.00047168	0.00642129	Cnot6l	Not Significant	FALSE	0.00642129
12901	ENSMUSG00000039621	12709.4	-0.374822	0.102173	0.00010315	0.00174255	Prex1	Not Significant	FALSE	0.00174255
12900	ENSMUSG00000057894	280.303	-0.374803	0.450154	0.0432299	0.19425	Zfp329	Not Significant	FALSE	0.19425
12899	ENSMUSG00000034235	72.6392	-0.374717	0.518628	0.0464301	0.203815	Usp54	Not Significant	FALSE	0.203815
12898	ENSMUSG00000039254	100.212	-0.374325	0.435931	0.0665494	0.259684	Pomt1	Not Significant	FALSE	0.259684
12897	ENSMUSG00000031816	336.768	-0.373921	0.255719	0.0481174	0.208778	Mthfsd	Not Significant	FALSE	0.208778
12896	ENSMUSG00000020823	571.429	-0.373888	0.235899	0.0377447	0.177117	Sec14l1	Not Significant	FALSE	0.177117
12895	ENSMUSG00000121239	98.6032	-0.373651	0.428473	0.0690778	0.266642	Gm36347	Not Significant	FALSE	0.266642
12894	ENSMUSG00000039221	496.14	-0.373428	0.214595	0.0300909	0.152299	Rpl22l1	Not Significant	FALSE	0.152299
12893	ENSMUSG00000035199	2594.95	-0.373357	0.1076	0.000234432	0.00353268	Arl6ip5	Not Significant	FALSE	0.00353268
12892	ENSMUSG00000001630	161.685	-0.373249	0.343562	0.071141	0.271767	Stk38l	Not Significant	FALSE	0.271767
12891	ENSMUSG00000039458	1681.11	-0.372768	0.145951	0.00436509	0.0376878	Mtmr12	Not Significant	FALSE	0.0376878
12890	ENSMUSG00000019710	799.068	-0.372719	0.170869	0.0119332	0.0792553	Mrpl24	Not Significant	FALSE	0.0792553
12889	ENSMUSG00000025461	56.1152	-0.37263	0.576145	0.031191	0.155759	Scart1	Not Significant	FALSE	0.155759
12888	ENSMUSG00000027469	128.184	-0.37252	0.3836	0.0732341	0.277322	Tpx2	Not Significant	FALSE	0.277322
12887	ENSMUSG00000054115	77.5695	-0.371531	0.474949	0.0606815	0.244372	Skp2	Not Significant	FALSE	0.244372
12886	ENSMUSG00000034120	1693.65	-0.370599	0.144596	0.00433883	0.037605	Srsf2	Not Significant	FALSE	0.037605
12885	ENSMUSG00000046380	147.032	-0.370436	0.397491	0.0681459	0.264215	Jrk	Not Significant	FALSE	0.264215
12884	ENSMUSG00000031093	4908.42	-0.369944	0.0944809	3.77646e-05	0.000745357	Dock11	Not Significant	FALSE	0.000745357
12883	ENSMUSG00000032306	89.9327	-0.369671	0.456199	0.0637676	0.252072	Mpi	Not Significant	FALSE	0.252072
12882	ENSMUSG00000028381	2119.9	-0.36961	0.135993	0.00269863	0.0262051	Ugcg	Not Significant	FALSE	0.0262051
12881	ENSMUSG00000029062	1849.67	-0.369541	0.138862	0.00346652	0.0315537	Cdk11b	Not Significant	FALSE	0.0315537
12880	ENSMUSG00000039046	132.401	-0.369414	0.437188	0.0606352	0.244327	Usp6nl	Not Significant	FALSE	0.244327
12879	ENSMUSG00000029550	947.139	-0.369333	0.177853	0.01493	0.092799	Sppl3	Not Significant	FALSE	0.092799
12878	ENSMUSG00000052397	6820.14	-0.369308	0.100983	0.000111813	0.00185964	Ezr	Not Significant	FALSE	0.00185964
12877	ENSMUSG00000003033	1529.28	-0.369101	0.152618	0.0064673	0.0510951	Ap1m1	Not Significant	FALSE	0.0510951
12876	ENSMUSG00000040430	2436.53	-0.369064	0.109839	0.000354156	0.00503248	Pitpnc1	Not Significant	FALSE	0.00503248
12875	ENSMUSG00000023942	220.177	-0.369052	0.307835	0.0665347	0.259684	Slc29a1	Not Significant	FALSE	0.259684
12874	ENSMUSG00000015133	1719.49	-0.368959	0.129173	0.00186765	0.0195508	Lrrk1	Not Significant	FALSE	0.0195508
12873	ENSMUSG00000032350	620.415	-0.368928	0.195608	0.0223119	0.123293	Gclc	Not Significant	FALSE	0.123293
12872	ENSMUSG00000025498	1345.54	-0.368897	0.16386	0.0101141	0.0699023	Irf7	Not Significant	FALSE	0.0699023
12871	ENSMUSG00000120983	71.3809	-0.368859	0.484855	0.0593808	0.240732	Gm57006	Not Significant	FALSE	0.240732
12870	ENSMUSG00000026433	216.211	-0.368368	0.321465	0.0688482	0.265977	Rab29	Not Significant	FALSE	0.265977
12869	ENSMUSG00000038644	567.728	-0.368243	0.2471	0.044766	0.198811	Pold1	Not Significant	FALSE	0.198811
12868	ENSMUSG00000025485	1471.97	-0.368015	0.141015	0.00394009	0.0348858	Ric8a	Not Significant	FALSE	0.0348858
12867	ENSMUSG00000012429	445.164	-0.367775	0.250771	0.0469963	0.205511	Mplkip	Not Significant	FALSE	0.205511
12866	ENSMUSG00000034160	2260.41	-0.367615	0.120499	0.00101747	0.0120117	Ogt	Not Significant	FALSE	0.0120117
12865	ENSMUSG00000071533	649.432	-0.367504	0.196638	0.0239418	0.129591	Pcnp	Not Significant	FALSE	0.129591
12864	ENSMUSG00000050229	731.817	-0.367128	0.176881	0.0155183	0.0952252	Pigm	Not Significant	FALSE	0.0952252
12863	ENSMUSG00000028952	226.397	-0.36663	0.297409	0.0663911	0.259574	Zbtb48	Not Significant	FALSE	0.259574
12862	ENSMUSG00000010936	765.923	-0.366557	0.179551	0.0160621	0.0975754	Vac14	Not Significant	FALSE	0.0975754
12861	ENSMUSG00000029174	1748.91	-0.366498	0.136613	0.00316235	0.0296158	Tbc1d1	Not Significant	FALSE	0.0296158
12860	ENSMUSG00000108414	259.61	-0.366131	0.29524	0.0649641	0.255499	Snhg1	Not Significant	FALSE	0.255499
12859	ENSMUSG00000036529	3856.87	-0.366007	0.0985146	9.43701e-05	0.00162254	Sbf1	Not Significant	FALSE	0.00162254
12858	ENSMUSG00000031799	2844.92	-0.365681	0.114058	0.0005907	0.00773601	Tpm4	Not Significant	FALSE	0.00773601
12857	ENSMUSG00000002233	88.0267	-0.364988	0.490349	0.0509886	0.217782	Rhoc	Not Significant	FALSE	0.217782
12856	ENSMUSG00000018820	542.554	-0.364347	0.204909	0.0296006	0.150472	Zfyve27	Not Significant	FALSE	0.150472
12855	ENSMUSG00000020315	7019.92	-0.364273	0.0818994	3.68942e-06	9.3434e-05	Sptbn1	Not Significant	FALSE	9.3434e-05
12854	ENSMUSG00000027540	2254.68	-0.364074	0.122565	0.00140297	0.0154393	Ptpn1	Not Significant	FALSE	0.0154393
12853	ENSMUSG00000022636	247.53	-0.363635	0.302495	0.0674667	0.262164	Alcam	Not Significant	FALSE	0.262164
12852	ENSMUSG00000102744	65.7801	-0.363231	0.561412	0.0277842	0.144395	5830444F18Rik	Not Significant	FALSE	0.144395
12851	ENSMUSG00000050002	555.666	-0.363137	0.199812	0.0274753	0.143324	Idnk	Not Significant	FALSE	0.143324
12850	ENSMUSG00000020464	433.581	-0.363036	0.246946	0.04843	0.209743	Pnpt1	Not Significant	FALSE	0.209743
12849	ENSMUSG00000044786	1031.72	-0.362768	0.162567	0.0108045	0.0737966	Zfp36	Not Significant	FALSE	0.0737966
12848	ENSMUSG00000034647	2288.63	-0.362723	0.12172	0.00128998	0.0145164	Ankrd12	Not Significant	FALSE	0.0145164
12847	ENSMUSG00000063286	5674.92	-0.362494	0.0882925	1.99627e-05	0.000427238	Gvin-ps7	Not Significant	FALSE	0.000427238
12846	ENSMUSG00000000628	297.225	-0.362117	0.264254	0.0577282	0.236575	Hk2	Not Significant	FALSE	0.236575
12845	ENSMUSG00000006127	881.211	-0.361256	0.165388	0.0123437	0.0810213	Inpp5k	Not Significant	FALSE	0.0810213
12844	ENSMUSG00000047586	20.2037	-0.360817	0.820414	2.68886e-06	6.9611e-05	Nccrp1	Not Significant	FALSE	6.9611e-05
12843	ENSMUSG00000033257	719.976	-0.360813	0.187401	0.0220897	0.122269	Ttll4	Not Significant	FALSE	0.122269
12842	ENSMUSG00000102850	121.973	-0.360811	0.398105	0.0756772	0.282504	Gm37082	Not Significant	FALSE	0.282504
12841	ENSMUSG00000034259	238.107	-0.360325	0.300469	0.0698003	0.268465	Exosc4	Not Significant	FALSE	0.268465
12840	ENSMUSG00000030729	560.441	-0.36004	0.282709	0.0582532	0.237611	Pgm2l1	Not Significant	FALSE	0.237611
12839	ENSMUSG00000004565	524.513	-0.35905	0.204835	0.0310241	0.155418	Pnpla6	Not Significant	FALSE	0.155418
12838	ENSMUSG00000020248	822.286	-0.35866	0.186522	0.0219876	0.121849	Nfyb	Not Significant	FALSE	0.121849
12837	ENSMUSG00000035133	437.683	-0.358499	0.256148	0.054387	0.227474	Arhgap5	Not Significant	FALSE	0.227474
12836	ENSMUSG00000024851	2734.07	-0.358444	0.121747	0.00146954	0.0160203	Pitpnm1	Not Significant	FALSE	0.0160203
12835	ENSMUSG00000029447	1725.86	-0.358358	0.133223	0.00326215	0.0302337	Cct6a	Not Significant	FALSE	0.0302337
12834	ENSMUSG00000100548	21.703	-0.358215	0.745509	0.000895905	0.0109088	Gm29585	Not Significant	FALSE	0.0109088
12833	ENSMUSG00000025484	242.836	-0.358098	0.324833	0.072957	0.276867	Bet1l	Not Significant	FALSE	0.276867
12832	ENSMUSG00000049858	213.238	-0.357613	0.325009	0.0749336	0.281157	Suox	Not Significant	FALSE	0.281157
12831	ENSMUSG00000001751	170.165	-0.357125	0.342001	0.0791708	0.289732	Naglu	Not Significant	FALSE	0.289732
12830	ENSMUSG00000030890	1011.38	-0.356649	0.162225	0.0116744	0.077945	Ilk	Not Significant	FALSE	0.077945
12829	ENSMUSG00000103285	33.8998	-0.356612	0.69214	0.00219595	0.0223504	Gm37274	Not Significant	FALSE	0.0223504
12828	ENSMUSG00000022529	977.015	-0.356516	0.15615	0.00987996	0.0687606	Zfp263	Not Significant	FALSE	0.0687606
12827	ENSMUSG00000029312	62.8418	-0.355679	0.503749	0.0533388	0.224861	Klhl8	Not Significant	FALSE	0.224861
12826	ENSMUSG00000070461	98.6805	-0.355079	0.423284	0.0748516	0.281001	9230112E08Rik	Not Significant	FALSE	0.281001
12825	ENSMUSG00000057649	1149.81	-0.354965	0.148051	0.00753258	0.0566934	Brd9	Not Significant	FALSE	0.0566934
12824	ENSMUSG00000048271	2378.66	-0.354898	0.123177	0.00174846	0.018535	Rbm33	Not Significant	FALSE	0.018535
12823	ENSMUSG00000020882	152.566	-0.354639	0.353864	0.0810819	0.293951	Cacnb1	Not Significant	FALSE	0.293951
12822	ENSMUSG00000024773	1458.97	-0.353885	0.16947	0.0153426	0.0944382	Atg2a	Not Significant	FALSE	0.0944382
12821	ENSMUSG00000028101	252.677	-0.353458	0.324437	0.0750317	0.281241	Pias3	Not Significant	FALSE	0.281241
12820	ENSMUSG00000089235	43.0968	-0.353451	0.566229	0.032264	0.159254	Gm23119	Not Significant	FALSE	0.159254
12819	ENSMUSG00000019986	210.658	-0.353258	0.354613	0.0779521	0.287133	Ahi1	Not Significant	FALSE	0.287133
12818	ENSMUSG00000037965	1440.69	-0.353068	0.137037	0.00458059	0.0391625	Zc3h7a	Not Significant	FALSE	0.0391625
12817	ENSMUSG00000039886	236.77	-0.352495	0.33625	0.0767946	0.284846	Tmem120a	Not Significant	FALSE	0.284846
12816	ENSMUSG00000040356	1413.1	-0.352021	0.13961	0.0052314	0.0435036	Skic2	Not Significant	FALSE	0.0435036
12815	ENSMUSG00000024778	95.5578	-0.35191	0.424845	0.0754923	0.282191	Fas	Not Significant	FALSE	0.282191
12814	ENSMUSG00000069300	90.5429	-0.351419	0.447689	0.0677747	0.263199	H2bc11	Not Significant	FALSE	0.263199
12813	ENSMUSG00000032393	1862.23	-0.351389	0.134574	0.00423711	0.0368377	Dpp8	Not Significant	FALSE	0.0368377
12812	ENSMUSG00000032020	827.356	-0.351361	0.176896	0.0200415	0.114804	Ubash3b	Not Significant	FALSE	0.114804
12811	ENSMUSG00000105692	49.0533	-0.350233	0.527355	0.0459933	0.202598	Gm43737	Not Significant	FALSE	0.202598
12810	ENSMUSG00000040389	219.123	-0.35006	0.315159	0.0785386	0.28825	Wdr47	Not Significant	FALSE	0.28825
12809	ENSMUSG00000042632	123.195	-0.349763	0.389658	0.0810009	0.29378	Pla2g6	Not Significant	FALSE	0.29378
12808	ENSMUSG00000022848	207.533	-0.349392	0.340223	0.0799606	0.291476	Slc49a4	Not Significant	FALSE	0.291476
12807	ENSMUSG00000073889	48.567	-0.349058	0.563397	0.0269804	0.14127	Il11ra1	Not Significant	FALSE	0.14127
12806	ENSMUSG00000042594	664.069	-0.348864	0.214488	0.0406459	0.18657	Sh2b3	Not Significant	FALSE	0.18657
12805	ENSMUSG00000089917	389.61	-0.34885	0.27682	0.066821	0.260307	Uckl1	Not Significant	FALSE	0.260307
12804	ENSMUSG00000039747	1855.83	-0.348624	0.13501	0.00446204	0.0382923	Orai2	Not Significant	FALSE	0.0382923
12803	ENSMUSG00000008384	191.396	-0.348399	0.350421	0.080776	0.293272	Sertad1	Not Significant	FALSE	0.293272
12802	ENSMUSG00000025145	332.633	-0.348302	0.268931	0.0659995	0.258188	Lrrc45	Not Significant	FALSE	0.258188
12801	ENSMUSG00000068329	125.166	-0.347894	0.374452	0.0854218	0.303611	Htra2	Not Significant	FALSE	0.303611
12800	ENSMUSG00000025036	85.9154	-0.34788	0.477834	0.0546442	0.228022	Sfxn2	Not Significant	FALSE	0.228022
12799	ENSMUSG00000062054	161.49	-0.347288	0.340485	0.0852901	0.303297	Iah1	Not Significant	FALSE	0.303297
12798	ENSMUSG00000004996	381.61	-0.347254	0.237197	0.054298	0.227257	Mri1	Not Significant	FALSE	0.227257
12797	ENSMUSG00000079414	143.982	-0.347188	0.371127	0.083045	0.298355	Gm11110	Not Significant	FALSE	0.298355
12796	ENSMUSG00000006931	20.1228	-0.346729	0.754356	3.54584e-06	9.01249e-05	P3h4	Not Significant	FALSE	9.01249e-05
12795	ENSMUSG00000045165	1772.88	-0.346231	0.143153	0.00703526	0.0540622	AI467606	Not Significant	FALSE	0.0540622
12794	ENSMUSG00000024194	451.32	-0.346218	0.253775	0.0606097	0.244295	Cuta	Not Significant	FALSE	0.244295
12793	ENSMUSG00000033107	991.338	-0.346034	0.167707	0.0172895	0.10236	Rnf125	Not Significant	FALSE	0.10236
12792	ENSMUSG00000107304	32.3052	-0.345924	0.600293	0.0179763	0.105351	Gm43775	Not Significant	FALSE	0.105351
12791	ENSMUSG00000097746	48.6848	-0.345268	0.517456	0.0499361	0.214865	Gm6225	Not Significant	FALSE	0.214865
12790	ENSMUSG00000025239	1952.5	-0.34521	0.12854	0.00345363	0.0315106	Limd1	Not Significant	FALSE	0.0315106
12789	ENSMUSG00000029814	31.9061	-0.345112	0.720301	1.03184e-05	0.000235776	Igf2bp3	Not Significant	FALSE	0.000235776
12788	ENSMUSG00000015748	536.66	-0.345014	0.204604	0.0382032	0.178597	Prpf3	Not Significant	FALSE	0.178597
12787	ENSMUSG00000018168	9298.42	-0.34458	0.0763899	3.13223e-06	8.04919e-05	Ikzf3	Not Significant	FALSE	8.04919e-05
12786	ENSMUSG00000032849	623.455	-0.344568	0.190754	0.0303693	0.153097	Abcc4	Not Significant	FALSE	0.153097
12785	ENSMUSG00000019773	147.26	-0.344407	0.34605	0.0880908	0.310121	Fbxo5	Not Significant	FALSE	0.310121
12784	ENSMUSG00000086290	225.16	-0.344169	0.306771	0.0815152	0.294756	Snhg12	Not Significant	FALSE	0.294756
12783	ENSMUSG00000029036	377.255	-0.343892	0.237203	0.056743	0.233629	Atad3a	Not Significant	FALSE	0.233629
12782	ENSMUSG00000085385	196.844	-0.343586	0.313674	0.0840096	0.30037	Snhg17	Not Significant	FALSE	0.30037
12781	ENSMUSG00000073609	256.439	-0.343546	0.342147	0.0793847	0.29032	D2hgdh	Not Significant	FALSE	0.29032
12780	ENSMUSG00000033159	974.443	-0.343179	0.161025	0.0150329	0.0932722	Cnppd1	Not Significant	FALSE	0.0932722
12779	ENSMUSG00000070462	495.704	-0.342635	0.230263	0.0526131	0.222406	Tlnrd1	Not Significant	FALSE	0.222406
12778	ENSMUSG00000102302	57.8098	-0.342578	0.513217	0.0459962	0.202598	Gm38190	Not Significant	FALSE	0.202598
12777	ENSMUSG00000069892	3932.57	-0.342514	0.106797	0.000660065	0.00849682	9930111J21Rik2	Not Significant	FALSE	0.00849682
12776	ENSMUSG00000076890	48.5243	-0.342254	0.526454	0.0428836	0.193219	Traj40	Not Significant	FALSE	0.193219
12775	ENSMUSG00000014778	609.327	-0.342122	0.198505	0.0355151	0.169777	Fhod1	Not Significant	FALSE	0.169777
12774	ENSMUSG00000062110	410.509	-0.34211	0.239808	0.0584626	0.23819	Scfd2	Not Significant	FALSE	0.23819
12773	ENSMUSG00000006021	149.124	-0.342056	0.345226	0.0892895	0.311618	Kptn	Not Significant	FALSE	0.311618
12772	ENSMUSG00000002617	96.2778	-0.342011	0.42684	0.0761244	0.283654	Zfp40	Not Significant	FALSE	0.283654
12771	ENSMUSG00000075600	306.346	-0.342011	0.259607	0.0681278	0.264215	Zc3h3	Not Significant	FALSE	0.264215
12770	ENSMUSG00000020107	389.284	-0.341854	0.246941	0.0625033	0.249088	Anapc16	Not Significant	FALSE	0.249088
12769	ENSMUSG00000026319	858.073	-0.341421	0.196685	0.0334971	0.163319	Relch	Not Significant	FALSE	0.163319
12768	ENSMUSG00000052812	1681.63	-0.341242	0.128502	0.00384295	0.034134	Atad2b	Not Significant	FALSE	0.034134
12767	ENSMUSG00000030047	2600.87	-0.341141	0.124613	0.00308155	0.0291131	Arhgap25	Not Significant	FALSE	0.0291131
12766	ENSMUSG00000039234	519.904	-0.340944	0.244139	0.0592396	0.24023	Sec24d	Not Significant	FALSE	0.24023
12765	ENSMUSG00000026944	3875.91	-0.34084	0.0970584	0.000226361	0.0034333	Abca2	Not Significant	FALSE	0.0034333
12764	ENSMUSG00000035953	280.359	-0.340638	0.303273	0.0802285	0.291995	Pip4p1	Not Significant	FALSE	0.291995
12763	ENSMUSG00000030374	1076.44	-0.339851	0.206625	0.0396782	0.183236	Strn4	Not Significant	FALSE	0.183236
12762	ENSMUSG00000056724	9708.01	-0.339319	0.0864164	3.94719e-05	0.000771909	Nbeal2	Not Significant	FALSE	0.000771909
12761	ENSMUSG00000041926	570.964	-0.339214	0.204401	0.0407923	0.186957	Rnpep	Not Significant	FALSE	0.186957
12760	ENSMUSG00000029464	289.435	-0.339145	0.28154	0.077157	0.285507	Gpn3	Not Significant	FALSE	0.285507
12759	ENSMUSG00000057440	201.534	-0.338818	0.308949	0.0864778	0.306194	Mpp7	Not Significant	FALSE	0.306194
12758	ENSMUSG00000039130	205.454	-0.338759	0.308165	0.0862855	0.305746	Zc3hc1	Not Significant	FALSE	0.305746
12757	ENSMUSG00000029449	1332.09	-0.338234	0.139444	0.00736594	0.0558307	Rhof	Not Significant	FALSE	0.0558307
12756	ENSMUSG00000040472	362.15	-0.337887	0.273741	0.0740354	0.278837	Rabggta	Not Significant	FALSE	0.278837
12755	ENSMUSG00000104488	77.7549	-0.337852	0.454058	0.0686163	0.265448	Gm38062	Not Significant	FALSE	0.265448
12754	ENSMUSG00000020788	7126.3	-0.337336	0.0962789	0.000231842	0.00350881	Atp2a3	Not Significant	FALSE	0.00350881
12753	ENSMUSG00000038212	834.894	-0.337118	0.184669	0.0296423	0.150583	Mfsd14b	Not Significant	FALSE	0.150583
12752	ENSMUSG00000021969	1812.87	-0.336211	0.127691	0.0041604	0.0362839	Zdhhc20	Not Significant	FALSE	0.0362839
12751	ENSMUSG00000020307	840.061	-0.336118	0.179446	0.0281069	0.145553	Cdc34	Not Significant	FALSE	0.145553
12750	ENSMUSG00000006310	36.6626	-0.336048	0.651601	0.000477969	0.00649423	Zbtb32	Not Significant	FALSE	0.00649423
12749	ENSMUSG00000081078	61.1525	-0.335988	0.490651	0.055021	0.229046	Gm12568	Not Significant	FALSE	0.229046
12748	ENSMUSG00000035840	515.871	-0.335905	0.259538	0.0681819	0.26428	Lysmd3	Not Significant	FALSE	0.26428
12747	ENSMUSG00000035757	639.521	-0.335763	0.210367	0.0455895	0.20157	Selenoo	Not Significant	FALSE	0.20157
12746	ENSMUSG00000024750	636.531	-0.335473	0.188378	0.0331166	0.162144	Zfand5	Not Significant	FALSE	0.162144
12745	ENSMUSG00000042364	664.87	-0.334996	0.202242	0.0414478	0.188884	Snx18	Not Significant	FALSE	0.188884
12744	ENSMUSG00000021772	111.711	-0.334895	0.40166	0.0842041	0.300793	Nkiras1	Not Significant	FALSE	0.300793
12743	ENSMUSG00000029472	2207.01	-0.33489	0.118761	0.00239614	0.0238826	Anapc5	Not Significant	FALSE	0.0238826
12742	ENSMUSG00000078941	50.2323	-0.334774	0.509865	0.0475149	0.207065	Ak6	Not Significant	FALSE	0.207065
12741	ENSMUSG00000029071	419.319	-0.334697	0.245985	0.0649538	0.255499	Dvl1	Not Significant	FALSE	0.255499
12740	ENSMUSG00000005615	232.836	-0.33466	0.29668	0.0859758	0.305127	Pcyt1a	Not Significant	FALSE	0.305127
12739	ENSMUSG00000021094	592.446	-0.33449	0.206711	0.0446756	0.198601	Dhrs7	Not Significant	FALSE	0.198601
12738	ENSMUSG00000091994	51.3647	-0.334375	0.503107	0.0508504	0.217563	E130317F20Rik	Not Significant	FALSE	0.217563
12737	ENSMUSG00000062604	1376.99	-0.334158	0.137835	0.00755231	0.0567189	Srpk2	Not Significant	FALSE	0.0567189
12736	ENSMUSG00000048174	113.817	-0.333918	0.402119	0.0840149	0.30037	Tmem81	Not Significant	FALSE	0.30037
12735	ENSMUSG00000021990	6112.58	-0.333918	0.0860779	6.14737e-05	0.00111548	Spata13	Not Significant	FALSE	0.00111548
12734	ENSMUSG00000023104	510.199	-0.333707	0.216634	0.0506747	0.217031	Rfc2	Not Significant	FALSE	0.217031
12733	ENSMUSG00000022575	635.593	-0.333438	0.221668	0.0529358	0.223335	Gsdmd	Not Significant	FALSE	0.223335
12732	ENSMUSG00000064367	12778.3	-0.333283	0.216769	0.0522534	0.221468	mt-Nd5	Not Significant	FALSE	0.221468
12731	ENSMUSG00000028102	79.6158	-0.333222	0.47174	0.0564441	0.233024	Pex11b	Not Significant	FALSE	0.233024
12730	ENSMUSG00000029580	118980	-0.332909	0.0679208	4.18481e-07	1.29766e-05	Actb	Not Significant	FALSE	1.29766e-05
12729	ENSMUSG00000042535	1878.17	-0.332491	0.148697	0.0117319	0.0782538	Gtpbp1	Not Significant	FALSE	0.0782538
12728	ENSMUSG00000019961	2096.07	-0.332075	0.126964	0.00445285	0.0382841	Tmpo	Not Significant	FALSE	0.0382841
12727	ENSMUSG00000027171	45.1306	-0.332024	0.528697	0.0367307	0.173979	Prrg4	Not Significant	FALSE	0.173979
12726	ENSMUSG00000026070	9340.15	-0.331582	0.0800707	1.74183e-05	0.00037944	Il18r1	Not Significant	FALSE	0.00037944
12725	ENSMUSG00000000386	567.259	-0.331417	0.206145	0.046251	0.203281	Mx1	Not Significant	FALSE	0.203281
12724	ENSMUSG00000027381	664.944	-0.330974	0.243303	0.0630685	0.250514	Bcl2l11	Not Significant	FALSE	0.250514
12723	ENSMUSG00000021431	590.768	-0.330927	0.225085	0.0566816	0.233629	Snrnp48	Not Significant	FALSE	0.233629
12722	ENSMUSG00000003200	1292.85	-0.330748	0.15706	0.0168052	0.100601	Sh3gl1	Not Significant	FALSE	0.100601
12721	ENSMUSG00000095123	96.4072	-0.330716	0.466013	0.0549832	0.228957	Gm21781	Not Significant	FALSE	0.228957
12720	ENSMUSG00000032463	536.52	-0.33042	0.207368	0.0478403	0.208093	Faim	Not Significant	FALSE	0.208093
12719	ENSMUSG00000052748	412.551	-0.330061	0.231059	0.0627518	0.249754	Swt1	Not Significant	FALSE	0.249754
12718	ENSMUSG00000025193	97.6352	-0.3297	0.401985	0.0893379	0.311618	Cutc	Not Significant	FALSE	0.311618
12717	ENSMUSG00000023861	159.412	-0.329624	0.335148	0.0964932	0.326002	Mpc1	Not Significant	FALSE	0.326002
12716	ENSMUSG00000107171	66.6418	-0.329267	0.513623	0.0331142	0.162144	Gm42572	Not Significant	FALSE	0.162144
12715	ENSMUSG00000055675	3782.68	-0.329169	0.0975758	0.000371635	0.0052171	Kbtbd11	Not Significant	FALSE	0.0052171
12714	ENSMUSG00000017831	721.87	-0.328504	0.181162	0.0322101	0.159045	Rab5a	Not Significant	FALSE	0.159045
12713	ENSMUSG00000035382	783.305	-0.328345	0.196881	0.0413839	0.188654	Pcsk7	Not Significant	FALSE	0.188654
12712	ENSMUSG00000036281	530.322	-0.328233	0.21648	0.0545658	0.227916	Snapc4	Not Significant	FALSE	0.227916
12711	ENSMUSG00000024989	37.7107	-0.328043	0.558682	0.0208121	0.117528	Cep55	Not Significant	FALSE	0.117528
12710	ENSMUSG00000032446	1290.38	-0.327916	0.140417	0.00968946	0.0680114	Eomes	Not Significant	FALSE	0.0680114
12709	ENSMUSG00000000142	970.004	-0.32771	0.160877	0.0206975	0.117177	Axin2	Not Significant	FALSE	0.117177
12708	ENSMUSG00000024097	1391.03	-0.327492	0.157776	0.0176957	0.104056	Srsf7	Not Significant	FALSE	0.104056
12707	ENSMUSG00000055497	34.0689	-0.327346	0.547021	0.0292502	0.14918	Gm9974	Not Significant	FALSE	0.14918
12706	ENSMUSG00000044471	1049.45	-0.327073	0.169853	0.025246	0.134357	Lncpint	Not Significant	FALSE	0.134357
12705	ENSMUSG00000060131	2987.94	-0.327068	0.111556	0.00173845	0.0184755	Atp8b4	Not Significant	FALSE	0.0184755
12704	ENSMUSG00000026919	87.1966	-0.327028	0.45175	0.0651287	0.255858	Lcn4	Not Significant	FALSE	0.255858
12703	ENSMUSG00000027883	176.823	-0.326661	0.335685	0.0962634	0.325481	Gpsm2	Not Significant	FALSE	0.325481
12702	ENSMUSG00000074403	109.865	-0.326371	0.390053	0.0921531	0.317821	H3c13	Not Significant	FALSE	0.317821
12701	ENSMUSG00000043323	934.084	-0.326283	0.202802	0.04618	0.203151	Fbrsl1	Not Significant	FALSE	0.203151
12700	ENSMUSG00000027395	353.24	-0.326231	0.249453	0.0751727	0.281506	Polr1b	Not Significant	FALSE	0.281506
12699	ENSMUSG00000061723	35.8681	-0.326206	0.625898	0.000261367	0.00390065	Tnnt3	Not Significant	FALSE	0.00390065
12698	ENSMUSG00000021288	1296.23	-0.325965	0.138276	0.00917756	0.0654387	Klc1	Not Significant	FALSE	0.0654387
12697	ENSMUSG00000035278	573.657	-0.325958	0.20745	0.0504975	0.216413	Plekhj1	Not Significant	FALSE	0.216413
12696	ENSMUSG00000037415	991.087	-0.325391	0.161312	0.0208462	0.11762	Ranbp10	Not Significant	FALSE	0.11762
12695	ENSMUSG00000056216	475.445	-0.325373	0.21069	0.0536869	0.225719	Cebpg	Not Significant	FALSE	0.225719
12694	ENSMUSG00000020458	1118.12	-0.325313	0.15197	0.0157501	0.0960985	Rtn4	Not Significant	FALSE	0.0960985
12693	ENSMUSG00000121251	30.8242	-0.324884	0.556191	0.0237437	0.128868	D030016M11Rik	Not Significant	FALSE	0.128868
12692	ENSMUSG00000090394	2139.22	-0.324534	0.115076	0.002511	0.0247797	4930523C07Rik	Not Significant	FALSE	0.0247797
12691	ENSMUSG00000046447	344.609	-0.324393	0.259165	0.080083	0.291651	Camk2n1	Not Significant	FALSE	0.291651
12690	ENSMUSG00000026192	1020.08	-0.324092	0.176212	0.0304524	0.153295	Atic	Not Significant	FALSE	0.153295
12689	ENSMUSG00000046410	119.349	-0.324087	0.374149	0.0970433	0.326848	Kcnk6	Not Significant	FALSE	0.326848
12688	ENSMUSG00000063511	2473.44	-0.323751	0.11304	0.00216458	0.0220633	Snrnp70	Not Significant	FALSE	0.0220633
12687	ENSMUSG00000030091	7793.07	-0.323563	0.0937943	0.000294599	0.00430906	Nup210	Not Significant	FALSE	0.00430906
12686	ENSMUSG00000036501	1673.64	-0.323552	0.163331	0.022268	0.123109	Fam13b	Not Significant	FALSE	0.123109
12685	ENSMUSG00000056763	472.259	-0.323541	0.223729	0.062092	0.247719	Cspp1	Not Significant	FALSE	0.247719
12684	ENSMUSG00000120959	19.4068	-0.323201	0.669913	3.22118e-06	8.2474e-05	Gm57004	Not Significant	FALSE	8.2474e-05
12683	ENSMUSG00000034292	238.717	-0.322834	0.33595	0.0935782	0.320047	Traf3ip1	Not Significant	FALSE	0.320047
12682	ENSMUSG00000044783	712.949	-0.322804	0.183768	0.0367012	0.173898	Hjurp	Not Significant	FALSE	0.173898
12681	ENSMUSG00000000827	381.762	-0.322626	0.252401	0.0771965	0.285578	Tpd52l2	Not Significant	FALSE	0.285578
12680	ENSMUSG00000035151	230.253	-0.322537	0.312564	0.0962553	0.325481	Elmod2	Not Significant	FALSE	0.325481
12679	ENSMUSG00000111505	40.176	-0.322375	0.514702	0.0426468	0.192462	Gm48673	Not Significant	FALSE	0.192462
12678	ENSMUSG00000068299	69.0154	-0.322194	0.48373	0.0481635	0.208913	Nat8f4	Not Significant	FALSE	0.208913
12677	ENSMUSG00000056493	2237.03	-0.322112	0.122595	0.00445952	0.0382923	Foxk1	Not Significant	FALSE	0.0382923
12676	ENSMUSG00000050627	810.672	-0.321848	0.170572	0.0284426	0.146561	Gpd1l	Not Significant	FALSE	0.146561
12675	ENSMUSG00000034321	331.608	-0.321808	0.281966	0.0887523	0.31117	Exosc1	Not Significant	FALSE	0.31117
12674	ENSMUSG00000017764	219.291	-0.321422	0.289519	0.0959482	0.324809	Zswim1	Not Significant	FALSE	0.324809
12673	ENSMUSG00000059363	120.319	-0.321275	0.427082	0.0711394	0.271767	Fxn	Not Significant	FALSE	0.271767
12672	ENSMUSG00000042814	82.2891	-0.320825	0.451371	0.0657532	0.257731	Mcts2	Not Significant	FALSE	0.257731
12671	ENSMUSG00000041515	103.285	-0.320823	0.395629	0.093033	0.319401	Irf8	Not Significant	FALSE	0.319401
12670	ENSMUSG00000036980	373.259	-0.320464	0.251867	0.0800432	0.291651	Taf6	Not Significant	FALSE	0.291651
12669	ENSMUSG00000030727	919.351	-0.320208	0.203908	0.0504874	0.216413	Rabep2	Not Significant	FALSE	0.216413
12668	ENSMUSG00000044250	1297.57	-0.319928	0.156449	0.0197363	0.113567	Pced1b	Not Significant	FALSE	0.113567
12667	ENSMUSG00000064181	154.995	-0.319829	0.373717	0.0920942	0.317696	Rab3ip	Not Significant	FALSE	0.317696
12666	ENSMUSG00000006699	3664.86	-0.319552	0.0952544	0.000447793	0.00615616	Cdc42	Not Significant	FALSE	0.00615616
12665	ENSMUSG00000039929	546.286	-0.319174	0.199297	0.0502336	0.215813	Urb1	Not Significant	FALSE	0.215813
12664	ENSMUSG00000034573	875.2	-0.318933	0.188094	0.0408785	0.187084	Ptpn13	Not Significant	FALSE	0.187084
12663	ENSMUSG00000026754	425.595	-0.318525	0.252517	0.0810137	0.29378	Golga1	Not Significant	FALSE	0.29378
12662	ENSMUSG00000042320	60.0332	-0.318354	0.467168	0.0633505	0.25092	Prox2	Not Significant	FALSE	0.25092
12661	ENSMUSG00000027613	1046.17	-0.31804	0.175367	0.0327553	0.161052	Eif6	Not Significant	FALSE	0.161052
12660	ENSMUSG00000001415	1418.6	-0.317941	0.156363	0.0208001	0.117523	Smg5	Not Significant	FALSE	0.117523
12659	ENSMUSG00000042472	377.308	-0.317936	0.253213	0.0815534	0.294818	Zfp410	Not Significant	FALSE	0.294818
12658	ENSMUSG00000058192	123.476	-0.317909	0.423578	0.0723702	0.275239	Zfp846	Not Significant	FALSE	0.275239
12657	ENSMUSG00000022892	52.9864	-0.317508	0.593602	0.000402276	0.00560215	App	Not Significant	FALSE	0.00560215
12656	ENSMUSG00000067713	908.704	-0.317321	0.169166	0.0295135	0.150221	Prkag1	Not Significant	FALSE	0.150221
12655	ENSMUSG00000032122	42.7373	-0.317224	0.560077	0.00941277	0.0666054	Slc37a2	Not Significant	FALSE	0.0666054
12654	ENSMUSG00000059995	1204.49	-0.317211	0.151194	0.0178407	0.104689	Atxn7l3	Not Significant	FALSE	0.104689
12653	ENSMUSG00000022217	74.908	-0.317024	0.452575	0.066703	0.259993	Emc9	Not Significant	FALSE	0.259993
12652	ENSMUSG00000037913	283.3	-0.316794	0.26563	0.0912896	0.316093	Tmem156	Not Significant	FALSE	0.316093
12651	ENSMUSG00000109390	41.8625	-0.316337	0.574837	0.00372419	0.0332698	Gm45718	Not Significant	FALSE	0.0332698
12650	ENSMUSG00000034154	1204.8	-0.316145	0.145274	0.0151682	0.0938614	Ino80	Not Significant	FALSE	0.0938614
12649	ENSMUSG00000120198	84.7862	-0.316099	0.409387	0.0928118	0.319225	Gm4633	Not Significant	FALSE	0.319225
12648	ENSMUSG00000117679	225.627	-0.315662	0.298423	0.101405	0.335946	Apbb3	Not Significant	FALSE	0.335946
12647	ENSMUSG00000053470	1401.04	-0.315385	0.135253	0.0104067	0.0714288	Kdm3a	Not Significant	FALSE	0.0714288
12646	ENSMUSG00000020034	855.801	-0.315067	0.174785	0.0344447	0.166254	Tcp11l2	Not Significant	FALSE	0.166254
12645	ENSMUSG00000054720	2206.24	-0.314848	0.114805	0.00329253	0.030431	Lrrc8c	Not Significant	FALSE	0.030431
12644	ENSMUSG00000022194	545.782	-0.314779	0.206549	0.0580609	0.237242	Pabpn1	Not Significant	FALSE	0.237242
12643	ENSMUSG00000059714	783.506	-0.314262	0.190411	0.0459	0.202427	Flot1	Not Significant	FALSE	0.202427
12642	ENSMUSG00000018372	297.713	-0.314124	0.259579	0.090601	0.314255	Cep95	Not Significant	FALSE	0.314255
12641	ENSMUSG00000023456	304.432	-0.314089	0.266421	0.092704	0.318989	Tpi1	Not Significant	FALSE	0.318989
12640	ENSMUSG00000087679	299.532	-0.313801	0.26232	0.0918397	0.317446	Tmem250	Not Significant	FALSE	0.317446
12639	ENSMUSG00000052752	895.236	-0.313662	0.183349	0.0410789	0.187693	Traf7	Not Significant	FALSE	0.187693
12638	ENSMUSG00000049657	291.326	-0.313592	0.29604	0.0993012	0.331655	Zbtb5	Not Significant	FALSE	0.331655
12637	ENSMUSG00000035762	167.021	-0.313157	0.383978	0.087764	0.309431	Tmem161b	Not Significant	FALSE	0.309431
12636	ENSMUSG00000021096	1042.69	-0.313138	0.158046	0.0239373	0.129591	Ppm1a	Not Significant	FALSE	0.129591
12635	ENSMUSG00000003779	42.0896	-0.313085	0.529813	0.0208654	0.11762	Kif20a	Not Significant	FALSE	0.11762
12634	ENSMUSG00000118210	83.9926	-0.313009	0.43765	0.0734123	0.277539	Gm50394	Not Significant	FALSE	0.277539
12633	ENSMUSG00000040272	191.703	-0.312973	0.361664	0.0973651	0.327303	Accs	Not Significant	FALSE	0.327303
12632	ENSMUSG00000044573	254.648	-0.312894	0.273932	0.0974979	0.327591	Acp1	Not Significant	FALSE	0.327591
12631	ENSMUSG00000036391	877.562	-0.31268	0.192302	0.0479213	0.208186	Sec24a	Not Significant	FALSE	0.208186
12630	ENSMUSG00000059890	1335.48	-0.312293	0.141444	0.0143027	0.0897053	Ube4a	Not Significant	FALSE	0.0897053
12629	ENSMUSG00000028954	2254.73	-0.312183	0.118118	0.00441819	0.0380799	Nub1	Not Significant	FALSE	0.0380799
12628	ENSMUSG00000114937	279.722	-0.311728	0.314873	0.100658	0.334607	Gm30054	Not Significant	FALSE	0.334607
12627	ENSMUSG00000056612	381.741	-0.311708	0.242684	0.0832051	0.298623	Ppp1r14b	Not Significant	FALSE	0.298623
12626	ENSMUSG00000062232	1769.8	-0.311521	0.127912	0.00787373	0.0583697	Rapgef2	Not Significant	FALSE	0.0583697
12625	ENSMUSG00000103772	82.3459	-0.311284	0.433765	0.0764563	0.284397	Gm36933	Not Significant	FALSE	0.284397
12624	ENSMUSG00000102992	51.7937	-0.311276	0.510912	0.027238	0.142298	Gm37766	Not Significant	FALSE	0.142298
12623	ENSMUSG00000020580	1361.89	-0.311267	0.143627	0.015729	0.0960957	Rock2	Not Significant	FALSE	0.0960957
12622	ENSMUSG00000025903	342.517	-0.311015	0.266512	0.0940926	0.32124	Lypla1	Not Significant	FALSE	0.32124
12621	ENSMUSG00000038172	1720.65	-0.310931	0.129418	0.00868428	0.0630496	Ttc39b	Not Significant	FALSE	0.0630496
12620	ENSMUSG00000029068	1350.29	-0.310892	0.147214	0.0177843	0.104508	Ccnl2	Not Significant	FALSE	0.104508
12619	ENSMUSG00000074247	704.884	-0.310712	0.209828	0.0636081	0.251655	Dda1	Not Significant	FALSE	0.251655
12618	ENSMUSG00000033009	423.271	-0.310606	0.24611	0.0849111	0.302412	Ogfod1	Not Significant	FALSE	0.302412
12617	ENSMUSG00000113326	113.377	-0.310452	0.372344	0.105227	0.343878	Gm47586	Not Significant	FALSE	0.343878
12616	ENSMUSG00000064127	990.414	-0.310379	0.172407	0.0352464	0.168666	Med14	Not Significant	FALSE	0.168666
12615	ENSMUSG00000048327	54.8234	-0.310347	0.522187	0.0172229	0.102145	Ckap2l	Not Significant	FALSE	0.102145
12614	ENSMUSG00000041235	4956.97	-0.310113	0.0888428	0.000287016	0.00421137	Chd7	Not Significant	FALSE	0.00421137
12613	ENSMUSG00000002297	351.767	-0.309867	0.253258	0.0904508	0.313942	Dbf4	Not Significant	FALSE	0.313942
12612	ENSMUSG00000040521	134.865	-0.30972	0.344307	0.111584	0.356059	Tsfm	Not Significant	FALSE	0.356059
12611	ENSMUSG00000057842	249.77	-0.309622	0.273597	0.101252	0.335674	Zfp595	Not Significant	FALSE	0.335674
12610	ENSMUSG00000110195	19.231	-0.309592	0.627767	4.18404e-06	0.000103886	Pde2a	Not Significant	FALSE	0.000103886
12609	ENSMUSG00000121504	102.438	-0.309408	0.391545	0.0985558	0.329975		Not Significant	FALSE	0.329975
12608	ENSMUSG00000029535	165.634	-0.30904	0.378998	0.0929803	0.319401	Triap1	Not Significant	FALSE	0.319401
12607	ENSMUSG00000048878	856.065	-0.30902	0.165719	0.0316016	0.157152	Hexim1	Not Significant	FALSE	0.157152
12606	ENSMUSG00000035513	364.568	-0.308926	0.243206	0.0865514	0.306377	Ntng2	Not Significant	FALSE	0.306377
12605	ENSMUSG00000056962	517.285	-0.30855	0.205113	0.061841	0.247425	Jmjd6	Not Significant	FALSE	0.247425
12604	ENSMUSG00000103220	87.2816	-0.308423	0.397592	0.100755	0.334775	Gm37728	Not Significant	FALSE	0.334775
12603	ENSMUSG00000036752	1583.02	-0.308167	0.137313	0.0131546	0.0846283	Tubb4b	Not Significant	FALSE	0.0846283
12602	ENSMUSG00000001175	9571.28	-0.308095	0.0801431	6.83795e-05	0.00122644	Calm1	Not Significant	FALSE	0.00122644
12601	ENSMUSG00000025159	856.392	-0.307846	0.169129	0.0345281	0.166415	Mms19	Not Significant	FALSE	0.166415
12600	ENSMUSG00000085399	101.434	-0.307749	0.384273	0.104174	0.341391	Foxd2os	Not Significant	FALSE	0.341391
12599	ENSMUSG00000052593	1243.73	-0.307625	0.169053	0.0334659	0.163224	Adam17	Not Significant	FALSE	0.163224
12598	ENSMUSG00000029173	182.09	-0.307559	0.320286	0.111248	0.355588	Sepsecs	Not Significant	FALSE	0.355588
12597	ENSMUSG00000038780	634.786	-0.307322	0.195571	0.0551557	0.229401	Smurf1	Not Significant	FALSE	0.229401
12596	ENSMUSG00000026283	679.023	-0.307181	0.181393	0.0446055	0.198414	Ing5	Not Significant	FALSE	0.198414
12595	ENSMUSG00000033396	944.222	-0.307056	0.161651	0.0315803	0.157152	Spg11	Not Significant	FALSE	0.157152
12594	ENSMUSG00000022724	1721.61	-0.306854	0.134174	0.0120529	0.079671	Riox2	Not Significant	FALSE	0.079671
12593	ENSMUSG00000121088	54.8036	-0.306799	0.516481	0.0175745	0.103693	Gm57138	Not Significant	FALSE	0.103693
12592	ENSMUSG00000030342	126.496	-0.306725	0.356194	0.111118	0.355588	Cd9	Not Significant	FALSE	0.355588
12591	ENSMUSG00000030188	75.4576	-0.306707	0.443362	0.0702046	0.269501	Magohb	Not Significant	FALSE	0.269501
12590	ENSMUSG00000041642	13610.7	-0.306594	0.0826878	0.000108654	0.00181575	Kif21b	Not Significant	FALSE	0.00181575
12589	ENSMUSG00000035469	809.683	-0.306505	0.17289	0.0383805	0.179178	Rcbtb1	Not Significant	FALSE	0.179178
12588	ENSMUSG00000071172	1993.93	-0.306409	0.118726	0.00543442	0.0447386	Srsf3	Not Significant	FALSE	0.0447386
12587	ENSMUSG00000031309	2288.77	-0.306375	0.114783	0.00417684	0.0363818	Rps6ka3	Not Significant	FALSE	0.0363818
12586	ENSMUSG00000024792	114.194	-0.306259	0.363031	0.111238	0.355588	Zfpl1	Not Significant	FALSE	0.355588
12585	ENSMUSG00000032265	1376.75	-0.306239	0.134909	0.012586	0.0819995	Tent5a	Not Significant	FALSE	0.0819995
12584	ENSMUSG00000038170	1345.93	-0.306097	0.171274	0.0362075	0.172202	Pde4dip	Not Significant	FALSE	0.172202
12583	ENSMUSG00000055531	1573.53	-0.306057	0.133775	0.011779	0.0785306	Cpsf6	Not Significant	FALSE	0.0785306
12582	ENSMUSG00000037646	2673.08	-0.306031	0.124916	0.00771755	0.0576194	Vps13b	Not Significant	FALSE	0.0576194
12581	ENSMUSG00000104503	53.4792	-0.306016	0.542925	0.00412358	0.0361208	Gm37738	Not Significant	FALSE	0.0361208
12580	ENSMUSG00000090083	93.2164	-0.305887	0.403381	0.094409	0.321619	Rnf8	Not Significant	FALSE	0.321619
12579	ENSMUSG00000032295	506.482	-0.305815	0.207266	0.065751	0.257731	Man2c1	Not Significant	FALSE	0.257731
12578	ENSMUSG00000055065	4328.07	-0.305669	0.105077	0.00198456	0.0204676	Ddx17	Not Significant	FALSE	0.0204676
12577	ENSMUSG00000045349	41.6473	-0.305557	0.520588	0.0200484	0.114804	Sh2d5	Not Significant	FALSE	0.114804
12576	ENSMUSG00000083307	35.8445	-0.3054	0.51347	0.0304079	0.153181	AA414768	Not Significant	FALSE	0.153181
12575	ENSMUSG00000024048	1312.03	-0.305305	0.14233	0.0170284	0.101588	Myl12a	Not Significant	FALSE	0.101588
12574	ENSMUSG00000102602	110.55	-0.305059	0.385071	0.101471	0.336004	A930004J17Rik	Not Significant	FALSE	0.336004
12573	ENSMUSG00000022718	564.665	-0.304894	0.21344	0.0702022	0.269501	Dgcr8	Not Significant	FALSE	0.269501
12572	ENSMUSG00000086992	78.7945	-0.304706	0.441001	0.0705625	0.27028	Gm15941	Not Significant	FALSE	0.27028
12571	ENSMUSG00000024781	496.378	-0.304557	0.22701	0.0797618	0.291132	Lipa	Not Significant	FALSE	0.291132
12570	ENSMUSG00000021697	30.824	-0.304513	0.577041	0.000539575	0.00719124	Depdc1b	Not Significant	FALSE	0.00719124
12569	ENSMUSG00000047281	317.95	-0.304476	0.254718	0.0969315	0.326756	Sfn	Not Significant	FALSE	0.326756
12568	ENSMUSG00000107083	28.5091	-0.303958	0.57211	0.00191878	0.0199868	Gm43313	Not Significant	FALSE	0.0199868
12567	ENSMUSG00000020455	829.957	-0.303703	0.191318	0.0537625	0.22581	Trim11	Not Significant	FALSE	0.22581
12566	ENSMUSG00000030839	162.3	-0.303636	0.320021	0.116568	0.366279	Sergef	Not Significant	FALSE	0.366279
12565	ENSMUSG00000050705	247.604	-0.303541	0.279173	0.107779	0.349026	2310061I04Rik	Not Significant	FALSE	0.349026
12564	ENSMUSG00000040818	490.651	-0.303521	0.258443	0.0940329	0.32124	Dennd6a	Not Significant	FALSE	0.32124
12563	ENSMUSG00000020185	41.3379	-0.303357	0.546847	0.00537323	0.044471	E2f7	Not Significant	FALSE	0.044471
12562	ENSMUSG00000000600	777.58	-0.302981	0.172017	0.0401711	0.185244	Krit1	Not Significant	FALSE	0.185244
12561	ENSMUSG00000039990	570.891	-0.302901	0.239268	0.0863937	0.305974	Edrf1	Not Significant	FALSE	0.305974
12560	ENSMUSG00000041625	277.899	-0.302633	0.267637	0.106455	0.346264	Ggact	Not Significant	FALSE	0.346264
12559	ENSMUSG00000042492	1835.07	-0.302631	0.12782	0.00959504	0.0674845	Tbc1d10b	Not Significant	FALSE	0.0674845
12558	ENSMUSG00000102509	44.4696	-0.302436	0.531912	0.00914498	0.0653066	Gm37368	Not Significant	FALSE	0.0653066
12557	ENSMUSG00000028439	120.169	-0.302284	0.490326	0.0184382	0.107742	Fam219a	Not Significant	FALSE	0.107742
12556	ENSMUSG00000020423	3288.47	-0.302239	0.105028	0.00226439	0.0228469	Btg2	Not Significant	FALSE	0.0228469
12555	ENSMUSG00000002881	2309.13	-0.302205	0.125699	0.00887651	0.0639127	Nab1	Not Significant	FALSE	0.0639127
12554	ENSMUSG00000027259	150.275	-0.302187	0.33575	0.115992	0.365327	Adal	Not Significant	FALSE	0.365327
12553	ENSMUSG00000025154	58.9867	-0.30209	0.478359	0.0430215	0.19359	Arhgap19	Not Significant	FALSE	0.19359
12552	ENSMUSG00000028273	778.251	-0.302086	0.180685	0.0473164	0.206595	Pdlim5	Not Significant	FALSE	0.206595
12551	ENSMUSG00000030956	1445.63	-0.301976	0.13618	0.0144746	0.0904925	Fam53b	Not Significant	FALSE	0.0904925
12550	ENSMUSG00000044906	189.824	-0.301764	0.301143	0.116082	0.365481	4930503L19Rik	Not Significant	FALSE	0.365481
12549	ENSMUSG00000024843	122.053	-0.301664	0.38978	0.0966378	0.326115	Chka	Not Significant	FALSE	0.326115
12548	ENSMUSG00000105742	53.1012	-0.30159	0.512777	0.0164991	0.0992157	Gm42748	Not Significant	FALSE	0.0992157
12547	ENSMUSG00000039477	2637.68	-0.300001	0.125283	0.00895496	0.0643117	Tnrc18	Not Significant	FALSE	0.0643117
12546	ENSMUSG00000041264	899.035	-0.299817	0.170843	0.0402975	0.185581	Uspl1	Not Significant	FALSE	0.185581
12545	ENSMUSG00000011158	870.096	-0.299766	0.174149	0.0429515	0.193409	Brf1	Not Significant	FALSE	0.193409
12544	ENSMUSG00000021981	638.659	-0.299738	0.192404	0.0586921	0.238852	Cab39l	Not Significant	FALSE	0.238852
12543	ENSMUSG00000120352	98.2561	-0.299733	0.400464	0.0944299	0.321619	Gm57078	Not Significant	FALSE	0.321619
12542	ENSMUSG00000036197	767.629	-0.299032	0.18068	0.0502914	0.215823	Gxylt1	Not Significant	FALSE	0.215823
12541	ENSMUSG00000049932	511.827	-0.298836	0.234097	0.0888371	0.311231	H2ax	Not Significant	FALSE	0.311231
12540	ENSMUSG00000028410	2311.99	-0.298735	0.113526	0.00466357	0.0397044	Dnaja1	Not Significant	FALSE	0.0397044
12539	ENSMUSG00000024556	919.38	-0.298602	0.1864	0.053761	0.22581	Me2	Not Significant	FALSE	0.22581
12538	ENSMUSG00000038766	3724.94	-0.298545	0.0956589	0.00107793	0.0126081	Gabpb2	Not Significant	FALSE	0.0126081
12537	ENSMUSG00000022814	345.394	-0.298415	0.239461	0.0950501	0.32304	Umps	Not Significant	FALSE	0.32304
12536	ENSMUSG00000098702	69.2821	-0.298243	0.422344	0.0896642	0.312325	1500015A07Rik	Not Significant	FALSE	0.312325
12535	ENSMUSG00000019951	1523.01	-0.298185	0.130333	0.0123477	0.0810213	Bltp3b	Not Significant	FALSE	0.0810213
12534	ENSMUSG00000064339	664784	-0.298033	0.0744485	4.32432e-05	0.000833448	mt-Rnr2	Not Significant	FALSE	0.000833448
12533	ENSMUSG00000024019	171.676	-0.297879	0.320408	0.119786	0.373102	Cmtr1	Not Significant	FALSE	0.373102
12532	ENSMUSG00000058587	2236.8	-0.297865	0.118323	0.00660066	0.0518682	Tmod3	Not Significant	FALSE	0.0518682
12531	ENSMUSG00000024959	189.641	-0.29777	0.309122	0.119372	0.372227	Bad	Not Significant	FALSE	0.372227
12530	ENSMUSG00000022803	41.7512	-0.297738	0.505177	0.0232039	0.126955	Popdc2	Not Significant	FALSE	0.126955
12529	ENSMUSG00000029629	1631.01	-0.297404	0.129373	0.0120248	0.0796517	Phf14	Not Significant	FALSE	0.0796517
12528	ENSMUSG00000006705	868.41	-0.297065	0.162931	0.0362024	0.172202	Pknox1	Not Significant	FALSE	0.172202
12527	ENSMUSG00000043866	1086.66	-0.297047	0.151551	0.0268765	0.141097	Taf10	Not Significant	FALSE	0.141097
12526	ENSMUSG00000062939	2376.09	-0.297035	0.116277	0.00593033	0.0477782	Stat4	Not Significant	FALSE	0.0477782
12525	ENSMUSG00000083396	121.713	-0.297021	0.360275	0.115538	0.364262	Gm15542	Not Significant	FALSE	0.364262
12524	ENSMUSG00000031367	594.033	-0.296956	0.198357	0.06585	0.25782	Ap1s2	Not Significant	FALSE	0.25782
12523	ENSMUSG00000109638	46.1799	-0.296945	0.471854	0.0535178	0.225207	Gm45630	Not Significant	FALSE	0.225207
12522	ENSMUSG00000030522	145.964	-0.296711	0.333153	0.122059	0.377674	Mtmr10	Not Significant	FALSE	0.377674
12521	ENSMUSG00000037982	95.4196	-0.296687	0.391282	0.103927	0.3409	NA	Not Significant	FALSE	0.3409
12520	ENSMUSG00000064288	349.473	-0.296683	0.284657	0.110852	0.355431	H4c12	Not Significant	FALSE	0.355431
12519	ENSMUSG00000004043	878.677	-0.29618	0.183772	0.0534402	0.225101	Stat5a	Not Significant	FALSE	0.225101
12518	ENSMUSG00000028331	172.648	-0.29572	0.314978	0.122459	0.378308	Trmo	Not Significant	FALSE	0.378308
12517	ENSMUSG00000061589	820.253	-0.295205	0.167861	0.0425537	0.19227	Dot1l	Not Significant	FALSE	0.19227
12516	ENSMUSG00000020525	501.927	-0.295167	0.213815	0.0798624	0.29127	Ppm1d	Not Significant	FALSE	0.29127
12515	ENSMUSG00000072847	51.4708	-0.295063	0.460875	0.0599486	0.242471	A530017D24Rik	Not Significant	FALSE	0.242471
12514	ENSMUSG00000103899	39.6603	-0.294891	0.514117	0.0149563	0.0929211	Gm37940	Not Significant	FALSE	0.0929211
12513	ENSMUSG00000046836	650.392	-0.294589	0.211913	0.0778351	0.286951	Brox	Not Significant	FALSE	0.286951
12512	ENSMUSG00000068922	206.128	-0.294487	0.329733	0.116642	0.366279	Msto1	Not Significant	FALSE	0.366279
12511	ENSMUSG00000054404	829.977	-0.293911	0.178688	0.0515046	0.219449	Slfn5	Not Significant	FALSE	0.219449
12510	ENSMUSG00000053964	56.6816	-0.293791	0.494849	0.0204609	0.116393	Lgals4	Not Significant	FALSE	0.116393
12509	ENSMUSG00000034593	685.374	-0.293765	0.178051	0.0512937	0.218617	Myo5a	Not Significant	FALSE	0.218617
12508	ENSMUSG00000032370	236.267	-0.293656	0.3045	0.119512	0.372498	Lactb	Not Significant	FALSE	0.372498
12507	ENSMUSG00000025228	1346.21	-0.293634	0.138279	0.0189885	0.110356	Actr1a	Not Significant	FALSE	0.110356
12506	ENSMUSG00000115955	25.2341	-0.293441	0.558479	0.000818414	0.0101603	9530056E24Rik	Not Significant	FALSE	0.0101603
12505	ENSMUSG00000027326	100.155	-0.293275	0.377661	0.113626	0.360187	Knl1	Not Significant	FALSE	0.360187
12504	ENSMUSG00000027985	3089.76	-0.293153	0.108161	0.0038772	0.0343945	Lef1	Not Significant	FALSE	0.0343945
12503	ENSMUSG00000020859	1206.34	-0.293148	0.171664	0.0450795	0.199887	Spag9	Not Significant	FALSE	0.199887
12502	ENSMUSG00000020078	491.537	-0.292622	0.225045	0.0894823	0.311925	Vps26a	Not Significant	FALSE	0.311925
12501	ENSMUSG00000024983	707.049	-0.292328	0.186716	0.0600351	0.242642	Vti1a	Not Significant	FALSE	0.242642
12500	ENSMUSG00000041831	888.983	-0.292036	0.173871	0.0496223	0.213779	Sytl3	Not Significant	FALSE	0.213779
12499	ENSMUSG00000020513	124.042	-0.291939	0.377044	0.105764	0.344819	Tubd1	Not Significant	FALSE	0.344819
12498	ENSMUSG00000059409	718.009	-0.291425	0.206762	0.0750566	0.281241	Ppp2r5d	Not Significant	FALSE	0.281241
12497	ENSMUSG00000033792	301.962	-0.291378	0.270428	0.114891	0.36254	Atp7a	Not Significant	FALSE	0.36254
12496	ENSMUSG00000054387	1925.84	-0.290594	0.127728	0.0131659	0.0846621	Mdm4	Not Significant	FALSE	0.0846621
12495	ENSMUSG00000056753	96.8826	-0.290325	0.438336	0.0595531	0.24122	C330011M18Rik	Not Significant	FALSE	0.24122
12494	ENSMUSG00000027881	2871.24	-0.290193	0.115899	0.00710077	0.0543821	Prpf38b	Not Significant	FALSE	0.0543821
12493	ENSMUSG00000060216	2462.32	-0.290188	0.124193	0.0111172	0.0754518	Arrb2	Not Significant	FALSE	0.0754518
12492	ENSMUSG00000089810	60.6516	-0.290024	0.440583	0.0726694	0.276001	Gm16536	Not Significant	FALSE	0.276001
12491	ENSMUSG00000113917	32.7309	-0.290002	0.534229	0.00334515	0.030831	Gm48382	Not Significant	FALSE	0.030831
12490	ENSMUSG00000034274	598.841	-0.289933	0.188197	0.0642195	0.253643	Thoc5	Not Significant	FALSE	0.253643
12489	ENSMUSG00000093668	26.2417	-0.289891	0.551126	0.000747297	0.0093944	Pou5f2	Not Significant	FALSE	0.0093944
12488	ENSMUSG00000061533	331.681	-0.28978	0.249319	0.109064	0.351746	Cep128	Not Significant	FALSE	0.351746
12487	ENSMUSG00000022749	242.832	-0.289454	0.29148	0.123416	0.380334	Tbc1d23	Not Significant	FALSE	0.380334
12486	ENSMUSG00000020564	1256.38	-0.289353	0.155362	0.034115	0.165234	Atxn7l1	Not Significant	FALSE	0.165234
12485	ENSMUSG00000036845	342.881	-0.289286	0.281683	0.117848	0.368547	Lin37	Not Significant	FALSE	0.368547
12484	ENSMUSG00000010025	815.387	-0.289223	0.168203	0.0463129	0.203479	Aldh3a2	Not Significant	FALSE	0.203479
12483	ENSMUSG00000031887	408.993	-0.289134	0.273319	0.113309	0.359434	Tradd	Not Significant	FALSE	0.359434
12482	ENSMUSG00000019659	731.554	-0.289061	0.181518	0.0581705	0.237526	Ccdc12	Not Significant	FALSE	0.237526
12481	ENSMUSG00000007415	409.882	-0.288864	0.238453	0.102609	0.338306	Gatad1	Not Significant	FALSE	0.338306
12480	ENSMUSG00000017756	2747.87	-0.288652	0.10525	0.0040029	0.0352821	Slc12a7	Not Significant	FALSE	0.0352821
12479	ENSMUSG00000054065	531.176	-0.288568	0.219801	0.0898714	0.312813	Pkp3	Not Significant	FALSE	0.312813
12478	ENSMUSG00000055805	9592.03	-0.288464	0.0892695	0.000723859	0.00918248	Fmnl1	Not Significant	FALSE	0.00918248
12477	ENSMUSG00000029840	1678.13	-0.288339	0.123673	0.0105103	0.0720337	Mtpn	Not Significant	FALSE	0.0720337
12476	ENSMUSG00000024833	542.464	-0.288324	0.209833	0.083292	0.298704	Pola2	Not Significant	FALSE	0.298704
12475	ENSMUSG00000072761	120.997	-0.288135	0.346713	0.128217	0.389258	Gm6712	Not Significant	FALSE	0.389258
12474	ENSMUSG00000002910	206.87	-0.287253	0.291534	0.128237	0.389258	Arrdc2	Not Significant	FALSE	0.389258
12473	ENSMUSG00000117725	61.5949	-0.287041	0.451293	0.0590667	0.239737	Gm50240	Not Significant	FALSE	0.239737
12472	ENSMUSG00000019916	419.086	-0.286822	0.218685	0.0930817	0.319445	P4ha1	Not Significant	FALSE	0.319445
12471	ENSMUSG00000021809	111.924	-0.286783	0.384139	0.105656	0.34479	Nudt13	Not Significant	FALSE	0.34479
12470	ENSMUSG00000027582	1102.18	-0.286626	0.166631	0.0458243	0.202352	Zgpat	Not Significant	FALSE	0.202352
12469	ENSMUSG00000026270	140.545	-0.28657	0.339296	0.127985	0.388748	Capn10	Not Significant	FALSE	0.388748
12468	ENSMUSG00000032112	227.228	-0.286527	0.280678	0.126316	0.385607	Trappc4	Not Significant	FALSE	0.385607
12467	ENSMUSG00000025762	300.784	-0.286425	0.305157	0.121552	0.376753	Larp1b	Not Significant	FALSE	0.376753
12466	ENSMUSG00000021910	2445.31	-0.286424	0.111672	0.00610715	0.0490047	Nisch	Not Significant	FALSE	0.0490047
12465	ENSMUSG00000038607	267.653	-0.286015	0.269573	0.122194	0.377985	Gng10	Not Significant	FALSE	0.377985
12464	ENSMUSG00000006587	172.953	-0.285964	0.306588	0.132333	0.397455	Snai3	Not Significant	FALSE	0.397455
12463	ENSMUSG00000018661	866.013	-0.285889	0.174533	0.0550859	0.22918	Cog1	Not Significant	FALSE	0.22918
12462	ENSMUSG00000111758	50.2843	-0.285886	0.460647	0.0535078	0.225207	NA	Not Significant	FALSE	0.225207
12461	ENSMUSG00000034453	935.533	-0.285752	0.15665	0.0376458	0.176872	Polr3b	Not Significant	FALSE	0.176872
12460	ENSMUSG00000045980	418.014	-0.285642	0.23509	0.104799	0.342874	Tmem104	Not Significant	FALSE	0.342874
12459	ENSMUSG00000048696	130.781	-0.285207	0.391828	0.0950553	0.32304	Mex3d	Not Significant	FALSE	0.32304
12458	ENSMUSG00000038637	33.7277	-0.285175	0.529982	0.00183362	0.0193251	Lrrc56	Not Significant	FALSE	0.0193251
12457	ENSMUSG00000102600	20.1124	-0.285118	0.547694	0.000976492	0.0116362	Gm37266	Not Significant	FALSE	0.0116362
12456	ENSMUSG00000022544	273.684	-0.284736	0.271281	0.123878	0.380998	Eef2kmt	Not Significant	FALSE	0.380998
12455	ENSMUSG00000031711	495.343	-0.284589	0.221308	0.0953395	0.323533	Zfp330	Not Significant	FALSE	0.323533
12454	ENSMUSG00000024277	1813.1	-0.284487	0.129708	0.0163857	0.0987708	Mapre2	Not Significant	FALSE	0.0987708
12453	ENSMUSG00000068739	2238.98	-0.284472	0.114659	0.00783112	0.0582181	Sars1	Not Significant	FALSE	0.0582181
12452	ENSMUSG00000033323	1294.45	-0.28404	0.152686	0.0351838	0.168561	Ctdp1	Not Significant	FALSE	0.168561
12451	ENSMUSG00000020708	688.587	-0.283495	0.199757	0.0784421	0.288123	Psmc5	Not Significant	FALSE	0.288123
12450	ENSMUSG00000073902	5614.28	-0.28348	0.110321	0.00591105	0.0477055	Gvin3	Not Significant	FALSE	0.0477055
12449	ENSMUSG00000097583	77.0123	-0.283415	0.409822	0.0942854	0.321441	6430590A07Rik	Not Significant	FALSE	0.321441
12448	ENSMUSG00000002812	3586.45	-0.283219	0.0970894	0.0021527	0.0219582	Flii	Not Significant	FALSE	0.0219582
12447	ENSMUSG00000021213	107.705	-0.283049	0.362235	0.125204	0.383977	Akr1c13	Not Significant	FALSE	0.383977
12446	ENSMUSG00000020737	1966.18	-0.282479	0.120513	0.0112829	0.0762061	Jpt1	Not Significant	FALSE	0.0762061
12445	ENSMUSG00000029782	660.067	-0.282324	0.203559	0.0827442	0.297697	Tmem209	Not Significant	FALSE	0.297697
12444	ENSMUSG00000030604	350.076	-0.282278	0.236817	0.110676	0.355191	Zfp626	Not Significant	FALSE	0.355191
12443	ENSMUSG00000045362	410.003	-0.2822	0.23076	0.106361	0.346085	Tnfrsf26	Not Significant	FALSE	0.346085
12442	ENSMUSG00000035697	17316.7	-0.281743	0.0841559	0.000499461	0.00674031	Arhgap45	Not Significant	FALSE	0.00674031
12441	ENSMUSG00000073139	163.703	-0.281348	0.316513	0.135996	0.40317	Tmem185a	Not Significant	FALSE	0.40317
12440	ENSMUSG00000028191	567.659	-0.280779	0.201851	0.0845091	0.301363	Bcl10	Not Significant	FALSE	0.301363
12439	ENSMUSG00000036779	1302.23	-0.280727	0.152943	0.0372185	0.175336	Tent4b	Not Significant	FALSE	0.175336
12438	ENSMUSG00000047098	879.801	-0.280515	0.173798	0.0581815	0.237526	Rnf31	Not Significant	FALSE	0.237526
12437	ENSMUSG00000102719	77.2051	-0.280058	0.422553	0.0790115	0.289377	Gm37760	Not Significant	FALSE	0.289377
12436	ENSMUSG00000004054	919.886	-0.280011	0.162281	0.0472556	0.20658	Map3k11	Not Significant	FALSE	0.20658
12435	ENSMUSG00000015869	754.705	-0.279966	0.171151	0.0559153	0.231526	Prpsap1	Not Significant	FALSE	0.231526
12434	ENSMUSG00000035597	629.66	-0.279654	0.212307	0.0943368	0.321459	Prpf39	Not Significant	FALSE	0.321459
12433	ENSMUSG00000031539	456	-0.278777	0.24085	0.113994	0.361024	Ap3m2	Not Significant	FALSE	0.361024
12432	ENSMUSG00000021270	6165.04	-0.278633	0.0880762	0.00099128	0.0117522	Hsp90aa1	Not Significant	FALSE	0.0117522
12431	ENSMUSG00000040410	107.91	-0.278189	0.35849	0.129869	0.392845	Fbxl4	Not Significant	FALSE	0.392845
12430	ENSMUSG00000053985	81.9335	-0.27805	0.387009	0.115332	0.363776	Zfp14	Not Significant	FALSE	0.363776
12429	ENSMUSG00000105341	40.6109	-0.277903	0.470226	0.0368316	0.174279	Gm43817	Not Significant	FALSE	0.174279
12428	ENSMUSG00000073468	213.323	-0.27749	0.282602	0.137364	0.406157	Sft2d1	Not Significant	FALSE	0.406157
12427	ENSMUSG00000045078	789.689	-0.277412	0.201053	0.0850604	0.302711	Rnf216	Not Significant	FALSE	0.302711
12426	ENSMUSG00000068227	6074.51	-0.277373	0.0936434	0.00187483	0.0195966	Il2rb	Not Significant	FALSE	0.0195966
12425	ENSMUSG00000050973	276.87	-0.277319	0.274345	0.134263	0.400708	Gdpgp1	Not Significant	FALSE	0.400708
12424	ENSMUSG00000024911	359.17	-0.277306	0.236727	0.11648	0.366158	Fibp	Not Significant	FALSE	0.366158
12423	ENSMUSG00000027164	565.784	-0.277285	0.202583	0.0891792	0.311618	Traf6	Not Significant	FALSE	0.311618
12422	ENSMUSG00000048120	424.64	-0.277201	0.229157	0.110182	0.354013	Entpd1	Not Significant	FALSE	0.354013
12421	ENSMUSG00000039018	169.836	-0.277051	0.330929	0.133631	0.399634	Mtg1	Not Significant	FALSE	0.399634
12420	ENSMUSG00000113328	121.538	-0.276984	0.370983	0.117684	0.368199	Gm47260	Not Significant	FALSE	0.368199
12419	ENSMUSG00000036526	4404.15	-0.27687	0.0893518	0.00124529	0.0140965	Card11	Not Significant	FALSE	0.0140965
12418	ENSMUSG00000020228	750.08	-0.276592	0.170079	0.0582379	0.237611	Helb	Not Significant	FALSE	0.237611
12417	ENSMUSG00000042744	2490.25	-0.276511	0.108439	0.00660956	0.0518727	Hectd4	Not Significant	FALSE	0.0518727
12416	ENSMUSG00000004667	807.974	-0.276225	0.165368	0.054072	0.226857	Polr2e	Not Significant	FALSE	0.226857
12415	ENSMUSG00000069208	68.3635	-0.276051	0.431451	0.0695271	0.267858	Zfp825	Not Significant	FALSE	0.267858
12414	ENSMUSG00000042579	125.919	-0.27602	0.338866	0.138979	0.409569	4632404H12Rik	Not Significant	FALSE	0.409569
12413	ENSMUSG00000108812	33.5755	-0.275876	0.498292	0.00830487	0.0608646	C130083A15Rik	Not Significant	FALSE	0.0608646
12412	ENSMUSG00000071652	528.425	-0.275862	0.200534	0.0890651	0.311482	Ints5	Not Significant	FALSE	0.311482
12411	ENSMUSG00000067220	39.8305	-0.275681	0.455903	0.0558068	0.231404	Cnga1	Not Significant	FALSE	0.231404
12410	ENSMUSG00000061607	1990.29	-0.275617	0.132096	0.0217642	0.120947	Mdc1	Not Significant	FALSE	0.120947
12409	ENSMUSG00000040374	196.59	-0.275515	0.320369	0.13585	0.403098	Pex2	Not Significant	FALSE	0.403098
12408	ENSMUSG00000023262	146.578	-0.275429	0.332716	0.137902	0.407159	Acy1	Not Significant	FALSE	0.407159
12407	ENSMUSG00000044320	38.186	-0.275283	0.498294	0.00570659	0.0464314	1700001O22Rik	Not Significant	FALSE	0.0464314
12406	ENSMUSG00000036977	109.457	-0.274875	0.353562	0.134555	0.401004	Anapc10	Not Significant	FALSE	0.401004
12405	ENSMUSG00000037243	108.6	-0.274851	0.356314	0.133317	0.398884	Zfp692	Not Significant	FALSE	0.398884
12404	ENSMUSG00000017639	2641.52	-0.274596	0.128337	0.0192534	0.11163	Rab11fip4	Not Significant	FALSE	0.11163
12403	ENSMUSG00000039431	30.8541	-0.274494	0.476378	0.0333828	0.162932	Mtmr7	Not Significant	FALSE	0.162932
12402	ENSMUSG00000037474	107.719	-0.274358	0.349822	0.136498	0.404308	Dtl	Not Significant	FALSE	0.404308
12401	ENSMUSG00000083833	348.065	-0.274355	0.247481	0.124794	0.383142	Gm13841	Not Significant	FALSE	0.383142
12400	ENSMUSG00000064145	1092.14	-0.274057	0.148397	0.038002	0.178126	Arih2	Not Significant	FALSE	0.178126
12399	ENSMUSG00000025465	282.757	-0.273692	0.265872	0.134305	0.400708	Echs1	Not Significant	FALSE	0.400708
12398	ENSMUSG00000059323	306.903	-0.273007	0.286968	0.13578	0.403098	Tonsl	Not Significant	FALSE	0.403098
12397	ENSMUSG00000039202	4854.84	-0.272966	0.088735	0.00133009	0.0148481	Abhd2	Not Significant	FALSE	0.0148481
12396	ENSMUSG00000038028	286.145	-0.272924	0.259532	0.133141	0.398679	Tigar	Not Significant	FALSE	0.398679
12395	ENSMUSG00000069793	435.593	-0.272568	0.222428	0.110808	0.355411	Slfn9	Not Significant	FALSE	0.355411
12394	ENSMUSG00000031697	151.429	-0.272285	0.338505	0.137098	0.405512	Orc6	Not Significant	FALSE	0.405512
12393	ENSMUSG00000027312	406.031	-0.272217	0.279341	0.13247	0.397584	Atrn	Not Significant	FALSE	0.397584
12392	ENSMUSG00000036257	393.978	-0.272147	0.225469	0.114422	0.361842	Pnpla8	Not Significant	FALSE	0.361842
12391	ENSMUSG00000042298	124.546	-0.27151	0.337122	0.143623	0.417737	Ttc19	Not Significant	FALSE	0.417737
12390	ENSMUSG00000028653	248.887	-0.271176	0.289575	0.142126	0.414906	Trit1	Not Significant	FALSE	0.414906
12389	ENSMUSG00000037447	2686.34	-0.271077	0.108025	0.00752435	0.056662	Arid5a	Not Significant	FALSE	0.056662
12388	ENSMUSG00000033318	203.052	-0.271042	0.303212	0.144459	0.419342	Gstt2	Not Significant	FALSE	0.419342
12387	ENSMUSG00000024072	619.29	-0.270832	0.188308	0.0815079	0.294756	Yipf4	Not Significant	FALSE	0.294756
12386	ENSMUSG00000028622	319.785	-0.270559	0.249429	0.131568	0.395923	Mrpl37	Not Significant	FALSE	0.395923
12385	ENSMUSG00000022765	870.717	-0.270241	0.184235	0.0778194	0.286951	Snap29	Not Significant	FALSE	0.286951
12384	ENSMUSG00000026721	1478.45	-0.269795	0.166763	0.0589524	0.239482	Rabgap1l	Not Significant	FALSE	0.239482
12383	ENSMUSG00000008475	2244.73	-0.269779	0.127931	0.020966	0.117967	Arpc5	Not Significant	FALSE	0.117967
12382	ENSMUSG00000067916	43.2156	-0.26951	0.434946	0.076939	0.285079	Zfp991	Not Significant	FALSE	0.285079
12381	ENSMUSG00000035901	1375.39	-0.269408	0.139276	0.0297694	0.15111	Dennd5a	Not Significant	FALSE	0.15111
12380	ENSMUSG00000047539	715.361	-0.269229	0.180947	0.07649	0.284397	Fbxo28	Not Significant	FALSE	0.284397
12379	ENSMUSG00000006215	528.215	-0.269224	0.223835	0.114742	0.362243	Zbtb17	Not Significant	FALSE	0.362243
12378	ENSMUSG00000105201	80.6906	-0.269107	0.418646	0.0761491	0.283659	Gm43362	Not Significant	FALSE	0.283659
12377	ENSMUSG00000120539	32.1761	-0.268843	0.499661	0.00305158	0.0289278	Gm56507	Not Significant	FALSE	0.0289278
12376	ENSMUSG00000024824	356.929	-0.268751	0.233729	0.125137	0.383879	Rad9a	Not Significant	FALSE	0.383879
12375	ENSMUSG00000090946	491.509	-0.268621	0.202782	0.0996445	0.332561	Ccdc71l	Not Significant	FALSE	0.332561
12374	ENSMUSG00000036555	778.199	-0.268416	0.175139	0.0703194	0.269726	Iqce	Not Significant	FALSE	0.269726
12373	ENSMUSG00000037234	1466.3	-0.268124	0.152779	0.0462531	0.203281	Hook3	Not Significant	FALSE	0.203281
12372	ENSMUSG00000038534	511.798	-0.268029	0.223017	0.11711	0.367226	Osbpl7	Not Significant	FALSE	0.367226
12371	ENSMUSG00000105826	67.9327	-0.267751	0.423062	0.0742288	0.279264	Gm42141	Not Significant	FALSE	0.279264
12370	ENSMUSG00000027774	627.26	-0.267697	0.18587	0.0835299	0.299173	Gfm1	Not Significant	FALSE	0.299173
12369	ENSMUSG00000038806	612.701	-0.267607	0.199385	0.0975781	0.327782	Sde2	Not Significant	FALSE	0.327782
12368	ENSMUSG00000034105	146.481	-0.26739	0.320616	0.150723	0.429748	Meak7	Not Significant	FALSE	0.429748
12367	ENSMUSG00000055447	5108.15	-0.26733	0.103181	0.00586005	0.0474342	Cd47	Not Significant	FALSE	0.0474342
12366	ENSMUSG00000028873	64.4569	-0.266984	0.443505	0.0431756	0.194096	Cdca8	Not Significant	FALSE	0.194096
12365	ENSMUSG00000041570	746.11	-0.266865	0.179575	0.0786178	0.288465	Camsap2	Not Significant	FALSE	0.288465
12364	ENSMUSG00000076889	46.6575	-0.266741	0.494595	0.000946919	0.0113614	Traj41	Not Significant	FALSE	0.0113614
12363	ENSMUSG00000028886	737.649	-0.266591	0.176642	0.0744236	0.279921	Eya3	Not Significant	FALSE	0.279921
12362	ENSMUSG00000064351	26593.2	-0.266448	0.196259	0.0945188	0.321765	mt-Co1	Not Significant	FALSE	0.321765
12361	ENSMUSG00000106093	34.3403	-0.266415	0.462236	0.0375621	0.176598	Gm42722	Not Significant	FALSE	0.176598
12360	ENSMUSG00000035776	165.22	-0.266206	0.3644	0.113658	0.360205	Cd99l2	Not Significant	FALSE	0.360205
12359	ENSMUSG00000002055	49.3963	-0.266177	0.461484	0.0250774	0.13399	Spag5	Not Significant	FALSE	0.13399
12358	ENSMUSG00000112742	36.6571	-0.265966	0.491856	0.00342672	0.0313345	Gm31793	Not Significant	FALSE	0.0313345
12357	ENSMUSG00000024588	474.08	-0.265854	0.212498	0.111852	0.356588	Fech	Not Significant	FALSE	0.356588
12356	ENSMUSG00000043051	256.655	-0.265731	0.269663	0.146811	0.423441	Disc1	Not Significant	FALSE	0.423441
12355	ENSMUSG00000080717	190.882	-0.265706	0.34687	0.128876	0.39077	B230307C23Rik	Not Significant	FALSE	0.39077
12354	ENSMUSG00000099881	228.572	-0.265386	0.322275	0.140598	0.412598	2810013P06Rik	Not Significant	FALSE	0.412598
12353	ENSMUSG00000026409	64.8937	-0.265214	0.427324	0.0670751	0.261121	Pfkfb2	Not Significant	FALSE	0.261121
12352	ENSMUSG00000025085	9926.7	-0.265142	0.0763256	0.000336798	0.00482513	Ablim1	Not Significant	FALSE	0.00482513
12351	ENSMUSG00000022905	1060.15	-0.26481	0.148311	0.045287	0.200487	Kpna1	Not Significant	FALSE	0.200487
12350	ENSMUSG00000026596	739.38	-0.264517	0.170237	0.069672	0.26812	Abl2	Not Significant	FALSE	0.26812
12349	ENSMUSG00000024037	217.455	-0.264491	0.286932	0.152053	0.432393	Wdr4	Not Significant	FALSE	0.432393
12348	ENSMUSG00000031776	1649.03	-0.264486	0.124413	0.0204766	0.116435	Arl2bp	Not Significant	FALSE	0.116435
12347	ENSMUSG00000027293	216.269	-0.264456	0.288845	0.152201	0.432724	Ehd4	Not Significant	FALSE	0.432724
12346	ENSMUSG00000013997	216.766	-0.264388	0.275092	0.151404	0.430984	Nit1	Not Significant	FALSE	0.430984
12345	ENSMUSG00000025574	85.8643	-0.264259	0.409793	0.0832646	0.298704	Tk1	Not Significant	FALSE	0.298704
12344	ENSMUSG00000029440	240.039	-0.264086	0.26525	0.148801	0.426712	Psmd9	Not Significant	FALSE	0.426712
[truncated: 11,955 more rows]
