# Supplementary material for: KLF2 overrides the resident memory CD8 T cell differentiation program, in opposition to KLF3
Source: Proc Natl Acad Sci U S A. 2026 Mar 23;123(13):e2533700123. doi: 10.1073/pnas.2533700123 (PMC13037849; doi:10.1073/pnas.2533700123)
Supplement: Supplementary file 3 — Dataset S02 (XLSX) [file pnas.2533700123.sd02.xlsx]

## Sheet: D7_Klf2_mini
	gene	baseMean	log2FoldChange	lfcSE	pvalue	padj	mgi_symbol	Significance	GOI_label	padj_label
15943	ENSMUSG00000112662	69.2019	-11.1712	3.07187	2.66777e-19	3.66026e-18	Gm47922	High	FALSE	3.66026e-18
15942	ENSMUSG00000103676	58.6221	-10.883	3.05239	2.91896e-18	3.82077e-17	Gm38204	High	FALSE	3.82077e-17
15941	ENSMUSG00000087042	47.2407	-10.5088	3.01878	1.05484e-16	1.27404e-15	Gm11611	High	FALSE	1.27404e-15
15940	ENSMUSG00000046733	38.0768	-10.1214	2.97007	2.53168e-15	2.87483e-14	Gprc5a	High	FALSE	2.87483e-14
15939	ENSMUSG00000043857	32.2125	-9.81839	2.9448	4.59368e-14	4.89552e-13	Mgat5b	High	FALSE	4.89552e-13
15938	ENSMUSG00000042116	28.9989	-9.65265	2.95214	1.42778e-12	1.35576e-11	Vwa1	High	FALSE	1.35576e-11
15937	ENSMUSG00000089727	26.8228	-9.52299	2.92058	5.29956e-13	5.18668e-12	Klra8	High	FALSE	5.18668e-12
15936	ENSMUSG00000029343	21.9157	-9.1569	2.88802	7.317e-12	6.59813e-11	Crybb1	High	FALSE	6.59813e-11
15935	ENSMUSG00000059741	14.8785	-8.42032	2.84448	2.10091e-09	1.56226e-08	Myl3	High	FALSE	1.56226e-08
15934	ENSMUSG00000111793	14.4285	-8.39259	2.84571	2.31637e-09	1.70971e-08	Gm47950	High	FALSE	1.70971e-08
15933	ENSMUSG00000033024	84.6793	-8.33668	1.34616	2.29345e-12	2.14958e-11	Klra9	High	FALSE	2.14958e-11
15932	ENSMUSG00000054046	13.5479	-8.2854	2.8516	6.45325e-09	4.5767e-08	Klk13	High	FALSE	4.5767e-08
15931	ENSMUSG00000022225	49.0267	-8.19505	1.33433	1.50306e-14	1.64234e-13	Cma1	High	FALSE	1.64234e-13
15930	ENSMUSG00000079481	1526.57	-8.09446	0.801012	6.11059e-29	1.24103e-27	Nhsl2	High	FALSE	1.24103e-27
15929	ENSMUSG00000045928	12.421	-8.08145	2.8385	1.95429e-08	1.33264e-07	4933440M02Rik	High	FALSE	1.33264e-07
15928	ENSMUSG00000045087	5131.58	-8.05235	0.44831	7.90027e-78	5.31451e-76	S1pr5	High	TRUE	5.31451e-76
15927	ENSMUSG00000111623	11.7701	-7.99098	2.82253	2.70146e-08	1.82343e-07	Gm48303	High	FALSE	1.82343e-07
15926	ENSMUSG00000042190	808.952	-7.93783	0.958068	7.0289e-22	1.08692e-20	Cmklr1	High	FALSE	1.08692e-20
15925	ENSMUSG00000111792	125.736	-7.88899	1.41349	2.32663e-11	2.01485e-10	Gm33858	High	FALSE	2.01485e-10
15924	ENSMUSG00000079852	60.8889	-7.86184	1.36403	4.53343e-11	3.85226e-10	Klra4	High	FALSE	3.85226e-10
15923	ENSMUSG00000104340	134.837	-7.84043	0.868464	3.20301e-20	4.57168e-19	NA	High	FALSE	4.57168e-19
15922	ENSMUSG00000052336	9506.26	-7.76633	0.19609	0	0	Cx3cr1	High	TRUE	1e-100
15921	ENSMUSG00000038146	547.271	-7.75263	1.02118	4.48269e-19	6.09272e-18	Notch3	High	TRUE	6.09272e-18
15920	ENSMUSG00000050241	606.545	-7.60429	0.892247	1.79812e-21	2.71471e-20	Klre1	High	FALSE	2.71471e-20
15919	ENSMUSG00000038453	1134.37	-7.54419	0.44907	5.88383e-67	3.29143e-65	Srcin1	High	FALSE	3.29143e-65
15918	ENSMUSG00000032492	29.9306	-7.50478	1.36678	8.74422e-12	7.84078e-11	Pth1r	High	FALSE	7.84078e-11
15917	ENSMUSG00000096001	27.6661	-7.37576	1.37313	2.29976e-11	1.99267e-10	Gpr15lg	High	FALSE	1.99267e-10
15916	ENSMUSG00000021803	83.6143	-7.36628	0.773505	3.15351e-21	4.71637e-20	Cdhr1	High	FALSE	4.71637e-20
15915	ENSMUSG00000087028	27.2619	-7.31415	1.37253	2.86245e-11	2.46415e-10	Gm13387	High	FALSE	2.46415e-10
15914	ENSMUSG00000086902	8.40033	-7.28377	2.82323	1.50286e-06	8.29359e-06	Gm11728	High	FALSE	8.29359e-06
15913	ENSMUSG00000062312	63.3065	-7.25788	2.20404	3.48481e-07	2.07307e-06	Erbb2	High	FALSE	2.07307e-06
15912	ENSMUSG00000026989	7.92164	-7.13701	2.82644	3.04352e-06	1.62013e-05	Dapl1	High	FALSE	1.62013e-05
15911	ENSMUSG00000021760	73.4982	-7.13102	0.779911	1.0486e-19	1.46776e-18	Gpx8	High	FALSE	1.46776e-18
15910	ENSMUSG00000078926	283.779	-7.01997	0.400452	6.79371e-69	3.96747e-67	Cdc20b	High	FALSE	3.96747e-67
15909	ENSMUSG00000025608	32.2957	-6.94725	1.10073	3.67421e-12	3.38993e-11	Podxl	High	FALSE	3.38993e-11
15908	ENSMUSG00000086683	6.52306	-6.72707	2.83388	1.64361e-05	7.90844e-05	Gm12867	High	FALSE	7.90844e-05
15907	ENSMUSG00000103261	444.75	-6.70992	1.11706	3.11426e-13	3.10705e-12	Gm36981	High	FALSE	3.10705e-12
15906	ENSMUSG00000038807	4545.71	-6.55852	0.112681	0	0	Rap1gap2	High	FALSE	1e-100
15905	ENSMUSG00000067591	81.028	-6.50031	0.610862	1.22345e-26	2.25757e-25	Klra3	High	FALSE	2.25757e-25
15904	ENSMUSG00000026656	894.428	-6.49053	0.198085	4.33661e-236	2.09511e-233	Fcgr2b	High	TRUE	1e-100
15903	ENSMUSG00000032666	793.246	-6.46171	0.428805	8.95595e-55	3.89059e-53	1700025G04Rik	High	FALSE	3.89059e-53
15902	ENSMUSG00000046807	318.85	-6.44132	0.512556	9.3603e-39	2.65602e-37	Lrrc75b	High	FALSE	2.65602e-37
15901	ENSMUSG00000097767	655.391	-6.34793	0.21491	3.13494e-192	9.99608e-190	Miat	High	FALSE	1e-100
15900	ENSMUSG00000049191	88.133	-6.26671	0.960806	3.15544e-13	3.1442e-12	Rtl5	High	FALSE	3.1442e-12
15899	ENSMUSG00000030786	792.156	-6.23371	0.630495	3.26616e-27	6.21388e-26	Itgam	High	TRUE	6.21388e-26
15898	ENSMUSG00000035638	14.4781	-6.12826	1.4535	8.56973e-08	5.47166e-07	Muc20	High	FALSE	5.47166e-07
15897	ENSMUSG00000019122	218.024	-6.02267	1.13089	5.67985e-11	4.80137e-10	Ccl9	High	TRUE	4.80137e-10
15896	ENSMUSG00000044177	341.529	-6.01275	0.546976	2.83521e-31	6.25198e-30	Wfikkn2	High	FALSE	6.25198e-30
15895	ENSMUSG00000021185	294.429	-5.96947	0.291127	3.97941e-94	3.54435e-92	Dglucy	High	FALSE	3.54435e-92
15894	ENSMUSG00000051855	26.1564	-5.94932	0.969899	3.27276e-10	2.60627e-09	Mest	High	FALSE	2.60627e-09
15893	ENSMUSG00000031661	12.0102	-5.93923	1.51805	5.83533e-07	3.36466e-06	Nkd1	High	FALSE	3.36466e-06
15892	ENSMUSG00000024501	12.0207	-5.93146	1.55054	1.05428e-06	5.91011e-06	Dpysl3	High	FALSE	5.91011e-06
15891	ENSMUSG00000027954	12.5134	-5.90656	1.48784	3.68093e-07	2.18241e-06	Efna1	High	FALSE	2.18241e-06
15890	ENSMUSG00000034981	48.0621	-5.85118	2.12332	3.57832e-06	1.89155e-05	Parm1	High	FALSE	1.89155e-05
15889	ENSMUSG00000041757	252.704	-5.83465	0.533289	1.76945e-30	3.78663e-29	Plekha6	High	FALSE	3.78663e-29
15888	ENSMUSG00000100426	46.3023	-5.8234	0.751558	8.73946e-16	1.01703e-14	Gm4208	High	FALSE	1.01703e-14
15887	ENSMUSG00000052062	15.5783	-5.62343	1.20568	9.91683e-08	6.29145e-07	Pard3b	High	FALSE	6.29145e-07
15886	ENSMUSG00000067599	9.18794	-5.60114	1.61123	5.43927e-06	2.8024e-05	Klra7	High	FALSE	2.8024e-05
15885	ENSMUSG00000029314	16.2277	-5.59879	1.1666	1.38281e-07	8.60841e-07	Gpat3	High	FALSE	8.60841e-07
15884	ENSMUSG00000056602	1009.88	-5.54963	0.281589	1.69096e-89	1.4264e-87	Fry	High	FALSE	1.4264e-87
15883	ENSMUSG00000043873	49.3107	-5.51249	1.44359	2.72401e-07	1.63883e-06	Chil5	High	FALSE	1.63883e-06
15882	ENSMUSG00000079103	13.559	-5.48282	1.32395	5.11783e-07	2.97787e-06	Tgm7	High	FALSE	2.97787e-06
15881	ENSMUSG00000021217	10.3706	-5.43681	1.58992	3.62855e-06	1.9162e-05	Tshz3	High	FALSE	1.9162e-05
15880	ENSMUSG00000030247	425.303	-5.41339	0.229188	9.12748e-125	1.41281e-122	Kcnj8	High	FALSE	1e-100
15879	ENSMUSG00000006931	60.9313	-5.39203	1.67178	1.30632e-06	7.26931e-06	P3h4	High	FALSE	7.26931e-06
15878	ENSMUSG00000097368	37.4324	-5.3902	0.712752	6.51725e-15	7.24074e-14	Gm10390	High	FALSE	7.24074e-14
15877	ENSMUSG00000021403	18.5944	-5.36121	1.08901	2.75894e-08	1.85829e-07	Serpinb9b	High	FALSE	1.85829e-07
15876	ENSMUSG00000028885	1001.64	-5.35756	0.33976	3.39825e-59	1.61726e-57	Smpdl3b	High	FALSE	1.61726e-57
15875	ENSMUSG00000032841	37.502	-5.26618	0.758497	1.27582e-13	1.30974e-12	Prr5l	High	FALSE	1.30974e-12
15874	ENSMUSG00000025491	16.0994	-5.26164	1.18834	1.60455e-07	9.91142e-07	Ifitm1	High	FALSE	9.91142e-07
15873	ENSMUSG00000029641	61.0187	-5.22991	1.00214	5.83062e-10	4.53894e-09	Rasl11a	High	FALSE	4.53894e-09
15872	ENSMUSG00000032507	236.55	-5.21928	0.305784	2.40133e-67	1.36243e-65	Fbxl2	High	FALSE	1.36243e-65
15871	ENSMUSG00000005338	29.6322	-5.17836	0.794831	5.23144e-12	4.75241e-11	Cadm3	High	FALSE	4.75241e-11
15870	ENSMUSG00000033066	251.029	-5.06928	0.251518	3.80114e-91	3.27576e-89	Gas7	High	FALSE	3.27576e-89
15869	ENSMUSG00000040596	2442.13	-5.0578	0.105267	0	0	Pogk	High	FALSE	1e-100
15868	ENSMUSG00000020814	15.0365	-5.04023	1.09095	3.81101e-07	2.2545e-06	Mxra7	High	FALSE	2.2545e-06
15867	ENSMUSG00000027375	9.94376	-4.98925	1.41273	9.75868e-06	4.87262e-05	Mal	High	FALSE	4.87262e-05
15866	ENSMUSG00000047586	36.6592	-4.96618	0.681047	2.18375e-14	2.36197e-13	Nccrp1	High	FALSE	2.36197e-13
15865	ENSMUSG00000114005	9.51933	-4.96599	1.42663	1.08642e-05	5.38583e-05	Gm24474	High	FALSE	5.38583e-05
15864	ENSMUSG00000041460	129.356	-4.95963	0.365267	1.58065e-43	5.11163e-42	Cacna2d4	High	FALSE	5.11163e-42
15863	ENSMUSG00000035900	1745.56	-4.93765	0.256689	2.20843e-85	1.73444e-83	Gramd4	High	FALSE	1.73444e-83
15862	ENSMUSG00000090358	21.2858	-4.91563	0.917209	3.09347e-09	2.25099e-08	Gm2822	High	FALSE	2.25099e-08
15861	ENSMUSG00000032064	69.8744	-4.91087	0.480842	6.32467e-26	1.12288e-24	Dixdc1	High	FALSE	1.12288e-24
15860	ENSMUSG00000121359	27.0976	-4.91075	0.784695	2.5895e-11	2.23885e-10	Gm66458	High	FALSE	2.23885e-10
15859	ENSMUSG00000005836	8.62742	-4.79846	1.49122	2.52468e-05	0.00011735	Gata6	High	FALSE	0.00011735
15858	ENSMUSG00000009633	119.134	-4.79435	0.375926	9.09958e-39	2.59062e-37	G0s2	High	FALSE	2.59062e-37
15857	ENSMUSG00000027238	33.7841	-4.77472	0.66172	4.60027e-14	4.89928e-13	Frmd5	High	FALSE	4.89928e-13
15856	ENSMUSG00000020363	6.32897	-4.69592	1.76752	0.000125757	0.000521849	Gfpt2	High	FALSE	0.000521849
15855	ENSMUSG00000025930	104.343	-4.67904	0.387238	5.40704e-35	1.36399e-33	Msc	High	FALSE	1.36399e-33
15854	ENSMUSG00000025969	54.784	-4.64813	0.489913	2.8493e-22	4.47551e-21	Nrp2	High	FALSE	4.47551e-21
15853	ENSMUSG00000075592	16.6676	-4.62042	1.07217	3.91893e-07	2.31577e-06	Nynrin	High	FALSE	2.31577e-06
15852	ENSMUSG00000032899	14.2867	-4.61699	1.36715	2.85906e-06	1.52857e-05	Styk1	High	FALSE	1.52857e-05
15851	ENSMUSG00000075590	30.8716	-4.61531	0.78994	1.97333e-11	1.71917e-10	Nrbp2	High	FALSE	1.71917e-10
15850	ENSMUSG00000021696	132.969	-4.60895	0.79618	1.16303e-11	1.03356e-10	Elovl7	High	FALSE	1.03356e-10
15849	ENSMUSG00000062380	23.3723	-4.60053	0.950752	5.77097e-09	4.10875e-08	Tubb3	High	FALSE	4.10875e-08
15848	ENSMUSG00000121218	24.3268	-4.5398	0.878189	4.39736e-09	3.15798e-08	Gm57011	High	FALSE	3.15798e-08
15847	ENSMUSG00000003420	603.23	-4.53821	0.811194	3.5062e-11	2.99568e-10	Fcgrt	High	FALSE	2.99568e-10
15846	ENSMUSG00000032204	61.9165	-4.52851	0.522384	1.0523e-19	1.47165e-18	Aqp9	High	FALSE	1.47165e-18
15845	ENSMUSG00000027858	247.291	-4.52066	0.256742	4.20273e-71	2.50015e-69	Tspan2	High	FALSE	2.50015e-69
15844	ENSMUSG00000037129	196.111	-4.52063	0.283456	5.85937e-59	2.77199e-57	Tmprss13	High	FALSE	2.77199e-57
15843	ENSMUSG00000042567	79.7579	-4.46344	0.42811	8.31945e-27	1.54769e-25	Nek10	High	FALSE	1.54769e-25
15842	ENSMUSG00000023132	23532.6	-4.41619	0.0801975	0	0	Gzma	High	TRUE	1e-100
15841	ENSMUSG00000041895	12.1256	-4.41513	1.11304	6.57287e-06	3.35439e-05	Wipi1	High	FALSE	3.35439e-05
15840	ENSMUSG00000120959	78.6706	-4.32479	1.06882	2.34893e-07	1.42283e-06	Gm57004	High	FALSE	1.42283e-06
15839	ENSMUSG00000072294	58.9788	-4.31844	0.473689	3.86806e-21	5.76341e-20	Klf12	High	FALSE	5.76341e-20
15838	ENSMUSG00000039873	22.0035	-4.30517	0.761472	1.13221e-09	8.64505e-09	Neurl2	High	FALSE	8.64505e-09
15837	ENSMUSG00000110278	10.0447	-4.30281	1.23024	2.79204e-05	0.000129084	Gm5608	High	FALSE	0.000129084
15836	ENSMUSG00000036814	6.299	-4.29482	1.82529	0.000206834	0.000824594	Slc6a20a	High	FALSE	0.000824594
15835	ENSMUSG00000000126	10.7882	-4.26296	1.60951	3.6862e-05	0.00016691	Wnt9a	High	FALSE	0.00016691
15834	ENSMUSG00000042828	34.6351	-4.20047	0.634854	1.55246e-12	1.46802e-11	Trim72	High	FALSE	1.46802e-11
15833	ENSMUSG00000030257	250.798	-4.1957	0.233029	6.2882e-74	3.99414e-72	Srgap3	High	FALSE	3.99414e-72
15832	ENSMUSG00000014932	109.563	-4.18831	0.363313	1.28758e-32	2.98371e-31	Yes1	High	FALSE	2.98371e-31
15831	ENSMUSG00000037577	8.45075	-4.12151	1.52408	9.20961e-05	0.000390814	Ephx3	High	FALSE	0.000390814
15830	ENSMUSG00000026872	10120.2	-4.12074	0.0690375	0	0	Zeb2	High	TRUE	1e-100
15829	ENSMUSG00000059891	32.6222	-4.08642	0.649408	9.10592e-12	8.15136e-11	Tsks	High	FALSE	8.15136e-11
15828	ENSMUSG00000025175	14.0099	-4.07359	1.13524	6.58553e-06	3.35978e-05	Fn3k	High	FALSE	3.35978e-05
15827	ENSMUSG00000066687	12.3425	-4.07041	1.6089	2.04418e-05	9.66211e-05	Zbtb16	High	FALSE	9.66211e-05
15826	ENSMUSG00000054493	24.9923	-4.06107	0.71259	5.99423e-10	4.65948e-09	Gm9947	High	FALSE	4.65948e-09
15825	ENSMUSG00000097184	23.4449	-4.03327	0.759606	3.02929e-09	2.20731e-08	4632428C04Rik	High	FALSE	2.20731e-08
15824	ENSMUSG00000028801	9.05041	-4.03228	1.43804	8.10005e-05	0.000347055	Stpg1	High	FALSE	0.000347055
15823	ENSMUSG00000006800	17.7273	-4.02817	0.88445	1.84402e-07	1.13118e-06	Sulf2	High	FALSE	1.13118e-06
15822	ENSMUSG00000112195	23.0905	-4.02285	0.749797	2.68329e-09	1.96417e-08	Gm35405	High	FALSE	1.96417e-08
15821	ENSMUSG00000050777	33.1775	-4.01481	0.635132	7.58111e-12	6.82856e-11	Tmem37	High	FALSE	6.82856e-11
15820	ENSMUSG00000024793	382.36	-3.97904	0.201189	3.50353e-89	2.92444e-87	Tnfrsf25	High	FALSE	2.92444e-87
15819	ENSMUSG00000087365	10.4453	-3.95875	1.10014	2.25098e-05	0.000105458	Mir503hg	High	FALSE	0.000105458
15818	ENSMUSG00000028047	14.5289	-3.89317	1.07623	4.93352e-06	2.55789e-05	Thbs3	High	FALSE	2.55789e-05
15817	ENSMUSG00000003559	225.727	-3.85332	0.257336	9.09998e-53	3.71051e-51	As3mt	High	FALSE	3.71051e-51
15816	ENSMUSG00000045092	5401.74	-3.85045	0.0784583	0	0	S1pr1	High	TRUE	1e-100
15815	ENSMUSG00000034796	56.5154	-3.83429	0.449265	6.34016e-19	8.57346e-18	Cpne7	High	FALSE	8.57346e-18
15814	ENSMUSG00000061410	10.0947	-3.83109	1.23303	5.18035e-05	0.000229099	Zcchc14	High	FALSE	0.000229099
15813	ENSMUSG00000121499	309.993	-3.82865	0.203806	1.06729e-80	7.59637e-79		High	FALSE	7.59637e-79
15812	ENSMUSG00000034684	11.28	-3.79986	1.07631	2.52403e-05	0.00011735	Sema3f	High	FALSE	0.00011735
15811	ENSMUSG00000108033	11.1184	-3.78197	1.06291	2.20812e-05	0.000103602	Gm44284	High	FALSE	0.000103602
15810	ENSMUSG00000091475	50.4947	-3.76837	0.562759	5.29167e-14	5.60938e-13	Cerox1	High	FALSE	5.60938e-13
15809	ENSMUSG00000033768	13.0203	-3.76596	1.12924	1.54563e-05	7.47407e-05	Nrxn2	High	FALSE	7.47407e-05
15808	ENSMUSG00000036560	14.543	-3.76147	0.915735	2.1669e-06	1.17347e-05	Lgi4	High	FALSE	1.17347e-05
15807	ENSMUSG00000044827	117.396	-3.76039	0.344718	1.25325e-29	2.59488e-28	Tlr1	High	FALSE	2.59488e-28
15806	ENSMUSG00000035283	218.007	-3.75289	0.244384	5.8832e-55	2.56975e-53	Adrb1	High	FALSE	2.56975e-53
15805	ENSMUSG00000052248	56.5012	-3.73781	0.462812	1.6653e-17	2.10212e-16	Zeb2os	High	FALSE	2.10212e-16
15804	ENSMUSG00000118885	22.1301	-3.73716	0.936186	3.50128e-07	2.08209e-06	Gm22061	High	FALSE	2.08209e-06
15803	ENSMUSG00000047591	71.1041	-3.73138	0.422333	1.8942e-20	2.73049e-19	Mafa	High	FALSE	2.73049e-19
15802	ENSMUSG00000029095	101.252	-3.72136	0.354967	1.84019e-27	3.54754e-26	Ablim2	High	FALSE	3.54754e-26
15801	ENSMUSG00000079243	7.66265	-3.70622	1.40821	0.000284086	0.00110387	Xirp1	High	FALSE	0.00110387
15800	ENSMUSG00000001555	68.7479	-3.66414	0.416682	3.38588e-20	4.82837e-19	Fkbp10	High	FALSE	4.82837e-19
15799	ENSMUSG00000055865	202.608	-3.65872	0.229021	1.08178e-58	5.08755e-57	Tafa3	High	FALSE	5.08755e-57
15798	ENSMUSG00000037341	710.532	-3.63715	0.138683	1.87419e-153	4.15004e-151	Slc9a7	High	FALSE	1e-100
15797	ENSMUSG00000047821	24.4525	-3.63454	0.695175	7.46744e-09	5.26087e-08	Trim16	High	FALSE	5.26087e-08
15796	ENSMUSG00000024176	7.59864	-3.59804	1.45139	0.000351191	0.00134657	Sox8	High	FALSE	0.00134657
15795	ENSMUSG00000045136	7.07487	-3.59625	1.42513	0.000450175	0.00169632	Tubb2b	High	FALSE	0.00169632
15794	ENSMUSG00000023903	25.5181	-3.59138	2.05503	0.000192405	0.000772675	Mmp25	High	FALSE	0.000772675
15793	ENSMUSG00000037446	24.3871	-3.57234	0.710478	1.82208e-08	1.24569e-07	Tulp1	High	FALSE	1.24569e-07
15792	ENSMUSG00000023800	22.5241	-3.56373	0.679481	9.3025e-09	6.51624e-08	Tiam2	High	FALSE	6.51624e-08
15791	ENSMUSG00000018398	149.64	-3.55508	0.255474	3.05823e-45	1.03081e-43	Septin8	High	FALSE	1.03081e-43
15790	ENSMUSG00000031461	23.815	-3.5242	0.71602	2.7754e-08	1.86859e-07	Myom2	High	FALSE	1.86859e-07
15789	ENSMUSG00000002249	47.199	-3.51316	1.47106	5.27095e-05	0.000232977	Tead3	High	FALSE	0.000232977
15788	ENSMUSG00000026785	10.7986	-3.50705	1.09391	4.6969e-05	0.000209053	Pkn3	High	FALSE	0.000209053
15787	ENSMUSG00000014846	42.5122	-3.44475	0.604192	6.22577e-11	5.24339e-10	Tppp3	High	FALSE	5.24339e-10
15786	ENSMUSG00000106205	489.218	-3.44408	0.152581	2.70126e-114	3.41795e-112	C230096K16Rik	High	FALSE	1e-100
15785	ENSMUSG00000033805	6.68285	-3.43093	1.50226	0.000701948	0.00256149	Ephx4	High	FALSE	0.00256149
15784	ENSMUSG00000037992	3209.31	-3.42443	0.0837745	0	0	Rara	High	FALSE	1e-100
15783	ENSMUSG00000049630	25.6991	-3.40861	0.686726	1.93706e-08	1.32146e-07	C1ql3	High	FALSE	1.32146e-07
15782	ENSMUSG00000120748	22.3817	-3.40502	0.743709	1.14909e-07	7.22108e-07	Gm56658	High	FALSE	7.22108e-07
15781	ENSMUSG00000055541	474.185	-3.39871	0.157732	9.68521e-105	1.06491e-102	Lair1	High	FALSE	1e-100
15780	ENSMUSG00000026796	222.475	-3.38061	0.215098	5.0047e-57	2.27322e-55	Niban2	High	FALSE	2.27322e-55
15779	ENSMUSG00000019970	2106.77	-3.37837	0.0966519	3.01531e-270	1.84897e-267	Sgk1	High	FALSE	1e-100
15778	ENSMUSG00000074274	25.9487	-3.36559	0.648026	8.78893e-09	6.16734e-08	D930028M14Rik	High	FALSE	6.16734e-08
15777	ENSMUSG00000100658	115.625	-3.36448	0.332784	8.35476e-26	1.47672e-24	F730311O21Rik	High	FALSE	1.47672e-24
15776	ENSMUSG00000046186	6.78197	-3.36219	1.76182	0.00110463	0.0038528	Cd109	High	FALSE	0.0038528
15775	ENSMUSG00000034117	46.7083	-3.34743	0.544285	8.27849e-12	7.43571e-11	Ptgdr2	High	FALSE	7.43571e-11
15774	ENSMUSG00000052584	76.0049	-3.34671	0.367666	2.9915e-21	4.48248e-20	Serp2	High	FALSE	4.48248e-20
15773	ENSMUSG00000001552	109.906	-3.32652	0.302724	1.8382e-29	3.78147e-28	Jup	High	FALSE	3.78147e-28
15772	ENSMUSG00000121036	129.711	-3.3026	0.284036	9.58368e-33	2.23055e-31	Gm56976	High	FALSE	2.23055e-31
15771	ENSMUSG00000020019	9.62617	-3.27935	1.2518	0.000253219	0.000993618	Ntn4	High	FALSE	0.000993618
15770	ENSMUSG00000031397	61.3188	-3.2643	0.434273	1.05468e-15	1.222e-14	Tktl1	High	FALSE	1.222e-14
15769	ENSMUSG00000018927	92.0438	-3.26285	0.355972	8.09465e-22	1.24329e-20	Ccl6	High	FALSE	1.24329e-20
15768	ENSMUSG00000033027	109.673	-3.24897	0.290767	2.91751e-30	6.19359e-29	Klrc3	High	FALSE	6.19359e-29
15767	ENSMUSG00000078202	199.588	-3.23758	0.254889	5.19818e-39	1.48787e-37	Nrarp	High	FALSE	1.48787e-37
15766	ENSMUSG00000110099	19.9011	-3.23423	0.790636	1.04001e-06	5.83841e-06	Gm45344	High	FALSE	5.83841e-06
15765	ENSMUSG00000070999	8.11298	-3.2317	1.40796	0.000452204	0.00170316	Ccin	High	FALSE	0.00170316
15764	ENSMUSG00000000489	81.6091	-3.22275	0.396869	7.43129e-18	9.55461e-17	Pdgfb	High	FALSE	9.55461e-17
15763	ENSMUSG00000017466	133.126	-3.198	0.305638	1.50133e-27	2.90482e-26	Timp2	High	FALSE	2.90482e-26
15762	ENSMUSG00000074577	26.3973	-3.18666	0.631127	1.77274e-08	1.21352e-07	Ripor3	High	FALSE	1.21352e-07
15761	ENSMUSG00000054889	28.1066	-3.17873	0.667951	3.45057e-08	2.29889e-07	Dsp	High	FALSE	2.29889e-07
15760	ENSMUSG00000060568	72.2097	-3.15566	0.397156	4.20367e-17	5.19125e-16	Fam78b	High	FALSE	5.19125e-16
15759	ENSMUSG00000112290	51.6956	-3.14268	0.408049	9.07546e-16	1.05459e-14	NA	High	FALSE	1.05459e-14
15758	ENSMUSG00000029178	8151.93	-3.14081	0.0589184	0	0	Klf3	High	TRUE	1e-100
15757	ENSMUSG00000050377	14.8724	-3.12493	1.03452	3.57614e-05	0.000162388	Il31ra	High	FALSE	0.000162388
15756	ENSMUSG00000027978	21.1195	-3.09691	0.731895	8.42923e-07	4.78587e-06	Prss12	High	FALSE	4.78587e-06
15755	ENSMUSG00000028100	37.8663	-3.09643	0.541426	2.53399e-10	2.04554e-09	Nudt17	High	FALSE	2.04554e-09
15754	ENSMUSG00000024053	42.0326	-3.09294	0.556045	4.23725e-10	3.35091e-09	Emilin2	High	FALSE	3.35091e-09
15753	ENSMUSG00000112728	7.80173	-3.08927	1.44171	0.000779008	0.00281371	Gm48903	High	FALSE	0.00281371
15752	ENSMUSG00000008305	272.933	-3.08738	0.215277	1.56614e-48	5.77987e-47	Tle1	High	FALSE	5.77987e-47
15751	ENSMUSG00000059901	965.061	-3.04479	0.118818	1.50132e-146	2.99193e-144	Adamts14	High	FALSE	1e-100
15750	ENSMUSG00000030730	27.8284	-3.03542	0.555964	3.16539e-09	2.30017e-08	Atp2a1	High	FALSE	2.30017e-08
15749	ENSMUSG00000035735	28.3882	-3.03318	0.596566	1.39674e-08	9.64829e-08	Dagla	High	FALSE	9.64829e-08
15748	ENSMUSG00000045312	27.0988	-3.02934	0.66353	1.06187e-07	6.70737e-07	Lhfpl2	High	FALSE	6.70737e-07
15747	ENSMUSG00000085786	63.3268	-3.0174	0.404002	2.07374e-15	2.36323e-14	Gm15987	High	FALSE	2.36323e-14
15746	ENSMUSG00000040694	302.691	-3.01568	0.198381	3.42969e-54	1.45812e-52	Apobec2	High	FALSE	1.45812e-52
15745	ENSMUSG00000038781	14.212	-3.00548	0.896354	3.05625e-05	0.000140299	Stap2	High	FALSE	0.000140299
15744	ENSMUSG00000046908	9.76123	-3.00529	1.19574	0.000282712	0.0010988	Ltb4r1	High	FALSE	0.0010988
15743	ENSMUSG00000037617	408.563	-3.00472	0.159762	2.32232e-80	1.63104e-78	Spag1	High	FALSE	1.63104e-78
15742	ENSMUSG00000026581	245.992	-2.9903	0.233297	8.75294e-40	2.56052e-38	Sell	High	TRUE	2.56052e-38
15741	ENSMUSG00000044320	68.3228	-2.96989	0.437282	1.50737e-13	1.53755e-12	1700001O22Rik	High	FALSE	1.53755e-12
15740	ENSMUSG00000029135	777.778	-2.96953	0.274964	5.27602e-29	1.0729e-27	Fosl2	High	FALSE	1.0729e-27
15739	ENSMUSG00000120396	16.9707	-2.96356	0.80467	7.17257e-06	3.63948e-05	Gm32718	High	FALSE	3.63948e-05
15738	ENSMUSG00000020593	2893.91	-2.96276	0.0980485	2.20253e-203	8.16627e-201	Lpin1	High	FALSE	1e-100
15737	ENSMUSG00000017754	127.228	-2.95411	0.256788	7.99054e-32	1.80443e-30	Pltp	High	FALSE	1.80443e-30
15736	ENSMUSG00000110195	54.4415	-2.92669	0.415187	6.97485e-14	7.3206e-13	Pde2a	High	FALSE	7.3206e-13
15735	ENSMUSG00000030208	786.236	-2.92571	0.111373	2.29223e-153	5.00616e-151	Emp1	High	FALSE	1e-100
15734	ENSMUSG00000031137	526.351	-2.92445	0.134305	2.26124e-106	2.5568e-104	Fgf13	High	FALSE	1e-100
15733	ENSMUSG00000038301	1451.17	-2.92077	0.0880998	2.75368e-242	1.4634e-239	Snx10	High	FALSE	1e-100
15732	ENSMUSG00000116645	13.3081	-2.91916	1.19885	0.000117441	0.000489633	Gm49584	High	FALSE	0.000489633
15731	ENSMUSG00000100367	9.53193	-2.91818	1.06183	0.000284407	0.00110485	Gm29336	High	FALSE	0.00110485
15730	ENSMUSG00000061451	123.991	-2.91032	0.269298	1.55531e-28	3.08795e-27	Tmem151a	High	FALSE	3.08795e-27
15729	ENSMUSG00000028967	604.209	-2.89768	0.12967	5.41959e-112	6.6465e-110	Errfi1	High	FALSE	1e-100
15728	ENSMUSG00000023393	411.743	-2.89021	0.160784	7.69756e-74	4.85068e-72	Slc17a9	High	FALSE	4.85068e-72
15727	ENSMUSG00000085721	71.8338	-2.888	0.446629	1.12336e-12	1.07566e-11	Gm12796	High	FALSE	1.07566e-11
15726	ENSMUSG00000041592	6.71982	-2.88168	1.98788	0.00123049	0.00424258	Sdk2	High	FALSE	0.00424258
15725	ENSMUSG00000086390	9.78398	-2.87129	1.07253	0.000302388	0.00117127	1810019D21Rik	High	FALSE	0.00117127
15724	ENSMUSG00000040616	10.9883	-2.84945	1.05031	0.000221529	0.000877911	Tmem51	High	FALSE	0.000877911
15723	ENSMUSG00000020653	317.159	-2.83875	0.231413	2.48707e-37	6.67531e-36	Klf11	High	TRUE	6.67531e-36
15722	ENSMUSG00000006345	144.462	-2.82999	0.259887	5.0196e-29	1.02206e-27	Ggt1	High	FALSE	1.02206e-27
15721	ENSMUSG00000067629	29.0619	-2.81944	0.628362	1.6814e-07	1.0358e-06	Syngap1	High	FALSE	1.0358e-06
15720	ENSMUSG00000006310	314.804	-2.81585	0.164085	3.43203e-67	1.93346e-65	Zbtb32	High	FALSE	1.93346e-65
15719	ENSMUSG00000079484	36.8056	-2.80905	0.518837	2.233e-09	1.65431e-08	Phyhd1	High	FALSE	1.65431e-08
15718	ENSMUSG00000031452	26.5676	-2.79879	0.570868	6.57473e-08	4.2356e-07	1700029H14Rik	High	FALSE	4.2356e-07
15717	ENSMUSG00000027834	208.273	-2.79467	0.196756	6.29754e-47	2.2664e-45	Serpini1	High	FALSE	2.2664e-45
15716	ENSMUSG00000097601	35.3626	-2.79135	0.762177	9.03114e-07	5.09676e-06	NA	High	FALSE	5.09676e-06
15715	ENSMUSG00000003541	102.004	-2.78284	0.280944	2.76769e-24	4.5916e-23	Ier3	High	FALSE	4.5916e-23
15714	ENSMUSG00000121092	39.1574	-2.77338	0.515443	2.13792e-09	1.58756e-08	Gm56862	High	FALSE	1.58756e-08
15713	ENSMUSG00000015846	661.599	-2.76656	0.139453	2.07323e-89	1.73965e-87	Rxra	High	FALSE	1.73965e-87
15712	ENSMUSG00000112742	90.1925	-2.76604	0.302641	3.73407e-21	5.57418e-20	Gm31793	High	FALSE	5.57418e-20
15711	ENSMUSG00000048218	9.53806	-2.76528	1.05549	0.00042093	0.00159555	Amigo2	High	FALSE	0.00159555
15710	ENSMUSG00000019539	297.302	-2.76125	0.194456	1.87754e-47	6.83415e-46	Rcn3	High	FALSE	6.83415e-46
15709	ENSMUSG00000117871	14.896	-2.74722	0.88265	5.40627e-05	0.000238429	Gm50287	High	FALSE	0.000238429
15708	ENSMUSG00000058794	39.1267	-2.73301	0.601877	6.0826e-08	3.93567e-07	Nfe2	High	FALSE	3.93567e-07
15707	ENSMUSG00000029428	462.36	-2.73126	0.181331	2.73964e-53	1.13745e-51	Stx2	High	FALSE	1.13745e-51
15706	ENSMUSG00000030165	2839.93	-2.72842	0.0842059	3.35553e-232	1.57345e-229	Klrd1	High	FALSE	1e-100
15705	ENSMUSG00000001288	305.457	-2.72318	0.199184	2.16556e-44	7.104e-43	Rarg	High	FALSE	7.104e-43
15704	ENSMUSG00000037138	619.438	-2.72033	0.131448	1.65467e-96	1.55179e-94	Aff3	High	FALSE	1.55179e-94
15703	ENSMUSG00000061462	17.0474	-2.71767	0.842529	3.28377e-05	0.000149794	Obscn	High	FALSE	0.000149794
15702	ENSMUSG00000052736	990.277	-2.71699	0.2483	1.43142e-29	2.95229e-28	Klrc2	High	FALSE	2.95229e-28
15701	ENSMUSG00000032373	62.6938	-2.71335	0.368811	1.02471e-14	1.13058e-13	Car12	High	FALSE	1.13058e-13
15700	ENSMUSG00000036151	8.41288	-2.6973	1.58085	0.00109487	0.00382461	Tm6sf2	High	FALSE	0.00382461
15699	ENSMUSG00000030149	6781.19	-2.68901	0.0638217	0	0	Klrk1	High	FALSE	1e-100
15698	ENSMUSG00000042978	2335.69	-2.68527	0.0753155	1.5024e-279	1.04143e-276	Sbk1	High	FALSE	1e-100
15697	ENSMUSG00000083700	15.984	-2.68381	1.07187	0.000108456	0.000455029	Gm2986	High	FALSE	0.000455029
15696	ENSMUSG00000030167	7276.51	-2.68317	0.0736375	7.29108e-293	5.81209e-290	Klrc1	High	FALSE	1e-100
15695	ENSMUSG00000052769	27.2611	-2.67418	0.717375	2.94082e-06	1.56808e-05	Gm9889	High	FALSE	1.56808e-05
15694	ENSMUSG00000045777	612.77	-2.66595	0.141087	2.70614e-81	1.97908e-79	Ifitm10	High	FALSE	1.97908e-79
15693	ENSMUSG00000042417	17.887	-2.66208	0.746284	1.85578e-05	8.85562e-05	Ccno	High	FALSE	8.85562e-05
15692	ENSMUSG00000102900	10.0559	-2.65066	1.07596	0.00055896	0.00207485	Gm37811	High	FALSE	0.00207485
15691	ENSMUSG00000083307	61.4908	-2.64966	0.374336	8.17302e-14	8.52207e-13	AA414768	High	FALSE	8.52207e-13
15690	ENSMUSG00000121119	164.949	-2.6395	0.274015	8.09627e-24	1.32389e-22	NA	High	FALSE	1.32389e-22
15689	ENSMUSG00000051615	1423.19	-2.62649	0.0924209	5.73079e-179	1.63154e-176	Rap2a	High	FALSE	1e-100
15688	ENSMUSG00000033368	8.64621	-2.60986	1.15199	0.000890542	0.00317769	Trim69	High	FALSE	0.00317769
15687	ENSMUSG00000037003	52.3984	-2.60471	0.387948	1.40578e-12	1.33566e-11	Tns2	High	FALSE	1.33566e-11
15686	ENSMUSG00000028602	65.5382	-2.59643	1.39821	0.000306236	0.00118553	Tnfrsf8	High	FALSE	0.00118553
15685	ENSMUSG00000038623	2097.13	-2.58553	0.076995	2.44015e-248	1.34149e-245	Tm6sf1	High	FALSE	1e-100
15684	ENSMUSG00000041598	64.8454	-2.58206	0.4909	1.24771e-09	9.49058e-09	Cdc42ep4	High	FALSE	9.49058e-09
15683	ENSMUSG00000049807	28.2995	-2.57779	0.613402	8.14589e-07	4.63325e-06	Arhgap23	High	FALSE	4.63325e-06
15682	ENSMUSG00000022211	13.8281	-2.56502	0.854481	0.000142255	0.000585433	Carmil3	High	FALSE	0.000585433
15681	ENSMUSG00000047344	147.294	-2.56423	0.24486	5.63722e-27	1.05734e-25	Lancl3	High	FALSE	1.05734e-25
15680	ENSMUSG00000000673	668.231	-2.54191	0.115909	9.48411e-108	1.09569e-105	Haao	High	FALSE	1e-100
15679	ENSMUSG00000040189	18.7568	-2.53203	0.782433	4.06125e-05	0.000182442	Odad1	High	FALSE	0.000182442
15678	ENSMUSG00000030688	1285.42	-2.51528	0.100538	1.34996e-139	2.44573e-137	Stard10	High	FALSE	1e-100
15677	ENSMUSG00000053706	50.9753	-2.51138	0.389474	8.31307e-12	7.46257e-11	NA	High	FALSE	7.46257e-11
15676	ENSMUSG00000062376	354.594	-2.50843	0.186169	5.08822e-43	1.62895e-41	Borcs7	High	FALSE	1.62895e-41
15675	ENSMUSG00000120807	8.17142	-2.4984	1.81196	0.0010838	0.00378841	Gm36629	High	FALSE	0.00378841
15674	ENSMUSG00000024059	13.1721	-2.4965	1.07506	0.000321813	0.00123989	Clip4	High	FALSE	0.00123989
15673	ENSMUSG00000073787	13.0046	-2.49555	1.16703	0.000387717	0.00147527	Gm10575	High	FALSE	0.00147527
15672	ENSMUSG00000048200	7.3834	-2.49484	1.43945	0.00228494	0.00738172	Cracr2b	High	FALSE	0.00738172
15671	ENSMUSG00000110618	11.8492	-2.49437	1.23857	0.000529387	0.00196967	Gm39822	High	FALSE	0.00196967
15670	ENSMUSG00000046207	21.6387	-2.49187	0.90647	5.29802e-05	0.000233979	Pik3r6	High	FALSE	0.000233979
15669	ENSMUSG00000097640	69.6219	-2.4918	0.329488	3.18072e-15	3.59647e-14	Gm20033	High	FALSE	3.59647e-14
15668	ENSMUSG00000048644	18.8648	-2.48661	0.696897	1.76242e-05	8.43793e-05	Ctxn1	High	FALSE	8.43793e-05
15667	ENSMUSG00000027605	2484.54	-2.48446	0.0785248	4.71541e-221	2.14794e-218	Acss2	High	FALSE	1e-100
15666	ENSMUSG00000105326	22.6345	-2.48182	0.744487	1.77868e-05	8.5132e-05	6030400A10Rik	High	FALSE	8.5132e-05
15665	ENSMUSG00000097915	13.0183	-2.4792	1.03132	0.000391796	0.00149043	A330009N23Rik	High	FALSE	0.00149043
15664	ENSMUSG00000033249	91.8764	-2.47762	0.295063	3.06422e-18	4.00433e-17	Hsf4	High	FALSE	4.00433e-17
15663	ENSMUSG00000093394	8.25543	-2.46776	1.89326	0.00103267	0.00362639	Gm20621	High	FALSE	0.00362639
15662	ENSMUSG00000109110	16.1382	-2.4633	0.755364	5.33571e-05	0.000235578	Gm45014	High	FALSE	0.000235578
15661	ENSMUSG00000043587	865.774	-2.46221	0.101579	6.2209e-131	1.044e-128	Pxylp1	High	FALSE	1e-100
15660	ENSMUSG00000025795	449	-2.44994	0.178525	8.99067e-45	2.96766e-43	Rassf3	High	FALSE	2.96766e-43
15659	ENSMUSG00000039813	223.689	-2.44341	0.219367	2.4407e-30	5.20912e-29	Tbc1d2	High	FALSE	5.20912e-29
15658	ENSMUSG00000020120	6296.8	-2.4407	0.067795	3.1951e-285	2.31543e-282	Plek	High	FALSE	1e-100
15657	ENSMUSG00000071648	241.575	-2.43843	0.185426	1.07544e-40	3.2048e-39	Rom1	High	FALSE	3.2048e-39
15656	ENSMUSG00000062859	69.4609	-2.43564	0.418411	1.1792e-10	9.76115e-10	Tcp11	High	FALSE	9.76115e-10
15655	ENSMUSG00000073910	35.2712	-2.42869	0.52249	1.36399e-07	8.50123e-07	Mob3b	High	FALSE	8.50123e-07
15654	ENSMUSG00000027610	664.246	-2.42698	0.158799	1.05035e-54	4.55048e-53	Gss	High	FALSE	4.55048e-53
15653	ENSMUSG00000085603	1311.14	-2.42556	0.103743	1.63136e-122	2.41314e-120	Gm11346	High	FALSE	1e-100
15652	ENSMUSG00000093390	9.4163	-2.418	1.32418	0.00141493	0.00481603	Gm20652	High	FALSE	0.00481603
15651	ENSMUSG00000024330	221.149	-2.41505	0.234673	1.63532e-26	3.00714e-25	Col11a2	High	FALSE	3.00714e-25
15650	ENSMUSG00000061411	51.941	-2.41291	0.411988	2.38404e-10	1.92645e-09	Nol4l	High	FALSE	1.92645e-09
15649	ENSMUSG00000103473	17.9322	-2.41106	0.728782	4.03479e-05	0.000181457	Gm37696	High	FALSE	0.000181457
15648	ENSMUSG00000028063	54.7229	-2.40479	0.435511	9.54151e-10	7.3311e-09	Lmna	High	FALSE	7.3311e-09
15647	ENSMUSG00000032135	41.9999	-2.40445	0.530119	1.44966e-07	9.0105e-07	Mcam	High	FALSE	9.0105e-07
15646	ENSMUSG00000084968	48.2313	-2.40256	0.455471	4.67486e-09	3.34972e-08	Gm12743	High	FALSE	3.34972e-08
15645	ENSMUSG00000021253	7.69378	-2.39736	1.29977	0.00198018	0.00649187	Tgfb3	High	FALSE	0.00649187
15644	ENSMUSG00000025584	387.356	-2.39307	0.183917	1.78036e-40	5.26609e-39	Pde8a	High	FALSE	5.26609e-39
15643	ENSMUSG00000032380	759.255	-2.38447	0.112782	1.75313e-100	1.79167e-98	Dapk2	High	FALSE	1.79167e-98
15642	ENSMUSG00000046532	467.901	-2.38144	0.134757	5.16258e-71	3.05974e-69	Ar	High	FALSE	3.05974e-69
15641	ENSMUSG00000049866	10290.3	-2.38122	0.0579798	0	0	Arl4c	High	FALSE	1e-100
15640	ENSMUSG00000010751	140.119	-2.37876	0.253808	3.38864e-22	5.30177e-21	Tnfrsf22	High	FALSE	5.30177e-21
15639	ENSMUSG00000033102	542.827	-2.37844	0.147749	7.58092e-60	3.67363e-58	Cdc14b	High	FALSE	3.67363e-58
15638	ENSMUSG00000110279	2724.46	-2.37549	0.07771	1.64163e-206	6.23154e-204	Gm45552	High	FALSE	1e-100
15637	ENSMUSG00000032946	9399.96	-2.37546	0.0653707	1.2004e-290	9.1133e-288	Rasgrp2	High	FALSE	1e-100
15636	ENSMUSG00000085174	25.576	-2.3662	0.654938	8.63902e-06	4.34486e-05	Gm16206	High	FALSE	4.34486e-05
15635	ENSMUSG00000034265	6.99421	-2.36312	1.68401	0.00254018	0.00811096	Zdhhc14	High	FALSE	0.00811096
15634	ENSMUSG00000043068	9.53795	-2.35162	1.7159	0.00129721	0.00444954	Fam89a	High	FALSE	0.00444954
15633	ENSMUSG00000037306	37.2987	-2.34976	0.490457	8.26229e-08	5.28594e-07	Man1c1	High	FALSE	5.28594e-07
15632	ENSMUSG00000118295	201.376	-2.32955	0.238691	4.20719e-24	6.9508e-23	Gm8437	High	FALSE	6.9508e-23
15631	ENSMUSG00000120131	18.8908	-2.32035	0.82134	0.000156833	0.000639814	NA	High	FALSE	0.000639814
15630	ENSMUSG00000039713	259.161	-2.31736	0.204823	3.4768e-31	7.60366e-30	Plekhg5	High	FALSE	7.60366e-30
15629	ENSMUSG00000050335	868.064	-2.31289	0.134897	1.04317e-67	5.96103e-66	Lgals3	High	FALSE	5.96103e-66
15628	ENSMUSG00000030674	462.058	-2.31123	0.148617	6.84029e-56	3.05476e-54	Qprt	High	FALSE	3.05476e-54
15627	ENSMUSG00000086013	29.4537	-2.30873	0.672563	1.18765e-05	5.84766e-05	Gm15706	High	FALSE	5.84766e-05
15626	ENSMUSG00000050147	175.336	-2.30578	0.279117	2.37475e-18	3.12124e-17	F2rl3	High	FALSE	3.12124e-17
15625	ENSMUSG00000020092	86.9092	-2.30407	0.296069	5.27044e-16	6.16483e-15	Pald1	High	FALSE	6.16483e-15
15624	ENSMUSG00000100783	7.57915	-2.29507	1.28934	0.00255833	0.00815748	NA	High	FALSE	0.00815748
15623	ENSMUSG00000043932	14.7689	-2.28723	1.05488	0.000493878	0.00184573	Klri2	High	FALSE	0.00184573
15622	ENSMUSG00000000627	777.252	-2.28642	0.146781	1.64194e-56	7.39477e-55	Sema4f	High	FALSE	7.39477e-55
15621	ENSMUSG00000108955	394.059	-2.27298	0.146491	1.86471e-55	8.25807e-54	Gm44775	High	FALSE	8.25807e-54
15620	ENSMUSG00000028655	12.0841	-2.26289	1.23794	0.000996805	0.00351984	Mfsd2a	High	FALSE	0.00351984
15619	ENSMUSG00000097777	79.53	-2.26002	0.313065	3.61429e-14	3.8647e-13	Gm16794	High	FALSE	3.8647e-13
15618	ENSMUSG00000043154	36.4225	-2.25687	0.506442	3.73239e-07	2.21128e-06	Ppp2r3a	High	FALSE	2.21128e-06
15617	ENSMUSG00000054206	284.057	-2.25261	0.176991	2.43617e-38	6.86217e-37	Gzmm	High	TRUE	6.86217e-37
15616	ENSMUSG00000109243	154.464	-2.24867	0.316392	1.72768e-14	1.8776e-13	Gm45867	High	FALSE	1.8776e-13
15615	ENSMUSG00000040680	65.3496	-2.24673	0.345071	5.20197e-12	4.72833e-11	Kremen2	High	FALSE	4.72833e-11
15614	ENSMUSG00000052504	24.294	-2.24371	0.59723	9.73862e-06	4.86412e-05	Epha3	High	FALSE	4.86412e-05
15613	ENSMUSG00000000934	148.78	-2.24312	0.226401	2.90342e-24	4.80677e-23	Top1mt	High	FALSE	4.80677e-23
15612	ENSMUSG00000087367	6.63797	-2.24297	1.4934	0.00380596	0.0116363	Gm15491	High	FALSE	0.0116363
15611	ENSMUSG00000060771	205.628	-2.23924	0.224542	7.15773e-25	1.21659e-23	Tsga10	High	FALSE	1.21659e-23
15610	ENSMUSG00000025212	2304.93	-2.23176	0.076098	2.9454e-190	9.03049e-188	Sfxn3	High	FALSE	1e-100
15609	ENSMUSG00000004568	21660.3	-2.22127	0.0597355	1.61783e-304	1.43295e-301	Arhgef18	High	FALSE	1e-100
15608	ENSMUSG00000055053	1430.82	-2.21484	0.0991854	1.09851e-111	1.33691e-109	Nfic	High	FALSE	1e-100
15607	ENSMUSG00000039787	561.222	-2.2062	0.14062	8.80027e-57	3.97458e-55	Cercam	High	FALSE	3.97458e-55
15606	ENSMUSG00000047777	982.819	-2.20578	0.0957384	1.5141e-118	2.08097e-116	Phf13	High	FALSE	1e-100
15605	ENSMUSG00000074212	141.345	-2.19442	0.277015	8.21968e-17	9.98829e-16	Dnajb14	High	FALSE	9.98829e-16
15604	ENSMUSG00000003534	94.4741	-2.19358	0.30695	5.09995e-14	5.42057e-13	Ddr1	High	FALSE	5.42057e-13
15603	ENSMUSG00000029121	221.516	-2.18996	0.182202	2.47441e-34	6.06915e-33	Crmp1	High	FALSE	6.06915e-33
15602	ENSMUSG00000040212	1298.21	-2.18976	0.086327	6.03227e-143	1.1587e-140	Emp3	High	FALSE	1e-100
15601	ENSMUSG00000071347	17.6738	-2.18393	1.02903	0.000378622	0.00144273	C1qtnf9	High	FALSE	0.00144273
15600	ENSMUSG00000110481	145.533	-2.16688	0.272588	6.76491e-17	8.27093e-16	Gm45705	High	FALSE	8.27093e-16
15599	ENSMUSG00000051029	25.5009	-2.16677	0.697599	5.51967e-05	0.000243229	Serpinb1b	High	FALSE	0.000243229
15598	ENSMUSG00000015711	861.146	-2.16634	0.114468	2.98505e-81	2.17309e-79	Prune1	High	FALSE	2.17309e-79
15597	ENSMUSG00000048537	24.301	-2.16299	0.669955	4.291e-05	0.000192107	Phldb1	High	FALSE	0.000192107
15596	ENSMUSG00000017167	24.6241	-2.16108	0.638321	2.84934e-05	0.000131482	Cntnap1	High	FALSE	0.000131482
15595	ENSMUSG00000084788	16.597	-2.15694	0.838372	0.000337025	0.00129381	Gm11342	High	FALSE	0.00129381
15594	ENSMUSG00000117848	29.7351	-2.15689	0.522658	2.48609e-06	1.33769e-05	Gm35867	High	FALSE	1.33769e-05
15593	ENSMUSG00000017400	16.6682	-2.15242	0.724013	0.000176166	0.000712664	Stac2	High	FALSE	0.000712664
15592	ENSMUSG00000055407	12.6938	-2.13701	0.932266	0.000867107	0.0031017	Map6	High	FALSE	0.0031017
15591	ENSMUSG00000036817	1902.55	-2.13411	0.107848	6.99948e-89	5.81212e-87	Sun1	High	FALSE	5.81212e-87
15590	ENSMUSG00000045730	330.923	-2.11887	0.184854	6.81603e-32	1.54139e-30	Adrb2	High	FALSE	1.54139e-30
15589	ENSMUSG00000038352	1163.1	-2.11514	0.093119	3.9056e-115	5.10385e-113	Arl5c	High	FALSE	1e-100
15588	ENSMUSG00000010044	26.7492	-2.11378	0.629381	2.92326e-05	0.000134659	Zmynd10	High	FALSE	0.000134659
15587	ENSMUSG00000020238	3094.27	-2.10867	0.0992845	4.08276e-102	4.31069e-100	Ncln	High	FALSE	4.31069e-100
15586	ENSMUSG00000054892	2023.99	-2.10285	0.0871026	4.95438e-130	8.14306e-128	Txk	High	FALSE	1e-100
15585	ENSMUSG00000121195	96.5613	-2.09781	0.297791	1.20236e-13	1.23593e-12	Gm56876	High	FALSE	1.23593e-12
15584	ENSMUSG00000030410	25.0261	-2.08267	0.681437	6.67003e-05	0.000289834	Dmwd	High	FALSE	0.000289834
15583	ENSMUSG00000034792	1869.48	-2.08132	0.0807874	2.3704e-147	4.7837e-145	Gna15	High	FALSE	1e-100
15582	ENSMUSG00000022773	115.681	-2.07765	0.250724	1.01891e-17	1.3006e-16	Ypel1	High	FALSE	1.3006e-16
15581	ENSMUSG00000055027	254.17	-2.07633	0.192639	2.27113e-28	4.48681e-27	Smyd1	High	FALSE	4.48681e-27
15580	ENSMUSG00000027854	3908.71	-2.07584	0.0631625	5.88474e-238	2.93189e-235	Sike1	High	FALSE	1e-100
15579	ENSMUSG00000043102	46.9493	-2.07153	0.399125	1.67058e-08	1.14555e-07	Qrfp	High	FALSE	1.14555e-07
15578	ENSMUSG00000047227	51.892	-2.06262	0.526512	1.74311e-06	9.56643e-06	Gm527	High	FALSE	9.56643e-06
15577	ENSMUSG00000102305	11.7678	-2.05908	1.00839	0.00148869	0.00503716	Gm38192	High	FALSE	0.00503716
15576	ENSMUSG00000042804	18.7558	-2.05778	0.667402	0.000125491	0.000521014	Gpr153	High	FALSE	0.000521014
15575	ENSMUSG00000120189	11.2794	-2.03803	0.883915	0.00118841	0.0041144	Gm57073	High	FALSE	0.0041144
15574	ENSMUSG00000117729	15.5842	-2.02905	0.749072	0.000386135	0.00147016	Gm5242	High	FALSE	0.00147016
15573	ENSMUSG00000037944	54.9469	-2.024	0.414111	5.58887e-08	3.62651e-07	Ccr7	High	TRUE	3.62651e-07
15572	ENSMUSG00000021556	3295.37	-2.01692	0.070279	2.56024e-182	7.55888e-180	Golm1	High	FALSE	1e-100
15571	ENSMUSG00000092470	36.2775	-2.01553	0.536159	6.71583e-06	3.42187e-05	Gm20518	High	FALSE	3.42187e-05
15570	ENSMUSG00000026068	22831.5	-2.00929	0.0592773	2.13011e-253	1.21287e-250	Il18rap	High	FALSE	1e-100
15569	ENSMUSG00000026447	215.071	-2.00608	0.20591	1.11476e-23	1.81911e-22	Pik3c2b	High	FALSE	1.81911e-22
15568	ENSMUSG00000031328	31731.3	-2.00321	0.0487426	0	0	Flna	High	FALSE	1e-100
15567	ENSMUSG00000038173	11.3362	-2.00249	1.01592	0.0016355	0.00547214	Enpp6	High	FALSE	0.00547214
15566	ENSMUSG00000103400	30.6982	-1.99764	0.560292	1.69034e-05	8.11966e-05	Gm15853	High	FALSE	8.11966e-05
15565	ENSMUSG00000005718	112.762	-1.99602	0.300129	1.35667e-12	1.29208e-11	Tfap4	High	FALSE	1.29208e-11
15564	ENSMUSG00000037573	911.615	-1.99076	0.105988	6.30886e-80	4.37314e-78	Tob1	High	FALSE	4.37314e-78
15563	ENSMUSG00000048285	341.685	-1.98116	0.169691	8.95433e-33	2.08712e-31	Frmd6	High	FALSE	2.08712e-31
15562	ENSMUSG00000038991	1893.76	-1.97619	0.0788081	1.26756e-139	2.32285e-137	Txndc5	High	FALSE	1e-100
15561	ENSMUSG00000092192	14.2701	-1.97389	1.0232	0.00147246	0.00499054	Dnaaf4	High	FALSE	0.00499054
15560	ENSMUSG00000034993	329.919	-1.97241	0.157719	5.68858e-37	1.51407e-35	Vat1	High	FALSE	1.51407e-35
15559	ENSMUSG00000057329	781.2	-1.97117	0.15117	1.76114e-40	5.21894e-39	Bcl2	High	FALSE	5.21894e-39
15558	ENSMUSG00000042594	826.722	-1.96776	0.115701	3.56279e-66	1.94526e-64	Sh2b3	High	FALSE	1.94526e-64
15557	ENSMUSG00000026883	37.6571	-1.96578	0.500987	4.25596e-06	2.23053e-05	Dab2ip	High	FALSE	2.23053e-05
15556	ENSMUSG00000025289	147.624	-1.96456	0.250767	2.56964e-16	3.0414e-15	Prdx4	High	FALSE	3.0414e-15
15555	ENSMUSG00000068220	8023.88	-1.96452	0.0642334	1.62386e-206	6.23154e-204	Lgals1	High	FALSE	1e-100
15554	ENSMUSG00000024143	312.194	-1.96299	0.202929	1.20991e-23	1.97033e-22	Rhoq	High	FALSE	1.97033e-22
15553	ENSMUSG00000023755	143.693	-1.96219	0.231326	1.73854e-18	2.2983e-17	Rhebl1	High	FALSE	2.2983e-17
15552	ENSMUSG00000033906	612.921	-1.96197	0.128932	1.51991e-53	6.34344e-52	Zdhhc15	High	FALSE	6.34344e-52
15551	ENSMUSG00000087535	37.4313	-1.9571	0.468341	2.05153e-06	1.11516e-05	Zmiz1os1	High	FALSE	1.11516e-05
15550	ENSMUSG00000110114	7.42959	-1.94887	2.0871	0.00474597	0.0141748	Gm45471	High	FALSE	0.0141748
15549	ENSMUSG00000038260	227.823	-1.9451	0.203834	7.78666e-23	1.24143e-21	Trpm4	High	FALSE	1.24143e-21
15548	ENSMUSG00000051703	52.0553	-1.93842	0.37134	1.575e-08	1.08234e-07	Tmem198	High	FALSE	1.08234e-07
15547	ENSMUSG00000029859	10.1184	-1.93675	1.01802	0.00259091	0.00824983	Epha1	High	FALSE	0.00824983
15546	ENSMUSG00000050503	76.566	-1.93323	0.385615	2.06047e-08	1.40205e-07	Fbxl22	High	FALSE	1.40205e-07
15545	ENSMUSG00000075569	10.3778	-1.93162	0.987191	0.00228558	0.0073823	Rsph10b	High	FALSE	0.0073823
15544	ENSMUSG00000022686	897.692	-1.92874	0.119019	1.9752e-60	9.65972e-59	B3gnt5	High	FALSE	9.65972e-59
15543	ENSMUSG00000036002	345.279	-1.91767	0.1625	2.46521e-33	5.83995e-32	Atosb	High	FALSE	5.83995e-32
15542	ENSMUSG00000105748	29.7796	-1.91636	0.532385	2.04354e-05	9.66197e-05	Gm43088	High	FALSE	9.66197e-05
15541	ENSMUSG00000093624	8.96676	-1.91158	1.48496	0.00310539	0.00973058	Mipep-ps	High	FALSE	0.00973058
15540	ENSMUSG00000079502	17.3563	-1.9105	0.86072	0.000887929	0.00316907	Cfap77	High	FALSE	0.00316907
15539	ENSMUSG00000053080	263.318	-1.9094	0.190731	8.21827e-25	1.39387e-23	Zfta	High	FALSE	1.39387e-23
15538	ENSMUSG00000105107	36.6466	-1.90486	0.627498	6.29023e-05	0.000274453	Gm43412	High	FALSE	0.000274453
15537	ENSMUSG00000040488	68.3613	-1.90367	0.337531	1.38073e-09	1.04376e-08	Ltbp4	High	FALSE	1.04376e-08
15536	ENSMUSG00000085223	66.6087	-1.90161	0.329409	7.1087e-10	5.50699e-09	Gm11210	High	FALSE	5.50699e-09
15535	ENSMUSG00000000531	201.194	-1.9016	0.258523	6.12999e-15	6.83908e-14	Tamalin	High	FALSE	6.83908e-14
15534	ENSMUSG00000017417	162.36	-1.8998	0.285179	8.46923e-13	8.16354e-12	Plxdc1	High	FALSE	8.16354e-12
15533	ENSMUSG00000019943	6288.38	-1.89859	0.0710155	8.23002e-159	2.01863e-156	Atp2b1	High	FALSE	1e-100
15532	ENSMUSG00000030125	16.6331	-1.8941	0.933184	0.00115485	0.00400954	Lrrc23	High	FALSE	0.00400954
15531	ENSMUSG00000083950	72.9298	-1.8915	0.31898	2.72628e-10	2.19299e-09	Gm14466	High	FALSE	2.19299e-09
15530	ENSMUSG00000114709	221.14	-1.88422	0.188008	1.08579e-24	1.83183e-23	Gm47920	High	FALSE	1.83183e-23
15529	ENSMUSG00000117628	102.564	-1.87359	0.270957	4.19729e-13	4.14606e-12	Gm50012	High	FALSE	4.14606e-12
15528	ENSMUSG00000030114	3519.73	-1.87357	0.0717523	1.27734e-151	2.67955e-149	Klrg1	High	TRUE	1e-100
15527	ENSMUSG00000031453	14339.8	-1.86831	0.0509181	6.2141e-296	5.21428e-293	Rasa3	High	TRUE	1e-100
15526	ENSMUSG00000021823	347.578	-1.86552	0.146258	2.82339e-38	7.92488e-37	Vcl	High	FALSE	7.92488e-37
15525	ENSMUSG00000039798	41.1445	-1.86471	0.527932	1.64389e-05	7.90844e-05	2600006K01Rik	High	FALSE	7.90844e-05
15524	ENSMUSG00000004610	131.113	-1.8631	0.296782	1.3651e-11	1.20308e-10	Etfb	High	FALSE	1.20308e-10
15523	ENSMUSG00000043230	71.429	-1.85618	0.362867	1.76061e-08	1.20573e-07	Fam124b	High	FALSE	1.20573e-07
15522	ENSMUSG00000068566	110.633	-1.85416	0.285053	4.76226e-12	4.346e-11	Myadm	High	FALSE	4.346e-11
15521	ENSMUSG00000037295	936.674	-1.84827	0.105589	7.70363e-70	4.54885e-68	Ldlrap1	High	FALSE	4.54885e-68
15520	ENSMUSG00000120856	22.6284	-1.84622	0.678587	0.000318171	0.00122734	Gm57039	High	FALSE	0.00122734
15519	ENSMUSG00000073733	19.7882	-1.84462	0.675276	0.000364623	0.00139369	Cplane2	High	FALSE	0.00139369
15518	ENSMUSG00000067235	1752.69	-1.84045	0.0875029	1.49982e-99	1.5134e-97	H2-Q10	High	FALSE	1.5134e-97
15517	ENSMUSG00000032412	6527.53	-1.83393	0.0597103	5.70618e-208	2.27434e-205	Atp1b3	High	FALSE	1e-100
15516	ENSMUSG00000027784	56.0755	-1.82952	0.371935	7.19781e-08	4.62907e-07	Ppm1l	High	FALSE	4.62907e-07
15515	ENSMUSG00000021057	7.30045	-1.82786	1.9218	0.0034976	0.0108031	Akap5	High	FALSE	0.0108031
15514	ENSMUSG00000033450	1097.4	-1.82705	0.0964888	5.4622e-81	3.90511e-79	Tagap	High	FALSE	3.90511e-79
15513	ENSMUSG00000061175	119.708	-1.81806	0.293779	3.17228e-11	2.72059e-10	Fnip2	High	FALSE	2.72059e-10
15512	ENSMUSG00000097101	267.687	-1.80986	0.175447	5.31798e-26	9.505e-25	1810034E14Rik	High	FALSE	9.505e-25
15511	ENSMUSG00000086037	46.0452	-1.80714	0.400851	5.71774e-07	3.29804e-06	Gm16085	High	FALSE	3.29804e-06
15510	ENSMUSG00000031373	507.034	-1.80645	0.147928	1.7889e-35	4.56327e-34	Car5b	High	FALSE	4.56327e-34
15509	ENSMUSG00000050271	1637.71	-1.79984	0.0876145	8.68113e-95	7.8194e-93	Prag1	High	FALSE	7.8194e-93
15508	ENSMUSG00000074203	78.2243	-1.79887	0.308258	4.9373e-10	3.87076e-09	G430095P16Rik	High	FALSE	3.87076e-09
15507	ENSMUSG00000028111	6.49553	-1.7979	1.8762	0.00577896	0.0169231	Ctsk	High	FALSE	0.0169231
15506	ENSMUSG00000031523	14.8208	-1.7976	0.735872	0.00101595	0.00357713	Dlc1	High	FALSE	0.00357713
15505	ENSMUSG00000020439	639.931	-1.79707	0.145169	1.43257e-36	3.76267e-35	Smtn	High	FALSE	3.76267e-35
15504	ENSMUSG00000056737	205.57	-1.79611	0.191583	6.57331e-22	1.01845e-20	Capg	High	FALSE	1.01845e-20
15503	ENSMUSG00000031144	15.2123	-1.79567	1.21876	0.00163593	0.00547243	Syp	High	FALSE	0.00547243
15502	ENSMUSG00000015597	1473.36	-1.78659	0.105194	4.67339e-66	2.54293e-64	Zfp318	High	FALSE	2.54293e-64
15501	ENSMUSG00000068601	9.04583	-1.78624	1.03277	0.00457265	0.0137059	Gm10244	High	FALSE	0.0137059
15500	ENSMUSG00000052934	1017.91	-1.78598	0.104234	5.77408e-67	3.24141e-65	Fbxo31	High	FALSE	3.24141e-65
15499	ENSMUSG00000039782	356.354	-1.78558	0.176195	1.87373e-25	3.24706e-24	Cpeb2	High	FALSE	3.24706e-24
15498	ENSMUSG00000029287	113.096	-1.78557	0.272455	4.39856e-12	4.021e-11	Tgfbr3	High	FALSE	4.021e-11
15497	ENSMUSG00000035863	979.166	-1.78011	0.111923	3.6609e-58	1.7066e-56	Palm	High	FALSE	1.7066e-56
15496	ENSMUSG00000070720	16.8945	-1.77787	0.844079	0.00126724	0.00435611	Tmem200b	High	FALSE	0.00435611
15495	ENSMUSG00000044447	11994.2	-1.77247	0.0536647	3.53594e-240	1.8185e-237	Dock5	High	FALSE	1e-100
15494	ENSMUSG00000099025	58.2731	-1.76066	0.40398	7.84337e-07	4.46915e-06	Gm27162	High	FALSE	4.46915e-06
15493	ENSMUSG00000031015	1042.19	-1.7584	0.103521	7.30504e-66	3.94794e-64	Swap70	High	FALSE	3.94794e-64
15492	ENSMUSG00000027947	53.199	-1.75664	1.28052	0.00231944	0.0074871	Il6ra	High	TRUE	0.0074871
15491	ENSMUSG00000030600	9.97619	-1.75315	1.11254	0.00390734	0.011911	Lrfn1	High	FALSE	0.011911
15490	ENSMUSG00000046447	467.964	-1.75266	0.150216	1.22126e-32	2.83413e-31	Camk2n1	High	FALSE	2.83413e-31
15489	ENSMUSG00000120457	12.0799	-1.75185	0.999149	0.00311491	0.00975084	Gm41979	High	FALSE	0.00975084
15488	ENSMUSG00000062906	390.785	-1.75124	0.150755	2.94231e-32	6.74953e-31	Hdac10	High	FALSE	6.74953e-31
15487	ENSMUSG00000016756	6559.47	-1.75014	0.0630599	5.9046e-171	1.51834e-168	Cmah	High	FALSE	1e-100
15486	ENSMUSG00000085521	18.1049	-1.74843	0.670435	0.000724894	0.00263738	4930526A20Rik	High	FALSE	0.00263738
15485	ENSMUSG00000104671	12.7808	-1.74823	0.819033	0.00209998	0.00683543	Gm43062	High	FALSE	0.00683543
15484	ENSMUSG00000025810	1579.92	-1.7482	0.0986074	1.31502e-71	7.88173e-70	Nrp1	High	FALSE	7.88173e-70
15483	ENSMUSG00000120903	29.89	-1.74712	0.538236	8.3015e-05	0.000354923	Gm57143	High	FALSE	0.000354923
15482	ENSMUSG00000028982	350.841	-1.74527	0.149662	1.92426e-32	4.4333e-31	Slc25a33	High	FALSE	4.4333e-31
15481	ENSMUSG00000050132	63.287	-1.745	0.365898	1.38651e-07	8.62809e-07	Sarm1	High	FALSE	8.62809e-07
15480	ENSMUSG00000022803	134.836	-1.74083	0.24305	7.12689e-14	7.47035e-13	Popdc2	High	FALSE	7.47035e-13
15479	ENSMUSG00000120746	13.8796	-1.74046	1.09171	0.002428	0.00779806	Gm56841	High	FALSE	0.00779806
15478	ENSMUSG00000003604	474.04	-1.73739	0.129802	7.86283e-42	2.43885e-40	Aven	High	FALSE	2.43885e-40
15477	ENSMUSG00000058013	6199.55	-1.7366	0.0650625	5.29541e-158	1.27916e-155	Septin11	High	FALSE	1e-100
15476	ENSMUSG00000015452	48.7789	-1.73327	0.457546	8.40555e-06	4.23411e-05	Ager	High	FALSE	4.23411e-05
15475	ENSMUSG00000038205	222.003	-1.73226	0.194325	4.10934e-20	5.84957e-19	Prkab2	High	FALSE	5.84957e-19
15474	ENSMUSG00000031431	729.321	-1.73101	0.105416	1.48621e-61	7.45115e-60	Tsc22d3	High	FALSE	7.45115e-60
15473	ENSMUSG00000087178	18.7949	-1.7295	0.663905	0.000659204	0.00241713	A230056P14Rik	High	FALSE	0.00241713
15472	ENSMUSG00000029658	1419.68	-1.72785	0.0854074	5.0011e-92	4.35697e-90	Wdr95	High	FALSE	4.35697e-90
15471	ENSMUSG00000080873	8.96472	-1.71168	1.19842	0.00550449	0.0162035	Rpl30-ps3	High	FALSE	0.0162035
15470	ENSMUSG00000036894	2098.93	-1.70947	0.086256	1.26324e-88	1.04352e-86	Rap2b	High	FALSE	1.04352e-86
15469	ENSMUSG00000030516	39.0164	-1.7074	0.744032	0.000363139	0.00138838	Tjp1	High	FALSE	0.00138838
15468	ENSMUSG00000021959	781.038	-1.70671	0.127659	5.21203e-42	1.62296e-40	Lats2	High	FALSE	1.62296e-40
15467	ENSMUSG00000034292	873.711	-1.70189	0.105518	1.3215e-59	6.34597e-58	Traf3ip1	High	FALSE	6.34597e-58
15466	ENSMUSG00000027603	61.0451	-1.69015	0.346091	1.04036e-07	6.58454e-07	Ggt7	High	FALSE	6.58454e-07
15465	ENSMUSG00000103348	20.0391	-1.68281	0.623484	0.000561106	0.00208137	Gm37053	High	FALSE	0.00208137
15464	ENSMUSG00000011267	33.4084	-1.68078	0.471093	3.27051e-05	0.000149318	Zfp296	High	FALSE	0.000149318
15463	ENSMUSG00000028931	7196.2	-1.67566	0.0584298	6.06181e-182	1.75715e-179	Kcnab2	High	FALSE	1e-100
15462	ENSMUSG00000033826	3361.49	-1.66751	0.0787093	1.01957e-100	1.04871e-98	Dnah8	High	FALSE	1.04871e-98
15461	ENSMUSG00000083852	16.2556	-1.66079	0.871945	0.00198443	0.00650179	Gm13007	High	FALSE	0.00650179
15460	ENSMUSG00000034959	90.6774	-1.64668	0.282038	5.70355e-10	4.44654e-09	Rubcnl	High	FALSE	4.44654e-09
15459	ENSMUSG00000004933	348.646	-1.64056	0.164868	2.12284e-24	3.53651e-23	Matk	High	FALSE	3.53651e-23
15458	ENSMUSG00000042751	348.067	-1.63799	0.155743	6.93966e-27	1.29554e-25	Nmnat2	High	FALSE	1.29554e-25
15457	ENSMUSG00000063382	7172.46	-1.63782	0.0625302	1.3987e-152	3.01345e-150	Bcl9l	High	FALSE	1e-100
15456	ENSMUSG00000025650	63.8474	-1.63759	0.349238	2.53057e-07	1.52821e-06	Col7a1	High	FALSE	1.52821e-06
15455	ENSMUSG00000054426	178.103	-1.63674	0.22482	2.52323e-14	2.72177e-13	A930005H10Rik	High	FALSE	2.72177e-13
15454	ENSMUSG00000044345	760.39	-1.63512	0.117418	4.07417e-45	1.36173e-43	Marveld1	High	FALSE	1.36173e-43
15453	ENSMUSG00000044469	293.6	-1.63403	0.167122	1.3536e-23	2.20208e-22	Tnfaip8l1	High	FALSE	2.20208e-22
15452	ENSMUSG00000050052	58.6318	-1.63282	1.19599	0.00250442	0.00800962	Tdrp	High	FALSE	0.00800962
15451	ENSMUSG00000002997	105.675	-1.63242	0.279694	4.88321e-10	3.83135e-09	Prkar2b	High	FALSE	3.83135e-09
15450	ENSMUSG00000028530	48667.5	-1.63206	0.0584225	6.51598e-173	1.73141e-170	Jak1	High	FALSE	1e-100
15449	ENSMUSG00000070709	43.7012	-1.63064	0.433032	1.39857e-05	6.81251e-05	Zfp974	High	FALSE	6.81251e-05
15448	ENSMUSG00000029860	13045	-1.62376	0.0549868	2.21919e-192	7.22052e-190	Zyx	High	FALSE	1e-100
15447	ENSMUSG00000034771	59.8312	-1.62106	0.423302	7.95338e-06	4.01777e-05	Tle2	High	FALSE	4.01777e-05
15446	ENSMUSG00000051839	11.0742	-1.61356	1.08127	0.00570338	0.016718	Gypa	High	FALSE	0.016718
15445	ENSMUSG00000009621	344.781	-1.61263	0.168752	1.04172e-22	1.65255e-21	Vav2	High	FALSE	1.65255e-21
15444	ENSMUSG00000038973	681.727	-1.61155	0.130428	3.58991e-36	9.29122e-35	Cldnd2	High	FALSE	9.29122e-35
15443	ENSMUSG00000029291	320.917	-1.60704	0.15899	5.4347e-25	9.26689e-24	Rufy3	High	FALSE	9.26689e-24
15442	ENSMUSG00000086873	19.6557	-1.60438	0.658964	0.00111696	0.00389107	Gm15672	High	FALSE	0.00389107
15441	ENSMUSG00000043065	754.052	-1.59514	0.106365	1.00162e-51	3.97234e-50	Spice1	High	FALSE	3.97234e-50
15440	ENSMUSG00000068740	157.621	-1.5947	0.208979	2.88481e-15	3.2642e-14	Celsr2	High	FALSE	3.2642e-14
15439	ENSMUSG00000043008	3279.3	-1.59421	0.071084	2.49797e-112	3.08721e-110	Klhl6	High	FALSE	1e-100
15438	ENSMUSG00000044199	3157.04	-1.59361	0.0807691	5.03363e-88	4.11544e-86	S1pr4	High	TRUE	4.11544e-86
15437	ENSMUSG00000026885	11.2962	-1.59256	1.05342	0.00448931	0.0134738	Ttll11	High	FALSE	0.0134738
15436	ENSMUSG00000040663	1261.96	-1.58902	0.098494	1.4974e-59	7.16909e-58	Clcf1	High	FALSE	7.16909e-58
15435	ENSMUSG00000020325	54.6876	-1.57575	0.367302	1.8458e-06	1.01057e-05	Fstl3	High	FALSE	1.01057e-05
15434	ENSMUSG00000104737	76.1405	-1.57454	0.309886	3.99231e-08	2.64105e-07	Gm42937	High	FALSE	2.64105e-07
15433	ENSMUSG00000026558	1331.46	-1.57375	0.0900319	2.48174e-69	1.45465e-67	Uck2	High	FALSE	1.45465e-67
15432	ENSMUSG00000008035	510.986	-1.57285	0.138238	4.76365e-31	1.03753e-29	Mid1ip1	High	FALSE	1.03753e-29
15431	ENSMUSG00000073888	40.1784	-1.57164	0.531498	0.000161259	0.000656862	Ccl27a	High	FALSE	0.000656862
15430	ENSMUSG00000035042	72387.6	-1.56675	0.0505666	5.98206e-212	2.50979e-209	Ccl5	High	FALSE	1e-100
15429	ENSMUSG00000027994	84.9601	-1.56229	0.305832	3.20453e-08	2.13944e-07	Mcub	High	FALSE	2.13944e-07
15428	ENSMUSG00000026014	692.402	-1.55521	0.113402	9.40522e-44	3.04771e-42	Raph1	High	FALSE	3.04771e-42
15427	ENSMUSG00000086825	38.6941	-1.55055	0.584719	0.000352295	0.00135015	Gm15675	High	FALSE	0.00135015
15426	ENSMUSG00000080984	61.2434	-1.54935	2.20272	0.00373863	0.0114495	Gm14469	High	FALSE	0.0114495
15425	ENSMUSG00000003199	2157.05	-1.54171	0.0747301	1.19833e-95	1.10433e-93	Mpnd	High	FALSE	1.10433e-93
15424	ENSMUSG00000031377	26.3547	-1.53124	0.729272	0.00160179	0.00537288	Bmx	High	FALSE	0.00537288
15423	ENSMUSG00000023034	140.579	-1.52858	0.233375	6.36183e-12	5.75307e-11	Nr4a1	High	TRUE	5.75307e-11
15422	ENSMUSG00000018983	1843.63	-1.52251	0.0856821	9.60628e-72	5.80124e-70	E2f2	High	FALSE	5.80124e-70
15421	ENSMUSG00000008136	369.385	-1.52099	0.146422	3.46312e-26	6.22464e-25	Fhl2	High	FALSE	6.22464e-25
15420	ENSMUSG00000063430	199.893	-1.52097	0.213566	9.97358e-14	1.03253e-12	Wscd2	High	FALSE	1.03253e-12
15419	ENSMUSG00000055148	14224.9	-1.51909	0.0650838	8.70568e-122	1.27335e-119	Klf2	High	TRUE	1e-100
15418	ENSMUSG00000020021	245.764	-1.51729	0.184787	2.40155e-17	3.00062e-16	Fgd6	High	FALSE	3.00062e-16
15417	ENSMUSG00000035172	43.4474	-1.51726	0.441186	5.29296e-05	0.00023382	Plekhh3	High	FALSE	0.00023382
15416	ENSMUSG00000034659	503.932	-1.51722	0.126083	2.57168e-34	6.29804e-33	Tmem109	High	FALSE	6.29804e-33
15415	ENSMUSG00000110702	47.6141	-1.51591	0.38805	1.0466e-05	5.19973e-05	Gm45767	High	FALSE	5.19973e-05
15414	ENSMUSG00000117123	79.3995	-1.51379	0.311869	1.28066e-07	8.00372e-07	Gm49890	High	FALSE	8.00372e-07
15413	ENSMUSG00000035262	21.5751	-1.5133	0.645474	0.00133612	0.00457021	Amh	High	FALSE	0.00457021
15412	ENSMUSG00000044134	70.8291	-1.50861	0.319751	2.71997e-07	1.63701e-06	Pheta1	High	FALSE	1.63701e-06
15411	ENSMUSG00000046056	53.3571	-1.50612	0.36445	4.17078e-06	2.18804e-05	Sbsn	High	FALSE	2.18804e-05
15410	ENSMUSG00000002228	1403.87	-1.5054	0.0906675	9.40862e-63	4.80774e-61	Ppm1j	High	FALSE	4.80774e-61
15409	ENSMUSG00000051457	51723.4	-1.50201	0.0684008	4.2403e-108	4.93453e-106	Spn	High	FALSE	1e-100
15408	ENSMUSG00000081418	10.3804	-1.50139	1.2244	0.00757682	0.0214813	Gm14830	High	FALSE	0.0214813
15407	ENSMUSG00000103532	10.5222	-1.50122	1.00322	0.00723021	0.0205878	Gm4430	High	FALSE	0.0205878
15406	ENSMUSG00000030793	2351.05	-1.50036	0.0727542	1.95591e-95	1.79213e-93	Pycard	High	FALSE	1.79213e-93
15405	ENSMUSG00000024589	171.142	-1.49857	0.218058	6.78272e-13	6.59371e-12	Nedd4l	High	FALSE	6.59371e-12
15404	ENSMUSG00000020901	7515.42	-1.49567	0.0632511	1.16593e-124	1.78735e-122	Pik3r5	High	FALSE	1e-100
15403	ENSMUSG00000020424	120.237	-1.49501	0.262602	1.30671e-09	9.91572e-09	Castor1	High	FALSE	9.91572e-09
15402	ENSMUSG00000023015	3285.72	-1.49153	0.0657871	1.08427e-114	1.39408e-112	Racgap1	High	FALSE	1e-100
15401	ENSMUSG00000037752	249.928	-1.48701	0.178335	9.04925e-18	1.15881e-16	Xkr8	High	FALSE	1.15881e-16
15400	ENSMUSG00000003573	54.5306	-1.48634	0.429141	4.01314e-05	0.000180637	Homer3	High	FALSE	0.000180637
15399	ENSMUSG00000121485	98.5936	-1.48308	0.272322	6.1501e-09	4.36948e-08		High	FALSE	4.36948e-08
15398	ENSMUSG00000097713	17.1199	-1.47241	0.856941	0.00377403	0.0115466	Gm7741	High	FALSE	0.0115466
15397	ENSMUSG00000115681	7407.52	-1.47195	0.0820234	3.02252e-73	1.86054e-71	Gm2682	High	FALSE	1.86054e-71
15396	ENSMUSG00000093687	8.99084	-1.47116	1.32293	0.00715604	0.0204204	Gm20637	High	FALSE	0.0204204
15395	ENSMUSG00000056666	36.7028	-1.471	0.465772	0.00015213	0.000621901	Retsat	High	FALSE	0.000621901
15394	ENSMUSG00000120920	207.019	-1.47053	0.21525	7.8217e-13	7.56224e-12	Gm56812	High	FALSE	7.56224e-12
15393	ENSMUSG00000000244	1024.24	-1.47036	0.115961	6.54436e-38	1.80826e-36	Tspan32	High	FALSE	1.80826e-36
15392	ENSMUSG00000036944	3211.14	-1.46276	0.0672536	9.02005e-106	9.98657e-104	Tmem71	High	FALSE	1e-100
15391	ENSMUSG00000059316	804.717	-1.46063	0.108388	2.94003e-42	9.24513e-41	Slc27a4	High	FALSE	9.24513e-41
15390	ENSMUSG00000033987	136.86	-1.45909	0.267402	4.41929e-09	3.1723e-08	Dnah17	High	FALSE	3.1723e-08
15389	ENSMUSG00000007476	255.23	-1.45714	0.187827	9.32473e-16	1.08277e-14	Lrrc8a	High	FALSE	1.08277e-14
15388	ENSMUSG00000028152	499.916	-1.45675	0.130406	7.2807e-30	1.52732e-28	Tspan5	High	FALSE	1.52732e-28
15387	ENSMUSG00000028803	4973.26	-1.45665	0.0616165	1.71426e-124	2.6029e-122	Nipal3	High	FALSE	1e-100
15386	ENSMUSG00000020099	13.3316	-1.45454	1.29841	0.00502555	0.0149287	Unc5b	High	FALSE	0.0149287
15385	ENSMUSG00000030219	61.0067	-1.453	0.403818	2.60903e-05	0.000121059	Erp27	High	FALSE	0.000121059
15384	ENSMUSG00000052151	26.2746	-1.45173	0.614978	0.00128923	0.00442597	Plpp2	High	FALSE	0.00442597
15383	ENSMUSG00000061488	41.8747	-1.45042	0.404677	4.09998e-05	0.000184078	Rpl27a-ps1	High	FALSE	0.000184078
15382	ENSMUSG00000109957	26.0006	-1.44223	0.549508	0.000849381	0.00304513	Gm45353	High	FALSE	0.00304513
15381	ENSMUSG00000093087	12.3409	-1.44158	0.87744	0.00689715	0.0197879	Mir3473d	High	FALSE	0.0197879
15380	ENSMUSG00000101595	16.6689	-1.44129	0.838397	0.00455488	0.0136629	Gm29395	High	FALSE	0.0136629
15379	ENSMUSG00000036006	15869.9	-1.44019	0.0511561	3.28101e-175	9.01882e-173	Ripor2	High	FALSE	1e-100
15378	ENSMUSG00000044367	158.034	-1.43837	0.268172	6.49667e-09	4.60339e-08	Slc16a13	High	FALSE	4.60339e-08
15377	ENSMUSG00000053964	304.508	-1.43827	0.166211	6.23326e-19	8.43607e-18	Lgals4	High	FALSE	8.43607e-18
15376	ENSMUSG00000037202	5081.13	-1.43569	0.0590475	1.57251e-131	2.66707e-129	Prf1	High	FALSE	1e-100
15375	ENSMUSG00000037894	2642.47	-1.43561	0.0691976	1.74914e-96	1.63079e-94	H2az1	High	FALSE	1.63079e-94
15374	ENSMUSG00000028621	74.7383	-1.43377	0.327493	1.32954e-06	7.38054e-06	Cyb5rl	High	FALSE	7.38054e-06
15373	ENSMUSG00000050910	35.1653	-1.43375	0.704767	0.00149758	0.00506169	Cdr2l	High	FALSE	0.00506169
15372	ENSMUSG00000024913	252.378	-1.43347	0.208183	5.06707e-13	4.97134e-12	Lrp5	High	FALSE	4.97134e-12
15371	ENSMUSG00000031791	17.5591	-1.43202	0.686034	0.00309654	0.00970668	Tmem38a	High	FALSE	0.00970668
15370	ENSMUSG00000025857	726.159	-1.42989	0.10979	1.25056e-39	3.63825e-38	Dnaaf5	High	FALSE	3.63825e-38
15369	ENSMUSG00000080797	25.7219	-1.42858	0.55459	0.000973431	0.00344723	Gm15760	High	FALSE	0.00344723
15368	ENSMUSG00000038712	833.821	-1.42464	0.106206	6.09363e-42	1.89378e-40	Mindy1	High	FALSE	1.89378e-40
15367	ENSMUSG00000069833	155933	-1.41973	0.0541381	1.38136e-151	2.86013e-149	Ahnak	High	FALSE	1e-100
15366	ENSMUSG00000038718	95.7289	-1.41883	0.295315	1.72928e-07	1.06447e-06	Pbx3	High	FALSE	1.06447e-06
15365	ENSMUSG00000021892	250.01	-1.41664	0.205388	4.74041e-13	4.66521e-12	Sh3bp5	High	FALSE	4.66521e-12
15364	ENSMUSG00000018012	15.3067	-1.41359	0.773673	0.00468753	0.0140213	Rac3	High	FALSE	0.0140213
15363	ENSMUSG00000098188	58.2469	-1.41291	0.36368	1.16371e-05	5.74399e-05	Sowahc	High	FALSE	5.74399e-05
15362	ENSMUSG00000104693	86.4382	-1.41215	0.306637	4.7168e-07	2.75559e-06	Gm42941	High	FALSE	2.75559e-06
15361	ENSMUSG00000021710	416.174	-1.411	0.134038	9.12285e-27	1.69123e-25	Nln	High	FALSE	1.69123e-25
15360	ENSMUSG00000037788	1009.27	-1.40585	0.0990617	1.22567e-46	4.36178e-45	Vopp1	High	FALSE	4.36178e-45
15359	ENSMUSG00000047712	301.072	-1.40526	0.178516	3.83915e-16	4.51051e-15	Ust	High	FALSE	4.51051e-15
15358	ENSMUSG00000057135	13.6703	-1.40263	1.13824	0.00570152	0.016718	Scimp	High	FALSE	0.016718
15357	ENSMUSG00000028033	30.2749	-1.39953	0.56709	0.00108803	0.00380238	Kcnq5	High	FALSE	0.00380238
15356	ENSMUSG00000025950	180.529	-1.39847	0.217002	1.35042e-11	1.19227e-10	Idh1	High	FALSE	1.19227e-10
15355	ENSMUSG00000033161	12451.5	-1.39627	0.0655857	1.06997e-101	1.12227e-99	Atp1a1	High	FALSE	1.12227e-99
15354	ENSMUSG00000020658	14.612	-1.39625	0.750386	0.0051892	0.015369	Efr3b	High	FALSE	0.015369
15353	ENSMUSG00000020520	1470.8	-1.39121	0.081431	2.3301e-66	1.27659e-64	Galnt10	High	FALSE	1.27659e-64
15352	ENSMUSG00000021643	11.5202	-1.39091	0.984185	0.00818519	0.0230153	Serf1	High	FALSE	0.0230153
15351	ENSMUSG00000107019	178.704	-1.38893	0.210359	5.11589e-12	4.65806e-11	Gm43682	High	FALSE	4.65806e-11
15350	ENSMUSG00000030329	29.3102	-1.38791	0.581087	0.00122765	0.00423371	Pianp	High	FALSE	0.00423371
15349	ENSMUSG00000021213	193.493	-1.3873	0.288981	8.93194e-08	5.68925e-07	Akr1c13	High	FALSE	5.68925e-07
15348	ENSMUSG00000014444	3339.28	-1.38383	0.071934	2.39487e-83	1.81817e-81	Piezo1	High	FALSE	1.81817e-81
15347	ENSMUSG00000099098	19.3715	-1.38047	0.69385	0.0038123	0.0116503	1110035H17Rik	High	FALSE	0.0116503
15346	ENSMUSG00000026764	109.672	-1.37829	0.273744	6.03783e-08	3.90829e-07	Kif5c	High	FALSE	3.90829e-07
15345	ENSMUSG00000007207	364.075	-1.3777	0.150264	6.43727e-21	9.51649e-20	Stx1a	High	FALSE	9.51649e-20
15344	ENSMUSG00000050822	34.7756	-1.37507	0.517885	0.000669593	0.00245241	Slc29a4	High	FALSE	0.00245241
15343	ENSMUSG00000037509	606.019	-1.37119	0.122786	7.91313e-30	1.65563e-28	Arhgef4	High	FALSE	1.65563e-28
15342	ENSMUSG00000021676	8270.24	-1.36737	0.0585596	2.09943e-121	3.01543e-119	Iqgap2	High	FALSE	1e-100
15341	ENSMUSG00000013698	2105.97	-1.36557	0.0886594	1.61017e-54	6.91938e-53	Pea15a	High	FALSE	6.91938e-53
15340	ENSMUSG00000024006	7673.9	-1.36401	0.0598252	4.48919e-116	5.91498e-114	Stk38	High	FALSE	1e-100
15339	ENSMUSG00000120469	95.2925	-1.36398	0.321454	2.13611e-06	1.15837e-05	Gm56700	High	FALSE	1.15837e-05
15338	ENSMUSG00000040721	3886.58	-1.36203	0.0812681	4.16485e-64	2.18422e-62	Zfhx2	High	FALSE	2.18422e-62
15337	ENSMUSG00000020085	37.3466	-1.36101	0.445576	0.000270144	0.00105355	Aifm2	High	FALSE	0.00105355
15336	ENSMUSG00000085120	96.9408	-1.36066	0.302966	7.79656e-07	4.44725e-06	NA	High	FALSE	4.44725e-06
15335	ENSMUSG00000061119	152.748	-1.35902	0.223396	1.62673e-10	1.33273e-09	Prcp	High	FALSE	1.33273e-09
15334	ENSMUSG00000019917	63.5199	-1.35841	0.400414	6.20407e-05	0.000271288	Septin10	High	FALSE	0.000271288
15333	ENSMUSG00000031391	852.893	-1.35754	0.108685	1.63931e-36	4.29153e-35	L1cam	High	FALSE	4.29153e-35
15332	ENSMUSG00000037613	18.0502	-1.35691	0.704374	0.00426587	0.0128779	Tnfrsf23	High	FALSE	0.0128779
15331	ENSMUSG00000002771	33.6144	-1.35313	0.625565	0.00183098	0.00605002	Grin2d	High	FALSE	0.00605002
15330	ENSMUSG00000034664	77.2967	-1.34868	0.329105	4.86228e-06	2.52506e-05	Itga2b	High	FALSE	2.52506e-05
15329	ENSMUSG00000022957	155.535	-1.34858	0.246001	4.69033e-09	3.3593e-08	Itsn1	High	FALSE	3.3593e-08
15328	ENSMUSG00000034863	1004.17	-1.34733	0.112481	5.09086e-34	1.23162e-32	Ano8	High	FALSE	1.23162e-32
15327	ENSMUSG00000047986	12.92	-1.34639	0.843117	0.00847149	0.0237032	Palm3	High	FALSE	0.0237032
15326	ENSMUSG00000120975	13.6165	-1.34621	1.0709	0.0065822	0.0189696	Gm56589	High	FALSE	0.0189696
15325	ENSMUSG00000090891	8.79997	-1.34342	1.54321	0.00740752	0.0210364	D6Ertd527e	High	FALSE	0.0210364
15324	ENSMUSG00000098488	47.2737	-1.3414	0.545612	0.000775479	0.00280414	Pla2g4b	High	FALSE	0.00280414
15323	ENSMUSG00000056209	1234.22	-1.33975	0.0986491	5.05502e-43	1.62157e-41	Npm3	High	FALSE	1.62157e-41
15322	ENSMUSG00000101878	137.615	-1.3386	0.25689	2.16834e-08	1.47419e-07	Gm8203	High	FALSE	1.47419e-07
15321	ENSMUSG00000042766	195.71	-1.33745	0.186294	1.10023e-13	1.13387e-12	Trim46	High	FALSE	1.13387e-12
15320	ENSMUSG00000022848	240.632	-1.33643	0.184324	5.73299e-14	6.06913e-13	Slc49a4	High	FALSE	6.06913e-13
15319	ENSMUSG00000040270	553.062	-1.33611	0.12238	1.42247e-28	2.83836e-27	Bach2	High	FALSE	2.83836e-27
15318	ENSMUSG00000001348	2372.85	-1.32925	0.0782885	1.63293e-65	8.76557e-64	Acp5	High	FALSE	8.76557e-64
15317	ENSMUSG00000032041	109.212	-1.329	0.291354	5.95173e-07	3.42681e-06	Tirap	High	FALSE	3.42681e-06
15316	ENSMUSG00000046110	14.2228	-1.32888	0.788576	0.00711674	0.0203301	Serinc4	High	FALSE	0.0203301
15315	ENSMUSG00000062373	461.676	-1.32684	0.127605	3.93893e-26	7.07189e-25	Tmem65	High	FALSE	7.07189e-25
15314	ENSMUSG00000065610	10.878	-1.32215	1.15454	0.0102809	0.0280569	Mir29a	High	FALSE	0.0280569
15313	ENSMUSG00000019822	369.168	-1.32096	0.155336	2.44066e-18	3.20523e-17	Smpd2	High	FALSE	3.20523e-17
15312	ENSMUSG00000027239	19.3567	-1.31862	0.74748	0.00491365	0.0146235	Mdk	High	FALSE	0.0146235
15311	ENSMUSG00000097055	30.8265	-1.31141	0.528195	0.00130403	0.00447102	Gm4419	High	FALSE	0.00447102
15310	ENSMUSG00000080316	9.73196	-1.31136	1.05302	0.0113415	0.0305693	Spaca6	High	FALSE	0.0305693
15309	ENSMUSG00000113385	14.4367	-1.30961	0.731345	0.0070072	0.0200639	Gm48405	High	FALSE	0.0200639
15308	ENSMUSG00000027963	118.064	-1.30834	0.260075	6.65938e-08	4.28798e-07	Extl2	High	FALSE	4.28798e-07
15307	ENSMUSG00000000278	237.749	-1.30821	0.191758	1.32924e-12	1.26671e-11	Scpep1	High	FALSE	1.26671e-11
15306	ENSMUSG00000074355	386.945	-1.30775	0.17357	5.26965e-15	5.91232e-14	Gm10676	High	FALSE	5.91232e-14
15305	ENSMUSG00000111312	23.6895	-1.30718	0.545222	0.00200232	0.00655232	Gm47205	High	FALSE	0.00655232
15304	ENSMUSG00000024968	57.4301	-1.30551	0.352903	2.99405e-05	0.000137761	Rcor2	High	FALSE	0.000137761
15303	ENSMUSG00000025931	40.2812	-1.30325	0.456694	0.000463003	0.0017385	Paqr8	High	FALSE	0.0017385
15302	ENSMUSG00000084632	46.8927	-1.30248	0.453014	0.000385092	0.00146703	Gm23887	High	FALSE	0.00146703
15301	ENSMUSG00000117538	11.9826	-1.30063	1.14144	0.00871274	0.02431	Gm50008	High	FALSE	0.02431
15300	ENSMUSG00000118837	54.5157	-1.29976	0.407734	0.000150571	0.000616635	Rnu2-10	High	FALSE	0.000616635
15299	ENSMUSG00000061578	14.7753	-1.29549	0.839266	0.00787614	0.0222194	Ksr2	High	FALSE	0.0222194
15298	ENSMUSG00000025026	8353.46	-1.29475	0.0566087	1.46555e-116	1.98011e-114	Add3	High	FALSE	1e-100
15297	ENSMUSG00000026509	5816.17	-1.2944	0.0582456	3.02498e-110	3.59905e-108	Capn2	High	FALSE	1e-100
15296	ENSMUSG00000103170	10.3616	-1.29322	1.13491	0.0105583	0.0286861	NA	High	FALSE	0.0286861
15295	ENSMUSG00000029864	16.7009	-1.2927	0.892788	0.00684765	0.0196494	Gstk1	High	FALSE	0.0196494
15294	ENSMUSG00000030325	836.584	-1.29252	0.103891	2.36094e-36	6.13037e-35	Klrb1c	High	FALSE	6.13037e-35
15293	ENSMUSG00000039270	154.77	-1.2905	0.23342	4.26729e-09	3.06871e-08	Megf9	High	FALSE	3.06871e-08
15292	ENSMUSG00000059540	184.822	-1.28983	0.200835	2.06223e-11	1.79368e-10	Tcea2	High	FALSE	1.79368e-10
15291	ENSMUSG00000108353	19.7834	-1.289	0.637541	0.00456452	0.0136841	Gm45205	High	FALSE	0.0136841
15290	ENSMUSG00000118004	8.43921	-1.28766	1.26773	0.0126638	0.0336555	BC026513	High	FALSE	0.0336555
15289	ENSMUSG00000029185	23.2267	-1.28672	0.595763	0.00320556	0.010011	Fam114a1	High	FALSE	0.010011
15288	ENSMUSG00000114888	174.819	-1.28619	0.236906	7.16149e-09	5.06098e-08	Gm49616	High	FALSE	5.06098e-08
15287	ENSMUSG00000108289	3473.48	-1.28527	0.0661403	5.97135e-85	4.62142e-83	Gm44174	High	FALSE	4.62142e-83
15286	ENSMUSG00000044197	309.179	-1.28515	0.153997	1.22954e-17	1.56072e-16	Gpr146	High	FALSE	1.56072e-16
15285	ENSMUSG00000045973	1872.08	-1.28141	0.0746391	7.93894e-67	4.42554e-65	Slc25a51	High	FALSE	4.42554e-65
15284	ENSMUSG00000029570	12145.4	-1.28053	0.065764	2.94125e-85	2.29865e-83	Lfng	High	FALSE	2.29865e-83
15283	ENSMUSG00000110902	139.54	-1.27811	0.28183	5.67402e-07	3.2752e-06	Gm33104	High	FALSE	3.2752e-06
15282	ENSMUSG00000031652	3596.52	-1.277	0.0649716	6.68166e-87	5.32628e-85	N4bp1	High	FALSE	5.32628e-85
15281	ENSMUSG00000103593	234.221	-1.27519	0.185069	8.73825e-13	8.4076e-12	Gm37352	High	FALSE	8.4076e-12
15280	ENSMUSG00000120800	106.303	-1.27461	0.30462	3.17774e-06	1.68876e-05	Gm56579	High	FALSE	1.68876e-05
15279	ENSMUSG00000020297	110.701	-1.26834	0.268452	3.27659e-07	1.95431e-06	Nsg2	High	FALSE	1.95431e-06
15278	ENSMUSG00000063931	832.354	-1.26734	0.107133	4.11726e-33	9.69593e-32	Pepd	High	FALSE	9.69593e-32
15277	ENSMUSG00000024521	1736.99	-1.26693	0.0959822	8.97206e-41	2.67868e-39	Pmaip1	High	FALSE	2.67868e-39
15276	ENSMUSG00000096472	879.795	-1.26669	0.103278	2.38811e-35	6.06268e-34	Cdkn2d	High	FALSE	6.06268e-34
15275	ENSMUSG00000086158	38.6606	-1.26447	0.455348	0.000654667	0.0024014	Pierce2	High	FALSE	0.0024014
15274	ENSMUSG00000022696	4465.75	-1.26357	0.0899373	9.58112e-46	3.28499e-44	Sidt1	High	FALSE	3.28499e-44
15273	ENSMUSG00000026994	1062.56	-1.26297	0.121498	2.72708e-26	4.93506e-25	Galnt3	High	FALSE	4.93506e-25
15272	ENSMUSG00000107841	51.2538	-1.26103	0.365655	8.50947e-05	0.00036323	Gm44185	High	FALSE	0.00036323
15271	ENSMUSG00000109244	62.8521	-1.25814	0.351653	4.66437e-05	0.000207721	Gm44751	High	FALSE	0.000207721
15270	ENSMUSG00000120870	10.2358	-1.25545	1.03986	0.012219	0.0326093	Gm57227	High	FALSE	0.0326093
15269	ENSMUSG00000078816	8.76	-1.25396	1.81672	0.00728976	0.0207389	Prkcg	High	FALSE	0.0207389
15268	ENSMUSG00000120352	228.985	-1.25387	0.194058	1.51175e-11	1.3272e-10	Gm57078	High	FALSE	1.3272e-10
15267	ENSMUSG00000086533	771.192	-1.25234	0.115346	2.8015e-28	5.52093e-27	Mypopos	High	FALSE	5.52093e-27
15266	ENSMUSG00000005873	2179.9	-1.24828	0.0816601	1.31046e-53	5.48362e-52	Reep5	High	FALSE	5.48362e-52
15265	ENSMUSG00000091661	34.7049	-1.24722	0.475033	0.00104931	0.00367997	Gm17021	High	FALSE	0.00367997
15264	ENSMUSG00000075511	61.8329	-1.24719	0.356429	6.41193e-05	0.000279457	1700001L05Rik	High	FALSE	0.000279457
15263	ENSMUSG00000021697	338.881	-1.2466	0.15308	6.14723e-17	7.52858e-16	Depdc1b	High	FALSE	7.52858e-16
15262	ENSMUSG00000021306	16.4179	-1.24278	0.728806	0.00804711	0.022651	Gpr137b	High	FALSE	0.022651
15261	ENSMUSG00000045691	251.645	-1.24053	0.174898	2.23498e-13	2.25521e-12	Thtpa	High	FALSE	2.25521e-12
15260	ENSMUSG00000042331	430.211	-1.24044	0.188994	5.40463e-12	4.90694e-11	Specc1	High	FALSE	4.90694e-11
15259	ENSMUSG00000016624	493.346	-1.2384	0.131538	7.97404e-22	1.22712e-20	Phf21b	High	FALSE	1.22712e-20
15258	ENSMUSG00000120362	53.0465	-1.23662	0.417562	0.000353297	0.00135302	2810449D17Rik	High	FALSE	0.00135302
15257	ENSMUSG00000034903	1412.54	-1.23344	0.0878278	1.59548e-45	5.45854e-44	Cobll1	High	FALSE	5.45854e-44
15256	ENSMUSG00000034109	2004.07	-1.2282	0.107881	4.81622e-31	1.04754e-29	Golim4	High	FALSE	1.04754e-29
15255	ENSMUSG00000020886	744.974	-1.2274	0.142286	7.17111e-19	9.6725e-18	Dlg4	High	FALSE	9.6725e-18
15254	ENSMUSG00000037419	1083.29	-1.22719	0.107249	3.45637e-31	7.56936e-30	Endod1	High	FALSE	7.56936e-30
15253	ENSMUSG00000055494	37.6325	-1.22703	0.47605	0.00121219	0.00418944	Gm14168	High	FALSE	0.00418944
15252	ENSMUSG00000083325	27.4153	-1.22564	0.612953	0.00380896	0.0116423	Gm14121	High	FALSE	0.0116423
15251	ENSMUSG00000026399	376.556	-1.22437	0.151676	1.12976e-16	1.3635e-15	Cd55	High	FALSE	1.3635e-15
15250	ENSMUSG00000098112	16994.2	-1.22406	0.0513759	1.13011e-125	1.80174e-123	Bin2	High	FALSE	1e-100
15249	ENSMUSG00000033653	891.3	-1.22373	0.101941	5.74611e-34	1.38803e-32	Vps8	High	FALSE	1.38803e-32
15248	ENSMUSG00000114638	14.174	-1.22228	0.813749	0.0109093	0.0295441	Gm31834	High	FALSE	0.0295441
15247	ENSMUSG00000025870	74.6557	-1.22186	0.312949	1.45391e-05	7.06698e-05	Arl10	High	FALSE	7.06698e-05
15246	ENSMUSG00000041540	43.5491	-1.22039	0.435664	0.000654763	0.0024014	Sox5	High	FALSE	0.0024014
15245	ENSMUSG00000026205	8.28054	-1.2191	1.10876	0.017566	0.0445521	Slc23a3	High	FALSE	0.0445521
15244	ENSMUSG00000035776	297.224	-1.21777	0.163499	1.62573e-14	1.76922e-13	Cd99l2	High	FALSE	1.76922e-13
15243	ENSMUSG00000002820	2368.5	-1.21628	0.077183	6.93136e-57	3.13939e-55	Atg4d	High	FALSE	3.13939e-55
15242	ENSMUSG00000054383	11.2685	-1.21336	1.06258	0.0115561	0.0310871	Pnma1	High	FALSE	0.0310871
15241	ENSMUSG00000078695	132.229	-1.21255	0.238861	6.3953e-08	4.12962e-07	Cisd3	High	FALSE	4.12962e-07
15240	ENSMUSG00000090957	15.3814	-1.21241	0.77167	0.00983699	0.0270528	Gm7535	High	FALSE	0.0270528
15239	ENSMUSG00000044968	90.6201	-1.21069	0.271837	1.47425e-06	8.14979e-06	Napepld	High	FALSE	8.14979e-06
15238	ENSMUSG00000120516	21.2214	-1.20923	0.610101	0.0053384	0.0157762	Gm56972	High	FALSE	0.0157762
15237	ENSMUSG00000018470	33.9817	-1.20767	0.577654	0.0031044	0.00972939	Kcnab3	High	FALSE	0.00972939
15236	ENSMUSG00000055945	9.15354	-1.20717	1.23115	0.0143471	0.037375	Prr18	High	FALSE	0.037375
15235	ENSMUSG00000024212	1933.64	-1.20702	0.0783192	2.12984e-54	9.12795e-53	Mllt1	High	FALSE	9.12795e-53
15234	ENSMUSG00000085156	127.363	-1.20497	0.252565	2.80213e-07	1.68139e-06	Snhg15	High	FALSE	1.68139e-06
15233	ENSMUSG00000087523	16.0842	-1.20344	0.833545	0.00933799	0.0258554	Gm12319	High	FALSE	0.0258554
15232	ENSMUSG00000119991	43.5705	-1.20252	0.434307	0.000719545	0.00261971	Gm56635	High	FALSE	0.00261971
15231	ENSMUSG00000030713	6.26258	-1.20198	1.48554	0.0194403	0.0485565	Klk7	High	FALSE	0.0485565
15230	ENSMUSG00000020978	680.341	-1.19998	0.110969	4.95201e-28	9.7229e-27	Klhdc2	High	FALSE	9.7229e-27
15229	ENSMUSG00000076473	9.06958	-1.19979	1.25548	0.0142324	0.0371492	Trbv16	High	FALSE	0.0371492
15228	ENSMUSG00000022217	181.122	-1.1964	0.200195	4.04642e-10	3.20796e-09	Emc9	High	FALSE	3.20796e-09
15227	ENSMUSG00000039824	15.9358	-1.19617	0.743837	0.0107556	0.0291727	Myl6b	High	FALSE	0.0291727
15226	ENSMUSG00000067825	246.672	-1.19529	0.190908	5.98652e-11	5.05257e-10	Pex26	High	FALSE	5.05257e-10
15225	ENSMUSG00000071636	26.6921	-1.19155	0.517733	0.00290353	0.00915023	Rimbp3	High	FALSE	0.00915023
15224	ENSMUSG00000022018	103.701	-1.19067	0.333992	4.0426e-05	0.000181757	Rgcc	High	FALSE	0.000181757
15223	ENSMUSG00000031227	161.154	-1.1896	0.205813	1.39521e-09	1.05322e-08	Magee1	High	FALSE	1.05322e-08
15222	ENSMUSG00000109274	43.8002	-1.18952	0.426467	0.000730521	0.00265482	Gm45133	High	FALSE	0.00265482
15221	ENSMUSG00000042121	2468.62	-1.18672	0.0793161	2.35498e-51	9.2023e-50	Ssh1	High	FALSE	9.2023e-50
15220	ENSMUSG00000032415	12.0058	-1.18524	0.862763	0.013795	0.0362031	Ube3d	High	FALSE	0.0362031
15219	ENSMUSG00000121014	36.7897	-1.18402	0.521526	0.00241912	0.00777424	Gm56770	High	FALSE	0.00777424
15218	ENSMUSG00000033386	930.572	-1.18141	0.0943915	1.06712e-36	2.82609e-35	Frrs1	High	FALSE	2.82609e-35
15217	ENSMUSG00000020268	37.1911	-1.1793	0.434729	0.00101915	0.00358524	Lyrm7	High	FALSE	0.00358524
15216	ENSMUSG00000111539	10.3038	-1.17921	1.23068	0.0112167	0.0302842	Gm48372	High	FALSE	0.0302842
15215	ENSMUSG00000113357	23.9494	-1.17881	0.548757	0.0042187	0.0127529	Gm19195	High	FALSE	0.0127529
15214	ENSMUSG00000027950	71.5587	-1.17836	0.319561	3.67495e-05	0.00016659	Chrnb2	High	FALSE	0.00016659
15213	ENSMUSG00000030103	5823.55	-1.1778	0.0762485	8.30239e-55	3.61653e-53	Bhlhe40	High	FALSE	3.61653e-53
15212	ENSMUSG00000024869	47.8774	-1.17415	0.408111	0.000565995	0.00209755	Gm49405	High	FALSE	0.00209755
15211	ENSMUSG00000052673	182.903	-1.17412	0.224796	2.72351e-08	1.83675e-07	Gm9887	High	FALSE	1.83675e-07
15210	ENSMUSG00000035397	481.119	-1.17337	0.138411	3.67379e-18	4.78523e-17	Klf16	High	FALSE	4.78523e-17
15209	ENSMUSG00000007817	8074.45	-1.17113	0.0650465	4.31859e-73	2.64813e-71	Zmiz1	High	FALSE	2.64813e-71
15208	ENSMUSG00000026080	775.048	-1.1702	0.108946	1.05312e-27	2.05256e-26	Chst10	High	FALSE	2.05256e-26
15207	ENSMUSG00000025809	27958.2	-1.16738	0.0521528	1.14363e-111	1.38128e-109	Itgb1	High	TRUE	1e-100
15206	ENSMUSG00000034574	176.25	-1.16638	0.201725	1.39638e-09	1.05359e-08	Daam1	High	FALSE	1.05359e-08
15205	ENSMUSG00000034586	3808.54	-1.16588	0.0713371	7.82119e-61	3.88453e-59	Hid1	High	FALSE	3.88453e-59
15204	ENSMUSG00000040339	638.905	-1.16532	0.122685	2.59851e-22	4.08964e-21	Eeig2	High	FALSE	4.08964e-21
15203	ENSMUSG00000102625	22.6895	-1.16316	0.991285	0.00644128	0.0186079	Gm37672	High	FALSE	0.0186079
15202	ENSMUSG00000044768	1279.38	-1.16231	0.0918853	2.02161e-37	5.47207e-36	Macir	High	FALSE	5.47207e-36
15201	ENSMUSG00000041231	319.1	-1.16171	0.164584	2.94339e-13	2.94764e-12	Ublcp1	High	FALSE	2.94764e-12
15200	ENSMUSG00000114220	89.8233	-1.16168	0.339111	7.92098e-05	0.000340022	Gm10353	High	FALSE	0.000340022
15199	ENSMUSG00000006356	32.8098	-1.16076	0.456088	0.00173268	0.00577548	Crip2	High	FALSE	0.00577548
15198	ENSMUSG00000048807	48.5587	-1.16076	0.454635	0.00121256	0.00418982	Slc35e4	High	FALSE	0.00418982
15197	ENSMUSG00000031901	817.797	-1.16064	0.0999398	8.34124e-32	1.88097e-30	Dus2	High	FALSE	1.88097e-30
15196	ENSMUSG00000004187	316.948	-1.157	0.177619	1.12344e-11	9.99496e-11	Kifc2	High	FALSE	9.99496e-11
15195	ENSMUSG00000019916	812.383	-1.15452	0.102678	5.07451e-30	1.07014e-28	P4ha1	High	FALSE	1.07014e-28
15194	ENSMUSG00000045968	52.1149	-1.15306	0.429108	0.000891719	0.00318118	Teddm2	High	FALSE	0.00318118
15193	ENSMUSG00000028243	779.373	-1.153	0.112779	2.83582e-25	4.88244e-24	Ubxn2b	High	FALSE	4.88244e-24
15192	ENSMUSG00000049858	322.223	-1.15269	0.150763	4.19165e-15	4.72279e-14	Suox	High	FALSE	4.72279e-14
15191	ENSMUSG00000001029	760.847	-1.14949	0.109708	2.24813e-26	4.09622e-25	Icam2	High	FALSE	4.09622e-25
15190	ENSMUSG00000002319	104.347	-1.14716	0.270791	3.89634e-06	2.05489e-05	Ipo4	High	FALSE	2.05489e-05
15189	ENSMUSG00000086881	39.212	-1.14674	0.419671	0.00100209	0.00353722	Gm13594	High	FALSE	0.00353722
15188	ENSMUSG00000064373	487.163	-1.14392	0.124722	9.91412e-21	1.44348e-19	Selenop	High	FALSE	1.44348e-19
15187	ENSMUSG00000079419	230.511	-1.14237	0.189227	2.89897e-10	2.3237e-09	Ms4a6c	High	FALSE	2.3237e-09
15186	ENSMUSG00000023988	680.464	-1.1402	0.129948	2.57904e-19	3.54158e-18	Bysl	High	FALSE	3.54158e-18
15185	ENSMUSG00000098912	170.719	-1.13972	0.229626	1.12278e-07	7.06153e-07	1500004A13Rik	High	FALSE	7.06153e-07
15184	ENSMUSG00000025583	2911.56	-1.13853	0.0757576	8.12582e-52	3.24686e-50	Rptor	High	FALSE	3.24686e-50
15183	ENSMUSG00000044080	35.3941	-1.13852	0.451565	0.00179164	0.00594467	S100a1	High	FALSE	0.00594467
15182	ENSMUSG00000068105	120.451	-1.13701	0.277351	6.29743e-06	3.21898e-05	Tnfrsf13c	High	FALSE	3.21898e-05
15181	ENSMUSG00000007379	20.2553	-1.13674	0.661645	0.00906707	0.0251884	Dennd2c	High	FALSE	0.0251884
15180	ENSMUSG00000116657	26.545	-1.13557	0.564575	0.00545558	0.0160729	Gm49774	High	FALSE	0.0160729
15179	ENSMUSG00000021504	1490.27	-1.13494	0.0877002	3.80869e-39	1.09805e-37	B4galt7	High	FALSE	1.09805e-37
15178	ENSMUSG00000015745	181.428	-1.13474	0.226787	8.7585e-08	5.5877e-07	Plekho1	High	FALSE	5.5877e-07
15177	ENSMUSG00000040557	87.0744	-1.13382	0.297346	2.39979e-05	0.000112002	Mettl27	High	FALSE	0.000112002
15176	ENSMUSG00000030413	470.461	-1.13208	0.142313	3.19533e-16	3.77077e-15	Pglyrp1	High	FALSE	3.77077e-15
15175	ENSMUSG00000082604	26.9225	-1.12696	0.63669	0.00721964	0.0205688	Gm8482	High	FALSE	0.0205688
15174	ENSMUSG00000053137	54.5653	-1.12526	0.35596	0.000282639	0.00109878	Mapk11	High	FALSE	0.00109878
15173	ENSMUSG00000031671	336.77	-1.12395	0.149643	1.19931e-14	1.31684e-13	Setd6	High	FALSE	1.31684e-13
15172	ENSMUSG00000037692	1965.59	-1.12378	0.0777303	4.32824e-48	1.58269e-46	Ahdc1	High	FALSE	1.58269e-46
15171	ENSMUSG00000045975	190.755	-1.12347	0.195788	1.80507e-09	1.35173e-08	C2cd2	High	FALSE	1.35173e-08
15170	ENSMUSG00000000732	445.253	-1.12297	0.15563	8.65559e-14	9.0017e-13	Icosl	High	FALSE	9.0017e-13
15169	ENSMUSG00000097573	7.89051	-1.12193	1.44888	0.0142797	0.0372482	G730003C15Rik	High	FALSE	0.0372482
15168	ENSMUSG00000038893	2611.8	-1.12104	0.0751012	4.08297e-51	1.58381e-49	Fam117a	High	FALSE	1.58381e-49
15167	ENSMUSG00000103945	182.857	-1.11995	0.226768	1.31054e-07	8.18084e-07	Gm38228	High	FALSE	8.18084e-07
15166	ENSMUSG00000041961	743.679	-1.11763	0.106757	2.55837e-26	4.65087e-25	Znrf3	High	FALSE	4.65087e-25
15165	ENSMUSG00000021482	1169.14	-1.11701	0.0897453	3.25035e-36	8.42607e-35	Prxl2c	High	FALSE	8.42607e-35
15164	ENSMUSG00000105692	164.953	-1.11614	0.207219	1.51529e-08	1.044e-07	Gm43737	High	FALSE	1.044e-07
15163	ENSMUSG00000029994	335.692	-1.11613	0.177987	5.65301e-11	4.78122e-10	Anxa4	High	FALSE	4.78122e-10
15162	ENSMUSG00000037300	2682.46	-1.11396	0.0721124	1.48899e-54	6.41594e-53	Ttc13	High	FALSE	6.41594e-53
15161	ENSMUSG00000026389	14.0447	-1.11346	0.817945	0.015526	0.0400405	Steap3	High	FALSE	0.0400405
15160	ENSMUSG00000089766	50.9959	-1.11294	0.45886	0.00175541	0.00583782	Gm16538	High	FALSE	0.00583782
15159	ENSMUSG00000084790	68.0645	-1.11252	0.391618	0.000565895	0.00209755	Gm15879	High	FALSE	0.00209755
15158	ENSMUSG00000075702	103.502	-1.10869	0.298227	3.18365e-05	0.000145686	Selenom	High	FALSE	0.000145686
15157	ENSMUSG00000026192	1157.41	-1.10821	0.107919	1.65529e-25	2.87163e-24	Atic	High	FALSE	2.87163e-24
15156	ENSMUSG00000041774	83.6307	-1.10693	0.283885	1.91412e-05	9.1095e-05	Ydjc	High	FALSE	9.1095e-05
15155	ENSMUSG00000027002	479.607	-1.10659	0.15286	7.43069e-14	7.77856e-13	Nckap1	High	FALSE	7.77856e-13
15154	ENSMUSG00000056592	445.817	-1.1058	0.136178	9.44597e-17	1.14262e-15	Zfp175	High	FALSE	1.14262e-15
15153	ENSMUSG00000002910	467.483	-1.10404	0.130153	4.71918e-18	6.12686e-17	Arrdc2	High	FALSE	6.12686e-17
15152	ENSMUSG00000052271	10.8877	-1.10348	1.00109	0.0173173	0.0439985	Bhlha15	High	FALSE	0.0439985
15151	ENSMUSG00000024451	41.3852	-1.10257	0.470042	0.00253391	0.0080942	Arap3	High	FALSE	0.0080942
15150	ENSMUSG00000032648	86.7619	-1.10146	0.335119	0.000151053	0.000617972	Pygm	High	FALSE	0.000617972
15149	ENSMUSG00000053044	14574.7	-1.10048	0.0549557	5.15249e-90	4.36947e-88	Cd8b1	High	FALSE	4.36947e-88
15148	ENSMUSG00000028059	9372.3	-1.09916	0.0579956	1.47963e-80	1.04379e-78	Arhgef2	High	FALSE	1.04379e-78
15147	ENSMUSG00000036661	397.052	-1.0977	0.178778	1.24361e-10	1.02677e-09	Dennd3	High	FALSE	1.02677e-09
15146	ENSMUSG00000112458	52.4397	-1.09541	0.396443	0.000900925	0.00321186	Gm40773	High	FALSE	0.00321186
15145	ENSMUSG00000028086	2612.38	-1.09285	0.0774843	6.90625e-46	2.38325e-44	Fbxw7	High	FALSE	2.38325e-44
15144	ENSMUSG00000084772	13.5908	-1.08896	0.816963	0.0170103	0.0433427	Gm15473	High	FALSE	0.0433427
15143	ENSMUSG00000051184	60.7195	-1.08853	0.353619	0.000369398	0.0014096	Zfp524	High	FALSE	0.0014096
15142	ENSMUSG00000073394	87.027	-1.08772	0.337675	0.000188487	0.000758466	Runx2os1	High	FALSE	0.000758466
15141	ENSMUSG00000022544	346.707	-1.08515	0.140963	3.28799e-15	3.71513e-14	Eef2kmt	High	FALSE	3.71513e-14
15140	ENSMUSG00000111088	24.1767	-1.08514	0.543468	0.00683053	0.0196109	9430081H08Rik	High	FALSE	0.0196109
15139	ENSMUSG00000106133	152.588	-1.08242	0.224762	2.87092e-07	1.72072e-06	Gm3724	High	FALSE	1.72072e-06
15138	ENSMUSG00000031303	214.392	-1.08133	0.178531	3.05699e-10	2.44298e-09	Map3k15	High	FALSE	2.44298e-09
15137	ENSMUSG00000120569	36.6558	-1.07817	0.522349	0.00469576	0.0140406	Gm57083	High	FALSE	0.0140406
15136	ENSMUSG00000075289	391.677	-1.07754	0.148821	9.1489e-14	9.49615e-13	Carns1	High	FALSE	9.49615e-13
15135	ENSMUSG00000046668	17.3209	-1.07745	0.739875	0.0141695	0.0370275	Cxxc5	High	FALSE	0.0370275
15134	ENSMUSG00000107194	9.56755	-1.076	1.45217	0.0091621	0.0254306	Gm43173	High	FALSE	0.0254306
15133	ENSMUSG00000052681	15427.5	-1.07581	0.0690567	3.47719e-55	1.53141e-53	Rap1b	High	FALSE	1.53141e-53
15132	ENSMUSG00000097100	21.3806	-1.07477	0.955018	0.0100336	0.0275091	9230104M06Rik	High	FALSE	0.0275091
15131	ENSMUSG00000040537	6.70554	-1.07386	1.65786	0.0129937	0.0344347	Adam22	High	FALSE	0.0344347
15130	ENSMUSG00000036721	100.757	-1.07332	0.258198	6.83515e-06	3.47823e-05	Zscan12	High	FALSE	3.47823e-05
15129	ENSMUSG00000015932	699.136	-1.07218	0.120843	1.2957e-19	1.79941e-18	Dstn	High	FALSE	1.79941e-18
15128	ENSMUSG00000040428	23.578	-1.07031	0.559969	0.00813892	0.0228973	Plekha4	High	FALSE	0.0228973
15126	ENSMUSG00000023909	119.838	-1.07002	0.235458	1.19413e-06	6.66363e-06	Paqr4	High	FALSE	6.66363e-06
15125	ENSMUSG00000079242	87.1708	-1.06784	0.27756	2.50584e-05	0.000116576	C730034F03Rik	High	FALSE	0.000116576
15124	ENSMUSG00000090069	42.8864	-1.06782	0.46876	0.00309246	0.00969578	E430024P14Rik	High	FALSE	0.00969578
15123	ENSMUSG00000037847	273.684	-1.06721	0.16377	1.58934e-11	1.39224e-10	Nmrk1	High	FALSE	1.39224e-10
15122	ENSMUSG00000036586	14.4714	-1.067	0.753923	0.0168458	0.0429923	Grifin	High	FALSE	0.0429923
15121	ENSMUSG00000054342	1353.41	-1.06609	0.096218	4.28996e-29	8.74615e-28	Kcnn4	High	FALSE	8.74615e-28
15120	ENSMUSG00000002897	8143.71	-1.06528	0.0539336	1.30356e-87	1.04963e-85	Il17ra	High	FALSE	1.04963e-85
15119	ENSMUSG00000038578	55.2929	-1.06393	0.362056	0.000610893	0.00225083	Susd1	High	FALSE	0.00225083
15118	ENSMUSG00000027245	213.736	-1.06337	0.176571	3.93603e-10	3.12511e-09	Hypk	High	FALSE	3.12511e-09
15117	ENSMUSG00000073889	152.751	-1.0611	0.242313	2.20175e-06	1.19072e-05	Il11ra1	High	FALSE	1.19072e-05
15116	ENSMUSG00000067931	135.362	-1.06001	0.226972	6.59529e-07	3.78233e-06	Zfp948	High	FALSE	3.78233e-06
15115	ENSMUSG00000054027	245.534	-1.05974	0.18647	2.6816e-09	1.96383e-08	Nt5dc3	High	FALSE	1.96383e-08
15114	ENSMUSG00000117286	110.815	-1.05945	0.263163	1.13926e-05	5.63376e-05	Gm1043	High	FALSE	5.63376e-05
15113	ENSMUSG00000045287	593.243	-1.05917	0.119023	1.19356e-19	1.66336e-18	Rtn4rl1	High	FALSE	1.66336e-18
15112	ENSMUSG00000024778	267.905	-1.05852	0.172099	1.67828e-10	1.37214e-09	Fas	High	FALSE	1.37214e-09
15111	ENSMUSG00000104348	276.503	-1.05845	0.159732	7.97872e-12	7.1705e-11	Gm37691	High	FALSE	7.1705e-11
15110	ENSMUSG00000053560	1956.76	-1.05832	0.0834263	1.89477e-37	5.14623e-36	Ier2	High	FALSE	5.14623e-36
15109	ENSMUSG00000071647	3292.51	-1.0581	0.0688364	4.84291e-54	2.0426e-52	Eml3	High	FALSE	2.0426e-52
15108	ENSMUSG00000032370	394.456	-1.05726	0.144486	5.33331e-14	5.64977e-13	Lactb	High	FALSE	5.64977e-13
15107	ENSMUSG00000043415	267.915	-1.05664	0.167231	6.03778e-11	5.09314e-10	Otud1	High	FALSE	5.09314e-10
15106	ENSMUSG00000096929	371.956	-1.05455	0.145787	1.05858e-13	1.09306e-12	A330023F24Rik	High	FALSE	1.09306e-12
15105	ENSMUSG00000027134	1140.37	-1.05311	0.101723	8.59848e-26	1.51643e-24	Lpcat4	High	FALSE	1.51643e-24
15104	ENSMUSG00000067653	48.2477	-1.05306	0.481084	0.00352242	0.0108644	Ankrd23	High	FALSE	0.0108644
15103	ENSMUSG00000086725	63.5437	-1.05224	0.322942	0.000231365	0.000913712	A630052C17Rik	High	FALSE	0.000913712
15102	ENSMUSG00000091844	93.4952	-1.05198	0.315771	0.000144674	0.000594317	Ccdc168	High	FALSE	0.000594317
15101	ENSMUSG00000020212	328.295	-1.05174	0.173828	2.71384e-10	2.18409e-09	Mdm1	High	FALSE	2.18409e-09
15100	ENSMUSG00000040003	24.3197	-1.05143	0.633562	0.010371	0.0282774	Magi2	High	FALSE	0.0282774
15099	ENSMUSG00000077391	190.378	-1.05095	0.187848	5.12714e-09	3.66391e-08	Gm24336	High	FALSE	3.66391e-08
15098	ENSMUSG00000039046	287.672	-1.0489	0.162187	2.26475e-11	1.9634e-10	Usp6nl	High	FALSE	1.9634e-10
15097	ENSMUSG00000120945	16.4909	-1.04791	0.738223	0.0172151	0.0438043	Gm56809	High	FALSE	0.0438043
15095	ENSMUSG00000013707	1275.79	-1.04718	0.0857361	6.17779e-35	1.55596e-33	Tnfaip8l2	High	FALSE	1.55596e-33
15094	ENSMUSG00000105374	14.4634	-1.04675	0.880484	0.0168758	0.0430619	Gm42551	High	FALSE	0.0430619
15093	ENSMUSG00000044952	45.0246	-1.04583	0.444474	0.00276981	0.00876345	Kctd21	High	FALSE	0.00876345
15092	ENSMUSG00000028362	215.223	-1.0452	0.209071	1.11286e-07	7.00722e-07	Tnfsf8	High	FALSE	7.00722e-07
15091	ENSMUSG00000039934	3387.11	-1.04457	0.0715367	4.83635e-49	1.81e-47	Gsap	High	FALSE	1.81e-47
15090	ENSMUSG00000118559	44.7909	-1.04444	0.44504	0.00293872	0.00925198	A930007A09Rik	High	FALSE	0.00925198
15089	ENSMUSG00000120787	21.7174	-1.04372	0.593784	0.0112942	0.0304522	Gm56659	High	FALSE	0.0304522
15088	ENSMUSG00000003934	17.4754	-1.04038	0.665172	0.0161011	0.0413804	Efnb3	High	FALSE	0.0413804
15087	ENSMUSG00000046687	110.974	-1.0396	0.26648	1.9248e-05	9.15211e-05	Gm5424	High	FALSE	9.15211e-05
15086	ENSMUSG00000119994	604.893	-1.03942	0.112781	6.15937e-21	9.11782e-20	A430046D13Rik	High	FALSE	9.11782e-20
15085	ENSMUSG00000062110	983.458	-1.0385	0.0924264	6.15775e-30	1.29345e-28	Scfd2	High	FALSE	1.29345e-28
15084	ENSMUSG00000063972	30.9054	-1.03818	0.485014	0.00545523	0.0160729	Nr6a1	High	FALSE	0.0160729
15083	ENSMUSG00000055497	98.5187	-1.03781	0.262163	1.75227e-05	8.39688e-05	Gm9974	High	FALSE	8.39688e-05
15082	ENSMUSG00000066894	20.1803	-1.03594	0.598496	0.0127593	0.0338922	Vsig10	High	FALSE	0.0338922
15081	ENSMUSG00000029312	70.2312	-1.03528	0.307897	0.000165739	0.000673733	Klhl8	High	FALSE	0.000673733
15080	ENSMUSG00000032336	3546.77	-1.03515	0.0652227	2.54209e-57	1.16128e-55	Nptn	High	FALSE	1.16128e-55
15079	ENSMUSG00000059288	1452.28	-1.03369	0.104736	1.06062e-23	1.73253e-22	Cdyl	High	FALSE	1.73253e-22
15078	ENSMUSG00000025104	938.682	-1.03368	0.11203	5.66079e-21	8.39535e-20	Hdgfl3	High	FALSE	8.39535e-20
15077	ENSMUSG00000030605	267.765	-1.03363	0.172285	4.62549e-10	3.64215e-09	Mfge8	High	FALSE	3.64215e-09
15076	ENSMUSG00000074221	518.509	-1.03216	0.123642	1.51003e-17	1.90915e-16	Zfp568	High	FALSE	1.90915e-16
15075	ENSMUSG00000054589	41.4972	-1.03199	0.445336	0.00327023	0.010189	NA	High	FALSE	0.010189
15074	ENSMUSG00000090946	978.29	-1.03103	0.0955302	9.66213e-28	1.88547e-26	Ccdc71l	High	FALSE	1.88547e-26
15073	ENSMUSG00000120884	20.737	-1.03087	0.645303	0.0136072	0.0357808	Gm57140	High	FALSE	0.0357808
15072	ENSMUSG00000084789	12.9883	-1.03052	0.979328	0.0174085	0.0441948	Gm12974	High	FALSE	0.0441948
15071	ENSMUSG00000112265	41.7849	-1.03025	0.446782	0.00330587	0.010288	Gm34983	High	FALSE	0.010288
15070	ENSMUSG00000033735	331.526	-1.02831	0.145357	3.80554e-13	3.76843e-12	Spr	High	FALSE	3.76843e-12
15069	ENSMUSG00000072770	192.087	-1.0283	0.193226	2.37047e-08	1.60818e-07	Acrbp	High	FALSE	1.60818e-07
15068	ENSMUSG00000087385	49.5039	-1.02814	0.484557	0.00419852	0.0126943	Frg2f1	High	FALSE	0.0126943
15067	ENSMUSG00000032258	80.2957	-1.02744	0.301414	0.000136233	0.000562249	Lca5	High	FALSE	0.000562249
15066	ENSMUSG00000055044	537.104	-1.02685	0.129345	4.46055e-16	5.23285e-15	Pdlim1	High	FALSE	5.23285e-15
15065	ENSMUSG00000045071	217.692	-1.02499	0.177972	1.99732e-09	1.488e-08	E130308A19Rik	High	FALSE	1.488e-08
15064	ENSMUSG00000077155	38.9132	-1.02427	0.451606	0.00389105	0.0118659	Gm24582	High	FALSE	0.0118659
15063	ENSMUSG00000002393	121.426	-1.024	0.244203	6.15786e-06	3.1537e-05	Nr2f6	High	FALSE	3.1537e-05
15062	ENSMUSG00000021182	25305.4	-1.02136	0.0587938	1.4406e-68	8.35181e-67	Ccdc88c	High	FALSE	8.35181e-67
15061	ENSMUSG00000021065	1436.56	-1.02027	0.0919158	2.39376e-29	4.91801e-28	Fut8	High	FALSE	4.91801e-28
15060	ENSMUSG00000039652	40.89	-1.02005	0.469609	0.0044269	0.0133041	Cpeb3	High	FALSE	0.0133041
15059	ENSMUSG00000108618	53.0839	-1.01985	0.418372	0.00232228	0.00749476	Gm44816	High	FALSE	0.00749476
15058	ENSMUSG00000104069	45.7258	-1.01929	0.390727	0.00179435	0.00595118	Gm37198	High	FALSE	0.00595118
15057	ENSMUSG00000116812	86.7578	-1.01661	0.28281	7.20668e-05	0.000311746	Gm2792	High	FALSE	0.000311746
15056	ENSMUSG00000052675	69.7824	-1.01634	0.367064	0.00094463	0.00335492	Zfp112	High	FALSE	0.00335492
15055	ENSMUSG00000100967	95.6335	-1.01584	0.263309	2.63449e-05	0.000122098	NA	High	FALSE	0.000122098
15054	ENSMUSG00000082928	32.8354	-1.01439	0.458298	0.00494309	0.0147029	Gm12785	High	FALSE	0.0147029
15053	ENSMUSG00000028645	994.153	-1.01374	0.102235	7.84754e-24	1.28453e-22	Slc2a1	High	FALSE	1.28453e-22
15052	ENSMUSG00000054967	24.7728	-1.01366	0.565884	0.0108223	0.0293336	Zfp647	High	FALSE	0.0293336
15051	ENSMUSG00000117313	109.567	-1.01149	0.256204	1.87056e-05	8.9155e-05	Gm49838	High	FALSE	8.9155e-05
15050	ENSMUSG00000058700	18.8809	-1.01121	0.651106	0.0161748	0.0415123	Rpl21-ps12	High	FALSE	0.0415123
15049	ENSMUSG00000025278	2762.39	-1.00982	0.0710362	1.81023e-46	6.41346e-45	Flnb	High	FALSE	6.41346e-45
15048	ENSMUSG00000020437	8634.38	-1.00763	0.0587054	9.80371e-67	5.4271e-65	Myo1g	High	FALSE	5.4271e-65
15047	ENSMUSG00000031562	19.238	-1.00745	0.732369	0.0157648	0.0405909	Dctd	High	FALSE	0.0405909
15046	ENSMUSG00000104525	86.8864	-1.00667	0.319501	0.000300728	0.00116541	Gm37334	High	FALSE	0.00116541
15045	ENSMUSG00000121584	46.8844	-1.00628	0.475611	0.00484406	0.0144326	Tmem276	High	FALSE	0.0144326
15044	ENSMUSG00000020660	34.4106	-1.00457	0.611761	0.0098383	0.0270528	Pomc	High	FALSE	0.0270528
15043	ENSMUSG00000037949	574.1	-1.00245	0.121656	4.1911e-17	5.17975e-16	Ano10	High	FALSE	5.17975e-16
15042	ENSMUSG00000036390	67.0421	-1.00207	0.348479	0.000757823	0.00274715	Gadd45a	High	FALSE	0.00274715
15041	ENSMUSG00000032540	284.178	-1.00048	0.179958	5.92527e-09	4.21349e-08	Abhd5	High	FALSE	4.21349e-08
1286	ENSMUSG00000024795	1266.97	1.00007	0.0934412	2.08173e-27	4.0035e-26	Kif20b	High	FALSE	4.0035e-26
1285	ENSMUSG00000028525	1892.65	1.0012	0.0791166	2.2941e-37	6.16777e-36	Pde4b	High	FALSE	6.16777e-36
1284	ENSMUSG00000030275	8071.26	1.00285	0.0658485	4.97522e-53	2.04961e-51	Etnk1	High	FALSE	2.04961e-51
1283	ENSMUSG00000038152	76.1856	1.00293	0.344556	0.00066087	0.00242157	5033430I15Rik	High	FALSE	0.00242157
1282	ENSMUSG00000120558	28.146	1.00315	0.574686	0.0107506	0.0291689	Gm39035	High	FALSE	0.0291689
1281	ENSMUSG00000027883	769.685	1.00512	0.12121	2.51351e-17	3.13805e-16	Gpsm2	High	FALSE	3.13805e-16
1279	ENSMUSG00000039328	37.1929	1.00613	0.493558	0.00619993	0.0179981	Rnf122	High	FALSE	0.0179981
1278	ENSMUSG00000012519	624.522	1.00714	0.122993	6.14829e-17	7.52858e-16	Mlkl	High	FALSE	7.52858e-16
1277	ENSMUSG00000028680	300.507	1.00781	0.161383	1.0364e-10	8.58798e-10	Plk3	High	FALSE	8.58798e-10
1275	ENSMUSG00000028312	2045.24	1.01076	0.0933665	5.25778e-28	1.02979e-26	Smc2	High	FALSE	1.02979e-26
1274	ENSMUSG00000054520	1269.76	1.01132	0.0865659	4.07677e-32	9.28513e-31	Sh3bp2	High	FALSE	9.28513e-31
1273	ENSMUSG00000043004	3749.26	1.01188	0.0646425	7.30442e-56	3.25291e-54	Gng2	High	FALSE	3.25291e-54
1272	ENSMUSG00000039191	2063.15	1.01228	0.0731927	3.42379e-44	1.11856e-42	Rbpj	High	FALSE	1.11856e-42
1271	ENSMUSG00000028066	502.19	1.01241	0.132761	5.5434e-15	6.21072e-14	Pmf1	High	FALSE	6.21072e-14
1270	ENSMUSG00000030207	589.112	1.01552	0.115575	4.00103e-19	5.46134e-18	Fam234b	High	FALSE	5.46134e-18
1269	ENSMUSG00000026421	1363.3	1.01581	0.0858709	7.93177e-33	1.8542e-31	Csrp1	High	FALSE	1.8542e-31
1268	ENSMUSG00000028977	230.51	1.0164	0.186771	1.19603e-08	8.31223e-08	Casz1	High	FALSE	8.31223e-08
1267	ENSMUSG00000027546	50.4545	1.01689	0.386602	0.0016329	0.00546459	Atp9a	High	FALSE	0.00546459
1266	ENSMUSG00000037685	1685.32	1.01703	0.0943716	8.55895e-28	1.67225e-26	Atp8a1	High	FALSE	1.67225e-26
1264	ENSMUSG00000037535	44.3972	1.01822	0.389133	0.00185216	0.00611112	1700021A07Rik	High	FALSE	0.00611112
1263	ENSMUSG00000091199	21.076	1.01987	0.706558	0.0151801	0.0393076	Gm2619	High	FALSE	0.0393076
1262	ENSMUSG00000059674	389.068	1.01987	0.139402	6.38645e-14	6.74746e-13	Cdh24	High	FALSE	6.74746e-13
1261	ENSMUSG00000099045	26.6052	1.02008	0.548141	0.00955976	0.0263596	Mir6374	High	FALSE	0.0263596
1260	ENSMUSG00000020492	444.366	1.02198	0.126663	1.70798e-16	2.03973e-15	Ska2	High	FALSE	2.03973e-15
1259	ENSMUSG00000030528	492.681	1.02254	0.134935	8.37655e-15	9.27413e-14	Blm	High	FALSE	9.27413e-14
1258	ENSMUSG00000035473	170.226	1.02367	0.215655	4.65725e-07	2.72279e-06	Galm	High	FALSE	2.72279e-06
1257	ENSMUSG00000109434	92.4043	1.02406	0.280047	5.58182e-05	0.000245832	Gm44937	High	FALSE	0.000245832
1256	ENSMUSG00000060336	25.6271	1.02467	0.521583	0.00845137	0.0236594	Zfp937	High	FALSE	0.0236594
1255	ENSMUSG00000054150	2825.55	1.02505	0.0682661	1.08092e-51	4.27621e-50	Syne3	High	FALSE	4.27621e-50
1254	ENSMUSG00000059060	35.6492	1.02677	0.597615	0.00858371	0.0239751	Rad51b	High	FALSE	0.0239751
1253	ENSMUSG00000039021	127.207	1.0268	0.240518	4.37853e-06	2.28888e-05	Ttc16	High	FALSE	2.28888e-05
1252	ENSMUSG00000114255	14.0626	1.0293	0.832473	0.0190235	0.0476564	Gm10734	High	FALSE	0.0476564
1251	ENSMUSG00000056144	3230.32	1.02976	0.0888021	8.51045e-32	1.91371e-30	Trim34a	High	FALSE	1.91371e-30
1250	ENSMUSG00000020422	16.899	1.03042	0.840326	0.0161184	0.0414023	Tns3	High	FALSE	0.0414023
1249	ENSMUSG00000085823	100.234	1.03046	0.299796	0.000107504	0.000451274	Gm13012	High	FALSE	0.000451274
1248	ENSMUSG00000032290	894.174	1.03051	0.096042	1.82836e-27	3.52901e-26	Ptpn9	High	FALSE	3.52901e-26
1247	ENSMUSG00000021198	20.1052	1.03073	0.640041	0.0138695	0.0363687	Unc79	High	FALSE	0.0363687
1246	ENSMUSG00000106024	15.8288	1.03168	1.02413	0.0124555	0.0331628	A530083M17Rik	High	FALSE	0.0331628
1245	ENSMUSG00000032596	6099.05	1.03177	0.0810357	7.47932e-38	2.05946e-36	Uba7	High	FALSE	2.05946e-36
1244	ENSMUSG00000037148	2541.39	1.03304	0.0707867	7.84504e-49	2.90194e-47	Arhgap10	High	FALSE	2.90194e-47
1243	ENSMUSG00000019214	161.462	1.03396	0.204614	1.04408e-07	6.60544e-07	Chtf18	High	FALSE	6.60544e-07
1242	ENSMUSG00000105827	415.744	1.03544	0.142677	8.48481e-14	8.82985e-13	H2bc18	High	FALSE	8.82985e-13
1241	ENSMUSG00000027353	69.4452	1.03759	0.313638	0.000201256	0.000805177	Mcm8	High	FALSE	0.000805177
1240	ENSMUSG00000041219	1312.55	1.03861	0.0841528	1.3833e-35	3.53429e-34	Arhgap11a	High	FALSE	3.53429e-34
1239	ENSMUSG00000028551	312.683	1.04044	0.176453	7.35944e-10	5.69295e-09	Cdkn2c	High	FALSE	5.69295e-09
1236	ENSMUSG00000005667	863.821	1.04554	0.121174	1.2066e-18	1.60174e-17	Mthfd2	High	FALSE	1.60174e-17
1235	ENSMUSG00000036986	6641.75	1.04622	0.0791504	1.21311e-40	3.60832e-39	Pml	High	FALSE	3.60832e-39
1234	ENSMUSG00000097855	458.332	1.04642	0.133609	1.12234e-15	1.29757e-14	A930007I19Rik	High	FALSE	1.29757e-14
1233	ENSMUSG00000054676	2771.52	1.04672	0.0716555	6.77692e-49	2.51266e-47	1600014C10Rik	High	FALSE	2.51266e-47
1232	ENSMUSG00000087142	63.4798	1.04718	0.405151	0.00137638	0.00469381	Gm12454	High	FALSE	0.00469381
1231	ENSMUSG00000088672	13.6605	1.04848	0.810062	0.0195252	0.0487305	Gm23664	High	FALSE	0.0487305
1230	ENSMUSG00000090272	13201.9	1.04855	0.0579592	8.08493e-74	5.07473e-72	Mndal	High	FALSE	5.07473e-72
1229	ENSMUSG00000010358	2165.79	1.05153	0.0821658	3.60458e-38	1.00644e-36	Ifi35	High	FALSE	1.00644e-36
1228	ENSMUSG00000023186	398.032	1.05263	0.13799	5.72835e-15	6.40892e-14	Vwa5a	High	FALSE	6.40892e-14
1227	ENSMUSG00000082769	109.613	1.05272	0.265096	1.45546e-05	7.07235e-05	Gm15793	High	FALSE	7.07235e-05
1226	ENSMUSG00000047735	9157.45	1.05273	0.0702165	1.44913e-51	5.71867e-50	Samd9l	High	FALSE	5.71867e-50
1225	ENSMUSG00000028545	21.3014	1.05317	0.801544	0.0128851	0.0341796	Bend5	High	FALSE	0.0341796
1224	ENSMUSG00000037725	263.593	1.05436	0.176146	4.62608e-10	3.64215e-09	Ckap2	High	FALSE	3.64215e-09
1223	ENSMUSG00000079227	10019.9	1.05437	0.0563292	1.21012e-78	8.24483e-77	Ccr5	High	FALSE	8.24483e-77
1222	ENSMUSG00000070291	140.416	1.0546	0.24808	4.13445e-06	2.17185e-05	Ddx43	High	FALSE	2.17185e-05
1221	ENSMUSG00000069844	524.96	1.05571	0.145159	6.68309e-14	7.03755e-13	Sco1	High	FALSE	7.03755e-13
1220	ENSMUSG00000040997	248.3	1.05586	0.173816	2.82345e-10	2.26658e-09	Abhd4	High	FALSE	2.26658e-09
1219	ENSMUSG00000025500	129.936	1.05703	0.26421	1.15153e-05	5.68912e-05	Lmntd2	High	FALSE	5.68912e-05
1218	ENSMUSG00000026603	100.449	1.05889	0.274991	2.37283e-05	0.000110841	Smyd2	High	FALSE	0.000110841
1217	ENSMUSG00000113680	14.4723	1.06015	0.861809	0.0176348	0.0446982	Gm47405	High	FALSE	0.0446982
1216	ENSMUSG00000033287	388.767	1.06053	0.145784	7.48858e-14	7.83402e-13	Kctd17	High	FALSE	7.83402e-13
1215	ENSMUSG00000103558	346.677	1.06212	0.160366	7.07651e-12	6.38488e-11	Gm38220	High	FALSE	6.38488e-11
1214	ENSMUSG00000052013	541.906	1.06216	0.155682	1.49556e-12	1.4159e-11	Btla	High	FALSE	1.4159e-11
1213	ENSMUSG00000031996	3515.76	1.06327	0.0704391	3.28641e-52	1.31646e-50	Aplp2	High	FALSE	1.31646e-50
1212	ENSMUSG00000022422	108.667	1.06396	0.319916	0.000126601	0.000525078	Dscc1	High	FALSE	0.000525078
1211	ENSMUSG00000107802	8.71057	1.0657	1.32104	0.0154456	0.0398913	1700126G02Rik	High	FALSE	0.0398913
1210	ENSMUSG00000091549	402.845	1.06582	0.169084	5.42662e-11	4.59217e-10	Gm6548	High	FALSE	4.59217e-10
1209	ENSMUSG00000021458	3851.91	1.06649	0.0704979	2.11765e-52	8.52569e-51	Aopep	High	FALSE	8.52569e-51
1208	ENSMUSG00000112975	28.6022	1.0675	0.501245	0.00544935	0.0160649	Gm21297	High	FALSE	0.0160649
1207	ENSMUSG00000078429	1989.11	1.06839	0.0894252	1.25906e-33	3.01399e-32	Ctdsp2	High	FALSE	3.01399e-32
1206	ENSMUSG00000025017	11953.1	1.06969	0.0689572	4.90931e-55	2.15618e-53	Pik3ap1	High	FALSE	2.15618e-53
1205	ENSMUSG00000018341	3398.33	1.07052	0.0911507	1.08912e-32	2.53117e-31	Il12rb2	High	FALSE	2.53117e-31
1204	ENSMUSG00000106734	4104.85	1.07111	0.0733292	4.59255e-49	1.7228e-47	Gm20559	High	FALSE	1.7228e-47
1203	ENSMUSG00000038482	1408.48	1.07151	0.084776	3.00568e-37	8.04021e-36	Tfdp1	High	FALSE	8.04021e-36
1202	ENSMUSG00000030978	1496.78	1.07292	0.0952362	3.76061e-30	7.97279e-29	Rrm1	High	FALSE	7.97279e-29
1201	ENSMUSG00000038587	493.362	1.07404	0.137794	1.31705e-15	1.51718e-14	Akap12	High	FALSE	1.51718e-14
1200	ENSMUSG00000005883	195.188	1.07517	0.209611	5.75679e-08	3.73091e-07	Spo11	High	FALSE	3.73091e-07
1199	ENSMUSG00000074785	1290.29	1.07616	0.101414	4.93753e-27	9.2829e-26	Plxnc1	High	FALSE	9.2829e-26
1198	ENSMUSG00000040276	117.171	1.07642	0.31526	9.22722e-05	0.000391457	Pacsin1	High	FALSE	0.000391457
1197	ENSMUSG00000052565	11012.8	1.07722	0.0578528	6.16042e-77	4.09231e-75	H1f3	High	FALSE	4.09231e-75
1196	ENSMUSG00000079563	3334.13	1.07741	0.0719688	1.51177e-51	5.95116e-50	Pglyrp2	High	FALSE	5.95116e-50
1195	ENSMUSG00000099375	155.622	1.07769	0.250526	2.89584e-06	1.54668e-05	Gm28187	High	FALSE	1.54668e-05
1194	ENSMUSG00000117546	57.7985	1.07839	0.455389	0.00205518	0.00670605	Gm54542	High	FALSE	0.00670605
1193	ENSMUSG00000102863	231.628	1.07862	0.187069	1.67114e-09	1.25497e-08	Gm37639	High	FALSE	1.25497e-08
1192	ENSMUSG00000094777	42.1356	1.07894	0.414271	0.00161796	0.00542145	H2ac24	High	FALSE	0.00542145
1191	ENSMUSG00000106773	13.1456	1.07935	0.956453	0.0158016	0.0406789	Gm43799	High	FALSE	0.0406789
1190	ENSMUSG00000015027	490.591	1.07956	0.153273	3.32188e-13	3.30386e-12	Galns	High	FALSE	3.30386e-12
1189	ENSMUSG00000021356	866.531	1.07973	0.107277	1.62654e-24	2.72967e-23	Irf4	High	FALSE	2.72967e-23
1188	ENSMUSG00000027248	9698.1	1.08075	0.0684332	3.65884e-57	1.66665e-55	Pdia3	High	FALSE	1.66665e-55
1187	ENSMUSG00000060675	2239.44	1.08124	0.076304	2.59353e-46	9.10764e-45	Plaat3	High	FALSE	9.10764e-45
1186	ENSMUSG00000023072	285.162	1.08133	0.165203	1.32501e-11	1.17164e-10	Cep89	High	FALSE	1.17164e-10
1185	ENSMUSG00000037759	111.209	1.08144	0.28528	2.48284e-05	0.000115641	Ptger2	High	FALSE	0.000115641
1184	ENSMUSG00000019773	423.353	1.08165	0.15631	7.58334e-13	7.35408e-12	Fbxo5	High	FALSE	7.35408e-12
1183	ENSMUSG00000055612	295.29	1.0817	0.192967	3.53698e-09	2.5597e-08	Cdca7	High	FALSE	2.5597e-08
1182	ENSMUSG00000038866	4825.33	1.082	0.0703915	4.72496e-54	2.00346e-52	Zcchc2	High	FALSE	2.00346e-52
1181	ENSMUSG00000024220	491.194	1.08423	0.135417	2.49959e-16	2.9651e-15	Zfp523	High	FALSE	2.9651e-15
1180	ENSMUSG00000036053	14.9602	1.08451	0.727689	0.0159779	0.0410816	Fmnl2	High	FALSE	0.0410816
1179	ENSMUSG00000029408	765.602	1.08578	0.107891	1.84795e-24	3.09148e-23	Abcb9	High	FALSE	3.09148e-23
1178	ENSMUSG00000062007	1022.77	1.08812	0.253824	3.07997e-06	1.63898e-05	Hsh2d	High	FALSE	1.63898e-05
1177	ENSMUSG00000033762	113.48	1.08966	0.248942	2.48563e-06	1.33769e-05	Recql4	High	FALSE	1.33769e-05
1176	ENSMUSG00000116220	652.896	1.09055	0.117369	3.26839e-21	4.8836e-20	A430088P11Rik	High	FALSE	4.8836e-20
1175	ENSMUSG00000038943	1765.05	1.09221	0.0833939	6.4171e-40	1.88412e-38	Prc1	High	FALSE	1.88412e-38
1174	ENSMUSG00000038252	2708.95	1.09258	0.0673238	7.85605e-60	3.79542e-58	Ncapd2	High	FALSE	3.79542e-58
1173	ENSMUSG00000027030	2589.87	1.09345	0.0716234	3.02376e-53	1.25215e-51	Stk39	High	FALSE	1.25215e-51
1172	ENSMUSG00000091831	334.34	1.09397	0.17854	1.5777e-10	1.29456e-09	Gm4707	High	FALSE	1.29456e-09
1171	ENSMUSG00000109096	131.687	1.09413	0.232711	5.36456e-07	3.11008e-06	Gm44888	High	FALSE	3.11008e-06
1170	ENSMUSG00000111425	81.067	1.09418	0.304468	6.05168e-05	0.000264988	Gm47324	High	FALSE	0.000264988
1169	ENSMUSG00000063488	388.35	1.09461	0.161586	2.25371e-12	2.11483e-11	Zkscan7	High	FALSE	2.11483e-11
1168	ENSMUSG00000120093	18.8867	1.09556	0.729768	0.0121029	0.032359	NA	High	FALSE	0.032359
1167	ENSMUSG00000033970	263.488	1.09702	0.178031	1.41344e-10	1.16337e-09	Rfc3	High	FALSE	1.16337e-09
1166	ENSMUSG00000029469	14.4539	1.09712	0.810124	0.0161215	0.0414023	Ift81	High	FALSE	0.0414023
1165	ENSMUSG00000031176	239.537	1.09729	0.183061	4.04894e-10	3.20836e-09	Dynlt3	High	FALSE	3.20836e-09
1164	ENSMUSG00000005447	94.602	1.09785	0.275296	1.32896e-05	6.49929e-05	Pafah1b3	High	FALSE	6.49929e-05
1163	ENSMUSG00000100302	51.5183	1.09838	0.372422	0.000571224	0.00211447	Gm29670	High	FALSE	0.00211447
1162	ENSMUSG00000104342	14.5453	1.10145	0.836967	0.0154642	0.0399199	Gm36401	High	FALSE	0.0399199
1161	ENSMUSG00000065601	85.663	1.10333	0.281591	1.82125e-05	8.70651e-05	Mir146	High	FALSE	8.70651e-05
1160	ENSMUSG00000026833	10.9851	1.10392	0.96782	0.0188166	0.0471911	Olfm1	High	FALSE	0.0471911
1159	ENSMUSG00000024525	653.19	1.10453	0.114429	1.06884e-22	1.69388e-21	Impa2	High	FALSE	1.69388e-21
1158	ENSMUSG00000026131	63.2354	1.10524	0.340121	0.000207082	0.000825376	Dst	High	FALSE	0.000825376
1157	ENSMUSG00000107215	1125.72	1.10579	0.0989703	8.99659e-30	1.87739e-28	Gm43197	High	FALSE	1.87739e-28
1156	ENSMUSG00000038732	160.449	1.1058	0.234974	4.49378e-07	2.63205e-06	Mboat1	High	FALSE	2.63205e-06
1155	ENSMUSG00000024124	133.407	1.10654	0.274501	8.60208e-06	4.32764e-05	Prss30	High	FALSE	4.32764e-05
1154	ENSMUSG00000059326	29.9064	1.10664	0.482295	0.00355489	0.010956	Csf2ra	High	FALSE	0.010956
1153	ENSMUSG00000108348	499.546	1.10692	0.121838	2.46028e-20	3.53054e-19	Pnma8c	High	FALSE	3.53054e-19
1152	ENSMUSG00000049804	93.6596	1.10705	0.287057	2.08323e-05	9.83214e-05	Armcx4	High	FALSE	9.83214e-05
1151	ENSMUSG00000034177	266.144	1.10757	0.221752	8.14378e-08	5.21431e-07	Rnf43	High	FALSE	5.21431e-07
1150	ENSMUSG00000021338	14.4629	1.10833	1.01956	0.013076	0.0346354	Carmil1	High	FALSE	0.0346354
1149	ENSMUSG00000020290	4281.55	1.1087	0.0810218	1.98713e-43	6.40016e-42	Xpo1	High	FALSE	6.40016e-42
1148	ENSMUSG00000020191	28.3255	1.10878	0.51687	0.00478313	0.0142724	Spmip7	High	FALSE	0.0142724
1147	ENSMUSG00000049897	24.3229	1.10939	0.540615	0.00604857	0.01761	Stkld1	High	FALSE	0.01761
1146	ENSMUSG00000047067	126.694	1.11012	0.276544	9.38043e-06	4.69404e-05	Dusp28	High	FALSE	4.69404e-05
1145	ENSMUSG00000039286	14.1094	1.11033	1.07108	0.0109722	0.0296945	Fndc3b	High	FALSE	0.0296945
1144	ENSMUSG00000033373	134.828	1.11211	0.227245	2.00555e-07	1.22507e-06	Fntb	High	FALSE	1.22507e-06
1143	ENSMUSG00000076923	17.7262	1.11269	0.871812	0.0121667	0.0324888	Traj5	High	FALSE	0.0324888
1142	ENSMUSG00000007080	939.058	1.11429	0.105767	1.10926e-26	2.04923e-25	Pole	High	FALSE	2.04923e-25
1141	ENSMUSG00000063268	3739.18	1.11476	0.0698814	4.13432e-58	1.92167e-56	Parp10	High	FALSE	1.92167e-56
1140	ENSMUSG00000074403	699.577	1.11501	0.107834	9.92384e-26	1.74824e-24	H3c13	High	FALSE	1.74824e-24
1139	ENSMUSG00000022364	358.566	1.11561	0.151158	3.27769e-14	3.51657e-13	Tbc1d31	High	FALSE	3.51657e-13
1138	ENSMUSG00000111617	10.8173	1.11584	1.23011	0.0133716	0.035266	Gm47148	High	FALSE	0.035266
1137	ENSMUSG00000058385	769.93	1.12184	0.105891	6.62559e-27	1.23836e-25	H2bc8	High	FALSE	1.23836e-25
1136	ENSMUSG00000040483	2474.68	1.12214	0.0740586	1.60626e-52	6.4832e-51	Xaf1	High	FALSE	6.4832e-51
1135	ENSMUSG00000033545	2407.74	1.12331	0.0792271	2.40726e-46	8.49092e-45	Znrf1	High	FALSE	8.49092e-45
1134	ENSMUSG00000055866	52.8049	1.12366	0.424497	0.00112029	0.00390057	Per2	High	FALSE	0.00390057
1133	ENSMUSG00000064065	8674.79	1.12423	0.0558595	1.58435e-90	1.35076e-88	Ipcef1	High	FALSE	1.35076e-88
1132	ENSMUSG00000030530	5880.12	1.12527	0.0772133	5.09454e-49	1.90216e-47	Furin	High	FALSE	1.90216e-47
1131	ENSMUSG00000024308	12098.7	1.12691	0.0589871	4.31389e-82	3.1989e-80	Tapbp	High	FALSE	3.1989e-80
1130	ENSMUSG00000033446	1012.46	1.1271	0.100804	9.66786e-30	2.00958e-28	Lpar6	High	FALSE	2.00958e-28
1129	ENSMUSG00000116639	314.775	1.12835	0.162312	6.59466e-13	6.4148e-12	Gm49730	High	FALSE	6.4148e-12
1128	ENSMUSG00000024042	575.989	1.12894	0.120544	1.64776e-21	2.4948e-20	Sik1	High	FALSE	2.4948e-20
1127	ENSMUSG00000019832	11.8736	1.12949	0.975314	0.0163086	0.0418018	Rab32	High	FALSE	0.0418018
1126	ENSMUSG00000109719	139.864	1.13012	0.22794	1.3039e-07	8.14263e-07	Gm45266	High	FALSE	8.14263e-07
1125	ENSMUSG00000025574	491.549	1.13039	0.140584	1.61034e-16	1.92745e-15	Tk1	High	FALSE	1.92745e-15
1124	ENSMUSG00000042419	593.914	1.13062	0.121232	2.18897e-21	3.29234e-20	Nfkbil1	High	FALSE	3.29234e-20
1123	ENSMUSG00000030102	9483.73	1.13205	0.053958	5.9077e-98	5.70827e-96	Itpr1	High	FALSE	5.70827e-96
1122	ENSMUSG00000024095	2092.93	1.13339	0.0782968	2.95672e-48	1.08366e-46	Hnrnpll	High	FALSE	1.08366e-46
1121	ENSMUSG00000043336	1178.04	1.13376	0.0941132	3.92811e-34	9.53209e-33	Filip1l	High	FALSE	9.53209e-33
1120	ENSMUSG00000030691	3665.88	1.1338	0.0824942	4.74046e-44	1.54554e-42	Fchsd2	High	FALSE	1.54554e-42
1119	ENSMUSG00000020042	1535.53	1.13574	0.0978471	6.39596e-32	1.44845e-30	Abtb3	High	FALSE	1.44845e-30
1118	ENSMUSG00000038515	7.36302	1.1361	1.411	0.0159786	0.0410816	Grtp1	High	FALSE	0.0410816
1117	ENSMUSG00000029455	34.3978	1.1379	0.477025	0.00247884	0.00793896	Aldh2	High	FALSE	0.00793896
1116	ENSMUSG00000021360	11.6558	1.13884	0.842486	0.0174647	0.0443235	Gcnt2	High	FALSE	0.0443235
1115	ENSMUSG00000029516	1243.15	1.14039	0.0980153	4.73538e-32	1.07698e-30	Cit	High	FALSE	1.07698e-30
1114	ENSMUSG00000005611	131.991	1.14049	0.233758	2.03647e-07	1.24301e-06	Irag1	High	FALSE	1.24301e-06
1113	ENSMUSG00000044468	1346.04	1.14098	0.0912484	1.33008e-36	3.50505e-35	Tent5c	High	FALSE	3.50505e-35
1112	ENSMUSG00000047246	3848.01	1.1414	0.0702622	5.19492e-60	2.5328e-58	H2bc6	High	FALSE	2.5328e-58
1111	ENSMUSG00000024696	2801.49	1.14198	0.0772509	4.62725e-50	1.76912e-48	Lpxn	High	FALSE	1.76912e-48
1110	ENSMUSG00000025758	724.56	1.14217	0.121426	9.12789e-22	1.3966e-20	Plk4	High	FALSE	1.3966e-20
1109	ENSMUSG00000025225	2473.93	1.14237	0.0933738	1.82044e-35	4.6363e-34	Nfkb2	High	FALSE	4.6363e-34
1108	ENSMUSG00000038740	400.074	1.14605	0.141723	1.30196e-16	1.56658e-15	Mvb12b	High	FALSE	1.56658e-15
1107	ENSMUSG00000097709	44.9314	1.147	0.463633	0.00162139	0.00543062	2810429I04Rik	High	FALSE	0.00543062
1106	ENSMUSG00000052724	41.919	1.14892	0.417471	0.000922695	0.0032814	Gm9888	High	FALSE	0.0032814
1105	ENSMUSG00000040253	11430.4	1.14962	0.0605166	3.34873e-81	2.42677e-79	Gbp7	High	FALSE	2.42677e-79
1104	ENSMUSG00000015316	1626.33	1.15009	0.0827032	1.16048e-44	3.81475e-43	Slamf1	High	FALSE	3.81475e-43
1103	ENSMUSG00000033880	9288.26	1.15229	0.081544	3.9731e-46	1.38304e-44	Lgals3bp	High	FALSE	1.38304e-44
1102	ENSMUSG00000043263	16296	1.15232	0.0610085	2.54485e-80	1.7795e-78	Ifi209	High	FALSE	1.7795e-78
1101	ENSMUSG00000081058	46.4767	1.15297	0.453235	0.00134697	0.00459945	H3c15	High	FALSE	0.00459945
1100	ENSMUSG00000040841	10.8348	1.15353	1.12832	0.0143088	0.0373182	Six5	High	FALSE	0.0373182
1099	ENSMUSG00000026466	4745.31	1.15467	0.0632311	2.9967e-75	1.95805e-73	Tor1aip1	High	FALSE	1.95805e-73
1098	ENSMUSG00000104101	28.5716	1.15533	0.504576	0.00327334	0.0101967	Gm37881	High	FALSE	0.0101967
1097	ENSMUSG00000025245	531.795	1.15686	0.139595	1.97303e-17	2.48076e-16	Lztfl1	High	FALSE	2.48076e-16
1096	ENSMUSG00000019806	234.449	1.15725	0.184754	6.969e-11	5.84158e-10	Aig1	High	FALSE	5.84158e-10
1095	ENSMUSG00000039377	71.4235	1.15759	0.3713	0.000241691	0.000951663	Hlx	High	FALSE	0.000951663
1094	ENSMUSG00000037493	17.8423	1.15789	0.652264	0.00917661	0.0254617	Cib2	High	FALSE	0.0254617
1093	ENSMUSG00000066357	1315.27	1.1588	0.0937691	8.2316e-36	2.10652e-34	Wdr6	High	FALSE	2.10652e-34
1092	ENSMUSG00000031749	208.392	1.15915	0.205643	2.86899e-09	2.09338e-08	St3gal2	High	FALSE	2.09338e-08
1091	ENSMUSG00000040495	36.7321	1.15954	0.464164	0.00174654	0.00581196	Chrm4	High	FALSE	0.00581196
1090	ENSMUSG00000047749	153.186	1.15994	0.278299	3.60152e-06	1.90255e-05	Zc3hav1l	High	FALSE	1.90255e-05
1089	ENSMUSG00000022564	2260.79	1.16033	0.0918523	2.11054e-37	5.7031e-36	Grina	High	FALSE	5.7031e-36
1088	ENSMUSG00000046031	360.638	1.16115	0.160693	8.37769e-14	8.72407e-13	Calhm6	High	FALSE	8.72407e-13
1087	ENSMUSG00000001156	3066.73	1.1622	0.0696479	2.98155e-63	1.53834e-61	Mxd1	High	FALSE	1.53834e-61
1086	ENSMUSG00000109214	43.2505	1.16221	0.409289	0.000708546	0.00258143	Gm44659	High	FALSE	0.00258143
1085	ENSMUSG00000055799	29.2232	1.16268	0.525928	0.0034514	0.0106825	Tcf7l1	High	FALSE	0.0106825
1084	ENSMUSG00000039157	8159.31	1.16467	0.0715142	1.8112e-60	8.88493e-59	Eeig1	High	FALSE	8.88493e-59
1083	ENSMUSG00000121280	142.733	1.16686	0.224296	3.67948e-08	2.44221e-07	Gm57189	High	FALSE	2.44221e-07
1082	ENSMUSG00000042476	21.8291	1.16745	0.598458	0.00628923	0.0182175	Abcb4	High	FALSE	0.0182175
1081	ENSMUSG00000057265	133.195	1.16768	0.292709	8.44338e-06	4.25049e-05	Bbof1	High	FALSE	4.25049e-05
1080	ENSMUSG00000051682	8.98925	1.16841	1.20096	0.0167561	0.0428251	Treml4	High	FALSE	0.0428251
1079	ENSMUSG00000056895	317.314	1.16863	0.15717	1.98494e-14	2.15278e-13	H2bc27	High	FALSE	2.15278e-13
1078	ENSMUSG00000038068	18.1094	1.16869	0.654009	0.00885834	0.0246731	Rnf144b	High	FALSE	0.0246731
1077	ENSMUSG00000120140	759.969	1.16916	0.153939	3.37808e-15	3.81422e-14	Gm57204	High	FALSE	3.81422e-14
1076	ENSMUSG00000027778	458.865	1.16944	0.136599	2.04189e-18	2.6904e-17	Ift80	High	FALSE	2.6904e-17
1075	ENSMUSG00000056155	19.0894	1.17152	0.901289	0.00956947	0.0263818	Nanos3	High	FALSE	0.0263818
1074	ENSMUSG00000034275	109.287	1.17181	0.268006	2.05134e-06	1.11516e-05	Igsf9b	High	FALSE	1.11516e-05
1073	ENSMUSG00000120808	514.403	1.17464	0.13182	9.056e-20	1.27207e-18	Gm57030	High	FALSE	1.27207e-18
1072	ENSMUSG00000025324	3704.88	1.17688	0.084106	2.20455e-45	7.47812e-44	Atp10a	High	FALSE	7.47812e-44
1071	ENSMUSG00000039531	3488.67	1.17695	0.0694763	3.8162e-65	2.03484e-63	Zup1	High	FALSE	2.03484e-63
1070	ENSMUSG00000040907	12.5965	1.18088	0.857026	0.0137292	0.0360601	Atp1a3	High	FALSE	0.0360601
1069	ENSMUSG00000031488	2919.03	1.18107	0.0688455	1.29856e-66	7.16365e-65	Rab11fip1	High	FALSE	7.16365e-65
1068	ENSMUSG00000035208	10926.3	1.18293	0.0653262	2.9179e-74	1.86827e-72	Slfn8	High	FALSE	1.86827e-72
1067	ENSMUSG00000076435	794.208	1.18327	0.109189	4.73068e-28	9.29977e-27	Acsf2	High	FALSE	9.29977e-27
1066	ENSMUSG00000058773	3124.56	1.18657	0.0646199	4.02374e-76	2.65085e-74	H1f5	High	FALSE	2.65085e-74
1065	ENSMUSG00000063568	72.7951	1.1871	0.305075	1.78596e-05	8.54294e-05	Jazf1	High	FALSE	8.54294e-05
1064	ENSMUSG00000034422	16436.2	1.18914	0.058908	2.96544e-91	2.56946e-89	Parp14	High	FALSE	2.56946e-89
1063	ENSMUSG00000117465	376.153	1.18915	0.171222	5.29596e-13	5.18668e-12	Gm49980	High	FALSE	5.18668e-12
1062	ENSMUSG00000018171	4659.8	1.19069	0.0698602	7.04019e-66	3.81775e-64	Vmp1	High	FALSE	3.81775e-64
1061	ENSMUSG00000034438	3918.34	1.19117	0.0729889	1.1415e-60	5.61694e-59	Gbp8	High	FALSE	5.61694e-59
1060	ENSMUSG00000057777	14.4977	1.19136	0.765277	0.0114164	0.0307349	Mab21l2	High	FALSE	0.0307349
1059	ENSMUSG00000021930	290.352	1.19165	0.169702	3.89247e-13	3.85212e-12	Spryd7	High	FALSE	3.85212e-12
1058	ENSMUSG00000020707	183.689	1.19239	0.199684	4.30166e-10	3.40016e-09	Rnf135	High	FALSE	3.40016e-09
1057	ENSMUSG00000009035	1970.2	1.19247	0.0999649	1.10587e-33	2.65526e-32	Tmem184b	High	FALSE	2.65526e-32
1056	ENSMUSG00000052566	542.084	1.19519	0.137314	5.2589e-19	7.12343e-18	Hook2	High	FALSE	7.12343e-18
1055	ENSMUSG00000047669	26.5043	1.19532	0.679423	0.00558865	0.016427	Msl3l2	High	FALSE	0.016427
1054	ENSMUSG00000028212	154.884	1.19596	0.251987	2.87924e-07	1.72441e-06	Ccne2	High	FALSE	1.72441e-06
1053	ENSMUSG00000032578	818.63	1.19762	0.112955	4.87343e-27	9.17321e-26	Cish	High	FALSE	9.17321e-26
1052	ENSMUSG00000060519	1885.69	1.19771	0.0941671	6.62996e-38	1.82874e-36	Tor3a	High	FALSE	1.82874e-36
1051	ENSMUSG00000076617	2425.32	1.1979	0.235593	5.26392e-08	3.42821e-07	Ighm	High	FALSE	3.42821e-07
1050	ENSMUSG00000040528	161.634	1.1992	0.208273	1.54713e-09	1.16514e-08	Milr1	High	FALSE	1.16514e-08
1049	ENSMUSG00000078920	4400.15	1.2021	0.07174	7.43644e-64	3.88718e-62	Ifi47	High	FALSE	3.88718e-62
1048	ENSMUSG00000079067	37.3301	1.20367	0.484751	0.00155099	0.00521896	Hmgn2-ps1	High	FALSE	0.00521896
1047	ENSMUSG00000103445	137.22	1.20485	0.243917	1.25249e-07	7.84e-07	Gm36948	High	FALSE	7.84e-07
1046	ENSMUSG00000022106	2260.28	1.2052	0.0727705	2.48437e-62	1.25741e-60	Rcbtb2	High	FALSE	1.25741e-60
1045	ENSMUSG00000087390	9.23908	1.20521	1.31983	0.0123002	0.032815	Gm7598	High	FALSE	0.032815
1044	ENSMUSG00000021965	143.119	1.20545	0.22989	2.70537e-08	1.82529e-07	Ska3	High	FALSE	1.82529e-07
1043	ENSMUSG00000028459	480.589	1.20646	0.136905	2.06388e-19	2.8464e-18	Cd72	High	FALSE	2.8464e-18
1042	ENSMUSG00000032221	1374.48	1.20775	0.0926577	1.28841e-39	3.74155e-38	Mns1	High	FALSE	3.74155e-38
1041	ENSMUSG00000029360	33.5696	1.20837	0.489046	0.00173725	0.00578829	Gm9754	High	FALSE	0.00578829
1040	ENSMUSG00000103756	28.0542	1.20846	0.512208	0.00249156	0.00797489	Gm37285	High	FALSE	0.00797489
1039	ENSMUSG00000005410	1677.71	1.20877	0.0908075	4.32526e-41	1.30602e-39	Mcm5	High	FALSE	1.30602e-39
1038	ENSMUSG00000028175	182.273	1.20877	0.208725	1.164e-09	8.87504e-09	Depdc1a	High	FALSE	8.87504e-09
1037	ENSMUSG00000036381	265.856	1.21047	0.198104	1.38902e-10	1.14445e-09	P2ry14	High	FALSE	1.14445e-09
1036	ENSMUSG00000051517	82.7922	1.21268	0.311742	1.48095e-05	7.18964e-05	Arhgef39	High	FALSE	7.18964e-05
1035	ENSMUSG00000038418	445.494	1.21326	0.14707	2.57127e-17	3.20765e-16	Egr1	High	FALSE	3.20765e-16
1034	ENSMUSG00000037544	623.023	1.21379	0.118715	2.65588e-25	4.58254e-24	Dlgap5	High	FALSE	4.58254e-24
1033	ENSMUSG00000022517	464.921	1.21428	0.160982	5.25051e-15	5.89499e-14	Mgrn1	High	FALSE	5.89499e-14
1032	ENSMUSG00000064288	2157.81	1.21579	0.0788343	2.71809e-54	1.16178e-52	H4c12	High	FALSE	1.16178e-52
1031	ENSMUSG00000043931	9709.11	1.21638	0.0558433	8.24589e-106	9.1933e-104	Gimap7	High	FALSE	1e-100
1030	ENSMUSG00000016496	1921.12	1.21687	0.0857413	1.46473e-46	5.20092e-45	Cd274	High	FALSE	5.20092e-45
1029	ENSMUSG00000023045	1235.99	1.21979	0.097998	2.14302e-36	5.5736e-35	Soat2	High	FALSE	5.5736e-35
1028	ENSMUSG00000063954	166.489	1.22029	0.282909	1.64408e-06	9.04784e-06	H2ac19	High	FALSE	9.04784e-06
1027	ENSMUSG00000042724	12.9232	1.22069	0.865424	0.0125247	0.0333302	Map3k9	High	FALSE	0.0333302
1026	ENSMUSG00000090698	24.1368	1.22101	0.559926	0.00382631	0.0116864	Apold1	High	FALSE	0.0116864
1025	ENSMUSG00000026864	9376.62	1.22163	0.0719677	1.58793e-65	8.55282e-64	Hspa5	High	FALSE	8.55282e-64
1024	ENSMUSG00000043419	34.9585	1.22236	0.569356	0.00280737	0.00886821	Rnf227	High	FALSE	0.00886821
1023	ENSMUSG00000069274	1060.52	1.22422	0.0968475	2.22254e-37	5.98546e-36	H4c6	High	FALSE	5.98546e-36
1022	ENSMUSG00000099974	1025.09	1.22428	0.106454	2.02119e-31	4.47554e-30	Bcl2a1d	High	FALSE	4.47554e-30
1021	ENSMUSG00000005233	299.091	1.22497	0.163425	1.07175e-14	1.18167e-13	Spc25	High	FALSE	1.18167e-13
1020	ENSMUSG00000024334	80.5761	1.226	0.351506	5.716e-05	0.000251186	H2-Oa	High	FALSE	0.000251186
1019	ENSMUSG00000032400	199.665	1.22662	0.200834	1.59121e-10	1.30497e-09	Zwilch	High	FALSE	1.30497e-09
1018	ENSMUSG00000002835	960.186	1.22694	0.131126	9.00012e-22	1.37838e-20	Chaf1a	High	FALSE	1.37838e-20
1017	ENSMUSG00000109690	51.3293	1.22774	0.46644	0.00081269	0.00292147	Gm6376	High	FALSE	0.00292147
1016	ENSMUSG00000090626	624.142	1.22844	0.122533	1.93184e-24	3.22506e-23	Tex9	High	FALSE	3.22506e-23
1015	ENSMUSG00000024054	14562.1	1.22864	0.0644835	8.34655e-82	6.1606e-80	Smchd1	High	FALSE	6.1606e-80
1014	ENSMUSG00000062175	136.259	1.22872	0.23686	3.53227e-08	2.35037e-07	Tgif2	High	FALSE	2.35037e-07
1013	ENSMUSG00000098934	213.788	1.2312	0.189044	1.28245e-11	1.13653e-10	Gvin-ps4	High	FALSE	1.13653e-10
1012	ENSMUSG00000079020	890.488	1.23284	0.105813	3.76262e-32	8.60651e-31	Slc45a4	High	FALSE	8.60651e-31
1011	ENSMUSG00000029406	2640.49	1.23473	0.0948057	1.01556e-39	2.95997e-38	Pitpnm2	High	FALSE	2.95997e-38
1010	ENSMUSG00000039997	17408.6	1.2382	0.0605925	7.15959e-94	6.30637e-92	Ifi203	High	FALSE	6.30637e-92
1009	ENSMUSG00000045659	146.964	1.23924	0.229298	1.03455e-08	7.22147e-08	Plekha7	High	FALSE	7.22147e-08
1008	ENSMUSG00000038642	3306.51	1.2396	0.0830161	2.62827e-51	1.02451e-49	Ctss	High	FALSE	1.02451e-49
1007	ENSMUSG00000110649	45.9877	1.23963	0.386026	0.000205074	0.000818192	Gm40466	High	FALSE	0.000818192
1006	ENSMUSG00000087336	10.0486	1.23981	1.61429	0.00613417	0.0178364	Gm15860	High	FALSE	0.0178364
1005	ENSMUSG00000051790	27.0569	1.24071	0.520935	0.00222789	0.00721935	Nlgn2	High	FALSE	0.00721935
1004	ENSMUSG00000028082	82.7647	1.24228	0.308551	8.19293e-06	4.13093e-05	Sh3d19	High	FALSE	4.13093e-05
1003	ENSMUSG00000020649	802.148	1.2433	0.108441	3.53882e-31	7.72869e-30	Rrm2	High	FALSE	7.72869e-30
1002	ENSMUSG00000030671	9005.92	1.24331	0.0592175	1.14438e-98	1.13322e-96	Pde3b	High	FALSE	1.13322e-96
1001	ENSMUSG00000033721	758.232	1.24339	0.1093	9.51878e-31	2.04801e-29	Vav3	High	FALSE	2.04801e-29
1000	ENSMUSG00000114104	186.713	1.24359	0.204904	2.09756e-10	1.70707e-09	Gm47585	High	FALSE	1.70707e-09
999	ENSMUSG00000033952	1076.84	1.24482	0.102431	8.23102e-35	2.06008e-33	Aspm	High	FALSE	2.06008e-33
998	ENSMUSG00000076606	9.27078	1.24569	0.975046	0.0158271	0.0407182	Igkj3	High	FALSE	0.0407182
997	ENSMUSG00000041912	20.1743	1.24921	0.629424	0.00510679	0.0151503	Tdrkh	High	FALSE	0.0151503
996	ENSMUSG00000106333	32.3403	1.24921	0.529764	0.0019281	0.00633807	4930428O21Rik	High	FALSE	0.00633807
995	ENSMUSG00000074227	503.943	1.24929	0.136133	7.0993e-21	1.04413e-19	Spint2	High	FALSE	1.04413e-19
994	ENSMUSG00000024805	890.128	1.25083	0.112058	7.72492e-30	1.61838e-28	Pcgf5	High	FALSE	1.61838e-28
993	ENSMUSG00000050075	2624.27	1.25144	0.0922316	6.91245e-43	2.2041e-41	Gpr171	High	FALSE	2.2041e-41
992	ENSMUSG00000044055	27.9139	1.25198	0.559375	0.00258285	0.00822581	Otos	High	FALSE	0.00822581
991	ENSMUSG00000036402	151.359	1.25263	0.217292	1.38227e-09	1.04443e-08	Gng12	High	FALSE	1.04443e-08
990	ENSMUSG00000040548	946.597	1.25334	0.0962692	1.73098e-39	5.01763e-38	Tex2	High	FALSE	5.01763e-38
989	ENSMUSG00000031628	2030.74	1.25437	0.0891853	8.34656e-46	2.86787e-44	Casp3	High	FALSE	2.86787e-44
988	ENSMUSG00000114409	20.9379	1.2549	0.695164	0.00574916	0.0168429	Gm9042	High	FALSE	0.0168429
987	ENSMUSG00000046879	4864.76	1.25863	0.0863526	3.82116e-49	1.43681e-47	Irgm1	High	FALSE	1.43681e-47
986	ENSMUSG00000114190	53.8244	1.25938	0.409451	0.000247732	0.000973283	4930556H04Rik	High	FALSE	0.000973283
985	ENSMUSG00000032489	21.718	1.26027	0.613653	0.00431162	0.0130017	Kif9	High	FALSE	0.0130017
984	ENSMUSG00000073755	44.5967	1.26055	0.498575	0.00104386	0.00366327	5730409E04Rik	High	FALSE	0.00366327
983	ENSMUSG00000079575	51.7734	1.26085	0.397621	0.000192235	0.000772183	Rbpj-ps3	High	FALSE	0.000772183
982	ENSMUSG00000071252	36.5647	1.26286	0.43918	0.000588026	0.00217213	2210408I21Rik	High	FALSE	0.00217213
981	ENSMUSG00000036777	339.022	1.26647	0.14609	7.67729e-19	1.03465e-17	Anln	High	FALSE	1.03465e-17
980	ENSMUSG00000103230	13.5445	1.27164	0.821277	0.00976963	0.0268871	Gm17970	High	FALSE	0.0268871
979	ENSMUSG00000073491	11507.4	1.27205	0.0675606	5.36195e-80	3.733e-78	Ifi213	High	FALSE	3.733e-78
978	ENSMUSG00000002307	7181.11	1.27232	0.0795127	1.35307e-58	6.32609e-57	Daxx	High	FALSE	6.32609e-57
977	ENSMUSG00000025352	3656.46	1.27347	0.06962	1.0039e-75	6.58653e-74	Gdf11	High	FALSE	6.58653e-74
976	ENSMUSG00000034413	89.928	1.27447	0.31653	6.78191e-06	3.45334e-05	Neurl1b	High	FALSE	3.45334e-05
975	ENSMUSG00000024402	56.0176	1.27454	0.351553	4.45078e-05	0.000198653	Lta	High	FALSE	0.000198653
974	ENSMUSG00000044703	1178.57	1.27558	0.102085	1.11332e-36	2.93869e-35	Phf11a	High	FALSE	2.93869e-35
973	ENSMUSG00000020230	114.743	1.27595	0.277278	5.52957e-07	3.1976e-06	Prmt2	High	FALSE	3.1976e-06
972	ENSMUSG00000120754	73.3891	1.27614	1.04685	0.00743073	0.0210947	Gm56536	High	FALSE	0.0210947
971	ENSMUSG00000081739	13.0541	1.27672	0.843813	0.0101298	0.027731	Mdm4-ps	High	FALSE	0.027731
970	ENSMUSG00000058756	281.817	1.277	0.164727	1.5319e-15	1.75579e-14	Thra	High	FALSE	1.75579e-14
969	ENSMUSG00000035064	172.747	1.27815	0.254539	5.48492e-08	3.56051e-07	Eef2k	High	FALSE	3.56051e-07
968	ENSMUSG00000055485	11.6334	1.27822	1.07955	0.0102184	0.0279341	Mtcl2	High	FALSE	0.0279341
967	ENSMUSG00000074170	576.623	1.27919	0.122626	2.84479e-26	5.14224e-25	Plekhf1	High	FALSE	5.14224e-25
966	ENSMUSG00000046295	82.1892	1.28069	0.33609	1.603e-05	7.72335e-05	Ankle1	High	FALSE	7.72335e-05
965	ENSMUSG00000052477	86.5085	1.28313	0.299789	2.66264e-06	1.42787e-05	Sp140l2	High	FALSE	1.42787e-05
964	ENSMUSG00000024486	16.1666	1.28324	0.752048	0.00746197	0.0211797	Hbegf	High	FALSE	0.0211797
963	ENSMUSG00000023960	45.6242	1.28376	0.389112	0.000143175	0.000588613	Enpp5	High	FALSE	0.000588613
962	ENSMUSG00000076605	14.905	1.28382	1.12893	0.00675391	0.0194154	Igkj2	High	FALSE	0.0194154
961	ENSMUSG00000026516	5120.38	1.28598	0.0603757	2.11598e-101	2.2049e-99	Nvl	High	FALSE	2.2049e-99
960	ENSMUSG00000086479	17.9368	1.28735	0.730495	0.00620105	0.0179981	Gm16014	High	FALSE	0.0179981
959	ENSMUSG00000002227	3032.1	1.28739	0.0973965	6.16836e-41	1.85902e-39	Mov10	High	FALSE	1.85902e-39
958	ENSMUSG00000005470	233.141	1.28772	0.186526	7.73291e-13	7.49002e-12	Asf1b	High	FALSE	7.49002e-12
957	ENSMUSG00000035126	254.372	1.28815	0.191867	2.44785e-12	2.28758e-11	Dnai4	High	FALSE	2.28758e-11
956	ENSMUSG00000024044	17.1249	1.28816	0.780629	0.00675808	0.0194238	Epb41l3	High	FALSE	0.0194238
955	ENSMUSG00000012889	1391.52	1.28907	0.120824	1.23053e-27	2.39248e-26	Podnl1	High	FALSE	2.39248e-26
954	ENSMUSG00000101972	1050.78	1.28947	0.0973526	7.94327e-41	2.37598e-39	H3c11	High	FALSE	2.37598e-39
953	ENSMUSG00000120721	13.9619	1.29078	0.762498	0.00855802	0.0239159	Gm56792	High	FALSE	0.0239159
952	ENSMUSG00000069265	490.91	1.29139	0.136075	3.45613e-22	5.39678e-21	H3c1	High	FALSE	5.39678e-21
951	ENSMUSG00000030774	8.05587	1.29525	1.5338	0.0116675	0.031342	Pak1	High	FALSE	0.031342
950	ENSMUSG00000003379	16.7102	1.29577	0.713075	0.00624069	0.0180992	Cd79a	High	FALSE	0.0180992
949	ENSMUSG00000021569	117.751	1.29679	0.263612	1.19307e-07	7.4857e-07	Trip13	High	FALSE	7.4857e-07
948	ENSMUSG00000064043	2240.84	1.29704	0.0909337	4.57154e-47	1.64896e-45	Trerf1	High	FALSE	1.64896e-45
947	ENSMUSG00000062190	174.624	1.29715	0.198292	1.04846e-11	9.34878e-11	Lancl2	High	FALSE	9.34878e-11
946	ENSMUSG00000026285	754.064	1.29873	0.119703	2.66806e-28	5.26446e-27	Pdcd1	High	TRUE	5.26446e-27
945	ENSMUSG00000000817	2753.79	1.29955	0.074259	2.05475e-69	1.20881e-67	Fasl	High	FALSE	1.20881e-67
944	ENSMUSG00000003382	2113.25	1.29964	0.0777861	1.78338e-63	9.26137e-62	Etv3	High	FALSE	9.26137e-62
943	ENSMUSG00000097755	9.44268	1.3005	1.00254	0.0143118	0.0373199	2010110K18Rik	High	FALSE	0.0373199
942	ENSMUSG00000032436	1874.62	1.30069	0.085662	5.267e-53	2.16422e-51	Cmtm7	High	FALSE	2.16422e-51
941	ENSMUSG00000017737	15.615	1.30453	0.809818	0.00764782	0.0216571	Mmp9	High	FALSE	0.0216571
940	ENSMUSG00000068101	63.4033	1.30814	0.396559	9.44172e-05	0.0003996	Cenpm	High	FALSE	0.0003996
939	ENSMUSG00000027580	17379.2	1.30853	0.1421	6.44063e-21	9.51649e-20	Helz2	High	FALSE	9.51649e-20
938	ENSMUSG00000041439	1710.56	1.31102	0.085434	5.25764e-54	2.21168e-52	Mfsd6	High	FALSE	2.21168e-52
937	ENSMUSG00000090709	70.8563	1.31152	0.362533	3.28346e-05	0.000149794	Gm17173	High	FALSE	0.000149794
936	ENSMUSG00000024034	11.7545	1.31362	0.997063	0.00940733	0.0260248	Tmprss3	High	FALSE	0.0260248
935	ENSMUSG00000041147	344.789	1.31628	0.164423	1.50368e-16	1.80249e-15	Brca2	High	FALSE	1.80249e-15
934	ENSMUSG00000020914	5298.57	1.31878	0.0763836	7.61922e-68	4.36954e-66	Top2a	High	FALSE	4.36954e-66
933	ENSMUSG00000024673	30.6092	1.31966	0.603376	0.00217731	0.0070706	Ms4a1	High	FALSE	0.0070706
932	ENSMUSG00000038663	62.6602	1.32277	0.390581	7.31452e-05	0.000316202	Fsd2	High	FALSE	0.000316202
931	ENSMUSG00000086049	12.3745	1.32281	0.920921	0.0105287	0.0286352	Gm12735	High	FALSE	0.0286352
930	ENSMUSG00000042385	5715.56	1.32395	0.0667165	1.38727e-88	1.14007e-86	Gzmk	High	FALSE	1.14007e-86
929	ENSMUSG00000049502	15104.7	1.32423	0.0634043	8.2851e-98	7.95719e-96	Dtx3l	High	FALSE	7.95719e-96
928	ENSMUSG00000000085	46.713	1.32451	0.386384	8.56646e-05	0.000365467	Scmh1	High	FALSE	0.000365467
927	ENSMUSG00000025555	863.773	1.32594	0.0986795	4.09891e-42	1.27884e-40	Farp1	High	FALSE	1.27884e-40
926	ENSMUSG00000069267	545.665	1.32662	0.130223	3.21889e-25	5.52409e-24	H3c2	High	FALSE	5.52409e-24
925	ENSMUSG00000072082	609.976	1.33031	0.119118	8.94172e-30	1.86839e-28	Ccnf	High	FALSE	1.86839e-28
924	ENSMUSG00000039911	9.76348	1.33157	1.22015	0.00946387	0.0261313	Spsb1	High	FALSE	0.0261313
923	ENSMUSG00000035493	23.2346	1.33254	0.800633	0.00438384	0.0131871	Tgfbi	High	FALSE	0.0131871
922	ENSMUSG00000040296	7274.98	1.33427	0.0703105	1.79165e-81	1.31633e-79	Rigi	High	FALSE	1.31633e-79
921	ENSMUSG00000070871	313.987	1.33442	0.160233	1.2059e-17	1.53315e-16	Ccnyl1	High	FALSE	1.53315e-16
920	ENSMUSG00000018774	266.985	1.33473	0.188074	1.60843e-13	1.63854e-12	Cd68	High	FALSE	1.63854e-12
919	ENSMUSG00000036106	259.587	1.3348	0.220089	1.20823e-10	9.98592e-10	Prr5	High	FALSE	9.98592e-10
918	ENSMUSG00000029275	1290.47	1.33724	0.117092	3.03146e-31	6.6755e-30	Gfi1	High	FALSE	6.6755e-30
917	ENSMUSG00000105703	1628.79	1.33907	0.0882257	6.57609e-53	2.69518e-51	Gm43305	High	FALSE	2.69518e-51
916	ENSMUSG00000068758	262.946	1.33948	0.178287	7.64788e-15	8.47914e-14	Il3ra	High	FALSE	8.47914e-14
915	ENSMUSG00000074121	23.258	1.33953	0.57788	0.0022622	0.00731567	Ntf5	High	FALSE	0.00731567
914	ENSMUSG00000032374	142.127	1.34321	0.252761	1.30687e-08	9.05497e-08	Plod2	High	FALSE	9.05497e-08
913	ENSMUSG00000053957	71.1873	1.34442	0.397	5.914e-05	0.000259244	Gm12474	High	FALSE	0.000259244
912	ENSMUSG00000063021	3597.59	1.34513	0.0624092	9.00192e-104	9.7631e-102	H2ac15	High	FALSE	1e-100
911	ENSMUSG00000022799	2821.33	1.3457	0.0741795	2.05059e-74	1.31825e-72	Arhgap31	High	FALSE	1.31825e-72
910	ENSMUSG00000020572	1504.94	1.34638	0.0931089	2.65758e-48	9.78516e-47	Nampt	High	FALSE	9.78516e-47
909	ENSMUSG00000023505	335.204	1.34732	0.168546	1.64498e-16	1.96743e-15	Cdca3	High	FALSE	1.96743e-15
908	ENSMUSG00000003038	1848.3	1.34753	0.0954339	3.01404e-46	1.05148e-44	Hmgn2	High	FALSE	1.05148e-44
907	ENSMUSG00000032218	412.345	1.34837	0.148688	1.61003e-20	2.32295e-19	Ccnb2	High	FALSE	2.32295e-19
906	ENSMUSG00000069301	555.562	1.34982	0.123627	1.33575e-28	2.66866e-27	H2ac11	High	FALSE	2.66866e-27
905	ENSMUSG00000034947	142.262	1.35038	0.234761	1.20582e-09	9.18506e-09	Tmem106a	High	FALSE	9.18506e-09
904	ENSMUSG00000037242	3584.37	1.35043	0.0851339	5.48764e-58	2.5286e-56	Clic4	High	FALSE	2.5286e-56
903	ENSMUSG00000031880	583.023	1.35308	0.115567	1.83822e-32	4.2412e-31	Rrad	High	FALSE	4.2412e-31
902	ENSMUSG00000026955	93.6531	1.35367	0.274466	1.18792e-07	7.45629e-07	Sapcd2	High	FALSE	7.45629e-07
901	ENSMUSG00000039994	936.122	1.35371	0.113719	1.30314e-33	3.11483e-32	Timeless	High	FALSE	3.11483e-32
900	ENSMUSG00000103706	84.1591	1.35398	0.283735	2.75356e-07	1.65411e-06	6820402A03Rik	High	FALSE	1.65411e-06
899	ENSMUSG00000026482	37.5022	1.35406	0.436532	0.000247844	0.000973486	Rgl1	High	FALSE	0.000973486
898	ENSMUSG00000107041	34.4974	1.35426	0.736401	0.00236929	0.00763102	Gm42735	High	FALSE	0.00763102
897	ENSMUSG00000021646	110.546	1.3552	0.25222	1.16428e-08	8.09513e-08	Mccc2	High	FALSE	8.09513e-08
896	ENSMUSG00000034522	704.418	1.35591	0.12422	1.15702e-28	2.31448e-27	Zfp395	High	FALSE	2.31448e-27
895	ENSMUSG00000037868	47.9906	1.35656	0.401334	8.84393e-05	0.000376097	Egr2	High	FALSE	0.000376097
894	ENSMUSG00000097993	652.179	1.35728	0.12212	1.2576e-29	2.6005e-28	Ptprv	High	FALSE	2.6005e-28
893	ENSMUSG00000091649	4086.69	1.35943	0.0815376	2.20554e-63	1.14166e-61	Phf11b	High	FALSE	1.14166e-61
892	ENSMUSG00000110644	26.4137	1.36047	0.573688	0.00164579	0.00550311	Gm7390	High	FALSE	0.00550311
891	ENSMUSG00000069306	20.2865	1.36062	0.697169	0.00400765	0.0121759	H4c17	High	FALSE	0.0121759
890	ENSMUSG00000032783	129.746	1.36091	0.229347	4.58571e-10	3.61394e-09	Troap	High	FALSE	3.61394e-09
889	ENSMUSG00000047221	509.263	1.36119	0.144593	5.84177e-22	9.06869e-21	Fam185a	High	FALSE	9.06869e-21
888	ENSMUSG00000028443	50.2132	1.36123	0.370388	3.3036e-05	0.000150613	Nudt2	High	FALSE	0.000150613
887	ENSMUSG00000037754	5705.13	1.36345	0.0650542	2.04191e-98	1.99719e-96	Ppp1r16b	High	FALSE	1.99719e-96
886	ENSMUSG00000040540	108.469	1.36366	0.257593	1.7232e-08	1.18062e-07	Ctdsp2-ps	High	FALSE	1.18062e-07
885	ENSMUSG00000097111	22.3335	1.36437	0.72809	0.00373565	0.0114468	Peak1os	High	FALSE	0.0114468
884	ENSMUSG00000035164	61.2844	1.36535	0.390031	4.57824e-05	0.000204113	Zc3h12c	High	FALSE	0.000204113
883	ENSMUSG00000094796	1537.26	1.36706	0.0846453	1.29863e-59	6.25502e-58	Tcstv4	High	FALSE	6.25502e-58
882	ENSMUSG00000033581	37.5304	1.36877	0.480105	0.000442361	0.00167004	Igf2bp2	High	FALSE	0.00167004
881	ENSMUSG00000059336	813.82	1.37001	0.113347	1.70602e-34	4.24323e-33	Slc14a1	High	FALSE	4.24323e-33
880	ENSMUSG00000031337	254.837	1.37085	0.204706	2.19472e-12	2.0619e-11	Mtm1	High	FALSE	2.0619e-11
879	ENSMUSG00000068129	3665.26	1.37107	0.0647137	1.87447e-100	1.90349e-98	Cst7	High	FALSE	1.90349e-98
878	ENSMUSG00000040033	4830.49	1.37114	0.0732277	2.71138e-79	1.87132e-77	Stat2	High	FALSE	1.87132e-77
877	ENSMUSG00000073430	53.5717	1.37125	0.362403	2.10362e-05	9.91411e-05	Gm10505	High	FALSE	9.91411e-05
876	ENSMUSG00000099241	115.865	1.37222	0.270708	5.16954e-08	3.3695e-07	Gvin-ps2	High	FALSE	3.3695e-07
875	ENSMUSG00000109408	118.002	1.37256	0.309236	8.17483e-07	4.64805e-06	A930037H05Rik	High	FALSE	4.64805e-06
874	ENSMUSG00000063354	340.111	1.37388	0.146131	8.63994e-22	1.32449e-20	Slc39a4	High	FALSE	1.32449e-20
873	ENSMUSG00000084846	298.799	1.37478	0.184478	9.38787e-15	1.0365e-13	A730011C13Rik	High	FALSE	1.0365e-13
872	ENSMUSG00000078486	99.0634	1.37583	0.378972	1.95514e-05	9.28132e-05	Perm1	High	FALSE	9.28132e-05
871	ENSMUSG00000019845	81.5543	1.37798	0.291993	3.37826e-07	2.01269e-06	Tube1	High	FALSE	2.01269e-06
870	ENSMUSG00000032109	344.018	1.37811	0.146888	1.04361e-21	1.59218e-20	Nlrx1	High	FALSE	1.59218e-20
869	ENSMUSG00000066952	16.6421	1.37895	0.827253	0.00559168	0.0164296	Myo1h	High	FALSE	0.0164296
868	ENSMUSG00000050786	123.536	1.3792	0.233803	5.68291e-10	4.43261e-09	Ccdc126	High	FALSE	4.43261e-09
867	ENSMUSG00000048905	26.9919	1.37927	0.564191	0.00133859	0.0045767	Bnip5	High	FALSE	0.0045767
866	ENSMUSG00000075010	8046.84	1.37934	0.0548867	9.80055e-140	1.81686e-137	AW112010	High	FALSE	1e-100
865	ENSMUSG00000005534	326.617	1.38019	0.160122	9.16566e-19	1.22797e-17	Insr	High	FALSE	1.22797e-17
864	ENSMUSG00000026411	171.413	1.38019	0.224044	8.40166e-11	6.99465e-10	Tmem9	High	FALSE	6.99465e-10
863	ENSMUSG00000031974	231.928	1.38051	0.195431	1.96677e-13	1.98834e-12	Abcb10	High	FALSE	1.98834e-12
862	ENSMUSG00000035365	228.067	1.38162	0.219281	2.80635e-11	2.41847e-10	Parpbp	High	FALSE	2.41847e-10
861	ENSMUSG00000107201	41.4649	1.38487	0.440367	0.000182603	0.000737024	5930420M18Rik	High	FALSE	0.000737024
860	ENSMUSG00000031613	16.0745	1.38508	0.715404	0.00468154	0.014006	Hpgd	High	FALSE	0.014006
859	ENSMUSG00000030921	9702.73	1.38565	0.0652605	4.61878e-101	4.78164e-99	Trim30a	High	FALSE	4.78164e-99
858	ENSMUSG00000000028	233.766	1.38627	0.191863	6.29548e-14	6.65575e-13	Cdc45	High	FALSE	6.65575e-13
857	ENSMUSG00000000392	20.1697	1.3874	0.731853	0.00360785	0.0110957	Fap	High	FALSE	0.0110957
856	ENSMUSG00000104535	24.9938	1.38895	0.76242	0.00336777	0.0104521	Gm42686	High	FALSE	0.0104521
855	ENSMUSG00000022074	57.9051	1.38904	0.368813	1.91899e-05	9.12996e-05	Tnfrsf10b	High	FALSE	9.12996e-05
854	ENSMUSG00000037997	1466.48	1.39014	0.110446	2.20335e-37	5.94383e-36	Parp11	High	FALSE	5.94383e-36
853	ENSMUSG00000062761	2495.03	1.39018	0.0825309	1.17057e-64	6.17961e-63	Zfp512	High	FALSE	6.17961e-63
852	ENSMUSG00000078763	9518.9	1.39241	0.0630214	4.30887e-109	5.0512e-107	Slfn1	High	FALSE	1e-100
851	ENSMUSG00000039384	604.768	1.39449	0.119422	2.40974e-32	5.54379e-31	Dusp10	High	FALSE	5.54379e-31
850	ENSMUSG00000048922	611.759	1.3947	0.119001	1.41277e-32	3.26907e-31	Cdca2	High	FALSE	3.26907e-31
849	ENSMUSG00000013089	58.8634	1.39555	0.366441	1.59093e-05	7.66751e-05	Etv5	High	FALSE	7.66751e-05
848	ENSMUSG00000060974	43.1622	1.39717	0.443054	0.000167903	0.000682005	Or12j3	High	FALSE	0.000682005
847	ENSMUSG00000025001	1770.45	1.39747	0.0893397	4.22753e-56	1.89324e-54	Hells	High	FALSE	1.89324e-54
846	ENSMUSG00000107120	88.7373	1.39907	0.283723	1.10518e-07	6.96163e-07	Gm43059	High	FALSE	6.96163e-07
845	ENSMUSG00000061615	1450.03	1.39926	0.0907025	1.29597e-54	5.59935e-53	H2ac4	High	FALSE	5.59935e-53
844	ENSMUSG00000087593	13.0463	1.40141	0.935054	0.00706077	0.0201919	NA	High	FALSE	0.0201919
843	ENSMUSG00000019996	246.713	1.40256	0.198551	1.73248e-13	1.76154e-12	Map7	High	FALSE	1.76154e-12
842	ENSMUSG00000002055	625.194	1.40495	0.113458	4.9339e-36	1.2749e-34	Spag5	High	FALSE	1.2749e-34
841	ENSMUSG00000049891	12.9628	1.40831	0.892827	0.00714678	0.0203976	Gm7984	High	FALSE	0.0203976
840	ENSMUSG00000042249	14.0561	1.40931	0.841075	0.00618509	0.0179615	Grk3	High	FALSE	0.0179615
839	ENSMUSG00000030966	3446.93	1.4106	0.066004	3.28992e-102	3.49674e-100	Trim21	High	FALSE	3.49674e-100
838	ENSMUSG00000031922	1865.62	1.41099	0.0887593	7.2349e-58	3.32409e-56	Cep57	High	FALSE	3.32409e-56
837	ENSMUSG00000060314	22.1369	1.41139	0.776223	0.00332637	0.0103397	Zfp941	High	FALSE	0.0103397
836	ENSMUSG00000043251	33.7515	1.41153	0.544039	0.000753785	0.00273313	Exoc3l	High	FALSE	0.00273313
835	ENSMUSG00000056531	162.175	1.41252	0.209867	2.46456e-12	2.30184e-11	Ccdc18	High	FALSE	2.30184e-11
834	ENSMUSG00000027293	785.098	1.41315	0.108116	6.77557e-40	1.98572e-38	Ehd4	High	FALSE	1.98572e-38
833	ENSMUSG00000040328	189.536	1.41475	0.256238	2.57852e-09	1.89444e-08	Or2v1	High	FALSE	1.89444e-08
832	ENSMUSG00000047534	327.249	1.41635	0.154412	6.48568e-21	9.57419e-20	Mis18bp1	High	FALSE	9.57419e-20
831	ENSMUSG00000114321	20.617	1.41674	0.647355	0.00246513	0.00790616	Gm8971	High	FALSE	0.00790616
830	ENSMUSG00000069601	72.6138	1.4168	0.350471	5.35227e-06	2.76064e-05	Ank3	High	FALSE	2.76064e-05
829	ENSMUSG00000120185	19.5474	1.41723	0.774497	0.00348265	0.010767	Gm56693	High	FALSE	0.010767
828	ENSMUSG00000056501	397.829	1.4197	0.18983	5.59368e-15	6.26265e-14	Cebpb	High	FALSE	6.26265e-14
827	ENSMUSG00000038764	627.322	1.42016	0.128715	2.87836e-29	5.89084e-28	Ptpn3	High	FALSE	5.89084e-28
826	ENSMUSG00000054469	194.602	1.42311	0.198685	1.06396e-13	1.09729e-12	Lclat1	High	FALSE	1.09729e-12
825	ENSMUSG00000109940	39.3714	1.42476	0.432486	0.000115188	0.00048112	Gm45399	High	FALSE	0.00048112
824	ENSMUSG00000113326	678.243	1.42928	0.125916	7.80428e-31	1.68825e-29	Gm47586	High	FALSE	1.68825e-29
823	ENSMUSG00000015112	112.226	1.43031	0.254968	2.74681e-09	2.00883e-08	Slc25a13	High	FALSE	2.00883e-08
822	ENSMUSG00000047959	1369.48	1.43364	0.0895624	1.26545e-58	5.93386e-57	Kcna3	High	FALSE	5.93386e-57
821	ENSMUSG00000022906	5435.93	1.43376	0.072777	2.11596e-87	1.69522e-85	Parp9	High	FALSE	1.69522e-85
820	ENSMUSG00000030283	223.787	1.43413	0.233087	6.07159e-11	5.11895e-10	St8sia1	High	FALSE	5.11895e-10
819	ENSMUSG00000052776	3566.46	1.43501	0.090793	2.42021e-57	1.10877e-55	Oas1a	High	FALSE	1.10877e-55
818	ENSMUSG00000029084	551.565	1.43606	0.124799	1.62455e-31	3.60728e-30	Cd38	High	FALSE	3.60728e-30
817	ENSMUSG00000031808	97.7647	1.43636	0.300445	1.79509e-07	1.102e-06	Slc27a1	High	FALSE	1.102e-06
816	ENSMUSG00000002983	1320.26	1.43697	0.0995421	2.78052e-48	1.02143e-46	Relb	High	FALSE	1.02143e-46
815	ENSMUSG00000033697	535.987	1.44055	0.119661	3.24997e-34	7.92268e-33	Arhgap39	High	FALSE	7.92268e-33
814	ENSMUSG00000047180	2128.26	1.44131	0.0955011	1.22685e-52	4.97702e-51	Neurl3	High	FALSE	4.97702e-51
813	ENSMUSG00000067925	26.9724	1.44305	0.53597	0.000746034	0.00270811	Rtl8a	High	FALSE	0.00270811
812	ENSMUSG00000041406	97.2066	1.4431	0.278343	2.69568e-08	1.8203e-07	Firrm	High	FALSE	1.8203e-07
811	ENSMUSG00000051235	179.384	1.44335	0.214931	2.17592e-12	2.04665e-11	Gen1	High	FALSE	2.04665e-11
810	ENSMUSG00000047945	122.665	1.44465	0.246056	5.63586e-10	4.39807e-09	Marcksl1	High	FALSE	4.39807e-09
809	ENSMUSG00000048521	12669.2	1.4452	0.0542433	1.10446e-157	2.62813e-155	Cxcr6	High	TRUE	1e-100
808	ENSMUSG00000023004	891.241	1.44524	0.119953	1.971e-34	4.87189e-33	Tuba1b	High	FALSE	4.87189e-33
807	ENSMUSG00000041064	153.692	1.44525	0.230914	4.53534e-11	3.85226e-10	Pif1	High	FALSE	3.85226e-10
806	ENSMUSG00000038256	85.2573	1.44584	0.332161	1.23456e-06	6.87961e-06	Bcl9	High	FALSE	6.87961e-06
805	ENSMUSG00000034957	10.823	1.44595	1.2131	0.00693732	0.019896	Cebpa	High	FALSE	0.019896
804	ENSMUSG00000053617	105.265	1.44663	0.319574	4.74354e-07	2.77019e-06	Sh3pxd2a	High	FALSE	2.77019e-06
803	ENSMUSG00000063522	10.3396	1.44709	1.11675	0.0100999	0.0276718	Ly6m	High	FALSE	0.0276718
802	ENSMUSG00000097262	11.7175	1.44899	1.0006	0.00779353	0.0220305	4933416M07Rik	High	FALSE	0.0220305
801	ENSMUSG00000089767	10.849	1.44913	0.917394	0.00788734	0.0222405	4930556I23Rik	High	FALSE	0.0222405
800	ENSMUSG00000061086	166.803	1.45016	0.208211	4.35663e-13	4.29813e-12	Myl4	High	FALSE	4.29813e-12
799	ENSMUSG00000106227	47.6652	1.45109	0.472309	0.000152988	0.000625246	Gm43464	High	FALSE	0.000625246
798	ENSMUSG00000053297	34.9368	1.45211	0.636112	0.00109963	0.00383871	AI854703	High	FALSE	0.00383871
797	ENSMUSG00000049932	2369.52	1.45224	0.0720963	4.22427e-91	3.62084e-89	H2ax	High	FALSE	3.62084e-89
796	ENSMUSG00000027699	443.183	1.45229	0.139165	2.09742e-26	3.83038e-25	Ect2	High	FALSE	3.83038e-25
795	ENSMUSG00000073000	79.9685	1.45269	0.364398	5.29593e-06	2.73334e-05	Ppp1r36dn	High	FALSE	2.73334e-05
794	ENSMUSG00000015880	780.671	1.45396	0.10922	2.5137e-41	7.6627e-40	Ncapg	High	FALSE	7.6627e-40
793	ENSMUSG00000069874	3295.73	1.45569	0.0978193	2.63473e-51	1.02453e-49	Irgm2	High	FALSE	1.02453e-49
792	ENSMUSG00000019982	699.5	1.45677	0.145193	7.94086e-25	1.34826e-23	Myb	High	FALSE	1.34826e-23
791	ENSMUSG00000069307	176.419	1.45721	0.203532	1.11438e-13	1.14771e-12	H2bc23	High	FALSE	1.14771e-12
790	ENSMUSG00000087060	67.4361	1.4596	0.381357	1.10819e-05	5.48694e-05	Eldr	High	FALSE	5.48694e-05
789	ENSMUSG00000041220	290.849	1.46087	0.164057	6.93547e-20	9.77649e-19	Elovl6	High	FALSE	9.77649e-19
788	ENSMUSG00000019461	99.4533	1.46139	0.293509	6.55916e-08	4.22858e-07	Plscr3	High	FALSE	4.22858e-07
787	ENSMUSG00000116891	24.2702	1.46622	0.606589	0.00133393	0.00456467	Gm32679	High	FALSE	0.00456467
786	ENSMUSG00000049608	1614.09	1.46679	0.0935978	2.25563e-56	1.013e-54	Gpr55	High	FALSE	1.013e-54
785	ENSMUSG00000001403	435.393	1.46688	0.130933	5.36578e-30	1.13007e-28	Ube2c	High	FALSE	1.13007e-28
784	ENSMUSG00000109873	242.159	1.46762	0.178092	2.24881e-17	2.8164e-16	Gm45407	High	FALSE	2.8164e-16
783	ENSMUSG00000112627	301.158	1.46886	0.164137	4.30428e-20	6.11771e-19	4933412E12Rik	High	FALSE	6.11771e-19
782	ENSMUSG00000039055	152.942	1.47244	0.260234	1.31336e-09	9.95666e-09	Eme1	High	FALSE	9.95666e-09
781	ENSMUSG00000056145	1905.76	1.4727	0.0918715	7.2633e-59	3.426e-57	AI504432	High	FALSE	3.426e-57
780	ENSMUSG00000107043	8.44866	1.47285	1.24115	0.0114546	0.0308326	Gm42849	High	FALSE	0.0308326
779	ENSMUSG00000003824	70.7472	1.47456	0.363302	4.45581e-06	2.3261e-05	Syce2	High	FALSE	2.3261e-05
778	ENSMUSG00000091405	1304.5	1.4753	0.0999356	2.35424e-50	9.06611e-49	H4c14	High	FALSE	9.06611e-49
777	ENSMUSG00000067297	98.7033	1.47724	0.282737	1.98183e-08	1.35085e-07	Ifit1bl2	High	FALSE	1.35085e-07
776	ENSMUSG00000026779	129.386	1.47888	0.291061	2.8193e-08	1.89655e-07	Mastl	High	FALSE	1.89655e-07
775	ENSMUSG00000001663	22.7463	1.47923	0.572211	0.000992311	0.00350552	Gstt1	High	FALSE	0.00350552
774	ENSMUSG00000021190	19.2673	1.48301	0.887376	0.00366063	0.0112385	Lgmn	High	FALSE	0.0112385
773	ENSMUSG00000027496	180.067	1.48566	0.213033	3.50339e-13	3.47786e-12	Aurka	High	FALSE	3.47786e-12
772	ENSMUSG00000019971	203.059	1.4857	0.225841	4.18904e-12	3.84047e-11	Cep290	High	FALSE	3.84047e-11
771	ENSMUSG00000108500	28.5151	1.48596	0.542419	0.00054661	0.00203185	Gm45033	High	FALSE	0.00203185
770	ENSMUSG00000078853	5255.31	1.48681	0.0908359	1.85499e-61	9.27087e-60	Igtp	High	FALSE	9.27087e-60
769	ENSMUSG00000026104	6342.05	1.4873	0.0825486	1.50121e-73	9.34912e-72	Stat1	High	FALSE	9.34912e-72
768	ENSMUSG00000030365	1357.44	1.48875	0.0856147	1.37272e-68	7.98735e-67	Clec2i	High	FALSE	7.98735e-67
767	ENSMUSG00002076907	28.1338	1.48934	0.600407	0.0008933	0.0031861	Gm54518	High	FALSE	0.0031861
766	ENSMUSG00000039316	2687.26	1.49292	0.0679696	1.2719e-107	1.45884e-105	Rftn1	High	FALSE	1e-100
765	ENSMUSG00000101438	44.9067	1.49458	0.448261	7.4115e-05	0.000320047	Gm19412	High	FALSE	0.000320047
764	ENSMUSG00000091144	2677.18	1.49473	0.0810168	5.41363e-77	3.61128e-75	Phf11c	High	FALSE	3.61128e-75
763	ENSMUSG00000114456	981.411	1.49513	0.117485	3.65591e-38	1.01899e-36	H2bc9	High	FALSE	1.01899e-36
762	ENSMUSG00000032193	138.013	1.49708	0.248293	1.67913e-10	1.37214e-09	Ldlr	High	FALSE	1.37214e-09
761	ENSMUSG00000021636	194.219	1.49749	0.276153	2.90134e-09	2.11504e-08	Marveld2	High	FALSE	2.11504e-08
760	ENSMUSG00000028268	5228.42	1.49869	0.082686	9.64356e-75	6.2754e-73	Gbp3	High	FALSE	6.2754e-73
759	ENSMUSG00000027654	63.4916	1.49874	0.343314	1.45641e-06	8.05675e-06	Fam83d	High	FALSE	8.05675e-06
758	ENSMUSG00000036334	9.39255	1.49972	1.51224	0.00697892	0.0200009	Igsf10	High	FALSE	0.0200009
757	ENSMUSG00000085133	300.624	1.50059	0.172854	4.10388e-19	5.59215e-18	NA	High	FALSE	5.59215e-18
756	ENSMUSG00000020227	352.67	1.50078	0.147613	3.03843e-25	5.22001e-24	Irak3	High	FALSE	5.22001e-24
755	ENSMUSG00000066191	16.7084	1.50352	0.778409	0.00350147	0.0108102	Anks6	High	FALSE	0.0108102
754	ENSMUSG00000031004	11825.8	1.50355	0.0715431	3.80551e-99	3.8158e-97	Mki67	High	TRUE	3.8158e-97
753	ENSMUSG00000074802	159.812	1.50375	0.225771	3.04782e-12	2.82016e-11	Gas2l3	High	FALSE	2.82016e-11
752	ENSMUSG00002075808	43.2991	1.50477	0.506984	0.000195936	0.000785467	Gm55497	High	FALSE	0.000785467
751	ENSMUSG00000024766	63.1867	1.5064	0.33574	8.77768e-07	4.97308e-06	Lipo3	High	FALSE	4.97308e-06
750	ENSMUSG00000017550	771.399	1.50776	0.109103	2.55424e-44	8.36186e-43	Atad5	High	FALSE	8.36186e-43
749	ENSMUSG00000067924	35.0351	1.50894	0.4978	0.000210047	0.00083594	Rtl8b	High	FALSE	0.00083594
748	ENSMUSG00000079363	11962.8	1.50944	0.0599641	8.096e-141	1.51852e-138	Gbp4	High	FALSE	1e-100
747	ENSMUSG00000039942	3062.38	1.50967	0.0701264	1.07363e-103	1.15655e-101	Ptger4	High	FALSE	1e-100
746	ENSMUSG00000068252	64.282	1.51122	0.350468	1.70717e-06	9.37887e-06	Apol7b	High	FALSE	9.37887e-06
745	ENSMUSG00000078921	4028.72	1.51406	0.0789457	4.08591e-83	3.08729e-81	Tgtp2	High	FALSE	3.08729e-81
744	ENSMUSG00000072244	17.8337	1.51662	0.698108	0.00242506	0.0077902	Trim6	High	FALSE	0.0077902
743	ENSMUSG00000054702	933.135	1.51867	0.110845	9.3576e-44	3.03846e-42	Ap1s3	High	FALSE	3.03846e-42
742	ENSMUSG00000022270	1085.07	1.51949	0.109638	8.63665e-45	2.85673e-43	Retreg1	High	FALSE	2.85673e-43
741	ENSMUSG00000035455	255.883	1.51962	0.172511	1.62548e-19	2.25348e-18	Fignl1	High	FALSE	2.25348e-18
740	ENSMUSG00000069727	34.4234	1.51967	0.495147	0.000191354	0.000768841	Zfp975	High	FALSE	0.000768841
739	ENSMUSG00000028873	406	1.52011	0.14477	9.17012e-27	1.69802e-25	Cdca8	High	FALSE	1.69802e-25
738	ENSMUSG00000041498	544.022	1.52023	0.125886	1.87038e-34	4.63036e-33	Kif14	High	FALSE	4.63036e-33
737	ENSMUSG00000070713	106.449	1.5214	0.270026	1.99552e-09	1.48736e-08	Hmgn2-ps	High	FALSE	1.48736e-08
736	ENSMUSG00000030123	96.2413	1.52483	0.274612	3.41487e-09	2.47357e-08	Plxnd1	High	FALSE	2.47357e-08
735	ENSMUSG00000033542	38.8704	1.52714	0.455518	7.76159e-05	0.000333719	Arhgef5	High	FALSE	0.000333719
734	ENSMUSG00000094595	8.30296	1.52742	1.30503	0.00921793	0.025563	Fsbp	High	FALSE	0.025563
733	ENSMUSG00000000791	2962.62	1.52772	0.0772604	5.1709e-88	4.2061e-86	Il12rb1	High	FALSE	4.2061e-86
732	ENSMUSG00000101355	390.595	1.53103	0.147063	2.68356e-26	4.86736e-25	H3c10	High	FALSE	4.86736e-25
731	ENSMUSG00000115926	91.4142	1.53289	0.282801	6.78182e-09	4.80331e-08	Gm8233	High	FALSE	4.80331e-08
730	ENSMUSG00000041431	338.946	1.53357	0.145745	9.68055e-27	1.79045e-25	Ccnb1	High	FALSE	1.79045e-25
729	ENSMUSG00000028068	114.731	1.53369	0.365629	1.21986e-06	6.80009e-06	Iqgap3	High	FALSE	6.80009e-06
728	ENSMUSG00000102923	9.80785	1.53458	1.09106	0.00822687	0.0231121	Gm31728	High	FALSE	0.0231121
727	ENSMUSG00000018427	106.346	1.53747	0.261933	5.16024e-10	4.03678e-09	Ypel2	High	FALSE	4.03678e-09
726	ENSMUSG00000056394	1411.19	1.53896	0.109771	7.83442e-46	2.69772e-44	Lig1	High	FALSE	2.69772e-44
725	ENSMUSG00000033031	525.367	1.54108	0.13778	4.60463e-30	9.72338e-29	Cip2a	High	FALSE	9.72338e-29
724	ENSMUSG00000106962	32.3336	1.54185	0.50235	0.000202191	0.000808512	Gm43633	High	FALSE	0.000808512
723	ENSMUSG00000028420	184.671	1.54215	0.232111	2.47846e-12	2.31212e-11	Tmem38b	High	FALSE	2.31212e-11
722	ENSMUSG00000053914	138.358	1.55041	0.241824	1.5626e-11	1.36957e-10	Kdm4d	High	FALSE	1.36957e-10
721	ENSMUSG00000079017	6942.8	1.55577	0.0796222	2.79328e-86	2.20461e-84	Ifi27l2a	High	FALSE	2.20461e-84
720	ENSMUSG00000028678	274.601	1.557	0.163222	1.8671e-22	2.94142e-21	Kif2c	High	FALSE	2.94142e-21
719	ENSMUSG00000087452	88.9278	1.55749	0.348867	5.49518e-07	3.17887e-06	Gm11998	High	FALSE	3.17887e-06
718	ENSMUSG00000037548	17.2025	1.55806	0.839382	0.0029947	0.00940593	H2-DMb2	High	FALSE	0.00940593
717	ENSMUSG00000079553	453.993	1.56049	0.154467	4.53962e-25	7.76558e-24	Kifc1	High	FALSE	7.76558e-24
716	ENSMUSG00000022587	12170	1.56255	0.153775	2.28604e-25	3.95726e-24	Ly6e	High	FALSE	3.95726e-24
715	ENSMUSG00000087475	447.262	1.57082	0.142384	2.60305e-29	5.33424e-28	4933406I18Rik	High	FALSE	5.33424e-28
714	ENSMUSG00000003531	34.1749	1.57351	0.509322	0.000153701	0.000627678	Dgcr6	High	FALSE	0.000627678
713	ENSMUSG00000033170	92.7196	1.57608	0.333106	1.60561e-07	9.91413e-07	Card10	High	FALSE	9.91413e-07
712	ENSMUSG00000061731	192.889	1.57693	0.212431	1.13754e-14	1.25161e-13	Ext1	High	FALSE	1.25161e-13
711	ENSMUSG00000025477	131.039	1.57715	0.282345	1.6789e-09	1.2602e-08	Inpp5a	High	FALSE	1.2602e-08
710	ENSMUSG00000023940	169.612	1.58367	0.220145	6.93343e-14	7.28193e-13	Sgo1	High	FALSE	7.28193e-13
709	ENSMUSG00000071516	437.019	1.58595	0.145075	8.24472e-29	1.65967e-27	H2ac13	High	FALSE	1.65967e-27
708	ENSMUSG00000006575	279.777	1.58618	0.178313	5.91211e-20	8.3487e-19	Rundc3a	High	FALSE	8.3487e-19
707	ENSMUSG00000092495	18.9068	1.5957	0.800042	0.00198424	0.00650179	Gm20405	High	FALSE	0.00650179
706	ENSMUSG00000039501	12690.5	1.59668	0.0682108	1.6347e-122	2.41314e-120	Znfx1	High	FALSE	1e-100
705	ENSMUSG00000030107	4703.98	1.59699	0.171412	8.02446e-22	1.23369e-20	Usp18	High	FALSE	1.23369e-20
704	ENSMUSG00000030867	386.323	1.59831	0.179576	3.12892e-20	4.46993e-19	Plk1	High	FALSE	4.46993e-19
703	ENSMUSG00000046591	541.599	1.59961	0.128412	1.35367e-36	3.56132e-35	Ticrr	High	FALSE	3.56132e-35
702	ENSMUSG00000095174	161.725	1.59967	0.245816	6.1578e-12	5.57489e-11	Gm20069	High	FALSE	5.57489e-11
701	ENSMUSG00000021918	57.5672	1.60028	0.420328	9.23366e-06	4.6235e-05	Nek4	High	FALSE	4.6235e-05
700	ENSMUSG00000026683	407.338	1.60108	0.141171	9.11829e-31	1.9645e-29	Nuf2	High	FALSE	1.9645e-29
699	ENSMUSG00000018381	1973.37	1.60155	0.0858028	7.7765e-79	5.344e-77	Abi3	High	FALSE	5.344e-77
698	ENSMUSG00000037940	1538.77	1.60185	0.0830326	7.5475e-84	5.78508e-82	Inpp4b	High	FALSE	5.78508e-82
697	ENSMUSG00000000686	172.811	1.6032	0.232058	4.03809e-13	3.99375e-12	Abhd15	High	FALSE	3.99375e-12
696	ENSMUSG00000037466	568.58	1.60531	0.132382	9.22432e-35	2.30507e-33	Tedc1	High	FALSE	2.30507e-33
695	ENSMUSG00000045273	86.811	1.60779	0.293815	4.88186e-09	3.49177e-08	Cenph	High	FALSE	3.49177e-08
694	ENSMUSG00000120697	2625.9	1.60794	0.068111	4.45846e-124	6.70578e-122	Gm36496	High	FALSE	1e-100
693	ENSMUSG00000098291	30.007	1.60982	0.558167	0.00027315	0.00106475	Mir6973a	High	FALSE	0.00106475
692	ENSMUSG00000099583	843.576	1.61047	0.115496	3.15721e-45	1.05969e-43	H3c4	High	FALSE	1.05969e-43
691	ENSMUSG00000120422	5.75476	1.61297	3.50068	0.00678899	0.0195057	Gm38537	High	FALSE	0.0195057
690	ENSMUSG00000023008	746.89	1.61457	0.125606	6.25558e-39	1.78732e-37	Fmnl3	High	FALSE	1.78732e-37
689	ENSMUSG00000098942	47.3315	1.61461	0.569297	0.000161705	0.000658341	Mir8100	High	FALSE	0.000658341
688	ENSMUSG00000012443	1594.46	1.61478	0.0873528	2.62504e-77	1.75845e-75	Kif11	High	FALSE	1.75845e-75
687	ENSMUSG00000105460	20.6281	1.61578	0.728808	0.00143372	0.00487269	Gm42671	High	FALSE	0.00487269
686	ENSMUSG00000095217	3479.79	1.61612	0.0720128	1.35997e-112	1.6939e-110	H2bc15	High	FALSE	1e-100
685	ENSMUSG00000043110	23.9347	1.61776	0.619265	0.000602825	0.00222319	Lrrn4	High	FALSE	0.00222319
684	ENSMUSG00000094338	271.784	1.61968	0.166761	3.00172e-23	4.83888e-22	H2bc13	High	FALSE	4.83888e-22
683	ENSMUSG00000097899	21.5242	1.61984	0.753408	0.00160565	0.00538356	Gm16894	High	FALSE	0.00538356
682	ENSMUSG00000026039	312.756	1.62015	0.174146	1.13577e-21	1.72947e-20	Sgo2a	High	FALSE	1.72947e-20
681	ENSMUSG00000036223	136.431	1.62089	0.260666	4.20335e-11	3.57789e-10	Ska1	High	FALSE	3.57789e-10
680	ENSMUSG00000027469	1100.29	1.62233	0.119655	3.84548e-43	1.23606e-41	Tpx2	High	FALSE	1.23606e-41
679	ENSMUSG00000050549	500.481	1.62361	0.134853	2.38557e-34	5.86028e-33	Fam241a	High	FALSE	5.86028e-33
678	ENSMUSG00000047146	245.769	1.62391	0.18517	1.71243e-19	2.36785e-18	Tet1	High	FALSE	2.36785e-18
677	ENSMUSG00000035448	41.2772	1.62449	0.465504	3.62745e-05	0.000164624	Ccr3	High	FALSE	0.000164624
676	ENSMUSG00000024548	598.714	1.62519	0.114957	2.78434e-46	9.75622e-45	Setbp1	High	FALSE	9.75622e-45
675	ENSMUSG00000086006	392.152	1.62859	0.141763	1.72303e-31	3.82062e-30	Gm13293	High	FALSE	3.82062e-30
674	ENSMUSG00000043940	19.5654	1.62925	0.759707	0.00181727	0.0060122	Wdfy3	High	FALSE	0.0060122
673	ENSMUSG00000086327	18.899	1.63329	0.692615	0.0012408	0.00427535	Slfn5os	High	FALSE	0.00427535
672	ENSMUSG00000051674	1151.29	1.63441	0.0941023	1.52972e-68	8.83637e-67	Dcun1d4	High	FALSE	8.83637e-67
671	ENSMUSG00000061991	1672.04	1.63443	0.088899	1.54612e-76	1.02282e-74	H2ac10	High	FALSE	1.02282e-74
670	ENSMUSG00000018986	779.06	1.63552	0.136411	2.20563e-34	5.43499e-33	Slfn3	High	FALSE	5.43499e-33
669	ENSMUSG00000022861	9.03662	1.64037	1.33609	0.00577974	0.0169231	Dgkg	High	FALSE	0.0169231
668	ENSMUSG00000097882	120.558	1.64086	0.25106	6.65895e-12	6.01834e-11	0610038B21Rik	High	FALSE	6.01834e-11
667	ENSMUSG00000050232	5589.49	1.64356	0.18377	2.87178e-20	4.11733e-19	Cxcr3	High	TRUE	4.11733e-19
666	ENSMUSG00000050989	824.612	1.64554	0.107081	2.83742e-54	1.20955e-52	Selenon	High	FALSE	1.20955e-52
665	ENSMUSG00000036306	240.69	1.64679	0.208202	1.85401e-16	2.21246e-15	Lzts1	High	FALSE	2.21246e-15
664	ENSMUSG00000119997	60.7041	1.6469	0.415542	4.52958e-06	2.35997e-05	Gm31616	High	FALSE	2.35997e-05
663	ENSMUSG00000017861	293.675	1.64726	0.168659	1.60945e-23	2.61298e-22	Mybl2	High	FALSE	2.61298e-22
662	ENSMUSG00000028044	130.505	1.64742	0.238719	5.34386e-13	5.22682e-12	Cks1b	High	FALSE	5.22682e-12
661	ENSMUSG00000044165	10.2763	1.64754	1.01094	0.00559461	0.0164324	Bcl2l15	High	FALSE	0.0164324
660	ENSMUSG00000086782	141.525	1.64822	0.242356	9.71802e-13	9.32778e-12	E130102H24Rik	High	FALSE	9.32778e-12
659	ENSMUSG00000007987	48.0121	1.64934	0.403192	4.0317e-06	2.12277e-05	Ift22	High	FALSE	2.12277e-05
658	ENSMUSG00000002728	1199.44	1.64948	0.097831	8.17745e-65	4.33133e-63	Naa20	High	FALSE	4.33133e-63
657	ENSMUSG00000024397	24.9626	1.65242	0.553177	0.000257812	0.00100941	Aif1	High	FALSE	0.00100941
656	ENSMUSG00000039976	41.9692	1.65588	0.453687	2.0472e-05	9.67356e-05	Tbc1d16	High	FALSE	9.67356e-05
655	ENSMUSG00000062510	136.513	1.65658	0.237929	3.43905e-13	3.41613e-12	Nsl1	High	FALSE	3.41613e-12
654	ENSMUSG00000006342	130.719	1.65671	0.248036	2.33598e-12	2.18688e-11	Susd2	High	FALSE	2.18688e-11
653	ENSMUSG00000037579	11.1441	1.65892	1.79767	0.00320731	0.0100145	Kcnh3	High	FALSE	0.0100145
652	ENSMUSG00000019992	72.534	1.65972	0.383856	8.97145e-07	5.07182e-06	Mtfr2	High	FALSE	5.07182e-06
651	ENSMUSG00000044708	10.8145	1.66235	1.02901	0.00518697	0.0153681	Kcnj10	High	FALSE	0.0153681
650	ENSMUSG00000102280	69.1595	1.66245	0.358126	2.70116e-07	1.62631e-06	Gm36999	High	FALSE	1.62631e-06
649	ENSMUSG00000052749	51.5776	1.66326	1.23897	0.00333737	0.0103678	Trim30b	High	FALSE	0.0103678
648	ENSMUSG00000040084	817.354	1.66339	0.125478	2.65513e-41	8.0784e-40	Bub1b	High	FALSE	8.0784e-40
647	ENSMUSG00000003779	426.396	1.66432	0.136472	3.74274e-35	9.45651e-34	Kif20a	High	FALSE	9.45651e-34
646	ENSMUSG00000015476	404.714	1.6655	0.163124	1.03114e-25	1.8125e-24	Prrt1	High	FALSE	1.8125e-24
645	ENSMUSG00000024079	4203.34	1.66563	0.0801699	6.02832e-97	5.68696e-95	Eif2ak2	High	FALSE	5.68696e-95
644	ENSMUSG00000105504	3397.6	1.66589	0.0780602	3.24814e-102	3.47551e-100	Gbp5	High	FALSE	3.47551e-100
643	ENSMUSG00000049488	75.0308	1.66595	0.336597	6.38981e-08	4.12775e-07	Tmem67	High	FALSE	4.12775e-07
642	ENSMUSG00000021485	189.125	1.66739	0.199614	7.4517e-18	9.57312e-17	Mxd3	High	FALSE	9.57312e-17
641	ENSMUSG00000116624	11.8699	1.66785	1.06872	0.00401346	0.0121903	Gm49706	High	FALSE	0.0121903
640	ENSMUSG00000107583	84.2116	1.66803	0.323024	1.9038e-08	1.30044e-07	Gm44104	High	FALSE	1.30044e-07
639	ENSMUSG00000097476	92.9814	1.66864	0.418019	2.03926e-06	1.10987e-05	Gm26583	High	FALSE	1.10987e-05
638	ENSMUSG00000069302	263.421	1.66919	0.179336	1.24267e-21	1.88865e-20	H2ac12	High	FALSE	1.88865e-20
637	ENSMUSG00000029780	1670.72	1.67057	0.0921647	1.38677e-74	8.95112e-73	Nt5c3	High	FALSE	8.95112e-73
636	ENSMUSG00000050350	1578.59	1.67058	0.0796817	1.67352e-98	1.64697e-96	Gpr18	High	FALSE	1.64697e-96
635	ENSMUSG00000018916	20.5975	1.674	0.693859	0.000917	0.00326406	Csf2	High	FALSE	0.00326406
634	ENSMUSG00000093061	12.0789	1.67625	0.860549	0.00330503	0.0102874	Mir5098	High	FALSE	0.0102874
633	ENSMUSG00000074622	32.468	1.67693	0.497483	6.43371e-05	0.000280177	Mafb	High	FALSE	0.000280177
632	ENSMUSG00000056413	964.237	1.68023	0.101235	6.80222e-63	3.48707e-61	Adap1	High	FALSE	3.48707e-61
631	ENSMUSG00000075602	4817.73	1.6805	0.0772034	2.86685e-106	3.21874e-104	Ly6a	High	FALSE	1e-100
630	ENSMUSG00000020186	31.0932	1.68127	0.559416	0.000162536	0.000661385	Csrp2	High	FALSE	0.000661385
629	ENSMUSG00000070732	48.7734	1.68153	0.460666	1.50759e-05	7.30786e-05	Rbm44	High	FALSE	7.30786e-05
628	ENSMUSG00000045328	1812.16	1.68186	0.111875	1.35083e-52	5.46608e-51	Cenpe	High	FALSE	5.46608e-51
627	ENSMUSG00000073542	1204.68	1.68233	0.0886881	3.43455e-81	2.47769e-79	Cep76	High	FALSE	2.47769e-79
626	ENSMUSG00000032086	63.7358	1.68236	0.369825	4.2336e-07	2.4888e-06	Bace1	High	FALSE	2.4888e-06
625	ENSMUSG00000069310	957.537	1.68655	0.120186	5.44644e-46	1.88767e-44	H3c3	High	FALSE	1.88767e-44
624	ENSMUSG00000025498	9442.58	1.68693	0.155288	1.07208e-28	2.14725e-27	Irf7	High	FALSE	2.14725e-27
623	ENSMUSG00000033900	11.332	1.68781	1.54417	0.00444489	0.0133556	Map9	High	FALSE	0.0133556
622	ENSMUSG00000036469	16.3732	1.68784	0.804461	0.00183572	0.00606441	Marchf1	High	FALSE	0.00606441
621	ENSMUSG00000034906	655.124	1.68797	0.115959	5.46695e-49	2.03644e-47	Ncaph	High	FALSE	2.03644e-47
620	ENSMUSG00000105501	43.4489	1.68837	0.432868	8.15106e-06	4.11111e-05	5330426L24Rik	High	FALSE	4.11111e-05
619	ENSMUSG00000006344	30.6811	1.69003	0.502881	6.82614e-05	0.000296134	Ggt5	High	FALSE	0.000296134
618	ENSMUSG00000043243	182.596	1.69108	0.213534	2.2423e-16	2.66386e-15	Niban3	High	FALSE	2.66386e-15
617	ENSMUSG00000020389	782.839	1.69196	0.108951	2.3256e-55	1.02707e-53	Cdkl3	High	FALSE	1.02707e-53
616	ENSMUSG00000039396	315.097	1.69222	0.178436	1.75646e-22	2.76986e-21	Neil3	High	FALSE	2.76986e-21
615	ENSMUSG00000114432	6.75044	1.6947	1.32346	0.00885543	0.0246692	Gm49391	High	FALSE	0.0246692
614	ENSMUSG00000036853	71.9055	1.69479	0.366924	2.4778e-07	1.49692e-06	Mcoln3	High	FALSE	1.49692e-06
613	ENSMUSG00000027715	764.425	1.69812	0.119739	9.60529e-47	3.43357e-45	Ccna2	High	FALSE	3.43357e-45
612	ENSMUSG00000034773	65.9234	1.70077	0.385202	6.54603e-07	3.75678e-06	Hrob	High	FALSE	3.75678e-06
611	ENSMUSG00000107178	10.6477	1.70129	1.05245	0.00424562	0.0128245	Gm42531	High	FALSE	0.0128245
610	ENSMUSG00000003352	313.009	1.70136	0.173298	6.96596e-24	1.1414e-22	Cacnb3	High	FALSE	1.1414e-22
609	ENSMUSG00000027379	200.296	1.70364	0.21871	5.03234e-16	5.89498e-15	Bub1	High	FALSE	5.89498e-15
608	ENSMUSG00000020014	44.7056	1.70446	0.476797	2.173e-05	0.000102135	Cfap54	High	FALSE	0.000102135
607	ENSMUSG00000117333	15.5415	1.70475	0.805535	0.0018283	0.00604242	Gm16386	High	FALSE	0.00604242
606	ENSMUSG00000053175	719.945	1.70772	0.153631	4.07215e-30	8.62182e-29	Bcl3	High	FALSE	8.62182e-29
605	ENSMUSG00000075225	26.3675	1.70992	0.580859	0.000229238	0.000906434	Ccdc162	High	FALSE	0.000906434
604	ENSMUSG00000014547	751.511	1.71024	0.126526	7.97328e-43	2.53729e-41	Wdfy2	High	FALSE	2.53729e-41
603	ENSMUSG00000017716	538.517	1.7103	0.124257	5.33681e-44	1.73642e-42	Birc5	High	FALSE	1.73642e-42
602	ENSMUSG00000026605	1882.33	1.71141	0.0839626	2.47462e-93	2.16774e-91	Cenpf	High	FALSE	2.16774e-91
601	ENSMUSG00000034245	107.588	1.71238	0.274109	3.91229e-11	3.33371e-10	Hdac11	High	FALSE	3.33371e-10
600	ENSMUSG00000058290	447.43	1.71441	0.14829	5.57173e-32	1.26539e-30	Espl1	High	FALSE	1.26539e-30
599	ENSMUSG00000020717	2314.24	1.7167	0.191114	1.59331e-20	2.30092e-19	Pecam1	High	FALSE	2.30092e-19
598	ENSMUSG00000026622	355.347	1.72038	0.151843	8.18713e-31	1.76866e-29	Nek2	High	FALSE	1.76866e-29
597	ENSMUSG00000028392	887.075	1.72068	0.107124	4.23842e-59	2.0111e-57	Bspry	High	FALSE	2.0111e-57
596	ENSMUSG00000030156	1796.23	1.72233	0.0759995	1.2602e-114	1.60731e-112	Cd69	High	TRUE	1e-100
595	ENSMUSG00000017830	2484.81	1.72418	0.10117	1.81183e-66	9.9607e-65	Dhx58	High	FALSE	9.9607e-65
594	ENSMUSG00000039208	189.828	1.72656	0.201305	1.01495e-18	1.35636e-17	Metrnl	High	FALSE	1.35636e-17
593	ENSMUSG00000093661	575.778	1.72994	0.13205	2.55924e-40	7.55592e-39	Eif4e3	High	FALSE	7.55592e-39
592	ENSMUSG00000027864	6.27795	1.73471	1.59136	0.00835164	0.0234049	Ptgfrn	High	FALSE	0.0234049
591	ENSMUSG00000048327	419.606	1.73563	0.144373	2.34179e-34	5.76161e-33	Ckap2l	High	FALSE	5.76161e-33
590	ENSMUSG00000031132	245.376	1.73917	0.208014	3.91823e-18	5.09946e-17	Cd40lg	High	FALSE	5.09946e-17
589	ENSMUSG00000055745	188.075	1.74142	0.198133	1.66977e-19	2.31287e-18	Rtl6	High	FALSE	2.31287e-18
588	ENSMUSG00000054934	84.2998	1.74192	0.324024	5.77281e-09	4.10875e-08	Kcnmb4	High	FALSE	4.10875e-08
587	ENSMUSG00000053113	725.596	1.74338	0.283199	4.04743e-11	3.44702e-10	Socs3	High	FALSE	3.44702e-10
586	ENSMUSG00000024989	303.796	1.74339	0.169197	6.0627e-26	1.07757e-24	Cep55	High	FALSE	1.07757e-24
585	ENSMUSG00000042284	6272.53	1.74376	0.0599822	6.83202e-187	2.05515e-184	Itga1	High	TRUE	1e-100
584	ENSMUSG00000033355	2121.7	1.74387	0.101765	2.44349e-67	1.38144e-65	Rtp4	High	FALSE	1.38144e-65
583	ENSMUSG00000022994	55.8388	1.74433	0.441257	4.12589e-06	2.16878e-05	Adcy6	High	FALSE	2.16878e-05
582	ENSMUSG00000027326	930.016	1.74628	0.122416	1.97913e-47	7.18755e-46	Knl1	High	FALSE	7.18755e-46
581	ENSMUSG00000037474	498.822	1.74772	0.129506	1.5784e-42	4.99294e-41	Dtl	High	FALSE	4.99294e-41
580	ENSMUSG00000067455	439.436	1.74898	0.135639	4.67026e-39	1.34158e-37	H4c11	High	FALSE	1.34158e-37
579	ENSMUSG00000024164	38.6703	1.74918	0.532435	4.91543e-05	0.000217928	C3	High	FALSE	0.000217928
578	ENSMUSG00000021707	286.155	1.74979	0.185766	3.44804e-22	5.38942e-21	Dhfr	High	FALSE	5.38942e-21
577	ENSMUSG00000020330	565.312	1.75102	0.135301	2.08016e-39	6.00798e-38	Hmmr	High	FALSE	6.00798e-38
576	ENSMUSG00000033577	124.607	1.75336	0.261085	1.49076e-12	1.41219e-11	Myo6	High	FALSE	1.41219e-11
575	ENSMUSG00000028718	221.9	1.75348	0.182947	1.01669e-22	1.61446e-21	Stil	High	FALSE	1.61446e-21
574	ENSMUSG00000039187	261.182	1.75382	0.198813	7.15396e-20	1.00667e-18	Fanci	High	FALSE	1.00667e-18
573	ENSMUSG00000101581	35.6427	1.75473	0.478606	2.01331e-05	9.52751e-05	C430002N11Rik	High	FALSE	9.52751e-05
572	ENSMUSG00000022034	202.626	1.75672	0.201806	2.83313e-19	3.87713e-18	Esco2	High	FALSE	3.87713e-18
571	ENSMUSG00000039748	105.871	1.75702	0.270611	7.75697e-12	6.98303e-11	Exo1	High	FALSE	6.98303e-11
570	ENSMUSG00000029470	142.747	1.75914	0.237311	1.15656e-14	1.27166e-13	P2rx4	High	FALSE	1.27166e-13
569	ENSMUSG00000043773	85.0101	1.75954	0.317405	2.32564e-09	1.71576e-08	1700048O20Rik	High	FALSE	1.71576e-08
568	ENSMUSG00000034206	336.703	1.75967	0.148221	1.98253e-33	4.71049e-32	Polq	High	FALSE	4.71049e-32
567	ENSMUSG00000084997	37.9938	1.76041	0.484152	1.94463e-05	9.23815e-05	Gm15471	High	FALSE	9.23815e-05
566	ENSMUSG00000006715	360.711	1.76302	0.142897	7.03843e-36	1.8099e-34	Gmnn	High	FALSE	1.8099e-34
565	ENSMUSG00000011256	16203.9	1.76611	0.0664105	2.50951e-157	5.8837e-155	Adam19	High	FALSE	1e-100
564	ENSMUSG00000097303	17.4503	1.76834	0.853584	0.00142304	0.00484051	3110083C13Rik	High	FALSE	0.00484051
563	ENSMUSG00000022938	33.641	1.77182	0.502431	3.0445e-05	0.0001398	Fam3b	High	FALSE	0.0001398
562	ENSMUSG00000039178	25.4594	1.77625	0.591959	0.000188743	0.000759304	Tbc1d19	High	FALSE	0.000759304
561	ENSMUSG00000038963	350.552	1.77786	0.184525	2.82338e-23	4.56522e-22	Slco4a1	High	FALSE	4.56522e-22
560	ENSMUSG00000034220	685.561	1.77981	0.124964	4.0154e-47	1.45165e-45	Gpc1	High	FALSE	1.45165e-45
559	ENSMUSG00000014686	99.1576	1.78089	0.306887	4.53207e-10	3.57344e-09	Ceacam16	High	FALSE	3.57344e-09
558	ENSMUSG00000062727	406.209	1.78176	0.147306	9.62546e-35	2.40155e-33	H2bc12	High	FALSE	2.40155e-33
557	ENSMUSG00000069300	1301.47	1.78358	0.100398	7.9605e-72	4.82564e-70	H2bc11	High	FALSE	4.82564e-70
556	ENSMUSG00000058163	356.54	1.7851	0.15603	2.31172e-31	5.10468e-30	Gm5431	High	FALSE	5.10468e-30
555	ENSMUSG00000033350	476.241	1.7852	0.142319	3.72427e-37	9.94573e-36	Chst2	High	FALSE	9.94573e-36
554	ENSMUSG00000024791	106.774	1.78608	0.267335	2.25322e-12	2.11483e-11	Cdca5	High	FALSE	2.11483e-11
553	ENSMUSG00000105740	73.1262	1.78656	0.340954	1.20192e-08	8.34955e-08	Gm42685	High	FALSE	8.34955e-08
552	ENSMUSG00000026770	1268.54	1.78768	0.0870448	1.05427e-94	9.44282e-93	Il2ra	High	TRUE	9.44282e-93
551	ENSMUSG00000052544	104.972	1.7877	0.284814	2.70748e-11	2.33705e-10	St6galnac3	High	FALSE	2.33705e-10
550	ENSMUSG00000022500	345.66	1.78955	0.152334	6.88598e-33	1.61684e-31	Litaf	High	FALSE	1.61684e-31
549	ENSMUSG00000069309	368.4	1.78976	0.171133	7.89976e-27	1.47305e-25	H2ac22	High	FALSE	1.47305e-25
548	ENSMUSG00002075582	9.37425	1.7905	1.1629	0.00531163	0.0157085	Gm55230	High	FALSE	0.0157085
547	ENSMUSG00000009292	23.0317	1.79211	0.665158	0.000369137	0.00140894	Trpm2	High	FALSE	0.00140894
546	ENSMUSG00000024403	133.989	1.79219	0.251033	7.66469e-14	8.00775e-13	Atp6v1g2	High	FALSE	8.00775e-13
545	ENSMUSG00000026158	580.71	1.793	0.126471	1.01603e-46	3.62386e-45	Ogfrl1	High	FALSE	3.62386e-45
544	ENSMUSG00000087179	57.4047	1.79318	0.398809	4.35974e-07	2.5573e-06	5730471H19Rik	High	FALSE	2.5573e-06
543	ENSMUSG00000042155	7.39083	1.7932	1.46113	0.00633053	0.0183305	Klhl23	High	FALSE	0.0183305
542	ENSMUSG00000022892	22.1274	1.79524	0.739374	0.000598055	0.00220713	App	High	FALSE	0.00220713
541	ENSMUSG00000031327	142.905	1.79526	0.275892	3.92372e-12	3.60552e-11	Chic1	High	FALSE	3.60552e-11
540	ENSMUSG00000029798	3260.07	1.79877	0.0773198	6.26747e-121	8.92164e-119	Herc6	High	FALSE	1e-100
539	ENSMUSG00000020897	393.625	1.79949	0.142639	1.6961e-37	4.63824e-36	Aurkb	High	FALSE	4.63824e-36
538	ENSMUSG00000032661	7227.54	1.8003	0.160916	2.63807e-30	5.61532e-29	Oas3	High	FALSE	5.61532e-29
537	ENSMUSG00000022504	45.7451	1.80128	2.26515	0.00232679	0.00750477	Ciita	High	FALSE	0.00750477
536	ENSMUSG00000038811	231.007	1.80502	0.193203	7.64435e-22	1.1798e-20	Gngt2	High	FALSE	1.1798e-20
535	ENSMUSG00000034311	512.109	1.80718	0.163194	6.08646e-30	1.28016e-28	Kif4	High	FALSE	1.28016e-28
534	ENSMUSG00000095105	400.742	1.80939	0.142392	5.09893e-38	1.41624e-36	Edaradd	High	FALSE	1.41624e-36
533	ENSMUSG00000067321	188.271	1.80999	0.222305	2.59272e-17	3.23188e-16	Gm7931	High	FALSE	3.23188e-16
532	ENSMUSG00000040570	739.747	1.81046	0.106886	2.70948e-65	1.44957e-63	Rundc3b	High	FALSE	1.44957e-63
531	ENSMUSG00000042129	17.1348	1.81064	0.763965	0.000950448	0.00337258	Rassf4	High	FALSE	0.00337258
530	ENSMUSG00000025279	19.4626	1.81579	0.81903	0.000982131	0.00347418	Dnase1l3	High	FALSE	0.00347418
529	ENSMUSG00000042700	6697.5	1.81585	0.0578289	2.01907e-217	8.94169e-215	Sipa1l1	High	FALSE	1e-100
528	ENSMUSG00000099517	453.448	1.81686	0.147548	5.94133e-36	1.53025e-34	H3c8	High	FALSE	1.53025e-34
527	ENSMUSG00000114279	1154.52	1.81969	0.130986	1.8302e-45	6.24814e-44	H2bc14	High	FALSE	6.24814e-44
526	ENSMUSG00000066129	77.4062	1.82025	0.957483	0.00124446	0.00428518	Kndc1	High	FALSE	0.00428518
525	ENSMUSG00000036353	601.538	1.82114	0.137507	3.27756e-41	9.95318e-40	P2ry12	High	FALSE	9.95318e-40
524	ENSMUSG00000033538	1101.47	1.82249	0.106558	8.10452e-67	4.50211e-65	Casp4	High	FALSE	4.50211e-65
523	ENSMUSG00000028702	208.539	1.82458	0.207374	1.00557e-19	1.41001e-18	Rad54l	High	FALSE	1.41001e-18
522	ENSMUSG00000120201	28.38	1.82854	0.519287	3.68096e-05	0.000166768	Gm40630	High	FALSE	0.000166768
521	ENSMUSG00000109393	36.4763	1.83187	0.511974	1.88462e-05	8.97712e-05	Gm44936	High	FALSE	8.97712e-05
520	ENSMUSG00000049422	84.9108	1.83489	0.305687	1.61287e-10	1.32206e-09	Chchd10	High	FALSE	1.32206e-09
519	ENSMUSG00000026003	4634.14	1.83629	0.072968	5.16328e-141	9.79978e-139	Acadl	High	FALSE	1e-100
518	ENSMUSG00000076757	15.2433	1.83663	0.987303	0.00175392	0.00583409	Trgc4	High	FALSE	0.00583409
517	ENSMUSG00000076612	148.992	1.83766	0.948134	0.000948408	0.00336759	Ighg2c	High	FALSE	0.00336759
516	ENSMUSG00000031756	94.8138	1.83816	0.278654	3.98755e-12	3.65996e-11	Cenpn	High	FALSE	3.65996e-11
515	ENSMUSG00000028572	398.768	1.84052	0.1621	3.06827e-31	6.74723e-30	Hook1	High	FALSE	6.74723e-30
514	ENSMUSG00000021913	16.9778	1.84052	0.749973	0.000880964	0.00314774	Ogdhl	High	FALSE	0.00314774
513	ENSMUSG00000008845	10.5718	1.84084	0.947145	0.00292178	0.00920227	Cd163	High	FALSE	0.00920227
512	ENSMUSG00000034329	342.455	1.84232	0.16894	7.12404e-29	1.43589e-27	Brip1	High	FALSE	1.43589e-27
511	ENSMUSG00000073144	44.7812	1.84394	0.509198	1.15514e-05	5.70522e-05	4930599N23Rik	High	FALSE	5.70522e-05
510	ENSMUSG00000034023	168.761	1.84669	0.237303	4.73701e-16	5.5531e-15	Fancd2	High	FALSE	5.5531e-15
509	ENSMUSG00000082292	3647.54	1.84914	0.0793392	1.81673e-121	2.6331e-119	Gm12250	High	FALSE	1e-100
508	ENSMUSG00000042726	6502.08	1.8498	0.0782148	4.07913e-125	6.37584e-123	Trafd1	High	FALSE	1e-100
507	ENSMUSG00000026896	4112.22	1.84988	0.0812693	4.23968e-116	5.63276e-114	Ifih1	High	FALSE	1e-100
506	ENSMUSG00000112980	60.4761	1.85586	0.366436	3.17489e-08	2.12143e-07	D430020J02Rik	High	FALSE	2.12143e-07
505	ENSMUSG00000082154	306.113	1.85722	0.172367	3.49393e-28	6.87701e-27	Gm16464	High	FALSE	6.87701e-27
504	ENSMUSG00000064247	29.2737	1.85833	0.539795	3.93008e-05	0.000176948	Plcxd1	High	FALSE	0.000176948
503	ENSMUSG00000075031	3126.21	1.85907	0.0697765	4.14718e-157	9.4455e-155	H2bc3	High	FALSE	1e-100
502	ENSMUSG00000074476	238.292	1.86355	0.181979	1.18025e-25	2.06776e-24	Spc24	High	FALSE	2.06776e-24
501	ENSMUSG00000005947	122.397	1.86547	0.308349	6.25213e-11	5.26004e-10	Itgae	High	TRUE	5.26004e-10
500	ENSMUSG00000094627	122.798	1.86776	0.255055	2.04804e-14	2.2182e-13	Gm10182	High	FALSE	2.2182e-13
499	ENSMUSG00000069662	70.2195	1.86994	0.440683	6.76918e-07	3.87926e-06	Marcks	High	FALSE	3.87926e-06
498	ENSMUSG00000096847	12.8787	1.87159	1.00785	0.00253884	0.00810833	Tmem151b	High	FALSE	0.00810833
497	ENSMUSG00000029359	461.722	1.87995	0.135647	1.11818e-44	3.6833e-43	Tesc	High	FALSE	3.6833e-43
496	ENSMUSG00000005583	25.4036	1.88458	0.924057	0.000567514	0.0021022	Mef2c	High	FALSE	0.0021022
495	ENSMUSG00000075270	107.369	1.88466	0.266171	1.31662e-13	1.35077e-12	Pde11a	High	FALSE	1.35077e-12
494	ENSMUSG00000030346	133.297	1.88777	0.27338	2.6393e-13	2.6481e-12	Rad51ap1	High	FALSE	2.6481e-12
493	ENSMUSG00000026646	51.9118	1.88858	0.376011	4.72338e-08	3.09133e-07	Suv39h2	High	FALSE	3.09133e-07
492	ENSMUSG00000002204	61.5202	1.89006	0.352079	7.18554e-09	5.07572e-08	Napsa	High	FALSE	5.07572e-08
491	ENSMUSG00000038037	560.091	1.89114	0.163644	1.449e-32	3.34804e-31	Socs1	High	FALSE	3.34804e-31
490	ENSMUSG00000044201	105.761	1.89144	0.268799	1.78735e-13	1.8127e-12	Cdc25c	High	FALSE	1.8127e-12
489	ENSMUSG00000035873	34.7312	1.89247	0.480965	6.22855e-06	3.18786e-05	Pawr	High	FALSE	3.18786e-05
488	ENSMUSG00000071552	1753.04	1.89405	0.0902107	4.16573e-99	4.15089e-97	Tigit	High	TRUE	4.15089e-97
487	ENSMUSG00000020089	736.805	1.89414	0.132958	2.26166e-47	8.19492e-46	Ppa1	High	FALSE	8.19492e-46
486	ENSMUSG00000076867	348.089	1.89425	0.196365	1.74848e-23	2.83005e-22	Trdv4	High	FALSE	2.83005e-22
485	ENSMUSG00000029769	33.0058	1.89598	0.508693	1.28816e-05	6.31136e-05	Ccdc136	High	FALSE	6.31136e-05
484	ENSMUSG00000120705	22.6145	1.89664	0.676876	0.000230391	0.00091054	Gm57356	High	FALSE	0.00091054
483	ENSMUSG00000029298	8815.13	1.89669	0.0771164	3.90823e-135	6.7727e-133	Gbp9	High	FALSE	1e-100
482	ENSMUSG00000034930	25.0764	1.9006	0.578503	7.02078e-05	0.000304081	Rtkn	High	FALSE	0.000304081
481	ENSMUSG00000068551	145.255	1.90777	0.305411	1.30089e-11	1.15223e-10	Zfp467	High	FALSE	1.15223e-10
480	ENSMUSG00000031821	145.939	1.91117	0.296977	3.96362e-12	3.6401e-11	Gins2	High	FALSE	3.6401e-11
479	ENSMUSG00000024399	7426.6	1.91164	0.0684376	3.92148e-173	1.05966e-170	Ltb	High	FALSE	1e-100
478	ENSMUSG00000060260	33.7292	1.9143	0.506864	1.08114e-05	5.363e-05	Pwwp2b	High	FALSE	5.363e-05
477	ENSMUSG00000071068	310.803	1.91504	0.217736	3.80668e-20	5.42359e-19	Treml2	High	FALSE	5.42359e-19
476	ENSMUSG00000071716	3927.21	1.91738	0.0732348	2.49699e-152	5.30793e-150	Apol7e	High	FALSE	1e-100
475	ENSMUSG00000020493	304.466	1.91993	0.182193	3.38981e-27	6.44146e-26	Prr11	High	FALSE	6.44146e-26
474	ENSMUSG00000040584	5034.58	1.92221	0.0843436	1.58433e-116	2.1226e-114	Abcb1a	High	FALSE	1e-100
473	ENSMUSG00000069516	70.2454	1.92331	0.343067	1.55817e-09	1.17251e-08	Lyz2	High	FALSE	1.17251e-08
472	ENSMUSG00000086152	7.98855	1.92621	2.00823	0.00278547	0.00880777	Gm11454	High	FALSE	0.00880777
471	ENSMUSG00000051378	364.093	1.92924	0.145483	4.09274e-41	1.23815e-39	Kif18b	High	FALSE	1.23815e-39
470	ENSMUSG00000027490	217.124	1.92933	0.211017	3.83341e-21	5.71712e-20	E2f1	High	FALSE	5.71712e-20
469	ENSMUSG00000062545	494.994	1.93005	0.152338	4.25424e-38	1.18369e-36	Tlr12	High	FALSE	1.18369e-36
468	ENSMUSG00000076604	8.90316	1.93069	1.29732	0.00352781	0.0108789	Igkj1	High	FALSE	0.0108789
467	ENSMUSG00000030124	1294.24	1.93139	0.107298	7.38786e-74	4.67399e-72	Lag3	High	TRUE	4.67399e-72
466	ENSMUSG00000048440	61.3447	1.93182	0.352661	3.61439e-09	2.61453e-08	Cyp4f16	High	FALSE	2.61453e-08
465	ENSMUSG00000040838	5.95	1.93436	1.62369	0.00761662	0.021584	NA	High	FALSE	0.021584
464	ENSMUSG00000027454	76.1214	1.93484	0.345375	1.27861e-09	9.71632e-09	Gins1	High	FALSE	9.71632e-09
463	ENSMUSG00000072673	70.7969	1.93752	0.324989	2.25092e-10	1.8235e-09	Gm10392	High	FALSE	1.8235e-09
462	ENSMUSG00000043740	21.6635	1.93801	0.662418	0.000190592	0.000765972	Trem6l	High	FALSE	0.000765972
461	ENSMUSG00000013155	92.896	1.93808	0.276538	2.41968e-13	2.43234e-12	Enkd1	High	FALSE	2.43234e-12
460	ENSMUSG00000026893	44.0673	1.93983	0.440634	7.29874e-07	4.17673e-06	Gca	High	FALSE	4.17673e-06
459	ENSMUSG00000027306	619.72	1.94108	0.116871	5.67991e-63	2.92112e-61	Nusap1	High	FALSE	2.92112e-61
458	ENSMUSG00000069910	159.817	1.94339	0.238224	2.14084e-17	2.68328e-16	Spdl1	High	FALSE	2.68328e-16
457	ENSMUSG00000071478	132.84	1.94412	0.336382	2.13553e-10	1.73531e-09	H2ac7	High	FALSE	1.73531e-09
456	ENSMUSG00000076609	437.127	1.94701	0.176635	1.01357e-29	2.10408e-28	Igkc	High	FALSE	2.10408e-28
455	ENSMUSG00000032561	151.158	1.94726	0.254736	1.05193e-15	1.2197e-14	Acp3	High	FALSE	1.2197e-14
454	ENSMUSG00000037902	39.2267	1.94826	0.449847	1.19515e-06	6.66701e-06	Sirpa	High	FALSE	6.66701e-06
453	ENSMUSG00000102112	120.622	1.94974	0.247421	3.1327e-16	3.6996e-15	1810041H14Rik	High	FALSE	3.6996e-15
452	ENSMUSG00000033470	1439.16	1.94995	0.0873702	1.75372e-111	2.10222e-109	Cysltr2	High	FALSE	1e-100
451	ENSMUSG00000042050	13.5452	1.95207	0.910097	0.00125876	0.00432881	Dync2i1	High	FALSE	0.00432881
450	ENSMUSG00000120266	12.6491	1.95311	0.992182	0.00174489	0.0058089	Gm46828	High	FALSE	0.0058089
449	ENSMUSG00000063445	267.598	1.95706	0.178988	6.23637e-29	1.26497e-27	Nmral1	High	FALSE	1.26497e-27
448	ENSMUSG00002075675	12.935	1.9573	1.34506	0.00169932	0.00566903	Gm55642	High	FALSE	0.00566903
447	ENSMUSG00000116961	19.0531	1.9582	0.662564	0.000242064	0.000952661	Gm49662	High	FALSE	0.000952661
446	ENSMUSG00000022322	173.674	1.9629	0.223696	1.17136e-19	1.63385e-18	Shcbp1	High	FALSE	1.63385e-18
445	ENSMUSG00000116549	14.626	1.96365	0.893714	0.00100749	0.00355443	Gm49728	High	FALSE	0.00355443
444	ENSMUSG00000024084	48.5906	1.96535	0.396893	6.42795e-08	4.14852e-07	Qpct	High	FALSE	4.14852e-07
443	ENSMUSG00000103105	30.4846	1.96863	0.498862	6.65544e-06	3.39219e-05	Gm18752	High	FALSE	3.39219e-05
442	ENSMUSG00000034708	819.625	1.97103	0.11931	1.32815e-62	6.76506e-61	Grn	High	FALSE	6.76506e-61
441	ENSMUSG00000027514	10429.6	1.97115	0.0834362	3.05887e-125	4.82847e-123	Zbp1	High	FALSE	1e-100
440	ENSMUSG00000022901	1003.88	1.9784	0.109615	4.38764e-74	2.79809e-72	Cd86	High	FALSE	2.79809e-72
439	ENSMUSG00000028270	6145	1.97842	0.0743936	2.7132e-157	6.26907e-155	Gbp2	High	FALSE	1e-100
438	ENSMUSG00000000532	111.035	1.97968	0.284829	2.28979e-13	2.30759e-12	Acvr1b	High	FALSE	2.30759e-12
437	ENSMUSG00000073705	68.4278	1.98112	0.365602	3.51473e-09	2.54474e-08	Cenps	High	FALSE	2.54474e-08
436	ENSMUSG00000044734	492.977	1.98181	0.173834	1.1783e-31	2.63104e-30	Serpinb1a	High	FALSE	2.63104e-30
435	ENSMUSG00000026669	232.34	1.9854	0.192996	5.73603e-26	1.02293e-24	Mcm10	High	FALSE	1.02293e-24
434	ENSMUSG00000057596	2847.13	1.98924	0.0738697	6.67761e-161	1.66345e-158	Trim30d	High	FALSE	1e-100
433	ENSMUSG00000000386	11542.9	1.992	0.155198	4.90289e-39	1.40588e-37	Mx1	High	FALSE	1.40588e-37
432	ENSMUSG00000078521	25.7333	1.99257	0.661746	9.78657e-05	0.000412989	Aunip	High	FALSE	0.000412989
431	ENSMUSG00000066677	4447.42	1.99296	0.0862564	9.42245e-120	1.31774e-117	Ifi208	High	FALSE	1e-100
430	ENSMUSG00000000247	6.898	1.99487	1.61327	0.00537075	0.0158567	Lhx2	High	FALSE	0.0158567
429	ENSMUSG00000114033	16.8154	1.99641	1.01255	0.000746415	0.00270888	Gm47705	High	FALSE	0.00270888
428	ENSMUSG00000094248	174.914	1.99886	0.211581	3.05284e-22	4.78744e-21	H2ac23	High	FALSE	4.78744e-21
427	ENSMUSG00000016758	55.5194	2.00196	0.394425	2.54329e-08	1.7225e-07	Bik	High	FALSE	1.7225e-07
426	ENSMUSG00000029070	30.8261	2.00468	0.562007	1.95604e-05	9.28132e-05	Mxra8	High	FALSE	9.28132e-05
425	ENSMUSG00000121239	221.736	2.00519	0.191335	8.63543e-27	1.6046e-25	Gm36347	High	FALSE	1.6046e-25
424	ENSMUSG00000116438	552.442	2.00562	0.129799	5.48957e-55	2.4044e-53	Gm18911	High	FALSE	2.4044e-53
423	ENSMUSG00000020689	3298.57	2.00636	0.0804904	1.64337e-138	2.94384e-136	Itgb3	High	FALSE	1e-100
422	ENSMUSG00000076937	11.9169	2.00674	1.05554	0.00221067	0.00716648	Iglc2	High	FALSE	0.00716648
421	ENSMUSG00000080076	479.732	2.00799	0.459733	4.67875e-07	2.73436e-06	H2ac14-ps	High	FALSE	2.73436e-06
420	ENSMUSG00000026873	287.387	2.0127	0.174824	8.45978e-32	1.905e-30	Phf19	High	FALSE	1.905e-30
419	ENSMUSG00000066456	10.7466	2.01628	0.987839	0.00182022	0.00601819	Hmgn3	High	FALSE	0.00601819
418	ENSMUSG00000042029	970.707	2.01779	0.105615	1.46948e-82	1.0999e-80	Ncapg2	High	FALSE	1.0999e-80
417	ENSMUSG00000026024	2570.15	2.01814	0.192802	5.67784e-27	1.06371e-25	Als2	High	FALSE	1.06371e-25
416	ENSMUSG00000052949	1281.52	2.0209	0.112933	1.88996e-73	1.17244e-71	Rnf157	High	FALSE	1.17244e-71
415	ENSMUSG00000024675	1356.64	2.02395	0.118086	1.85062e-67	1.05373e-65	Ms4a4c	High	FALSE	1.05373e-65
414	ENSMUSG00000074607	26.2961	2.03592	0.635585	5.70096e-05	0.000250663	Tox2	High	FALSE	0.000250663
413	ENSMUSG00000078349	1498.38	2.03747	0.0879621	8.92257e-120	1.25887e-117	AW011738	High	FALSE	1e-100
412	ENSMUSG00000045932	8685.12	2.0414	0.172543	1.72555e-33	4.11218e-32	Ifit2	High	FALSE	4.11218e-32
411	ENSMUSG00000046179	552.131	2.04292	0.147232	3.39105e-45	1.13579e-43	E2f8	High	FALSE	1.13579e-43
410	ENSMUSG00000048899	31.1987	2.04362	0.495432	2.96625e-06	1.58058e-05	Rimkla	High	FALSE	1.58058e-05
409	ENSMUSG00000070348	9.76062	2.04379	1.50912	0.00219476	0.0071178	Ccnd1	High	FALSE	0.0071178
408	ENSMUSG00000111069	17.6979	2.04454	0.771309	0.000348451	0.00133671	Gm48646	High	FALSE	0.00133671
407	ENSMUSG00000027827	7.41055	2.05387	1.69272	0.00342073	0.0105999	Kcnab1	High	FALSE	0.0105999
406	ENSMUSG00000031262	108.926	2.05507	0.30906	1.17757e-12	1.12622e-11	Cenpi	High	FALSE	1.12622e-11
405	ENSMUSG00000038379	154.75	2.05521	0.241296	9.76118e-19	1.30665e-17	Ttk	High	FALSE	1.30665e-17
404	ENSMUSG00000039304	3710.04	2.05554	0.075038	1.79813e-166	4.55042e-164	Tnfsf10	High	FALSE	1e-100
403	ENSMUSG00000033498	27.9496	2.05673	0.574799	2.00374e-05	9.48504e-05	Strc	High	FALSE	9.48504e-05
402	ENSMUSG00000105646	106.059	2.05865	0.279591	1.29623e-14	1.42228e-13	Gm30211	High	FALSE	1.42228e-13
401	ENSMUSG00000049410	1029.81	2.06117	0.115275	5.4482e-73	3.32799e-71	Zfp683	High	TRUE	3.32799e-71
400	ENSMUSG00000030217	24.6035	2.06351	0.784841	0.000206785	0.000824594	Art4	High	FALSE	0.000824594
399	ENSMUSG00000108393	49.6056	2.06358	0.44046	1.32447e-07	8.26461e-07	Gm32633	High	FALSE	8.26461e-07
398	ENSMUSG00000020808	144.022	2.06418	0.239133	4.53866e-19	6.16354e-18	Pimreg	High	FALSE	6.16354e-18
397	ENSMUSG00000002602	751.456	2.06796	0.127277	9.74057e-61	4.80786e-59	Axl	High	FALSE	4.80786e-59
396	ENSMUSG00000035683	167.528	2.06878	0.243463	8.94667e-19	1.20065e-17	Melk	High	FALSE	1.20065e-17
395	ENSMUSG00000032324	1077.18	2.07107	0.117124	1.3915e-71	8.30888e-70	Tspan3	High	FALSE	8.30888e-70
394	ENSMUSG00000038507	2247.31	2.07415	0.0939889	1.81904e-109	2.14822e-107	Parp12	High	FALSE	1e-100
393	ENSMUSG00000037820	28.7547	2.07707	0.585826	1.92686e-05	9.15917e-05	Tgm2	High	FALSE	9.15917e-05
392	ENSMUSG00000076608	45.3269	2.08439	0.505902	1.30822e-06	7.27737e-06	Igkj5	High	FALSE	7.27737e-06
391	ENSMUSG00000044583	151.994	2.08986	0.2294	6.94725e-21	1.02294e-19	Tlr7	High	FALSE	1.02294e-19
390	ENSMUSG00000047115	28.3721	2.09017	0.526166	5.22916e-06	2.70414e-05	Fam221a	High	FALSE	2.70414e-05
389	ENSMUSG00000003992	333.866	2.09207	0.170467	7.22543e-36	1.85201e-34	Ssbp2	High	FALSE	1.85201e-34
388	ENSMUSG00000037706	17.5676	2.09452	0.724985	0.000226508	0.000896086	Cd81	High	FALSE	0.000896086
387	ENSMUSG00000045394	30.2416	2.1056	0.616512	2.05557e-05	9.70733e-05	Epcam	High	FALSE	9.70733e-05
386	ENSMUSG00000050014	36.1915	2.10674	0.474865	6.32646e-07	3.63732e-06	Apol10b	High	FALSE	3.63732e-06
385	ENSMUSG00000021069	19.4566	2.10971	0.816487	0.000255392	0.00100091	Pygl	High	FALSE	0.00100091
384	ENSMUSG00000062995	185.504	2.10977	0.206678	1.46729e-25	2.55941e-24	Ica1	High	FALSE	2.55941e-24
383	ENSMUSG00000024621	47.8806	2.11188	1.65244	0.00165618	0.00553436	Csf1r	High	FALSE	0.00553436
382	ENSMUSG00000044948	74.8674	2.12547	0.389478	1.70784e-09	1.28133e-08	Cfap43	High	FALSE	1.28133e-08
381	ENSMUSG00000016498	33.0258	2.12845	0.572904	7.66364e-06	3.87631e-05	Pdcd1lg2	High	FALSE	3.87631e-05
380	ENSMUSG00000107750	9.49018	2.13102	1.26679	0.00234361	0.00755594	Gm44013	High	FALSE	0.00755594
379	ENSMUSG00000040714	260.052	2.13438	0.197671	1.54778e-28	3.07684e-27	Klc3	High	FALSE	3.07684e-27
378	ENSMUSG00000021591	2118.24	2.13561	0.0806923	1.56164e-155	3.50664e-153	Glrx	High	FALSE	1e-100
377	ENSMUSG00000072825	1039.96	2.13649	0.119946	1.67836e-72	1.0213e-70	Cep170b	High	FALSE	1.0213e-70
376	ENSMUSG00000017146	598.108	2.13973	0.126718	4.69747e-65	2.49639e-63	Brca1	High	FALSE	2.49639e-63
375	ENSMUSG00000037972	32.0639	2.14434	0.553891	5.17139e-06	2.676e-05	Snn	High	FALSE	2.676e-05
374	ENSMUSG00000020185	315.784	2.1455	0.16876	3.4189e-38	9.56271e-37	E2f7	High	FALSE	9.56271e-37
373	ENSMUSG00000027068	16.3675	2.15544	0.949234	0.000558744	0.00207453	Dhrs9	High	FALSE	0.00207453
372	ENSMUSG00000004730	21.1529	2.15977	0.681244	7.17729e-05	0.000310607	Adgre1	High	FALSE	0.000310607
371	ENSMUSG00000042489	1171.74	2.15983	0.116231	1.33699e-78	9.07048e-77	Clspn	High	FALSE	9.07048e-77
370	ENSMUSG00000116380	57.5395	2.1629	0.416872	8.93979e-09	6.27044e-08	Gm39556	High	FALSE	6.27044e-08
369	ENSMUSG00000029392	79.6984	2.16331	0.394912	1.23946e-09	9.43229e-09	Rilpl1	High	FALSE	9.43229e-09
368	ENSMUSG00000037922	47.1212	2.1634	0.421334	1.99596e-08	1.35932e-07	Bank1	High	FALSE	1.35932e-07
367	ENSMUSG00000051934	196.483	2.16422	0.204258	2.21448e-27	4.25367e-26	Spats2	High	FALSE	4.25367e-26
366	ENSMUSG00000001228	1049	2.16475	0.111815	4.73223e-85	3.68029e-83	Uhrf1	High	FALSE	3.68029e-83
365	ENSMUSG00000053395	98.5554	2.16539	0.30179	4.0058e-14	4.27473e-13	Cacng8	High	FALSE	4.27473e-13
364	ENSMUSG00000115969	52.3858	2.16584	0.395955	3.04038e-09	2.21438e-08	Gm46519	High	FALSE	2.21438e-08
363	ENSMUSG00000078773	112.831	2.17199	0.293784	6.42893e-15	7.14759e-14	Rad54b	High	FALSE	7.14759e-14
362	ENSMUSG00000083107	8.59017	2.18443	1.24116	0.00246117	0.00789506	Gm5303	High	FALSE	0.00789506
361	ENSMUSG00000074570	27.2102	2.18833	0.649078	2.46934e-05	0.000115079	Cass4	High	FALSE	0.000115079
360	ENSMUSG00000033255	10.9893	2.19146	1.05257	0.00132172	0.00452776	Gm5134	High	FALSE	0.00452776
359	ENSMUSG00000120556	37.2621	2.19679	0.523543	1.07016e-06	5.99701e-06	Gm36920	High	FALSE	5.99701e-06
358	ENSMUSG00000079339	12513.1	2.19797	0.074853	1.85352e-191	5.79425e-189	Ifit1bl1	High	FALSE	1e-100
357	ENSMUSG00000074923	700.707	2.20052	0.317618	1.34025e-13	1.37324e-12	Pak6	High	FALSE	1.37324e-12
356	ENSMUSG00000021880	8.17233	2.20434	1.28657	0.00347162	0.0107388	Rnase6	High	FALSE	0.0107388
355	ENSMUSG00000070327	92206.5	2.20843	0.131944	2.6464e-64	1.39246e-62	Rnf213	High	FALSE	1.39246e-62
354	ENSMUSG00000023043	26.6212	2.21556	0.643642	2.15433e-05	0.000101377	Krt18	High	FALSE	0.000101377
353	ENSMUSG00000076613	22.4397	2.21979	0.681327	5.74797e-05	0.000252452	Ighg2b	High	FALSE	0.000252452
352	ENSMUSG00000110301	77.4969	2.22027	0.314748	1.38946e-13	1.42183e-12	Gm35363	High	FALSE	1.42183e-12
351	ENSMUSG00000063564	100.834	2.22129	0.274454	4.8958e-17	6.03664e-16	Col23a1	High	FALSE	6.03664e-16
350	ENSMUSG00000032113	85.4444	2.22453	0.312517	7.61005e-14	7.95587e-13	Chek1	High	FALSE	7.95587e-13
349	ENSMUSG00000022033	111.854	2.2255	0.317162	7.11391e-14	7.46165e-13	Pbk	High	FALSE	7.46165e-13
348	ENSMUSG00000034883	23.5419	2.23879	0.64554	2.38528e-05	0.00011139	Lrr1	High	FALSE	0.00011139
347	ENSMUSG00000071855	15.4095	2.23939	0.959345	0.000455434	0.0017133	Ccdc112	High	FALSE	0.0017133
346	ENSMUSG00000015437	48254.6	2.24259	0.0631864	1.08213e-277	6.90098e-275	Gzmb	High	TRUE	1e-100
345	ENSMUSG00000109729	39.2814	2.24716	0.550319	1.18062e-06	6.59286e-06	Gm45418	High	FALSE	6.59286e-06
344	ENSMUSG00000030110	830.972	2.24744	0.119216	1.38277e-80	9.79801e-79	Ret	High	FALSE	9.79801e-79
343	ENSMUSG00000021624	11	2.25822	1.42952	0.00110091	0.00384233	Cd180	High	FALSE	0.00384233
342	ENSMUSG00000023079	61.4523	2.2598	0.373199	8.45623e-11	7.03641e-10	Gtf2ird1	High	FALSE	7.03641e-10
341	ENSMUSG00000038070	64.1963	2.26134	0.390505	3.01934e-10	2.41532e-09	Cntln	High	FALSE	2.41532e-09
340	ENSMUSG00000035517	388.769	2.2642	0.162994	3.07521e-45	1.03435e-43	Tdrd7	High	FALSE	1.03435e-43
339	ENSMUSG00000104713	1583.96	2.26547	0.225064	2.69283e-25	4.64127e-24	Gbp6	High	FALSE	4.64127e-24
338	ENSMUSG00000040268	850.639	2.26559	0.127959	1.0238e-71	6.15943e-70	Plekha1	High	FALSE	6.15943e-70
337	ENSMUSG00000037846	18.0421	2.26708	0.767006	0.000129757	0.00053705	Rtkn2	High	FALSE	0.00053705
336	ENSMUSG00000067878	73.1209	2.27007	0.344162	2.58967e-12	2.41163e-11	Map7d3	High	FALSE	2.41163e-11
335	ENSMUSG00000027323	245.307	2.27089	0.215145	1.36389e-27	2.64853e-26	Rad51	High	FALSE	2.64853e-26
334	ENSMUSG00000062585	19.252	2.2733	0.883758	0.000233319	0.000920742	Cnr2	High	FALSE	0.000920742
333	ENSMUSG00000055013	9.49845	2.27422	1.24992	0.00155395	0.00522671	Agap1	High	FALSE	0.00522671
332	ENSMUSG00000038843	243.39	2.28367	0.184131	1.76006e-36	4.60011e-35	Gcnt1	High	FALSE	4.60011e-35
331	ENSMUSG00000037921	4523.86	2.28781	0.0760637	3.36075e-200	1.14001e-197	Ddx60	High	FALSE	1e-100
330	ENSMUSG00000033083	614.956	2.28836	0.142797	2.62419e-59	1.25262e-57	Tbc1d4	High	FALSE	1.25262e-57
329	ENSMUSG00000029414	270.238	2.28946	0.182062	1.73518e-37	4.73699e-36	Kntc1	High	FALSE	4.73699e-36
328	ENSMUSG00000030214	22.2545	2.29362	0.657488	2.19426e-05	0.000103043	Plbd1	High	FALSE	0.000103043
327	ENSMUSG00000073164	11.8135	2.29579	0.948953	0.000676221	0.00247521	2410018L13Rik	High	FALSE	0.00247521
326	ENSMUSG00000036768	1251.74	2.29892	0.0934475	9.52297e-135	1.63252e-132	Kif15	High	FALSE	1e-100
325	ENSMUSG00000045007	15.5412	2.30162	0.855608	0.000253892	0.000995769	Tubg2	High	FALSE	0.000995769
324	ENSMUSG00000020890	16.9956	2.30258	0.73668	9.2873e-05	0.000393692	Gucy2e	High	FALSE	0.000393692
323	ENSMUSG00000073421	148.543	2.30962	0.311562	1.90722e-15	2.17579e-14	H2-Ab1	High	FALSE	2.17579e-14
322	ENSMUSG00000086236	41.1414	2.31295	0.46612	3.80158e-08	2.52115e-07	5830418P13Rik	High	FALSE	2.52115e-07
321	ENSMUSG00000082233	13.4932	2.31483	0.884151	0.000366902	0.00140108	Gm6506	High	FALSE	0.00140108
320	ENSMUSG00000046159	14.4608	2.31991	1.11217	0.00046925	0.00175988	Chrm3	High	FALSE	0.00175988
319	ENSMUSG00000121136	15.7633	2.32055	0.912824	0.000398458	0.00151397	Gm57151	High	FALSE	0.00151397
318	ENSMUSG00000086564	1004.66	2.32221	0.111233	2.87906e-98	2.79883e-96	Cd101	High	FALSE	2.79883e-96
317	ENSMUSG00000034118	78.1434	2.32274	0.405587	2.24926e-10	1.82308e-09	Tpst1	High	FALSE	1.82308e-09
316	ENSMUSG00000029821	7.73727	2.32445	1.31006	0.00256813	0.00818382	Gsdme	High	FALSE	0.00818382
315	ENSMUSG00000038264	513.382	2.32735	0.159936	1.19003e-49	4.50657e-48	Sema7a	High	FALSE	4.50657e-48
314	ENSMUSG00000026814	105.883	2.32957	0.283464	1.19659e-17	1.52374e-16	Eng	High	FALSE	1.52374e-16
313	ENSMUSG00000046718	1451.25	2.33675	0.112628	2.68729e-97	2.55021e-95	Bst2	High	FALSE	2.55021e-95
312	ENSMUSG00000087477	11.3365	2.33955	0.917112	0.000582132	0.00215085	Gm13822	High	FALSE	0.00215085
311	ENSMUSG00000079293	10.8529	2.34452	1.41087	0.0012426	0.0042797	Clec7a	High	FALSE	0.0042797
310	ENSMUSG00000026274	112.288	2.34814	0.264004	4.56628e-20	6.47689e-19	Pask	High	FALSE	6.47689e-19
309	ENSMUSG00000027322	12.2019	2.35082	1.14436	0.000695346	0.00253973	Siglec1	High	FALSE	0.00253973
308	ENSMUSG00000121060	28.8349	2.3509	0.550854	1.11105e-06	6.21525e-06	Gm32702	High	FALSE	6.21525e-06
307	ENSMUSG00000075502	19.5897	2.35583	0.664709	2.59754e-05	0.000120561	Kbtbd6	High	FALSE	0.000120561
306	ENSMUSG00000040957	248.105	2.35762	0.259893	1.00063e-21	1.52807e-20	Cables1	High	FALSE	1.52807e-20
305	ENSMUSG00000001247	168.603	2.36188	0.237442	1.351e-24	2.27444e-23	Lsr	High	FALSE	2.27444e-23
304	ENSMUSG00000038816	29.0063	2.36291	0.58137	2.41787e-06	1.30406e-05	Ctnnal1	High	FALSE	1.30406e-05
303	ENSMUSG00000068747	9.82846	2.36626	1.8887	0.00104495	0.00366598	Sort1	High	FALSE	0.00366598
302	ENSMUSG00000019813	662.489	2.36818	0.120134	1.13431e-87	9.17986e-86	Cep57l1	High	FALSE	9.17986e-86
301	ENSMUSG00000048534	4619.84	2.37456	0.0790049	3.19555e-200	1.10753e-197	Jaml	High	FALSE	1e-100
300	ENSMUSG00000030651	3214.82	2.38474	0.0933068	5.58375e-146	1.09903e-143	Art2b	High	TRUE	1e-100
299	ENSMUSG00000056174	17.4666	2.38483	0.74487	7.91023e-05	0.000339652	Col8a2	High	FALSE	0.000339652
298	ENSMUSG00000045991	23.3631	2.39772	0.613461	6.24851e-06	3.19602e-05	Onecut2	High	FALSE	3.19602e-05
297	ENSMUSG00000105392	62.1629	2.40091	0.435307	9.36874e-10	7.2053e-09	Gm42684	High	FALSE	7.2053e-09
296	ENSMUSG00000117988	35.6027	2.4024	0.528543	2.3099e-07	1.40132e-06	Gm8663	High	FALSE	1.40132e-06
295	ENSMUSG00000104213	25.7283	2.40454	0.720937	1.92395e-05	9.15082e-05	Ighd	High	FALSE	9.15082e-05
294	ENSMUSG00000069633	35.4588	2.40956	0.524421	1.86262e-07	1.14215e-06	Pex11g	High	FALSE	1.14215e-06
293	ENSMUSG00000029101	108.602	2.42419	0.355979	1.49076e-13	1.52159e-12	Rgs12	High	FALSE	1.52159e-12
292	ENSMUSG00000046550	51.0108	2.4303	0.450753	2.77464e-09	2.02732e-08	Spin2c	High	FALSE	2.02732e-08
291	ENSMUSG00000041827	1576.04	2.43152	0.264528	1.13092e-21	1.72373e-20	Oasl1	High	FALSE	1.72373e-20
290	ENSMUSG00000097440	15.4637	2.43203	0.892018	0.000240635	0.000947736	Gm6277	High	FALSE	0.000947736
289	ENSMUSG00000087538	7.7385	2.45224	1.20819	0.00198317	0.00650034	Gm16341	High	FALSE	0.00650034
288	ENSMUSG00000035186	10.2385	2.4626	1.30108	0.00107634	0.00376565	Ubd	High	FALSE	0.00376565
287	ENSMUSG00000084197	8.0275	2.46466	1.348	0.00207614	0.00676614	Marcksl1-ps5	High	FALSE	0.00676614
286	ENSMUSG00000039899	2849.29	2.46549	0.0815595	2.16654e-202	7.85027e-200	Fgl2	High	FALSE	1e-100
285	ENSMUSG00000014030	25.9763	2.46888	0.645098	5.44028e-06	2.8024e-05	Pax5	High	FALSE	2.8024e-05
284	ENSMUSG00000086173	19.4405	2.47083	0.680342	1.71682e-05	8.2419e-05	Kis2	High	FALSE	8.2419e-05
283	ENSMUSG00000069272	1163.45	2.47302	0.389137	4.69287e-12	4.28513e-11	H2ac8	High	FALSE	4.28513e-11
282	ENSMUSG00000022469	26.7785	2.47656	0.700998	8.34572e-06	4.2053e-05	Rapgef3	High	FALSE	4.2053e-05
281	ENSMUSG00000060586	78.2027	2.47705	0.332418	6.38274e-15	7.10119e-14	H2-Eb1	High	FALSE	7.10119e-14
280	ENSMUSG00000048852	982.088	2.49042	0.110029	9.53836e-115	1.23634e-112	Gm12185	High	FALSE	1e-100
279	ENSMUSG00000031995	532.215	2.4909	0.171208	6.00779e-50	2.28053e-48	St14	High	FALSE	2.28053e-48
278	ENSMUSG00000098557	279.025	2.49231	0.178724	2.08759e-45	7.11163e-44	Kctd12	High	FALSE	7.11163e-44
277	ENSMUSG00000072980	47.396	2.51179	0.439369	4.94867e-10	3.87698e-09	Oip5	High	FALSE	3.87698e-09
276	ENSMUSG00000020638	2486.36	2.51267	0.247146	5.84608e-26	1.04139e-24	Cmpk2	High	FALSE	1.04139e-24
275	ENSMUSG00000022305	21.172	2.5152	0.984134	8.19131e-05	0.000350871	Lrp12	High	FALSE	0.000350871
274	ENSMUSG00000037991	84.5071	2.52104	0.44027	8.79964e-11	7.31071e-10	Rmi2	High	FALSE	7.31071e-10
273	ENSMUSG00000121075	17.229	2.52676	0.763794	4.32914e-05	0.000193657	Gm56727	High	FALSE	0.000193657
272	ENSMUSG00000025743	1352.12	2.53131	0.262233	1.15792e-23	1.8876e-22	Sdc3	High	FALSE	1.8876e-22
271	ENSMUSG00000062593	12.5938	2.53284	0.974715	0.000358201	0.00137081	Gm49339	High	FALSE	0.00137081
270	ENSMUSG00000047013	11.8585	2.5412	0.957304	0.000330577	0.00127059	Fbxo41	High	FALSE	0.00127059
269	ENSMUSG00000054404	6691.37	2.54602	0.208198	5.92494e-36	1.5285e-34	Slfn5	High	FALSE	1.5285e-34
268	ENSMUSG00000074896	7234.95	2.54748	0.201534	9.27466e-38	2.54065e-36	Ifit3	High	FALSE	2.54065e-36
267	ENSMUSG00000098832	7.95661	2.55926	1.31839	0.00154585	0.00520386	Kdm4dl	High	FALSE	0.00520386
266	ENSMUSG00000015854	24.7177	2.56462	0.737566	9.8171e-06	4.89719e-05	Cd5l	High	FALSE	4.89719e-05
265	ENSMUSG00000040204	587.206	2.57044	0.124871	2.62893e-95	2.39503e-93	Pclaf	High	FALSE	2.39503e-93
264	ENSMUSG00000035246	263.397	2.5757	0.177243	5.8531e-49	2.1752e-47	Pcyt1b	High	FALSE	2.1752e-47
263	ENSMUSG00000112023	4574.87	2.58165	0.216146	1.81824e-34	4.50829e-33	Lilrb4b	High	FALSE	4.50829e-33
262	ENSMUSG00000048445	11.5771	2.59105	1.19444	0.000732035	0.00265971	Ccdc57	High	FALSE	0.00265971
261	ENSMUSG00000028337	3103.48	2.59644	0.0752288	1.88311e-262	1.11194e-259	Coro2a	High	FALSE	1e-100
260	ENSMUSG00000020865	15.096	2.60441	0.867811	9.72596e-05	0.000410649	Abcc3	High	FALSE	0.000410649
259	ENSMUSG00000073125	12.7628	2.60511	0.991686	0.000262809	0.00102715	Xlr3b	High	FALSE	0.00102715
258	ENSMUSG00000025780	267.082	2.60823	0.211276	1.10251e-36	2.91499e-35	Itih5	High	FALSE	2.91499e-35
257	ENSMUSG00000023349	7.96713	2.61178	1.52367	0.00179814	0.00596002	Clec4n	High	FALSE	0.00596002
256	ENSMUSG00000036905	21.4393	2.61741	0.806992	2.6555e-05	0.000123	C1qb	High	FALSE	0.000123
255	ENSMUSG00000019876	11.8274	2.61756	0.96306	0.000332183	0.00127645	Pkib	High	FALSE	0.00127645
254	ENSMUSG00000002111	16.9915	2.61989	0.71878	1.74404e-05	8.36749e-05	Spi1	High	FALSE	8.36749e-05
253	ENSMUSG00000051506	66.6703	2.62891	0.402839	2.11934e-12	1.99461e-11	Wdfy4	High	FALSE	1.99461e-11
252	ENSMUSG00000024610	384.028	2.63128	0.212576	1.87405e-37	5.10736e-36	Cd74	High	FALSE	5.10736e-36
251	ENSMUSG00000024013	13.658	2.63249	0.946708	0.000273494	0.00106557	Fgd2	High	FALSE	0.00106557
250	ENSMUSG00000026616	24.7207	2.63804	0.735884	8.97718e-06	4.5064e-05	Cr2	High	FALSE	4.5064e-05
249	ENSMUSG00000000303	32.1524	2.63975	0.591204	2.34501e-07	1.421e-06	Cdh1	High	FALSE	1.421e-06
248	ENSMUSG00000032443	42.918	2.64243	1.7328	0.000517413	0.00192917	Zcwpw2	High	FALSE	0.00192917
247	ENSMUSG00000017499	218.968	2.64694	0.198403	8.9339e-42	2.76569e-40	Cdc6	High	FALSE	2.76569e-40
246	ENSMUSG00000043807	65.2554	2.65534	0.419737	6.0563e-12	5.48612e-11	Ly6g5b	High	FALSE	5.48612e-11
245	ENSMUSG00000110386	233.641	2.65948	0.227708	3.29671e-33	7.78658e-32	Gm42031	High	FALSE	7.78658e-32
244	ENSMUSG00000048965	159.795	2.66527	0.227455	6.99463e-33	1.63993e-31	Mrgpre	High	FALSE	1.63993e-31
243	ENSMUSG00000052928	37.138	2.67624	0.521376	1.04056e-08	7.26023e-08	Ctif	High	FALSE	7.26023e-08
242	ENSMUSG00000026480	13.258	2.67778	0.899357	0.000128177	0.000530997	Ncf2	High	FALSE	0.000530997
241	ENSMUSG00000028859	12.102	2.68128	0.917819	0.00018027	0.00072804	Csf3r	High	FALSE	0.00072804
240	ENSMUSG00000062488	1702.05	2.68706	0.120127	3.04322e-113	3.82032e-111	Ifit3b	High	FALSE	1e-100
239	ENSMUSG00000025163	2821.71	2.69127	0.0899381	8.1312e-199	2.70074e-196	Cd7	High	FALSE	1e-100
238	ENSMUSG00000067889	35.1197	2.71252	0.660855	6.90216e-07	3.95175e-06	Sptbn2	High	FALSE	3.95175e-06
237	ENSMUSG00000052374	318.175	2.714	0.197534	8.16094e-45	2.71062e-43	Actn2	High	FALSE	2.71062e-43
236	ENSMUSG00000027380	188.323	2.71465	0.239214	2.08813e-31	4.61734e-30	Acoxl	High	FALSE	4.61734e-30
235	ENSMUSG00000037855	148.544	2.71996	0.277786	2.51309e-24	4.17791e-23	Zfp365	High	FALSE	4.17791e-23
234	ENSMUSG00000029322	10314.2	2.7266	0.0668102	0	0	Plac8	High	FALSE	1e-100
233	ENSMUSG00000112230	610.639	2.72983	0.308998	1.96823e-20	2.83464e-19	Ifngas1	High	FALSE	2.83464e-19
232	ENSMUSG00000038304	4006.42	2.73156	0.063992	0	0	Cd160	High	TRUE	1e-100
231	ENSMUSG00000036896	31.1207	2.73643	0.587682	1.08076e-07	6.81318e-07	C1qc	High	FALSE	6.81318e-07
230	ENSMUSG00000120992	1723.48	2.74359	0.115277	7.59552e-128	1.23567e-125	D17H6S56E-5	High	FALSE	1e-100
229	ENSMUSG00000104964	17.0463	2.74939	0.883611	5.59237e-05	0.000246228	4930597L12Rik	High	FALSE	0.000246228
228	ENSMUSG00000021007	8.23145	2.75525	1.27718	0.00122619	0.00423233	Spata7	High	FALSE	0.00423233
227	ENSMUSG00000078922	799.145	2.75641	0.134753	7.87816e-95	7.13645e-93	Tgtp1	High	FALSE	7.13645e-93
226	ENSMUSG00000036887	21.444	2.76105	0.780421	9.22768e-06	4.62196e-05	C1qa	High	FALSE	4.62196e-05
225	ENSMUSG00000066861	52.8082	2.76759	0.409521	8.42239e-13	8.1233e-12	Oas1g	High	FALSE	8.1233e-12
224	ENSMUSG00000000530	7.92597	2.76769	2.24687	0.000660363	0.00242027	Acvrl1	High	FALSE	0.00242027
223	ENSMUSG00000085977	11.7395	2.77929	0.933969	0.000183435	0.000740193	Gm5970	High	FALSE	0.000740193
222	ENSMUSG00000114470	93.4307	2.78068	0.311549	2.34074e-20	3.36506e-19	Gm49395	High	FALSE	3.36506e-19
221	ENSMUSG00000024401	293.562	2.79194	0.171332	8.17852e-61	4.04938e-59	Tnf	High	FALSE	4.04938e-59
220	ENSMUSG00000044309	9.32898	2.79508	1.45246	0.00136945	0.0046712	Apol7c	High	FALSE	0.0046712
219	ENSMUSG00000073490	21.7061	2.79792	0.708003	3.0255e-06	1.61108e-05	Ifi207	High	FALSE	1.61108e-05
218	ENSMUSG00000039741	33.9714	2.79884	0.651133	2.98439e-07	1.78403e-06	Bahcc1	High	FALSE	1.78403e-06
217	ENSMUSG00000015980	36.3592	2.80072	0.47894	3.69192e-10	2.93275e-09	Lrrc27	High	FALSE	2.93275e-09
216	ENSMUSG00000020846	227.927	2.80444	0.236568	2.76794e-34	6.76829e-33	Rflnb	High	FALSE	6.76829e-33
215	ENSMUSG00000120341	25.0822	2.80454	0.613325	2.95118e-07	1.7655e-06	Gm56513	High	FALSE	1.7655e-06
214	ENSMUSG00000091556	449.475	2.80811	0.148571	4.33545e-81	3.11352e-79	Gm14569	High	FALSE	3.11352e-79
213	ENSMUSG00000032359	12.3105	2.81937	0.975882	0.000168138	0.000682789	Ctsh	High	FALSE	0.000682789
212	ENSMUSG00000022197	21.8629	2.82536	0.714057	2.48709e-06	1.33777e-05	Pdzd2	High	FALSE	1.33777e-05
211	ENSMUSG00000026011	753.45	2.83533	0.131956	3.44491e-104	3.7618e-102	Ctla4	High	TRUE	1e-100
210	ENSMUSG00000054640	10.3844	2.83931	1.04318	0.000368177	0.00140562	Slc8a1	High	FALSE	0.00140562
209	ENSMUSG00000036594	89.5262	2.84534	0.347839	9.44662e-18	1.20873e-16	H2-Aa	High	FALSE	1.20873e-16
208	ENSMUSG00000030930	35.8042	2.86048	0.704329	3.31894e-07	1.97809e-06	Chst15	High	FALSE	1.97809e-06
207	ENSMUSG00000028587	49.9966	2.8656	0.452433	8.67457e-12	7.7827e-11	Orc1	High	FALSE	7.7827e-11
206	ENSMUSG00000048612	12.6061	2.86646	1.12771	0.00018698	0.000753164	Myof	High	FALSE	0.000753164
205	ENSMUSG00000036362	182.856	2.87073	0.219579	2.95466e-40	8.69116e-39	P2ry13	High	FALSE	8.69116e-39
204	ENSMUSG00000038217	36.9457	2.87205	0.512594	9.6192e-10	7.38368e-09	Tlcd2	High	FALSE	7.38368e-09
203	ENSMUSG00000015340	45.5524	2.87375	0.509268	3.96874e-10	3.14951e-09	Cybb	High	FALSE	3.14951e-09
202	ENSMUSG00000104908	11.2289	2.88944	1.47898	0.000297052	0.00115285	1700015C17Rik	High	FALSE	0.00115285
201	ENSMUSG00000098609	23.9557	2.89685	0.74617	1.8516e-06	1.01304e-05	Anxa11os	High	FALSE	1.01304e-05
200	ENSMUSG00000034459	6622.3	2.89861	0.207799	4.98421e-46	1.73122e-44	Ifit1	High	FALSE	1.73122e-44
199	ENSMUSG00000058287	198.212	2.89962	0.216076	2.83713e-42	8.9392e-41	Gm12253	High	FALSE	8.9392e-41
198	ENSMUSG00000020007	11.4373	2.90568	1.08663	0.000278203	0.00108233	Il20ra	High	FALSE	0.00108233
197	ENSMUSG00000040705	23.5203	2.91009	0.697739	9.47141e-07	5.33956e-06	A930016O22Rik	High	FALSE	5.33956e-06
196	ENSMUSG00000043099	687.044	2.91455	0.280066	3.89962e-27	7.3576e-26	Hic1	High	TRUE	7.3576e-26
195	ENSMUSG00000030154	525.065	2.91565	0.142811	4.70172e-94	4.16442e-92	Klrb1f	High	FALSE	4.16442e-92
194	ENSMUSG00000028528	25.4163	2.92775	0.744885	1.60455e-06	8.83332e-06	Dnajc6	High	FALSE	8.83332e-06
193	ENSMUSG00000020053	11.7007	2.93667	0.926508	9.30377e-05	0.000394285	Igf1	High	FALSE	0.000394285
192	ENSMUSG00000039115	9.14025	2.94769	1.29232	0.000508958	0.00189897	Itga9	High	FALSE	0.00189897
191	ENSMUSG00000037860	956.03	2.9561	0.120033	1.13473e-135	1.98803e-133	Aim2	High	FALSE	1e-100
190	ENSMUSG00000075591	75.8846	2.95884	0.393449	1.24758e-15	1.43923e-14	Gm10874	High	FALSE	1.43923e-14
189	ENSMUSG00000118671	167.598	2.98526	0.233045	9.36263e-39	2.65602e-37	Eppk1	High	FALSE	2.65602e-37
188	ENSMUSG00000079445	5.04572	2.98693	1.84184	0.00348273	0.010767	B3gnt7	High	FALSE	0.010767
187	ENSMUSG00000024727	129.547	2.99288	0.25842	4.0456e-32	9.22732e-31	Trpm6	High	FALSE	9.22732e-31
186	ENSMUSG00000078444	12.0018	2.99341	1.28654	0.000189321	0.000761056	Gm10941	High	FALSE	0.000761056
185	ENSMUSG00000032101	23.4413	2.99643	0.676782	3.79391e-07	2.24606e-06	Ddx25	High	FALSE	2.24606e-06
184	ENSMUSG00000049555	14.4312	3.00399	0.939385	4.89531e-05	0.000217096	Tmie	High	FALSE	0.000217096
[truncated: 13,944 more rows]
