# Supplementary material for: KLF2 overrides the resident memory CD8 T cell differentiation program, in opposition to KLF3
Source: Proc Natl Acad Sci U S A. 2026 Mar 23;123(13):e2533700123. doi: 10.1073/pnas.2533700123 (PMC13037849; doi:10.1073/pnas.2533700123)
Supplement: Supplementary file 4 — Dataset S03 (XLSX) [file pnas.2533700123.sd03.xlsx]

## Sheet: N_Klf2_R1__ann
PeakID (cmd=annotatePeaks.pl N_Klf2_R1_chr_ann.bed mm10)	Chr	Start	End	Strand	Peak Score	Focus Ratio/Region Size	Annotation	Detailed Annotation	Distance to TSS	Nearest PromoterID	Entrez ID	Nearest Unigene	Nearest Refseq	Nearest Ensembl	Gene Name	Gene Alias	Gene Description	Gene Type
6382	chr17	5770382	5770609	+	0	NA	Intergenic	Intergenic	-28162	NR_045081	78512	Mm.23696	NR_045079	ENSMUSG00000096965	3300005D01Rik	-	RIKEN cDNA 3300005D01 gene	ncRNA
8443	chr2	29106276	29106702	+	0	NA	Intergenic	Intergenic	-18503	NM_198033	269254	Mm.41867	NM_198033	ENSMUSG00000043535	Setx	A130090N03|A930037J23Rik|AOA2|AW060766|Als4|SCAR1|Sen1|mKIAA0625	senataxin	protein-coding
16200	chr9	110131647	110132501	+	0	NA	promoter-TSS (NM_009211)	promoter-TSS (NM_009211)	50	NM_009211	20588	Mm.85410	NM_009211	ENSMUSG00000032481	Smarcc1	AI115498|BAF155|Rsc8|SRG3|msp3	SWI/SNF related, matrix associated, actin dependent regulator of chromatin, subfamily c, member 1	protein-coding
12061	chr5	123128325	123129987	+	0	NA	intron (NM_175092, intron 2 of 4)	intron (NM_175092, intron 2 of 4)	3473	NM_175092	23912	Mm.253876	NM_175092	ENSMUSG00000029449	Rhof	AI845056|AV026554|Arhf|Ifld1|Rif	ras homolog family member F (in filopodia)	protein-coding
3612	chr12	73907417	73908740	+	0	NA	5' UTR (NM_010431, exon 1 of 15)	5' UTR (NM_010431, exon 1 of 15)	211	NM_001313919	15251	Mm.3879	NM_010431	ENSMUSG00000021109	Hif1a	AA959795|HIF-1-alpha|HIF1-alpha|HIF1alpha|MOP1|bHLHe78	hypoxia inducible factor 1, alpha subunit	protein-coding
7965	chr19	28990073	28990949	+	0	NA	5' UTR (NM_001302443, exon 1 of 7)	5' UTR (NM_001302443, exon 1 of 7)	159	NM_025950	67072	Mm.78875	NM_025950	ENSMUSG00000024780	Cdc37l1	2700033A15Rik|BB159850|Cdc37l|Harc	cell division cycle 37-like 1	protein-coding
10883	chr4	133212537	133212856	+	0	NA	promoter-TSS (NM_008154)	promoter-TSS (NM_008154)	-160	NM_008154	14748	Mm.4721	NM_008154	ENSMUSG00000049649	Gpr3	Gpcr20|Gpcr21|Gpcr3	G-protein coupled receptor 3	protein-coding
14114	chr7	101459375	101460042	+	0	NA	intron (NR_152194, intron 1 of 30)	intron (NR_152194, intron 1 of 30)	3646	NR_152194	207728	Mm.247564	NM_001008548	ENSMUSG00000030653	Pde2a	CGS-PDE|cGSPDE	phosphodiesterase 2A, cGMP-stimulated	protein-coding
13700	chr7	44360110	44360604	+	0	NA	exon (NM_027049, exon 6 of 6)	exon (NM_027049, exon 6 of 6)	14673	NM_027049	69349	Mm.358922	NM_027049	ENSMUSG00000008028	1700008O03Rik	-	RIKEN cDNA 1700008O03 gene	protein-coding
12259	chr5	137115910	137116885	+	0	NA	promoter-TSS (NM_201373)	promoter-TSS (NM_201373)	-190	NM_201373	384309	Mm.100647	NM_201373	ENSMUSG00000043279	Trim56	A130009K11Rik|Gm452|RNF109	tripartite motif-containing 56	protein-coding
7168	chr17	80289770	80290452	+	0	NA	promoter-TSS (NM_194269)	promoter-TSS (NM_194269)	-101	NM_001360440	378462	Mm.45208	NM_194269	ENSMUSG00000045257	Morn2	Mopt	MORN repeat containing 2	protein-coding
5249	chr15	65786940	65787541	+	0	NA	exon (NM_133766, exon 1 of 23)	exon (NM_133766, exon 1 of 23)	220	NM_133766	76740	Mm.260647	NM_133766	ENSMUSG00000015002	Efr3a	A130089M23Rik|BB071175|C76891|C920006C10Rik|D030063F01Rik|mKIAA0143	EFR3 homolog A	protein-coding
12473	chr5	149334192	149334670	+	0	NA	Intergenic	ORR1F|LTR|ERVL-MaLR	69427	NM_001308462	11690	Mm.19844	NM_009663	ENSMUSG00000060063	Alox5ap	Flap	arachidonate 5-lipoxygenase activating protein	protein-coding
8117	chr19	46470916	46471800	+	0	NA	intron (NM_001025391, intron 8 of 11)	intron (NM_001025391, intron 8 of 11)	-30290	NM_053100	93679	Mm.392177	NM_053100	ENSMUSG00000025034	Trim8	AA408830|BB006755|GERP|Rnf27	tripartite motif-containing 8	protein-coding
6301	chr16	91597377	91598122	+	0	NA	promoter-TSS (NM_030018)	promoter-TSS (NM_030018)	-69	NM_030018	77975	Mm.290341	NM_030018	ENSMUSG00000022964	Tmem50b	AU015466|AU019872|B230114J08Rik	transmembrane protein 50B	protein-coding
8950	chr2	120027155	120028032	+	0	NA	TTS (NM_011941)	TTS (NM_011941)	110	NR_104353	102238433	Mm.41467	NR_104353	ENSMUSG00000033852	Gm28042	Jmjd7-pla2g4b	predicted gene, 28042	ncRNA
5848	chr15	100752665	100753266	+	0	NA	Intergenic	Intergenic	-8782	NM_021530	59033	Mm.209856	NM_021530	ENSMUSG00000023032	Slc4a8	AW493845|C230026C11|NDCBE|kNBC-3	solute carrier family 4 (anion exchanger), member 8	protein-coding
3653	chr12	80259127	80260871	+	0	NA	exon (NM_001346669, exon 1 of 21)	exon (NM_001346669, exon 1 of 21)	372	NM_134156	109711	Mm.253564	NM_134156	ENSMUSG00000015143	Actn1	3110023F10Rik|Actn1a	actinin, alpha 1	protein-coding
9843	chr3	94974197	94975418	+	0	NA	promoter-TSS (NM_001293716)	promoter-TSS (NM_001293716)	76	NM_001293716	107650	Mm.217222	NM_175356	ENSMUSG00000038861	Pi4kb	ESTM41|PI4K-beta|PI4Kbeta|Pik4cb	phosphatidylinositol 4-kinase beta	protein-coding
1214	chr10	75764012	75764665	+	0	NA	promoter-TSS (NM_172549)	promoter-TSS (NM_172549)	19	NM_172549	104248	Mm.257404	NM_172549	ENSMUSG00000020196	Cabin1	A330070M20Rik|Cain|Ppp3in	calcineurin binding protein 1	protein-coding
14608	chr8	22192862	22193267	+	0	NA	intron (NM_027338, intron 1 of 13)	CpG	204	NM_027338	70160	Mm.41453	NM_027338	ENSMUSG00000031479	Vps36	1700010A24Rik|2210415M20Rik|2810408E15Rik|Eap45	vacuolar protein sorting 36	protein-coding
13112	chr6	125494357	125494804	+	0	NA	exon (NM_007657, exon 1 of 8)	exon (NM_007657, exon 1 of 8)	180	NM_007657	12527	Mm.210676	NM_007657	ENSMUSG00000030342	Cd9	Tspan29	CD9 antigen	protein-coding
9312	chr2	166621999	166623855	+	0	NA	intron (NM_177782, intron 5 of 39)	intron (NM_177782, intron 5 of 39)	58405	NR_152154	433503	Mm.491336	NR_152154		Gm29679	-	predicted gene, 29679	ncRNA
8691	chr2	59470717	59471374	+	0	NA	Intergenic	Intergenic	-13608	NM_029723	76747	Mm.275769	NM_029723	ENSMUSG00000026989	Dapl1	2310032F03Rik|EEDA	death associated protein-like 1	protein-coding
128	chr1	39936365	39936748	+	0	NA	intron (NM_001252202, intron 2 of 29)	intron (NM_001252202, intron 2 of 29)	35643	NM_001252202	26921	Mm.491139	NM_008696	ENSMUSG00000026074	Map4k4	9430080K19Rik|AU043147|AU045934|AW046177|HGK|Nik	mitogen-activated protein kinase kinase kinase kinase 4	protein-coding
8626	chr2	34962748	34964076	+	0	NA	Intergenic	Intergenic	-1640	NM_001326601	22029	Mm.239514	NM_009421	ENSMUSG00000026875	Traf1	4732496E14Rik	TNF receptor-associated factor 1	protein-coding
1411	chr10	81173218	81173732	+	0	NA	Intergenic	Intergenic	-3156	NM_007907	13629	Mm.2903	NM_007907	ENSMUSG00000034994	Eef2	Ef-2	eukaryotic translation elongation factor 2	protein-coding
4018	chr13	8885512	8886241	+	0	NA	exon (NM_145360, exon 1 of 5)	exon (NM_145360, exon 1 of 5)	270	NM_145360	319554	Mm.29847	NM_145360	ENSMUSG00000058258	Idi1	4832416K17Rik|IPPI1	isopentenyl-diphosphate delta isomerase	protein-coding
59	chr1	36264015	36264932	+	0	NA	TTS (NM_153408)	TTS (NM_153408)	8952	NM_153408	214854	Mm.389110	NM_153408	ENSMUSG00000047180	Neurl3	2010300P06Rik|Lincr	neuralized E3 ubiquitin protein ligase 3	protein-coding
948	chr10	19933733	19935093	+	0	NA	promoter-TSS (NM_008580)	promoter-TSS (NM_008580)	-113	NM_008580	26408	Mm.6595	NM_008580	ENSMUSG00000071369	Map3k5	7420452D20Rik|ASK|ASK1|MAPKKK5|Mekk5	mitogen-activated protein kinase kinase kinase 5	protein-coding
10651	chr4	117251305	117252361	+	0	NA	promoter-TSS (NM_001285812)	promoter-TSS (NM_001285812)	84	NM_001145637	381544	Mm.23504	NM_001033774	ENSMUSG00000060268	Armh1	1700012C08Rik|Gm1661|Gm1662|Ncrna00082	armadillo-like helical domain containing 1	protein-coding
16199	chr9	110116928	110117930	+	0	NA	5' UTR (NM_001252682, exon 1 of 23)	5' UTR (NM_001252682, exon 1 of 23)	187	NM_001252682	72831	Mm.276305	NM_133347	ENSMUSG00000032480	Dhx30	2810477H02Rik|C130058C04Rik|Ddx30|HELG|Ret-CoR	DEAH (Asp-Glu-Ala-His) box polypeptide 30	protein-coding
7556	chr18	75304479	75305089	+	0	NA	Intergenic	Intergenic	-7455	NR_045393	100503117	Mm.250517	NR_045393	ENSMUSG00000102047	2010010A06Rik	5033420E22Rik	RIKEN cDNA 2010010A06 gene	ncRNA
7031	chr17	56034408	56035345	+	0	NA	5' UTR (NM_001357649, exon 2 of 11)	5' UTR (NM_001357649, exon 2 of 11)	1761	NM_001252471	20405	Mm.1773	NM_013664	ENSMUSG00000003200	Sh3gl1	C77078|EEN|SH3P8|Sh3d2b	SH3-domain GRB2-like 1	protein-coding
4014	chr13	8456924	8457295	+	0	NA	intron (NR_110345, intron 1 of 10)	intron (NR_110345, intron 1 of 10)	254243	NM_052977	94191	Mm.425794	NM_052977	ENSMUSG00000052551	Adarb2	Adar3|RED2	adenosine deaminase, RNA-specific, B2	protein-coding
13156	chr6	129275161	129275525	+	0	NA	promoter-TSS (NM_001033122)	promoter-TSS (NM_001033122)	26	NM_001033122	12515	Mm.74745	NM_001033122	ENSMUSG00000030156	Cd69	5830438K24Rik|AI452015|AIM|VEA	CD69 antigen	protein-coding
13780	chr7	45799016	45799245	+	0	NA	intron (NM_001005511, intron 13 of 15)	intron (NM_001005511, intron 13 of 15)	13750	NM_001290990	381983	Mm.44928	NM_001005511	ENSMUSG00000062044	Lmtk3	BC059845|aatyk3	lemur tyrosine kinase 3	protein-coding
7885	chr19	10203732	10204343	+	0	NA	promoter-TSS (NM_026919)	promoter-TSS (NM_026919)	-94	NM_001271615	14156	Mm.2952	NM_007999	ENSMUSG00000024742	Fen1	AW538437|FEN-1	flap structure specific endonuclease 1	protein-coding
14518	chr7	144581824	144582602	+	0	NA	exon (NM_010175, exon 1 of 2)	exon (NM_010175, exon 1 of 2)	223	NM_010175	14082	Mm.5126	NM_010175	ENSMUSG00000031077	Fadd	Mort1/FADD	Fas (TNFRSF6)-associated via death domain	protein-coding
2456	chr11	75594602	75594853	+	0	NA	intron (NM_008850, intron 2 of 11)	intron (NM_008850, intron 2 of 11)	5504	NR_110477	654359	Mm.439961	NR_110477		Gm12338	-	cytochrome c oxidase, subunit VIIc pseudogene	pseudo
12792	chr6	83411403	83413291	+	0	NA	intron (NM_001347313, intron 3 of 11)	intron (NM_001347313, intron 3 of 11)	-11245	NR_105793	102465194		NR_105793	ENSMUSG00000099045	Mir6374	Gm27292|mmu-mir-6374	microRNA 6374	ncRNA
4263	chr13	54686498	54688726	+	0	NA	5' UTR (NM_001146025, exon 1 of 11)	5' UTR (NM_001146025, exon 1 of 11)	196	NM_001146026	105239	Mm.25366	NM_134064	ENSMUSG00000034928	Rnf44	AI854545|mKIAA1100	ring finger protein 44	protein-coding
2147	chr11	55030876	55032403	+	0	NA	intron (NR_138556, intron 1 of 24)	intron (NR_138556, intron 1 of 24)	1832	NM_013472	11749	Mm.265347	NM_013472	ENSMUSG00000018340	Anxa6	AW107198|Anx6|AnxVI|Cabm|Camb	annexin A6	protein-coding
14976	chr8	84701363	84701827	+	0	NA	5' UTR (NM_008535, exon 1 of 4)	5' UTR (NM_008535, exon 1 of 4)	138	NM_008535	17095	Mm.4925	NM_008535	ENSMUSG00000034041	Lyl1	Lyl-1|bHLHa18	lymphoblastomic leukemia 1	protein-coding
16234	chr9	114389502	114390960	+	0	NA	exon (NM_019922, exon 1 of 7)	exon (NM_019922, exon 1 of 7)	481	NM_019922	56693	Mm.20904	NM_019922	ENSMUSG00000032431	Crtap	5730529N23Rik|CASP|Leprel3|P3h5	cartilage associated protein	protein-coding
3436	chr12	17726332	17726876	+	0	NA	intron (NM_016677, intron 1 of 3)	intron (NM_016677, intron 1 of 3)	35795	NM_001361645	53602	Mm.313619	NM_016677	ENSMUSG00000071379	Hpcal1	NVL-3|NVP-3|Nvp3|VILIP3|Vnsl3|Vsnl3	hippocalcin-like 1	protein-coding
2796	chr11	98026544	98027162	+	0	NA	promoter-TSS (NM_009078)	promoter-TSS (NM_009078)	-71	NM_009078	19921	Mm.10247	NM_009078	ENSMUSG00000017404	Rpl19	-	ribosomal protein L19	protein-coding
9322	chr2	166670821	166671555	+	0	NA	intron (NM_177782, intron 1 of 39)	intron (NM_177782, intron 1 of 39)	42644	NM_177782	277360	Mm.34420	NM_177782	ENSMUSG00000039621	Prex1	G630042G04|P-REX1|Setd6	phosphatidylinositol-3,4,5-trisphosphate-dependent Rac exchange factor 1	protein-coding
788	chr1	180813040	180814644	+	0	NA	promoter-TSS (NM_008210)	promoter-TSS (NM_008210)	-237	NM_008210	15078	Mm.138832	NM_008210	ENSMUSG00000060743	H3f3a	EyeLinc14|H3.3A	H3 histone, family 3A	protein-coding
8487	chr2	30392038	30393308	+	0	NA	intron (NM_020329, intron 1 of 7)	CpG	419	NM_020329	57170	Mm.285167	NM_020329	ENSMUSG00000026856	Dolpp1	0610011H20Rik|AB030189|LSFR2	dolichyl pyrophosphate phosphatase 1	protein-coding
4833	chr14	61046429	61046687	+	0	NA	5' UTR (NM_013869, exon 1 of 10)	5' UTR (NM_013869, exon 1 of 10)	297	NM_013869	29820	Mm.281356	NM_013869	ENSMUSG00000060548	Tnfrsf19	AL023044|AW123854|TAJ|TAJ-ALPHA|TRADE|Troy	tumor necrosis factor receptor superfamily, member 19	protein-coding
649	chr1	161765983	161766266	+	0	NA	Intergenic	Intergenic	22371	NM_010177	14103	Mm.3355	NM_010177	ENSMUSG00000000817	Fasl	APT1LG1|CD178|CD95-L|CD95L|Fas-L|Faslg|Tnfsf6|Tnlg1a|gld	Fas ligand (TNF superfamily, member 6)	protein-coding
5524	chr15	80571958	80572833	+	0	NA	promoter-TSS (NM_001289442)	promoter-TSS (NM_001289442)	-202	NM_001289442	17444	Mm.12947	NM_010815	ENSMUSG00000042351	Grap2	GRAP-2|GRB2L|GRBLG|GRID|Gads|GrbX|Grf40|GrpL|Mona|P38	GRB2-related adaptor protein 2	protein-coding
8105	chr19	46075416	46076045	+	0	NA	promoter-TSS (NM_053086)	promoter-TSS (NM_053086)	-117	NM_001039351	70769	Mm.402190	NM_053086	ENSMUSG00000015176	Nolc1	NOPP130|NOPP140|P130	nucleolar and coiled-body phosphoprotein 1	protein-coding
2473	chr11	76179359	76179814	+	0	NA	promoter-TSS (NM_026664)	promoter-TSS (NM_026664)	44	NM_026664	68299	Mm.46397	NM_026664	ENSMUSG00000017288	Vps53	2010002A08Rik|2310040I21Rik|3100002B05Rik|Hccs1	VPS53 GARP complex subunit	protein-coding
16425	chrX	35889467	35889897	+	0	NA	intron (NM_001009947, intron 1 of 52)	intron (NM_001009947, intron 1 of 52)	850	NM_001009947	75974	Mm.32873	NM_177745	ENSMUSG00000031093	Dock11	5033414A21Rik|8030476J24|Zizimin2|sph238	dedicator of cytokinesis 11	protein-coding
4587	chr14	20545687	20546666	+	0	NA	promoter-TSS (NR_033571)	promoter-TSS (NR_033571)	-117	NR_033571	75602	Mm.437061	NR_033571	ENSMUSG00000084925	1810062O18Rik	-	RIKEN cDNA 1810062O18 gene	ncRNA
12163	chr5	129895724	129896001	+	0	NA	intron (NM_183088, intron 1 of 3)	CpG	139	NM_001359408	71970	Mm.422716	NM_183088	ENSMUSG00000034173	Zbed5	2410018M08Rik|Scand3	zinc finger, BED type containing 5	protein-coding
12730	chr6	71439955	71441380	+	0	NA	promoter-TSS (NM_024288)	promoter-TSS (NM_024288)	-30	NM_001355745	68477	Mm.28474	NM_024288	ENSMUSG00000002222	Rmnd5a	1110007A06Rik|AJ237586|AW125795|Gid2|MTA.D02.090	required for meiotic nuclear division 5 homolog A	protein-coding
6217	chr16	51690652	51691223	+	0	NA	Intergenic	RLTR24|LTR|ERV1	296350	NR_153657	629091	Mm.364775	NR_153657		Gm29686	-	predicted gene, 29686	ncRNA
8856	chr2	101755998	101756550	+	0	NA	intron (NM_001355625, intron 4 of 8)	intron (NM_001355625, intron 4 of 8)	41433	NM_001083810	72446	Mm.24138	NM_175181	ENSMUSG00000032841	Prr5l	2600010E01Rik|4833411O04Rik|Protor-2|Protor2	proline rich 5 like	protein-coding
13039	chr6	122308485	122309455	+	0	NA	5' UTR (NM_010749, exon 1 of 7)	5' UTR (NM_010749, exon 1 of 7)	250	NM_010749	17113	Mm.249225	NM_010749	ENSMUSG00000007458	M6pr	CD-MPR|Mpr46	mannose-6-phosphate receptor, cation dependent	protein-coding
5175	chr15	51877257	51877953	+	0	NA	exon (NM_030132, exon 1 of 3)	exon (NM_030132, exon 1 of 3)	164	NM_030132	78581	Mm.176347	NM_030132	ENSMUSG00000022313	Utp23	1700010I21Rik|AI662478|BB238373|D530033C11Rik	UTP23 small subunit processome component	protein-coding
12092	chr5	124051647	124052430	+	0	NA	Intergenic	L2b|LINE|L2	-19778	NM_177876	330192	Mm.4079	NM_177876	ENSMUSG00000066278	Vps37b	2300007F24Rik|AI415429|BC026744	vacuolar protein sorting 37B	protein-coding
14808	chr8	70791309	70793147	+	0	NA	exon (NM_199308, exon 1 of 26)	exon (NM_199308, exon 1 of 26)	205	NM_199308	546071	Mm.250731	NM_199308	ENSMUSG00000031833	Mast3	BC024265|mKIAA0561	microtubule associated serine/threonine kinase 3	protein-coding
661	chr1	163994554	163995282	+	0	NA	promoter-TSS (NM_201364)	promoter-TSS (NM_201364)	29	NM_027279	69962	Mm.27284	NM_027279	ENSMUSG00000041396	Mettl18	2810422O20Rik|C78571	methyltransferase like 18	protein-coding
373	chr1	91056017	91056818	+	0	NA	intron (NM_008515, intron 1 of 22)	B3|SINE|B2	2973	NM_008515	16978	Mm.45039	NM_008515	ENSMUSG00000026305	Lrrfip1	AU024550|Fliiap1	leucine rich repeat (in FLII) interacting protein 1	protein-coding
11975	chr5	120662931	120663260	+	0	NA	intron (NM_001359145, intron 10 of 22)	intron (NM_001359145, intron 10 of 22)	9726	NM_001359147	19415	Mm.41209	NM_013832	ENSMUSG00000029602	Rasal1	MRASAL	RAS protein activator like 1 (GAP1 like)	protein-coding
13005	chr6	119408387	119408896	+	0	NA	intron (NM_197985, intron 1 of 7)	intron (NM_197985, intron 1 of 7)	8887	NM_197985	68465	Mm.291826	NM_197985	ENSMUSG00000030168	Adipor2	1110001I14Rik|ADCR2|AI115388|AW554121|D6Ucla1e|Paqr2	adiponectin receptor 2	protein-coding
144	chr1	43880404	43880863	+	0	NA	Intergenic	Intergenic	-52925	NM_026430	67883	Mm.387202	NM_026430	ENSMUSG00000057363	Uxs1	1600025I13Rik|AI451869|AI649125|AW550562	UDP-glucuronate decarboxylase 1	protein-coding
11296	chr4	155208266	155208530	+	0	NA	intron (NM_011385, intron 1 of 6)	intron (NM_011385, intron 1 of 6)	14137	NM_001357191	20481	Mm.28520	NM_011385	ENSMUSG00000029050	Ski	2310012I02Rik|2610001A11Rik|AA062172|AA589460|BC004088	ski sarcoma viral oncogene homolog (avian)	protein-coding
7468	chr18	57354597	57354952	+	0	NA	promoter-TSS (NM_028447)	promoter-TSS (NM_028447)	41	NM_028447	73137	Mm.29889	NM_028447	ENSMUSG00000024594	Prrc1	1190002C06Rik|2310058D16Rik|3110038B19Rik|9430085A19Rik	proline-rich coiled-coil 1	protein-coding
6740	chr17	33358464	33358881	+	0	NA	intron (NM_207541, intron 1 of 3)	CpG	206	NM_207541	224694	Mm.170029	NM_207541	ENSMUSG00000003929	Zfp81	AA409460|AA409461|C330034P10Rik|D330034E10Rik|Hszfp36|KRAB13|Zfp78	zinc finger protein 81	protein-coding
11270	chr4	153974896	153975447	+	0	NA	promoter-TSS (NM_007859)	promoter-TSS (NM_007859)	-90	NM_007859	13368	Mm.388918	NM_007859	ENSMUSG00000029027	Dffb	40kDa|5730477D02Rik|CAD|CPAN|DFF40|Didff	DNA fragmentation factor, beta subunit	protein-coding
1147	chr10	62327403	62327814	+	0	NA	intron (NM_010438, intron 4 of 21)	intron (NM_010438, intron 4 of 21)	12813	NM_001146100	15275	Mm.196605	NM_010438	ENSMUSG00000037012	Hk1	BB404130|Hk-1|Hk1-s|dea|mHk1-s	hexokinase 1	protein-coding
15468	chr9	19621888	19622439	+	0	NA	promoter-TSS (NM_172918)	promoter-TSS (NM_172918)	72	NM_172918	244713	Mm.67366	NM_172918	ENSMUSG00000057551	Zfp317	4932416G03|D230022C05Rik|KRAB9|Zfp67|Zfp75|mszf40	zinc finger protein 317	protein-coding
803	chr1	181143783	181144675	+	0	NA	promoter-TSS (NM_026171)	promoter-TSS (NM_026171)	-25	NM_026171	67459	Mm.263464	NM_026171	ENSMUSG00000026516	Nvl	1200009I24Rik	nuclear VCP-like	protein-coding
8338	chr2	24384994	24387190	+	0	NA	promoter-TSS (NM_001355232)	promoter-TSS (NM_001355232)	-524	NM_001355232	215632	Mm.490434	NM_177611	ENSMUSG00000026979	Psd4	BC046518|EFA6B	pleckstrin and Sec7 domain containing 4	protein-coding
15827	chr9	59659770	59660206	+	0	NA	intron (NM_001253883, intron 1 of 10)	intron (NM_001253883, intron 1 of 10)	3620	NM_001253883	18746	Mm.326167	NM_011099	ENSMUSG00000032294	Pkm	AA414905|AL024370|AL024424|Pk-2|Pk-3|Pk3|Pkm2	pyruvate kinase, muscle	protein-coding
14135	chr7	104291367	104291970	+	0	NA	Intergenic	Intergenic	-3562	NM_001310602	667823	Mm.482375	NM_001310602	ENSMUSG00000060441	Trim5	EG667823|Gm8833	tripartite motif-containing 5	protein-coding
12121	chr5	124628265	124629676	+	0	NA	promoter-TSS (NM_011596)	promoter-TSS (NM_011596)	-82	NM_011596	21871	Mm.1158	NM_011596	ENSMUSG00000038023	Atp6v0a2	8430408C20Rik|AI385560|ATP6a2|AW489264|Atp6n1d|Atp6n2|C76904|ISF|J6B7|SHIF|Stv1|TJ6M|TJ6s|Tj6|V-ATPase 116 kDa|V-ATPase a2	ATPase, H+ transporting, lysosomal V0 subunit A2	protein-coding
16489	chrX	73965521	73967901	+	0	NA	promoter-TSS (NM_008224)	promoter-TSS (NM_008224)	-354	NM_008224	15161	Mm.491126	NM_008224	ENSMUSG00000031386	Hcfc1	AW060991|HCF|HCF1	host cell factor C1	protein-coding
9648	chr3	57735626	57736571	+	0	NA	promoter-TSS (NM_001304456)	promoter-TSS (NM_001304456)	41	NR_130743	24017	Mm.274360	NM_011883	ENSMUSG00000036503	Rnf13	2010001H16Rik|Rzf	ring finger protein 13	protein-coding
8693	chr2	59631339	59632140	+	0	NA	intron (NM_198294, intron 1 of 26)	intron (NM_198294, intron 1 of 26)	-15030	NM_001290659	66860	Mm.27917	NM_198294	ENSMUSG00000035168	Tanc1	1200003E16Rik|Tanc|mKIAA1728	tetratricopeptide repeat, ankyrin repeat and coiled-coil containing 1	protein-coding
2252	chr11	61602754	61603266	+	0	NA	Intergenic	Intergenic	-23323	NM_010148	13855	Mm.139695	NM_010148	ENSMUSG00000001036	Epn2	9530051D10Rik|AA536924|Ibp2	epsin 2	protein-coding
651	chr1	161779082	161779305	+	0	NA	Intergenic	Intergenic	9302	NM_010177	14103	Mm.3355	NM_010177	ENSMUSG00000000817	Fasl	APT1LG1|CD178|CD95-L|CD95L|Fas-L|Faslg|Tnfsf6|Tnlg1a|gld	Fas ligand (TNF superfamily, member 6)	protein-coding
4826	chr14	60721269	60721743	+	0	NA	intron (NM_001033272, intron 4 of 12)	intron (NM_001033272, intron 4 of 12)	-11398	NM_001310594	219140	Mm.149776	NM_001033272	ENSMUSG00000021990	Spata13	C79050|ESTM11|X83327|mFLJ00298	spermatogenesis associated 13	protein-coding
12887	chr6	91440747	91441011	+	0	NA	promoter-TSS (NR_045980)	promoter-TSS (NR_045980)	-25	NR_045980	75787	Mm.30842	NR_045980	ENSMUSG00000097693	4930471M09Rik	4930427C17Rik	RIKEN cDNA 4930471M09 gene	ncRNA
13784	chr7	45830427	45830938	+	0	NA	exon (NM_153419, exon 1 of 7)	exon (NM_153419, exon 1 of 7)	107	NR_152183	101612	Mm.274847	NM_153419	ENSMUSG00000053801	Grwd1	A301|AI504353|Grwd|Wdr28	glutamate-rich WD repeat containing 1	protein-coding
1911	chr11	21174404	21174629	+	0	NA	Intergenic	Intergenic	-64516	NM_001290628	245944	Mm.170103	NM_139061	ENSMUSG00000020128	Vps54	Hcc8|Vps54l|mSLP8|wr	VPS54 GARP complex subunit	protein-coding
4902	chr14	70341061	70341509	+	0	NA	intron (NM_144808, intron 1 of 9)	intron (NM_144808, intron 1 of 9)	7148	NM_001135152	213053	Mm.270647	NM_144808	ENSMUSG00000022094	Slc39a14	FAD-123|ZIP-14|Zip14|fad123	solute carrier family 39 (zinc transporter), member 14	protein-coding
16445	chrX	48208064	48208986	+	0	NA	5' UTR (NM_172465, exon 1 of 10)	5' UTR (NM_172465, exon 1 of 10)	177	NM_172465	208884	Mm.207367	NM_172465	ENSMUSG00000036985	Zdhhc9	6430508G22|9530098M12Rik	zinc finger, DHHC domain containing 9	protein-coding
15167	chr8	109608344	109608754	+	0	NA	5' UTR (NM_020046, exon 1 of 9)	5' UTR (NM_020046, exon 1 of 9)	124	NM_020046	56749	Mm.23894	NM_020046	ENSMUSG00000031730	Dhodh	2810417D19Rik|AI834883	dihydroorotate dehydrogenase	protein-coding
10945	chr4	134121496	134123038	+	0	NA	intron (NM_026257, intron 8 of 14)	B2_Mm2|SINE|B2	6486	NM_080559	73723	Mm.22240	NM_080559	ENSMUSG00000028843	Sh3bgrl3	1110004L05Rik|AU022188	SH3 domain binding glutamic acid-rich protein-like 3	protein-coding
13299	chr7	15921680	15923006	+	0	NA	promoter-TSS (NM_009156)	promoter-TSS (NM_009156)	28	NM_009156	20364	Mm.42829	NM_009156	ENSMUSG00000041571	Selenow	Sepw1|selW	selenoprotein W	protein-coding
11456	chr5	31613869	31614232	+	0	NA	promoter-TSS (NM_025796)	promoter-TSS (NM_025796)	99	NM_025796	66845	Mm.120763	NM_025796	ENSMUSG00000106918	Mrpl33	0610009M10Rik|L33mt|MRP-L33	mitochondrial ribosomal protein L33	protein-coding
7653	chr19	3768309	3769178	+	0	NA	intron (NM_001167889, intron 2 of 10)	CpG-7172	1322	NM_001167888	225888	Mm.278578	NM_144871	ENSMUSG00000045098	Kmt5b	AA117471|C630029K18Rik|Suv4-20h1|Suv420h1	lysine methyltransferase 5B	protein-coding
13848	chr7	64048667	64049309	+	0	NA	Intergenic	Intergenic	-104847	NM_001039104	17364	Mm.38875	NM_018752	ENSMUSG00000030523	Trpm1	4732499L03Rik|AI606771|Ltrpc1|Mlsn1	transient receptor potential cation channel, subfamily M, member 1	protein-coding
8408	chr2	26773416	26773790	+	0	NA	Intergenic	ORR1B1|LTR|ERVL-MaLR	13660	NM_001359165	105244100		NM_001359165		Gm39774	LCN17	predicted gene, 39774	protein-coding
1092	chr10	58713882	58714160	+	0	NA	Intergenic	Intergenic	17276	NR_033565	103505	Mm.50261	NR_033565	ENSMUSG00000091526	BB019430	-	expressed sequence BB019430	ncRNA
2912	chr11	101302025	101302633	+	0	NA	promoter-TSS (NM_019584)	promoter-TSS (NM_019584)	-43	NM_019584	56208	Mm.178947	NM_019584	ENSMUSG00000035086	Becn1	Atg6	beclin 1, autophagy related	protein-coding
1433	chr10	81328031	81330313	+	0	NA	intron (NM_001277265, intron 1 of 2)	intron (NM_001277265, intron 1 of 2)	469	NM_001277265	21390	Mm.4545	NM_009325	ENSMUSG00000034881	Tbxa2r	TP|TXA2-R	thromboxane A2 receptor	protein-coding
3600	chr12	73603228	73604360	+	0	NA	intron (NM_001313977, intron 2 of 14)	intron (NM_001313977, intron 2 of 14)	18998	NM_001313977	18755	Mm.341677	NM_008856	ENSMUSG00000021108	Prkch	Pkch	protein kinase C, eta	protein-coding
7717	chr19	4942838	4943202	+	0	NA	promoter-TSS (NM_172835)	promoter-TSS (NM_172835)	72	NM_172835	240518	Mm.277580	NM_172835	ENSMUSG00000024901	Peli3	6030441F14Rik|A930011L17|BC028931	pellino 3	protein-coding
11684	chr5	90223644	90224372	+	0	NA	promoter-TSS (NM_001033310)	promoter-TSS (NM_001033310)	-12	NR_028088	231430	Mm.319697	NM_001033310	ENSMUSG00000035505	Cox18	BC038311	cytochrome c oxidase assembly protein 18	protein-coding
452	chr1	121430975	121431905	+	0	NA	intron (NM_029955, intron 1 of 23)	intron (NM_029955, intron 1 of 23)	373	NM_001025156	70829	Mm.25788	NM_027567	ENSMUSG00000026339	Ccdc93	4633402D15Rik|9230102M16Rik	coiled-coil domain containing 93	protein-coding
14401	chr7	131559986	131560594	+	0	NA	promoter-TSS (NM_009774)	promoter-TSS (NM_009774)	-80	NM_009774	12237	Mm.927	NM_009774	ENSMUSG00000066979	Bub3	AU019800|AU021329|AU043350|AW146323|C78067	BUB3 mitotic checkpoint protein	protein-coding
7434	chr18	46198815	46199255	+	0	NA	promoter-TSS (NM_001170855)	promoter-TSS (NM_001170855)	-217	NM_001170855	28105	Mm.277382	NM_178872	ENSMUSG00000033949	Trim36	D18Wsu100e|haprin	tripartite motif-containing 36	protein-coding
11479	chr5	33935811	33936870	+	0	NA	promoter-TSS (NM_011914)	promoter-TSS (NM_011914)	-82	NM_011914	24116	Mm.332320	NM_011914	ENSMUSG00000029111	Nelfa	Whsc2|Whsc2h	negative elongation factor complex member A, Whsc2	protein-coding
1052	chr10	42897765	42898337	+	0	NA	intron (NM_001359265, intron 1 of 6)	intron (NM_001359265, intron 1 of 6)	37539	NM_001359266	268297	Mm.98731	NM_172938	ENSMUSG00000044770	Scml4	9330161D17|mFLJ00197	Scm polycomb group protein like 4	protein-coding
13745	chr7	45227345	45227584	+	0	NA	intron (NM_001285498, intron 8 of 11)	intron (NM_001285498, intron 8 of 11)	11375	NM_007645	12493	Mm.3689	NM_007645	ENSMUSG00000030798	Cd37	Tspan26	CD37 antigen	protein-coding
1652	chr10	118633477	118633960	+	0	NA	Intergenic	Intergenic	-77193	NR_104123	103214	Mm.30529	NR_104123	ENSMUSG00000112230	Ifngas1	AI447422|Tmevpg1	Ifng antisense RNA 1	ncRNA
10302	chr4	33261443	33261748	+	0	NA	Intergenic	Intergenic	-12808	NM_001033225	108767	Mm.27769	NM_001033225	ENSMUSG00000040128	Pnrc1	5730463C12Rik|B4-2|PRR2|Prol2	proline-rich nuclear receptor coactivator 1	protein-coding
6848	chr17	35425846	35426116	+	0	NA	intron (NM_207648, intron 3 of 4)	intron (NM_207648, intron 3 of 4)	1104	NM_207648	110557	Mm.439827	NM_207648	ENSMUSG00000073409	H2-Q6	0610037M15Rik|H-2Q6|Qa-6|Qa6	histocompatibility 2, Q region locus 6	protein-coding
3070	chr11	109553862	109554122	+	0	NA	intron (NM_001361978, intron 2 of 3)	intron (NM_001361978, intron 2 of 3)	10281	NM_001166177	74008	Mm.482224	NM_028710	ENSMUSG00000020604	Arsg	6330406P08Rik|AI846872|ASG	arylsulfatase G	protein-coding
13356	chr7	16923668	16924664	+	0	NA	promoter-TSS (NM_007590)	promoter-TSS (NM_007590)	-134	NM_007590	12315	Mm.288630	NM_007590	ENSMUSG00000019370	Calm3	CaMA|Cam3|Camc|R75142	calmodulin 3	protein-coding
7142	chr17	73952000	73952519	+	0	NA	Intergenic	Intergenic	-2063	NM_011723	22436	Mm.11223	NM_011723	ENSMUSG00000024066	Xdh	XO|Xor|Xox-1|Xox1	xanthine dehydrogenase	protein-coding
757	chr1	179545899	179546887	+	0	NA	promoter-TSS (NM_146105)	promoter-TSS (NM_146105)	-117	NM_001331055	15278	Mm.293529	NM_008249	ENSMUSG00000026492	Tfb2m	Hkp1	transcription factor B2, mitochondrial	protein-coding
11093	chr4	139204968	139205179	+	0	NA	intron (NM_001271405, intron 1 of 8)	intron (NM_001271405, intron 1 of 8)	10962	NM_001271405	12345	Mm.2945	NM_009798	ENSMUSG00000028745	Capzb	1700120C01Rik|AI325129|CPB1|CPB2|CPbeat2|CPbeta1|CPbeta2|Cappb1	capping protein (actin filament) muscle Z-line, beta	protein-coding
7581	chr18	77767535	77767905	+	0	NA	promoter-TSS (NM_146089)	promoter-TSS (NM_146089)	79	NM_146089	225745	Mm.39293	NM_146089	ENSMUSG00000041840	Haus1	BC024400|Ccdc5|HEI-C	HAUS augmin-like complex, subunit 1	protein-coding
16511	chrX	77511574	77512079	+	0	NA	intron (NM_020601, intron 1 of 15)	intron (NM_020601, intron 1 of 15)	599	NM_020601	21372	Mm.258476	NM_020601	ENSMUSG00000025246	Tbl1x	5330429M20|Tbl1	transducin (beta)-like 1 X-linked	protein-coding
15652	chr9	44012805	44013754	+	0	NA	Intergenic	Intergenic	-30105	NM_009382	21838	Mm.3951	NM_009382	ENSMUSG00000032011	Thy1	CD90|T25|Thy-1|Thy-1.2|Thy1.1|Thy1.2	thymus cell antigen 1, theta	protein-coding
734	chr1	172563020	172563376	+	0	NA	non-coding (NR_027644, exon 6 of 6)	non-coding (NR_027644, exon 6 of 6)	3292	NR_027644	240916	Mm.71940	NM_177723	ENSMUSG00000049598	Vsig8	A030011M19|EG240916	V-set and immunoglobulin domain containing 8	protein-coding
917	chr10	13970488	13970743	+	0	NA	intron (NM_001358782, intron 1 of 9)	intron (NM_001358782, intron 1 of 9)	4236	NM_010437	15273	Mm.42157	NM_010437	ENSMUSG00000015501	Hivep2	Gm20114|MIBP-1|MIBP1|Schnurri-2|Shn-2	human immunodeficiency virus type I enhancer binding protein 2	protein-coding
12739	chr6	71908625	71909310	+	0	NA	promoter-TSS (NM_009088)	promoter-TSS (NM_009088)	-86	NM_009088	20019	Mm.135581	NM_009088	ENSMUSG00000049553	Polr1a	194kDa|2900087K15Rik|3010014K16Rik|RPA194|Rpo1-4|mRPA1	polymerase (RNA) I polypeptide A	protein-coding
8022	chr19	38836449	38836702	+	0	NA	promoter-TSS (NM_001362424)	promoter-TSS (NM_001362424)	-4	NM_001362424	209478	Mm.391153	NM_145952	ENSMUSG00000048720	Tbc1d12	BC033574	TBC1D12: TBC1 domain family, member 12	protein-coding
7536	chr18	73702798	73703026	+	0	NA	intron (NM_008540, intron 1 of 11)	intron (NM_008540, intron 1 of 11)	829	NM_008540	17128	Mm.100399	NM_008540	ENSMUSG00000024515	Smad4	AW743858|D18Wsu70e|DPC4|Madh4	SMAD family member 4	protein-coding
6563	chr17	26507171	26509593	+	0	NA	promoter-TSS (NM_013642)	promoter-TSS (NM_013642)	90	NM_013642	19252	Mm.239041	NM_013642	ENSMUSG00000024190	Dusp1	3CH134|MKP1|Ptpn16|U19515|erp|mkp-1	dual specificity phosphatase 1	protein-coding
8858	chr2	102032817	102033621	+	0	NA	intron (NM_178886, intron 4 of 5)	intron (NM_178886, intron 4 of 5)	146957	NM_029635	76501	Mm.330424	NM_029635	ENSMUSG00000027163	Commd9	1810029F08Rik|AA409293	COMM domain containing 9	protein-coding
9374	chr2	168005841	168006507	+	0	NA	exon (NM_001080708, exon 2 of 22)	exon (NM_001080708, exon 2 of 22)	4419	NM_001080708	69553	Mm.68454	NM_001080708	ENSMUSG00000074577	Ripor3	2310033K02Rik|Fam65c|Gm124	RIPOR family member 3	protein-coding
10917	chr4	133843005	133843477	+	0	NA	Intergenic	Intergenic	31490	NM_001285506	20111	Mm.301827	NM_009097	ENSMUSG00000003644	Rps6ka1	Mapkapk-1a|Rsk|Rsk-1|Rsk1|S6K-alpha-1|p90-Rsk1|p90Rsk1|p90S6K|p90rsk	ribosomal protein S6 kinase polypeptide 1	protein-coding
1300	chr10	80015468	80015694	+	0	NA	TTS (NM_013850)	TTS (NM_013850)	-1091	NM_001142701	70719	Mm.243954	NM_027521	ENSMUSG00000035697	Arhgap45	6330406L22Rik|AW539505|Ha-1|Hmha1	Rho GTPase activating protein 45	protein-coding
2231	chr11	60231941	60233324	+	0	NA	intron (NM_001039092, intron 12 of 13)	intron (NM_001039092, intron 12 of 13)	-10051	NM_001358315	20787	Mm.278701	NM_011480	ENSMUSG00000020538	Srebf1	ADD1|SREBP1|bHLHd1	sterol regulatory element binding transcription factor 1	protein-coding
3412	chr12	12301582	12302125	+	0	NA	intron (NM_029758, intron 2 of 12)	intron (NM_029758, intron 2 of 12)	39714	NM_029758	76820	Mm.440802	NM_029758	ENSMUSG00000020589	Fam49a	2410157M17Rik|9630047E15|D12Ertd553e	family with sequence similarity 49, member A	protein-coding
14142	chr7	105581062	105581501	+	0	NA	5' UTR (NM_001253886, exon 1 of 14)	5' UTR (NM_001253886, exon 1 of 14)	210	NM_001253886	11785	Mm.38469	NM_009685	ENSMUSG00000037032	Apbb1	Fe65|Rir	amyloid beta (A4) precursor protein-binding, family B, member 1	protein-coding
2723	chr11	95712521	95714318	+	0	NA	promoter-TSS (NR_045780)	promoter-TSS (NR_045780)	-665	NR_045780	432396	Mm.426849	NR_045780	ENSMUSG00000086191	Zfp652os	1110035M17Rik	zinc finger protein 652, opposite strand	ncRNA
2223	chr11	60114184	60116463	+	0	NA	intron (NM_009021, intron 1 of 5)	CpG	10310	NM_009021	19377	Mm.296366	NM_009021	ENSMUSG00000062115	Rai1	Gt1	retinoic acid induced 1	protein-coding
7314	chr18	14511123	14511439	+	0	NA	Intergenic	(CCCCCT)n|Simple_repeat|Simple_repeat	171633	NM_001161371	268996	Mm.31761	NM_009280	ENSMUSG00000037013	Ss18	D130059H17|Ssxt|Syt	SS18, nBAF chromatin remodeling complex subunit	protein-coding
4538	chr13	119408840	119409065	+	0	NA	promoter-TSS (NM_008710)	promoter-TSS (NM_008710)	59	NM_008710	18115	Mm.132584	NM_008710	ENSMUSG00000116207	Nnt	4930423F13Rik|AI323702|BB168308	nicotinamide nucleotide transhydrogenase	protein-coding
875	chr1	193421277	193422298	+	0	NA	Intergenic	Intergenic	-51505	NM_144817	215303	Mm.40329	NM_144817	ENSMUSG00000016179	Camk1g	CLICK-III|CaMKIgamma	calcium/calmodulin-dependent protein kinase I gamma	protein-coding
21	chr1	13589330	13589849	+	0	NA	intron (NM_028173, intron 1 of 10)	CpG	321	NM_028173	72265	Mm.28765	NM_028173	ENSMUSG00000025935	Tram1	1810049E02Rik|TRAMP	translocating chain-associating membrane protein 1	protein-coding
12414	chr5	144222307	144224506	+	0	NA	intron (NM_027410, intron 1 of 24)	intron (NM_027410, intron 1 of 24)	209	NM_001356992	70381	Mm.239412	NM_027410	ENSMUSG00000066621	Tecpr1	2210010N04Rik|mKIAA1358	tectonin beta-propeller repeat containing 1	protein-coding
8952	chr2	120352860	120353158	+	0	NA	non-coding (NR_027618, exon 1 of 26)	non-coding (NR_027618, exon 1 of 26)	124	NR_027618	269338	Mm.246131	NM_147153	ENSMUSG00000027291	Vps39	A230065P22Rik|AW743070|Vam6|Vam6P|mVam6	VPS39 HOPS complex subunit	protein-coding
6439	chr17	15497927	15498592	+	0	NA	promoter-TSS (NM_011185)	promoter-TSS (NM_011185)	17	NM_011185	19170	Mm.32912	NM_011185	ENSMUSG00000014769	Psmb1	AA409053|C81484|Lmpc5	proteasome (prosome, macropain) subunit, beta type 1	protein-coding
16316	chr9	121454615	121455554	+	0	NA	3' UTR (NM_001357972, exon 14 of 14)	3' UTR (NM_001357972, exon 14 of 14)	40610	NM_031161	12424	Mm.2619	NM_031161	ENSMUSG00000032532	Cck	-	cholecystokinin	protein-coding
7571	chr18	75419345	75419821	+	0	NA	Intergenic	Intergenic	52218	NM_001042660	17131	Mm.34407	NM_008543	ENSMUSG00000025880	Smad7	Madh7	SMAD family member 7	protein-coding
8526	chr2	31572473	31572868	+	0	NA	promoter-TSS (NM_001033389)	promoter-TSS (NM_001033389)	19	NM_001290548	320267	Mm.207261	NM_001033389	ENSMUSG00000026843	Fubp3	A330051M14Rik|AV006371|FBP3|Marta2	far upstream element (FUSE) binding protein 3	protein-coding
6523	chr17	25219754	25220153	+	0	NA	intron (NM_001357877, intron 10 of 14)	intron (NM_001357877, intron 10 of 14)	-2629	NM_028789	74154	Mm.267353	NM_028789	ENSMUSG00000015127	Unkl	1300004G08Rik	unkempt family like zinc finger	protein-coding
2018	chr11	46307486	46308637	+	0	NA	intron (NM_001252459, intron 1 of 30)	MTEb|LTR|ERVL-MaLR	4297	NM_001252460	76884	Mm.154358	NM_133769	ENSMUSG00000020340	Cyfip2	1500004I01Rik|6430511D02Rik|AA930218|AU022376|Pir121|mKIAA1168	cytoplasmic FMR1 interacting protein 2	protein-coding
8734	chr2	71866423	71866857	+	0	NA	intron (NR_039557, intron 3 of 3).2	PB1D9|SINE|Alu	-6584	NM_172665	228026	Mm.34411	NM_172665	ENSMUSG00000006494	Pdk1	B830012B01|D530020C15Rik	pyruvate dehydrogenase kinase, isoenzyme 1	protein-coding
5638	chr15	86028792	86029116	+	0	NA	intron (NM_009886, intron 1 of 34)	intron (NM_009886, intron 1 of 34)	4823	NM_009886	12614	Mm.22680	NM_009886	ENSMUSG00000016028	Celsr1	Adgrc1|Crsh|Scy|crash	cadherin, EGF LAG seven-pass G-type receptor 1	protein-coding
5097	chr15	25414253	25414921	+	0	NA	promoter-TSS (NM_027395)	promoter-TSS (NM_027395)	395	NR_027376	432939	Mm.146555	NM_001013791		Gm5468	100040583|EG432939	predicted gene 5468	ncRNA
489	chr1	131137804	131138841	+	0	NA	promoter-TSS (NM_145508)	promoter-TSS (NM_145508)	-88	NM_145508	226419	Mm.39299	NM_145508	ENSMUSG00000016526	Dyrk3	BC006704	dual-specificity tyrosine-(Y)-phosphorylation regulated kinase 3	protein-coding
284	chr1	75477283	75478481	+	0	NA	intron (NM_001001566, intron 1 of 3)	intron (NM_001001566, intron 1 of 3)	1589	NM_001001565	74241	Mm.260577	NM_001001565	ENSMUSG00000032997	Chpf	1700028N03Rik|AI414328|D1Bwg1363e	chondroitin polymerizing factor	protein-coding
3861	chr12	107730911	107731133	+	0	NA	intron (NR_045973, intron 1 of 2)	MLT1I|LTR|ERVL-MaLR	4466	NR_045973	74968	Mm.359821	NR_045973	ENSMUSG00000085641	4930465M20Rik	4930431H15Rik	RIKEN cDNA 4930465M20 gene	ncRNA
2635	chr11	87719477	87719693	+	0	NA	intron (NM_172448, intron 3 of 9)	B1_Mur1|SINE|Alu	-17966	NM_001355753	20922	Mm.622	NM_009296	ENSMUSG00000020485	Supt4a	AL022777|Supt4h|Supt4h1|Supt4h1a	suppressor of Ty 4A	protein-coding
9149	chr2	153443628	153444676	+	0	NA	intron (NM_001134300, intron 4 of 10)	CpG	327	NM_001001986	329540	Mm.50600	NM_001001986	ENSMUSG00000061411	Nol4l	4931410H15|8430427H17Rik|AI429157|Gm1636	nucleolar protein 4-like	protein-coding
8291	chr2	13271088	13271998	+	0	NA	promoter-TSS (NM_009105)	promoter-TSS (NM_009105)	-128	NM_009105	20163	Mm.905	NM_009105	ENSMUSG00000026727	Rsu1	RsuI|rsp-1	Ras suppressor protein 1	protein-coding
6882	chr17	36001261	36002366	+	0	NA	intron (NR_015618, intron 1 of 1)	RMER1C|Other|Other	7309	NR_015618	77810	Mm.483143	NR_015618		A930015D03Rik	-	RIKEN cDNA A930015D03 gene	ncRNA
2835	chr11	98948001	98948280	+	0	NA	intron (NM_001177302, intron 2 of 9)	L1MB8|LINE|L1	8429	NM_001177303	19401	Mm.439744	NM_009024	ENSMUSG00000037992	Rara	Nr1b1|RAR|RARalpha1	retinoic acid receptor, alpha	protein-coding
1275	chr10	79703989	79704868	+	0	NA	promoter-TSS (NM_009768)	promoter-TSS (NM_009768)	70	NM_009768	12215	Mm.726	NM_009768	ENSMUSG00000023175	Bsg	AI115436|AI325119|CD147|EMMPRIN|HT-7	basigin	protein-coding
16258	chr9	116145180	116145600	+	0	NA	intron (NM_029575, intron 1 of 6)	intron (NM_029575, intron 1 of 6)	29973	NM_029575	21813	Mm.172346	NM_009371	ENSMUSG00000032440	Tgfbr2	1110020H15Rik|AU042018|DNIIR|RIIDN|TBR-II|TbetaR-II|TbetaRII	transforming growth factor, beta receptor II	protein-coding
15505	chr9	21238384	21239761	+	0	NA	5' UTR (NM_016679, exon 1 of 5)	5' UTR (NM_016679, exon 1 of 5)	260	NM_016679	50868	Mm.248266	NM_016679	ENSMUSG00000003308	Keap1	INRF2|mKIAA0132	kelch-like ECH-associated protein 1	protein-coding
6182	chr16	38400085	38400438	+	0	NA	intron (NM_134102, intron 9 of 10)	intron (NM_134102, intron 9 of 10)	32884	NM_134102	85031	Mm.279805	NM_134102	ENSMUSG00000002847	Pla1a	AA986889|Ps-pla1|Pspla1	phospholipase A1 member A	protein-coding
15666	chr9	44326219	44326875	+	0	NA	promoter-TSS (NM_007875)	promoter-TSS (NM_007875)	-298	NM_007875	13478	Mm.18353	NM_007875	ENSMUSG00000032123	Dpagt1	AU021132|Dpagt2|G1PT|GPT|Gnpta	dolichyl-phosphate (UDP-N-acetylglucosamine) acetylglucosaminephosphotransferase 1 (GlcNAc-1-P transferase)	protein-coding
16140	chr9	107634738	107636011	+	0	NA	promoter-TSS (NM_008138)	promoter-TSS (NM_008138)	-32	NM_008138	14678	Mm.196464	NM_008138	ENSMUSG00000032562	Gnai2	C76432|Galphai2|Gia|Gnai-2	guanine nucleotide binding protein (G protein), alpha inhibiting 2	protein-coding
7045	chr17	56292947	56293271	+	0	NA	Intergenic	Intergenic	-2598	NM_025836	66905	Mm.311696	NM_025836	ENSMUSG00000024197	Plin3	1300012C15Rik|M6prbp1|Tip47	perilipin 3	protein-coding
4228	chr13	51763340	51763764	+	0	NA	intron (NM_013660, intron 1 of 15)	intron (NM_013660, intron 1 of 15)	30195	NM_001281880	20354	Mm.33903	NM_013660	ENSMUSG00000021451	Sema4d	CD100|Semacl2|Semaj|Semcl2|coll-4	sema domain, immunoglobulin domain (Ig), transmembrane domain (TM) and short cytoplasmic domain, (semaphorin) 4D	protein-coding
945	chr10	19578504	19578742	+	0	NA	Intergenic	Intergenic	-13326	NM_010511	15979	Mm.549	NM_010511	ENSMUSG00000020009	Ifngr1	CD119|IFN-gammaR|Ifgr|Ifngr|Nktar	interferon gamma receptor 1	protein-coding
5018	chr14	120275569	120275874	+	0	NA	promoter-TSS (NM_207515)	promoter-TSS (NM_207515)	52	NM_207515	105559	Mm.238266	NM_175341	ENSMUSG00000022139	Mbnl2	1110002M11Rik|AI047808|AI837313|AI849185|AL118326|MBLL|R75232|mKIAA4072	muscleblind like splicing factor 2	protein-coding
8460	chr2	29889029	29890796	+	0	NA	promoter-TSS (NM_013615)	promoter-TSS (NM_013615)	-151	NM_013615	18286	Mm.330116	NM_013615	ENSMUSG00000026790	Odf2	AI848335|MMTEST29	outer dense fiber of sperm tails 2	protein-coding
8294	chr2	13557154	13557430	+	0	NA	Intergenic	ID_B1|SINE|B4	-12628	NM_010067	13434	Mm.6979	NM_010067	ENSMUSG00000026723	Trdmt1	Dnmt2|Rnmt2	tRNA aspartic acid methyltransferase 1	protein-coding
10130	chr3	131207941	131209270	+	0	NA	intron (NM_001276403, intron 11 of 11)	intron (NM_001276403, intron 11 of 11)	63496	NM_008212	15107	Mm.260164	NM_008212	ENSMUSG00000027984	Hadh	AA409008|AU019341|AW742602|HCDH|Hadhsc|Schad	hydroxyacyl-Coenzyme A dehydrogenase	protein-coding
11663	chr5	76304457	76305208	+	0	NA	promoter-TSS (NM_001289826)	promoter-TSS (NM_001289826)	-40	NM_001289826	12753	Mm.3552	NM_007715	ENSMUSG00000029238	Clock	5330400M04Rik|KAT13D	circadian locomotor output cycles kaput	protein-coding
15540	chr9	22002483	22003436	+	0	NA	promoter-TSS (NM_029939)	promoter-TSS (NM_029939)	-29	NM_001293651	19089	Mm.214593	NM_008925	ENSMUSG00000003402	Prkcsh	80K-H|PKCSH	protein kinase C substrate 80K-H	protein-coding
10474	chr4	59805219	59806991	+	0	NA	exon (NM_172468, exon 1 of 9)	exon (NM_172468, exon 1 of 9)	455	NM_172468	209131	Mm.259705	NM_172468	ENSMUSG00000028385	Snx30	4732481H14Rik|C030041J06Rik	sorting nexin family member 30	protein-coding
13539	chr7	28169623	28170426	+	0	NA	intron (NM_007991, intron 1 of 8)	CpG	276	NM_007991	14113	Mm.4595	NM_007991	ENSMUSG00000046865	Fbl	AL022665|FIB|FLRN|RNU3IP1	fibrillarin	protein-coding
13863	chr7	64391867	64393192	+	0	NA	promoter-TSS (NM_026483)	promoter-TSS (NM_026483)	-93	NM_028626	73724	Mm.10093	NM_028626	ENSMUSG00000033429	Mcee	1110007A04Rik	methylmalonyl CoA epimerase	protein-coding
14072	chr7	99121010	99121246	+	0	NA	intron (NM_178635, intron 1 of 14)	MLT1G1|LTR|ERVL-MaLR	20016	NM_178635	78610	Mm.323072	NM_178635	ENSMUSG00000035354	Uvrag	9530039D02Rik|AI648770|BB124205|Uvrag1|Uvragl	UV radiation resistance associated gene	protein-coding
548	chr1	135146373	135147782	+	0	NA	exon (NM_026823, exon 1 of 7)	exon (NM_026823, exon 1 of 7)	243	NM_026823	68724	Mm.174998	NM_026823	ENSMUSG00000026426	Arl8a	1110033P22Rik|Arl10b|gie2	ADP-ribosylation factor-like 8A	protein-coding
4725	chr14	52019316	52020624	+	0	NA	promoter-TSS (NM_001253694)	promoter-TSS (NM_001253694)	-257	NM_001253694	69890	Mm.475652	NM_027248	ENSMUSG00000049295	Zfp219	2010302A17Rik|Znf219	zinc finger protein 219	protein-coding
741	chr1	175880548	175880859	+	0	NA	promoter-TSS (NM_012012)	promoter-TSS (NM_012012)	-75	NM_012012	26909	Mm.283046	NM_012012	ENSMUSG00000039748	Exo1	5730442G03Rik|Msa	exonuclease 1	protein-coding
3582	chr12	70968102	70969134	+	0	NA	Intergenic	CpG	-6005	NM_001310595	19167	Mm.296338	NM_011184	ENSMUSG00000060073	Psma3	Lmpc8	proteasome (prosome, macropain) subunit, alpha type 3	protein-coding
10394	chr4	45107650	45108217	+	0	NA	exon (NM_001134646, exon 1 of 3)	exon (NM_001134646, exon 1 of 3)	180	NM_001099675	68512	Mm.282081	NM_001099675	ENSMUSG00000078713	Tomm5	1110019J04Rik|Tom5	translocase of outer mitochondrial membrane 5	protein-coding
10208	chr3	153943870	153944980	+	0	NA	exon (NM_007382, exon 1 of 12)	exon (NM_007382, exon 1 of 12)	218	NM_007382	11364	Mm.10530	NM_007382	ENSMUSG00000062908	Acadm	AU018656|MCAD	acyl-Coenzyme A dehydrogenase, medium chain	protein-coding
13172	chr6	136468432	136469113	+	0	NA	Intergenic	Intergenic	-50079	NM_019426	54343	Mm.173271	NM_019426	ENSMUSG00000030213	Atf7ip	2610204M12Rik|AM|Mcaf1	activating transcription factor 7 interacting protein	protein-coding
7387	chr18	35849231	35851131	+	0	NA	intron (NM_001357458, intron 1 of 2)	intron (NM_001357458, intron 1 of 2)	-4506	NM_001357459	67393	Mm.94560	NM_133687	ENSMUSG00000046668	Cxxc5	4930415K17Rik	CXXC finger 5	protein-coding
12894	chr6	92214743	92215241	+	0	NA	promoter-TSS (NM_030081)	promoter-TSS (NM_030081)	-181	NM_030081	78287	Mm.290734	NM_030081	ENSMUSG00000014550	Rbsn	5330426D11Rik|Zfyve20	rabenosyn, RAB effector	protein-coding
9097	chr2	145832186	145832527	+	0	NA	intron (NM_028724, intron 4 of 12)	intron (NM_028724, intron 4 of 12)	46240	NM_028724	74030	Mm.228799	NM_028724	ENSMUSG00000001768	Rin2	2010003K16Rik|4632403N06Rik|AW821980|RASSF4	Ras and Rab interactor 2	protein-coding
16143	chr9	107675770	107675994	+	0	NA	intron (NM_008140, intron 8 of 8)	intron (NM_008140, intron 8 of 8)	3710	NM_008140	14685	Mm.284853	NM_008140	ENSMUSG00000034837	Gnat1	Gnat-1|Ird1|Ird2|Tralpha|irdc|irdr|transducin	guanine nucleotide binding protein, alpha transducing 1	protein-coding
3347	chr11	120823784	120824967	+	0	NA	5' UTR (NM_007988, exon 1 of 43)	5' UTR (NM_007988, exon 1 of 43)	172	NM_007988	14104	Mm.236443	NM_007988	ENSMUSG00000025153	Fasn	A630082H08Rik|FAS	fatty acid synthase	protein-coding
13176	chr6	136803546	136804500	+	0	NA	TTS (NM_175652)	TTS (NM_175652)	408	NM_175652	320332	Mm.246720	NM_175652	ENSMUSG00000096010	Hist4h4	B130044J01Rik	histone cluster 4, H4	protein-coding
13163	chr6	134640648	134641090	+	0	NA	promoter-TSS (NM_026371)	promoter-TSS (NM_026371)	-71	NM_026371	67774	Mm.41892	NM_026371	ENSMUSG00000042992	Borcs5	5830457J20Rik|AW124643|Loh12cr1	BLOC-1 related complex subunit 5	protein-coding
9971	chr3	103384818	103387123	+	0	NA	Intergenic	Intergenic	106677	NM_053170	94093	Mm.195036	NM_053170	ENSMUSG00000033014	Trim33	8030451N04Rik|AI413936|Ecto|Tif1g	tripartite motif-containing 33	protein-coding
4595	chr14	20784954	20785766	+	0	NA	intron (NM_001039139, intron 2 of 18)	intron (NM_001039139, intron 2 of 18)	8728	NM_001039139	12325	Mm.235182	NM_178597	ENSMUSG00000021820	Camk2g	Camkg	calcium/calmodulin-dependent protein kinase II gamma	protein-coding
6475	chr17	23739865	23741160	+	0	NA	promoter-TSS (NM_023824)	promoter-TSS (NM_023824)	-182	NM_023824	76498	Mm.491253	NM_023824	ENSMUSG00000023909	Paqr4	1500004C10Rik	progestin and adipoQ receptor family member IV	protein-coding
2369	chr11	70432137	70434243	+	0	NA	intron (NM_145429, intron 1 of 14)	intron (NM_145429, intron 1 of 14)	610	NM_001271360	216869	Mm.203747	NM_145429	ENSMUSG00000060216	Arrb2	AI326910|AW122872|Arr3	arrestin, beta 2	protein-coding
5920	chr16	4213085	4213372	+	0	NA	5' UTR (NM_001025432, exon 1 of 31)	5' UTR (NM_001025432, exon 1 of 31)	176	NM_001025432	12914	Mm.132238	NM_001025432	ENSMUSG00000022521	Crebbp	AW558298|CBP|CBP/p300|KAT3A|p300/CBP	CREB binding protein	protein-coding
12804	chr6	83830977	83832079	+	0	NA	intron (NM_146169, intron 1 of 4)	CpG	213	NM_146169	232164	Mm.404420	NM_146169	ENSMUSG00000045896	Paip2b	-	poly(A) binding protein interacting protein 2B	protein-coding
12331	chr5	140331631	140332246	+	0	NA	promoter-TSS (NM_026510)	promoter-TSS (NM_026510)	-18	NM_001356584	17766	Mm.118846	NM_008637	ENSMUSG00000036639	Nudt1	Mth1	nudix (nucleoside diphosphate linked moiety X)-type motif 1	protein-coding
3172	chr11	116671220	116672006	+	0	NA	promoter-TSS (NR_027819)	promoter-TSS (NR_027819)	-47	NR_027821	66293	Mm.432051	NM_025472	ENSMUSG00000020812	Snhg16	1810032O08Rik	small nucleolar RNA host gene 16	ncRNA
13453	chr7	24903703	24905706	+	0	NA	intron (NM_001130152, intron 1 of 28)	intron (NM_001130152, intron 1 of 28)	358	NM_001130152	16801	Mm.3181	NM_008488	ENSMUSG00000040940	Arhgef1	Lbcl2|Lsc	Rho guanine nucleotide exchange factor (GEF) 1	protein-coding
3165	chr11	116440438	116440878	+	0	NA	TTS (NM_001033267)	TTS (NM_001033267)	6445	NR_003376	664849	Mm.258466	NR_003376		Gm7367	EG664849	1110014K08Rik pseudogene	pseudo
7855	chr19	8871101	8872036	+	0	NA	promoter-TSS (NM_001362044)	promoter-TSS (NM_001362044)	20	NM_001362044	225896	Mm.27839	NM_146093	ENSMUSG00000071655	Ubxn1	2B28|4930455J02Rik|D19Ertd721e|T25529|mY33K	UBX domain protein 1	protein-coding
9540	chr3	20034857	20035390	+	0	NA	exon (NM_001146324, exon 1 of 9)	exon (NM_001146324, exon 1 of 9)	187	NM_001146323	12807	Mm.291533	NM_080634	ENSMUSG00000027615	Hps3	coa	HPS3, biogenesis of lysosomal organelles complex 2 subunit 1	protein-coding
4793	chr14	56778320	56778900	+	0	NA	promoter-TSS (NM_001360420)	promoter-TSS (NM_001360420)	-292	NM_025682	66645	Mm.20129	NM_025682	ENSMUSG00000021938	Pspc1	5730470C09Rik|AI327109|AI449052|PSP1	paraspeckle protein 1	protein-coding
4411	chr13	85288923	85289906	+	0	NA	promoter-TSS (NM_145452)	promoter-TSS (NM_145452)	72	NM_145452	218397	Mm.259653	NM_145452	ENSMUSG00000021549	Rasa1	Gap|RasGAP|Rasa	RAS p21 protein activator 1	protein-coding
1056	chr10	43221067	43221732	+	0	NA	promoter-TSS (NM_001168289)	promoter-TSS (NM_001168289)	-87	NM_027772	71365	Mm.490430	NM_027772	ENSMUSG00000038240	Pdss2	5430420P03Rik|Gm60|Plmp|kd|mDLP1	prenyl (solanesyl) diphosphate synthase, subunit 2	protein-coding
5568	chr15	81729177	81730444	+	0	NA	non-coding (NR_152441, exon 1 of 16)	non-coding (NR_152441, exon 1 of 16)	109	NM_011241	19387	Mm.270975	NM_011241	ENSMUSG00000022391	Rangap1	C79654|Fug1|mKIAA1835	RAN GTPase activating protein 1	protein-coding
5220	chr15	60120037	60120457	+	0	NA	Intergenic	Intergenic	-103629	NM_027668	71088	Mm.425950	NM_027668	ENSMUSG00000071749	4933412E24Rik	-	RIKEN cDNA 4933412E24 gene	protein-coding
5641	chr15	86057953	86059773	+	0	NA	5' UTR (NM_001205353, exon 1 of 19)	5' UTR (NM_001205353, exon 1 of 19)	136	NM_001205353	223752	Mm.24442	NM_172611	ENSMUSG00000035900	Gramd4	9930016O13	GRAM domain containing 4	protein-coding
6805	chr17	34911991	34912261	+	0	NA	intron (NM_001286575, intron 25 of 27)	intron (NM_001286575, intron 25 of 27)	-2340	NM_023557	70129	Mm.183126	NM_023557	ENSMUSG00000007034	Slc44a4	2210409B01Rik|NG22|mTPPT1	solute carrier family 44, member 4	protein-coding
12436	chr5	146824764	146825028	+	0	NA	Intergenic	Intergenic	-7994	NM_019647	19933	Mm.316592	NM_019647	ENSMUSG00000041453	Rpl21	8430440E03Rik|L21	ribosomal protein L21	protein-coding
6920	chr17	45594925	45595924	+	0	NA	intron (NM_001357771, intron 1 of 13)	CpG	148	NM_001199116	63959	Mm.29744	NM_022880	ENSMUSG00000023942	Slc29a1	1200014D21Rik|AA407560|ENT1	solute carrier family 29 (nucleoside transporters), member 1	protein-coding
4996	chr14	103349573	103350189	+	0	NA	Intergenic	Intergenic	-3081	NM_207215	105689	Mm.6478	NM_207215	ENSMUSG00000033004	Mycbp2	AU023734|AW107953|AW546647|C130061D10Rik|Pam|Phr1|R75243	MYC binding protein 2, E3 ubiquitin protein ligase	protein-coding
7644	chr18	90509728	90510447	+	0	NA	promoter-TSS (NM_198295)	promoter-TSS (NM_198295)	-67	NM_198295	67988	Mm.268041	NM_198295	ENSMUSG00000024614	Tmx3	6430411B10Rik|A730024F05Rik|AV259382|Txndc10|mKIAA1830	thioredoxin-related transmembrane protein 3	protein-coding
5584	chr15	82223908	82224702	+	0	NA	promoter-TSS (NM_001357758)	promoter-TSS (NM_001357758)	75	NM_028075	72049	Mm.240047	NM_028075	ENSMUSG00000068105	Tnfrsf13c	2010006P15Rik|BAFF-R|Baffr|Bcmd|Bcmd-1|Bcmd1|Lvis22	tumor necrosis factor receptor superfamily, member 13c	protein-coding
14541	chr8	4677400	4678925	+	0	NA	Intergenic	CpG	64992	NM_145591	233987	Mm.102799	NM_145591	ENSMUSG00000058748	Zfp958	-	zinc finger protein 958	protein-coding
1830	chr11	5260783	5262575	+	0	NA	promoter-TSS (NM_032396)	promoter-TSS (NM_032396)	-69	NM_032396	84035	Mm.209989	NM_032396	ENSMUSG00000020393	Kremen1	AV002070|Kremen|Krm1	kringle containing transmembrane protein 1	protein-coding
6560	chr17	26414470	26415498	+	0	NA	promoter-TSS (NM_001081656)	promoter-TSS (NM_001081656)	19	NM_001081656	240055	Mm.133211	NM_001081656	ENSMUSG00000034413	Neurl1b	C230078M08Rik|EG240055	neuralized E3 ubiquitin protein ligase 1B	protein-coding
585	chr1	144003568	144004921	+	0	NA	promoter-TSS (NM_009061)	promoter-TSS (NM_009061)	-95	NM_009061	19735	Mm.28262	NM_009061	ENSMUSG00000026360	Rgs2	GOS8	regulator of G-protein signaling 2	protein-coding
3774	chr12	100187089	100188292	+	0	NA	promoter-TSS (NR_045282)	promoter-TSS (NR_045282)	-278	NR_045282	100038378	Mm.387075	NR_045282	ENSMUSG00000072884	Gm10433	-	predicted gene 10433	ncRNA
4139	chr13	38204794	38205327	+	0	NA	exon (NM_026382, exon 1 of 9)	exon (NM_026382, exon 1 of 9)	121	NM_026382	67797	Mm.250783	NM_026382	ENSMUSG00000021431	Snrnp48	1110050F08Rik|6530403A03Rik|C6orf151	small nuclear ribonucleoprotein 48 (U11/U12)	protein-coding
13013	chr6	120112204	120112613	+	0	NA	intron (NM_016718, intron 1 of 3)	G-rich|Low_complexity|Low_complexity	19028	NM_016718	29862	Mm.103668	NM_016718	ENSMUSG00000041377	Ninj2	-	ninjurin 2	protein-coding
13237	chr6	148944153	148945021	+	0	NA	promoter-TSS (NR_144294)	promoter-TSS (NR_144294)	239	NM_001355645	56306	Mm.18637	NM_019643	ENSMUSG00000039985	Sinhcaf	Fam60a|Ppcs1|Pptcs1|Tera	SIN3-HDAC complex associated factor	protein-coding
16101	chr9	106371346	106372526	+	0	NA	intron (NM_153459, intron 2 of 2)	intron (NM_153459, intron 2 of 2)	3304	NM_153459	235584	Mm.275584	NM_153459	ENSMUSG00000053716	Dusp7	AU015694|Mkpx|Pyst2	dual specificity phosphatase 7	protein-coding
14576	chr8	13869702	13869986	+	0	NA	intron (NM_181854, intron 1 of 1)	CpG	203	NM_181854	101994	Mm.289346	NM_181854	ENSMUSG00000047710	Champ1	AA675043|AI116001|D8Ertd457e|D8Ertd569e|Zfp828|Znf828|mKIAA1802	chromosome alignment maintaining phosphoprotein 1	protein-coding
3218	chr11	117951846	117952901	+	0	NA	Intergenic	Intergenic	16993	NM_007707	12702	Mm.3468	NM_007707	ENSMUSG00000053113	Socs3	Cis3|Cish3|EF-10|Ef10|SSI-3|Ssi3	suppressor of cytokine signaling 3	protein-coding
96	chr1	37429505	37430634	+	0	NA	promoter-TSS (NM_001356528)	promoter-TSS (NM_001356528)	34	NM_198006	76178	Mm.28085	NM_198006	ENSMUSG00000026112	Coa5	1700001A24Rik|6330578E17Rik|Pet191	cytochrome C oxidase assembly factor 5	protein-coding
13044	chr6	122810470	122811882	+	0	NA	Intergenic	CpG	-9008	NM_021899	60611	Mm.87142	NM_021899	ENSMUSG00000003154	Foxj2	Fhx	forkhead box J2	protein-coding
1418	chr10	81233011	81233814	+	0	NA	intron (NM_001034895, intron 1 of 17)	intron (NM_001034895, intron 1 of 17)	249	NM_001034895	103406	Mm.158783	NM_001034895	ENSMUSG00000034949	Zfr2	2010013I23Rik|9130206N08Rik|AW045600|mKIAA1086	zinc finger RNA binding protein 2	protein-coding
12197	chr5	134323465	134324497	+	0	NA	Intergenic	B1F|SINE|Alu	-2473	NR_039544	100628570		NR_039544	ENSMUSG00000093311	Mir3965	mmu-mir-3965|mu-mir-3965	microRNA 3965	ncRNA
7184	chr17	83350454	83350850	+	0	NA	promoter-TSS (NM_001286567)	promoter-TSS (NM_001286567)	-279	NM_001286567	78798	Mm.295565	NM_199466	ENSMUSG00000032624	Eml4	4930443C24Rik|AI644019	echinoderm microtubule associated protein like 4	protein-coding
14782	chr8	70488098	70488440	+	0	NA	promoter-TSS (NM_182991)	promoter-TSS (NM_182991)	-911	NM_182991	67937	Mm.23002	NM_182991	ENSMUSG00000035964	Tmem59l	5330410G16Rik	transmembrane protein 59-like	protein-coding
13534	chr7	27860473	27861000	+	0	NA	5' UTR (NM_001024726, exon 1 of 5)	5' UTR (NM_001024726, exon 1 of 5)	151	NM_001024726	545938	Mm.458180	NM_001024726	ENSMUSG00000020420	Zfp607a	4732475C15Rik|Zfp607	zinc finger protein 607A	protein-coding
8010	chr19	36375210	36375850	+	0	NA	Intergenic	Intergenic	-3537	NM_029508	76073	Mm.259180	NM_029508	ENSMUSG00000024805	Pcgf5	0610009F02Rik|1110054A01Rik|5830406C17Rik|5830443C21Rik|9530023M17Rik|AI324127	polycomb group ring finger 5	protein-coding
2221	chr11	60104779	60105101	+	0	NA	promoter-TSS (NM_009021)	promoter-TSS (NM_009021)	-73	NM_009021	19377	Mm.296366	NM_009021	ENSMUSG00000062115	Rai1	Gt1	retinoic acid induced 1	protein-coding
9604	chr3	51226166	51226784	+	0	NA	intron (NM_009834, intron 1 of 2)	intron (NM_009834, intron 1 of 2)	2028	NM_009834	12457	Mm.86541	NM_009834	ENSMUSG00000023087	Noct	AU043840|Ccr4|Ccrn4l	nocturnin	protein-coding
14471	chr7	141435068	141435699	+	0	NA	promoter-TSS (NM_001177576)	promoter-TSS (NM_001177576)	-8	NM_001360723	68267	Mm.33729	NM_026646	ENSMUSG00000019082	Slc25a22	1300006L01Rik|AI060884|Gc1	solute carrier family 25 (mitochondrial carrier, glutamate), member 22	protein-coding
5694	chr15	94255018	94255358	+	0	NA	intron (NR_045629, intron 3 of 3)	intron (NR_045629, intron 3 of 3)	7986	NR_045629	328594	Mm.135523	NR_045629		D630010B17Rik	Gm811	RIKEN cDNA D630010B17 gene	ncRNA
11537	chr5	43232500	43234590	+	0	NA	promoter-TSS (NM_175937)	promoter-TSS (NM_175937)	82	NM_001177379	231207	Mm.7233	NM_175937	ENSMUSG00000039782	Cpeb2	A630055H10Rik|Cpe-bp2	cytoplasmic polyadenylation element binding protein 2	protein-coding
12810	chr6	85374329	85375435	+	0	NA	promoter-TSS (NM_177466)	promoter-TSS (NM_177466)	-248	NM_001003955	52055	Mm.220334	NM_177466	ENSMUSG00000051343	Rab11fip5	9130206P09Rik|C75969|D6Ertd32e|GAF1|RIP11	RAB11 family interacting protein 5 (class I)	protein-coding
7778	chr19	5963893	5964482	+	0	NA	promoter-TSS (NM_008893)	promoter-TSS (NM_008893)	19	NM_001164057	18969	Mm.209931	NM_008893	ENSMUSG00000024833	Pola2	AI573378	polymerase (DNA directed), alpha 2	protein-coding
2053	chr11	50291656	50292949	+	0	NA	promoter-TSS (NM_175334)	promoter-TSS (NM_175334)	34	NM_175334	103806	Mm.51116	NM_175334	ENSMUSG00000050567	Maml1	AI644666|AW743257|D930008C07Rik|Mam-1|Mam1|mKIAA0200	mastermind like transcriptional coactivator 1	protein-coding
7078	chr17	57030788	57032332	+	0	NA	promoter-TSS (NM_010613)	promoter-TSS (NM_010613)	-53	NM_010613	16549	Mm.34296	NM_010613	ENSMUSG00000007670	Khsrp	6330409F21Rik|Fbp2|Fubp2|Ksrp	KH-type splicing regulatory protein	protein-coding
10836	chr4	132074168	132075713	+	0	NA	intron (NM_001128607, intron 1 of 17)	CpG	373	NM_001128607	269587	Mm.30038	NM_183428	ENSMUSG00000028906	Epb41	4.1R|AI415518|D4Ertd442e|Elp-1|Elp1|Epb4.1|mKIAA4056	erythrocyte membrane protein band 4.1	protein-coding
14304	chr7	126711778	126712043	+	0	NA	Intergenic	ID4|SINE|ID	-7094	NM_009898	12721	Mm.290482	NM_009898	ENSMUSG00000030707	Coro1a	Clabp|Lmb3|TACO|p57	coronin, actin binding protein 1A	protein-coding
12351	chr5	140662727	140663730	+	0	NA	TTS (NM_028833)	TTS (NM_028833)	-14197	NM_175274	78339	Mm.28947	NM_175274	ENSMUSG00000036565	Ttyh3	2900029G13Rik|AI414930|TTY3|mTTY3	tweety family member 3	protein-coding
15443	chr9	13298953	13299325	+	0	NA	Intergenic	Intergenic	52183	NM_025534	66396	Mm.290620	NM_025534	ENSMUSG00000079084	Ccdc82	2310043N13Rik	coiled-coil domain containing 82	protein-coding
3768	chr12	99627795	99628436	+	0	NA	promoter-TSS (NR_045288)	promoter-TSS (NR_045288)	-141	NR_045288	73457	Mm.383439	NR_045288	ENSMUSG00000100211	1700064M15Rik	-	RIKEN cDNA 1700064M15 gene	ncRNA
7430	chr18	42511103	42511920	+	0	NA	promoter-TSS (NR_110344)	promoter-TSS (NR_110344)	24	NR_110344	56070	Mm.270511	NM_001039474	ENSMUSG00000024498	Tcerg1	2410022J09Rik|2900090C16Rik|AI428505|CA150b|FBP23|FBP28|Taf2s|ca150|p144	transcription elongation regulator 1 (CA150)	protein-coding
7985	chr19	31337517	31337738	+	0	NA	intron (NM_001013833, intron 2 of 17)	intron (NM_001013833, intron 2 of 17)	-121231	NR_002849	78103	Mm.445198	NR_002849		8430431K14Rik	-	RIKEN cDNA 8430431K14 gene	ncRNA
6842	chr17	35241149	35242816	+	0	NA	promoter-TSS (NM_001252457)	promoter-TSS (NM_001252457)	236	NM_019693	53817	Mm.439827	NM_019693	ENSMUSG00000019432	Ddx39b	0610030D10Rik|AI428441|Bat-1|Bat1|Bat1a|D17H6S81E|D17H6S81E-1|D6S81Eh	DEAD (Asp-Glu-Ala-Asp) box polypeptide 39B	protein-coding
8499	chr2	30683401	30683612	+	0	NA	Intergenic	B4A|SINE|B4	-5495	NR_136917	665635	Mm.450149	NR_136917		Gm14486	-	predicted gene 14486	ncRNA
2740	chr11	96823192	96824842	+	0	NA	promoter-TSS (NM_001130454)	promoter-TSS (NM_001130454)	-4	NM_001130453	18023	Mm.6743	NM_008686	ENSMUSG00000038615	Nfe2l1	AA408798|AW212678|LCR-F1|Lcrf1|NRF1|TCF-11|TCF11	nuclear factor, erythroid derived 2,-like 1	protein-coding
6603	chr17	27997071	27997533	+	0	NA	intron (NM_181413, intron 11 of 24)	intron (NM_181413, intron 11 of 24)	83282	NM_001357681	21463	Mm.29758	NM_013687	ENSMUSG00000062859	Tcp11	D17Ken1|Tcp-11	t-complex protein 11	protein-coding
9045	chr2	129801286	129801832	+	0	NA	promoter-TSS (NR_029452)	promoter-TSS (NR_029452)	-100	NR_029452	654409	Mm.305555	NR_029452		Stk35os1	4932416H05Rik	serine/threonine kinase 35, opposite strand 1	ncRNA
6168	chr16	36476958	36477338	+	0	NA	Intergenic	Intergenic	-21756	NM_025288	20863	Mm.136573	NM_025288	ENSMUSG00000054905	Stfa3	Stf3	stefin A3	protein-coding
2007	chr11	44543784	44544157	+	0	NA	intron (NM_001166553, intron 4 of 5)	intron (NM_001166553, intron 4 of 5)	24593	NM_001166553	74315	Mm.156771	NM_028862	ENSMUSG00000019189	Rnf145	3732413I11Rik|TMRF1	ring finger protein 145	protein-coding
13925	chr7	75609573	75611286	+	0	NA	exon (NM_029332, exon 7 of 37)	exon (NM_029332, exon 7 of 37)	154895	NM_029332	75547	Mm.216107	NM_029332	ENSMUSG00000066406	Akap13	1700026G02Rik|5730522G15Rik|5830460E08Rik|AKAP-13|AKAP-Lbc|BRX|Ht31|LBC|PROTO-LB|PROTO-LBC	A kinase (PRKA) anchor protein 13	protein-coding
70	chr1	36461786	36462229	+	0	NA	Intergenic	Intergenic	-9590	NM_033570	94220	Mm.422638	NM_033570	ENSMUSG00000037408	Cnnm4	5430430O18Rik|Acdp4	cyclin M4	protein-coding
9719	chr3	86223704	86224882	+	0	NA	promoter-TSS (NM_030695)	promoter-TSS (NM_030695)	-397	NM_001077688	80877	Mm.439825	NM_030695	ENSMUSG00000028080	Lrba	C80285|D3Ertd775e|Lab300|Lba	LPS-responsive beige-like anchor	protein-coding
1420	chr10	81248161	81248641	+	0	NA	exon (NM_001034895, exon 13 of 18)	exon (NM_001034895, exon 13 of 18)	-4534	NM_001285855	17179	Mm.2918	NM_010768	ENSMUSG00000004933	Matk	CHK|HYL|Ntk|p56ntk	megakaryocyte-associated tyrosine kinase	protein-coding
404	chr1	92641660	92642267	+	0	NA	promoter-TSS (NR_028108)	promoter-TSS (NR_028108)	-15	NR_028108	66915	Mm.30179	NM_001163425	ENSMUSG00000073616	Cops9	1110002M09Rik|Myeov2	COP9 signalosome subunit 9	protein-coding
4912	chr14	70659143	70659877	+	0	NA	Intergenic	Intergenic	-6426	NM_181345	328440	Mm.347749	NM_181345	ENSMUSG00000047911	Npm2	-	nucleophosmin/nucleoplasmin 2	protein-coding
2414	chr11	73198828	73200115	+	0	NA	promoter-TSS (NM_031251)	promoter-TSS (NM_031251)	-11	NM_029031	74637	Mm.200905	NM_029031	ENSMUSG00000005951	Shpk	4930431K22Rik|AI194947|AW260459|Carkl	sedoheptulokinase	protein-coding
4122	chr13	34874004	34874519	+	0	NA	Intergenic	CpG	-1233	NM_013830	19134	Mm.10027	NM_013830	ENSMUSG00000021413	Prpf4b	2610037H07|Prp4|Prp4k|Prpk|cbp143	pre-mRNA processing factor 4B	protein-coding
16376	chrX	7865048	7866094	+	0	NA	intron (NM_001290537, intron 3 of 9)	intron (NM_001290537, intron 3 of 9)	-12735	NM_138606	18715	Mm.347478	NM_138606	ENSMUSG00000031155	Pim2	DXCch3|Pim-2	proviral integration site 2	protein-coding
9145	chr2	153262812	153263625	+	0	NA	intron (NM_080463, intron 6 of 6)	intron (NM_080463, intron 6 of 6)	21686	NM_080463	140484	Mm.293761	NM_080463	ENSMUSG00000046020	Pofut1	O-FucT-1|mKIAA0180	protein O-fucosyltransferase 1	protein-coding
16429	chrX	36645123	36645661	+	0	NA	promoter-TSS (NM_001081956)	promoter-TSS (NM_001081956)	22	NM_001081956	338351	Mm.116704	NM_001081956	ENSMUSG00000059708	Akap17b	AA407619|AKAP-17B|B230333C21Rik|C230056F04Rik|PRKA17B|Sfrs17b|Srsf17b|Talia	A kinase (PRKA) anchor protein 17B	protein-coding
16354	chr9	123850898	123852229	+	0	NA	promoter-TSS (NM_148925)	promoter-TSS (NM_148925)	98	NM_148925	17281	Mm.252941	NM_148925	ENSMUSG00000025241	Fyco1	2810409M01Rik|Mem2|RUFY3|ZFYVE7	FYVE and coiled-coil domain containing 1	protein-coding
7892	chr19	10698408	10698816	+	0	NA	intron (NM_001361958, intron 1 of 4)	intron (NM_001361958, intron 1 of 4)	-2156	NM_001361964	107305	Mm.19091	NM_181403	ENSMUSG00000048832	Vps37c	5730409F24Rik|AU042646	vacuolar protein sorting 37C	protein-coding
8449	chr2	29625590	29625946	+	0	NA	intron (NM_054050, intron 1 of 23)	intron (NM_054050, intron 1 of 23)	6048	NM_001039086	107746	Mm.298274	NM_054050	ENSMUSG00000039844	Rapgef1	4932418O06Rik|C3G|Grf2	Rap guanine nucleotide exchange factor (GEF) 1	protein-coding
6370	chr16	98081951	98082763	+	0	NA	promoter-TSS (NR_015491)	promoter-TSS (NR_015491)	82	NR_015491	320586	Mm.442230	NR_015491	ENSMUSG00000116673	A630089N07Rik	-	RIKEN cDNA A630089N07 gene	ncRNA
14979	chr8	84707725	84708019	+	0	NA	3' UTR (NM_001081981, exon 11 of 11)	3' UTR (NM_001081981, exon 11 of 11)	6415	NM_008535	17095	Mm.4925	NM_008535	ENSMUSG00000034041	Lyl1	Lyl-1|bHLHa18	lymphoblastomic leukemia 1	protein-coding
12520	chr6	29214268	29216853	+	0	NA	intron (NM_001302933, intron 1 of 14)	intron (NM_001302933, intron 1 of 14)	804	NM_001302933	23917	Mm.260707	NM_011829	ENSMUSG00000003500	Impdh1	B930086D20Rik|IMPDH-I	inosine monophosphate dehydrogenase 1	protein-coding
463	chr1	127796333	127796697	+	0	NA	intron (NM_028399, intron 5 of 8)	intron (NM_028399, intron 5 of 8)	22351	NM_028399	72949	Mm.268672	NM_028399	ENSMUSG00000026349	Ccnt2	2900041I18Rik|C81304|CycT2|CycT2a|CycT2b	cyclin T2	protein-coding
10291	chr4	32800107	32800463	+	0	NA	promoter-TSS (NM_175364)	promoter-TSS (NM_175364)	26	NM_175364	108755	Mm.1182	NM_175364	ENSMUSG00000045854	Lyrm2	2610208E05Rik	LYR motif containing 2	protein-coding
1178	chr10	67582026	67582348	+	0	NA	Intergenic	Intergenic	-10228	NR_155444	105245193	Mm.72938	NR_155444		4930563J15Rik	-	RIKEN cDNA 4930563J15 gene	ncRNA
7513	chr18	67245153	67245667	+	0	NA	5' UTR (NM_001357518, exon 1 of 11)	5' UTR (NM_001357518, exon 1 of 11)	420	NM_001357518	225651	Mm.235792	NM_172630	ENSMUSG00000062526	Mppe1	Pgap5	metallophosphoesterase 1	protein-coding
14816	chr8	70840745	70841731	+	0	NA	TTS (NM_032397)	TTS (NM_032397)	-1518	NM_027560	70807	Mm.24215	NM_027560	ENSMUSG00000002910	Arrdc2	4632416I05Rik|Ilad1	arrestin domain containing 2	protein-coding
12325	chr5	139826626	139826945	+	0	NA	5' UTR (NM_025604, exon 1 of 3)	5' UTR (NM_025604, exon 1 of 3)	109	NM_001356963	66506	Mm.29070	NM_025604	ENSMUSG00000029551	Psmg3	1810042K04Rik|4930403H09Rik|AI303239	proteasome (prosome, macropain) assembly chaperone 3	protein-coding
12327	chr5	140124159	140124430	+	0	NA	intron (NR_152617, intron 13 of 16)	MTEa|LTR|ERVL-MaLR	50624	NM_001359027	17120	Mm.27250	NM_010752	ENSMUSG00000029554	Mad1l1	AI173502|AW550425|Mad1	MAD1 mitotic arrest deficient 1-like 1	protein-coding
1525	chr10	91082332	91083363	+	0	NA	promoter-TSS (NM_009684)	promoter-TSS (NM_009684)	-104	NM_001282947	11783	Mm.220289	NM_009684	ENSMUSG00000019979	Apaf1	6230400I06Rik|Apaf-1|Apaf1l|fog|mKIAA0413	apoptotic peptidase activating factor 1	protein-coding
16344	chr9	123461846	123462178	+	0	NA	3' UTR (NM_001348167, exon 21 of 21)	3' UTR (NM_001348167, exon 21 of 21)	-16689	NM_013860	29806	Mm.10987	NM_013860	ENSMUSG00000025239	Limd1	AW822033|D9Ertd192e	LIM domains containing 1	protein-coding
4570	chr14	17660124	17660821	+	0	NA	promoter-TSS (NM_001113417)	promoter-TSS (NM_001113417)	-488	NM_001113417	21834	Mm.32563	NM_009380	ENSMUSG00000021779	Thrb	Nr1a2|T3R[b]|T3Rbeta|Thrb1|Thrb2|c-erbAbeta	thyroid hormone receptor beta	protein-coding
8998	chr2	126499863	126501122	+	0	NA	promoter-TSS (NM_001359975)	promoter-TSS (NM_001359975)	-645	NM_001359975	241633	Mm.222235	NM_001080944	ENSMUSG00000060131	Atp8b4	Im	ATPase, class I, type 8B, member 4	protein-coding
16416	chrX	20617263	20617670	+	0	NA	promoter-TSS (NM_001167775)	promoter-TSS (NM_001167775)	-37	NM_001358905	236732	Mm.279194	NM_145627	ENSMUSG00000031060	Rbm10	E430039K10Rik	RNA binding motif protein 10	protein-coding
12185	chr5	134236245	134238218	+	0	NA	TTS (NM_001080749)	TTS (NM_001080749)	-7606	NM_001286037	17969	Mm.425296	NM_010876	ENSMUSG00000015950	Ncf1	NCF-47K|NOXO2|Ncf-1|p47-phox|p47<phox>|p47phox	neutrophil cytosolic factor 1	protein-coding
15391	chr8	125066798	125068204	+	0	NA	intron (NM_174854, intron 1 of 12)	intron (NM_174854, intron 1 of 12)	13306	NM_174854	244667	Mm.233504	NM_170596	ENSMUSG00000043051	Disc1	-	disrupted in schizophrenia 1	protein-coding
7395	chr18	35959100	35959324	+	0	NA	Intergenic	Intergenic	-5618	NR_110349	74002	Mm.196944	NM_028707	ENSMUSG00000024347	Psd2	6330404E20Rik|AW125584|EFA6C	pleckstrin and Sec7 domain containing 2	protein-coding
16597	chrX	155262287	155262975	+	0	NA	5' UTR (NM_001313718, exon 1 of 16)	5' UTR (NM_001313718, exon 1 of 16)	188	NM_001313718	56360	Mm.268710	NM_019736	ENSMUSG00000025287	Acot9	0610041P13Rik|Acate2|C76421|MT-ACT48|MTE-2|U8|p48	acyl-CoA thioesterase 9	protein-coding
16173	chr9	108507692	108508226	+	0	NA	promoter-TSS (NM_133794)	promoter-TSS (NM_133794)	-46	NM_133794	97541	Mm.272427	NM_133794	ENSMUSG00000032604	Qars	1110018N24Rik|1200016L19Rik|C80286|GLNRS	glutaminyl-tRNA synthetase	protein-coding
12240	chr5	136144414	136144669	+	0	NA	Intergenic	Intergenic	5760	NM_028070	72041	Mm.294725	NM_028070	ENSMUSG00000039754	Alkbh4	2010004B12Rik|Abj4	alkB homolog 4, lysine demethylase	protein-coding
7913	chr19	11065061	11065380	+	0	NA	Intergenic	Lx3C|LINE|L1	-14654	NR_102366	107350	Mm.6381	NM_001177351	ENSMUSG00000075010	AW112010	-	expressed sequence AW112010	ncRNA
9244	chr2	160730746	160731769	+	0	NA	promoter-TSS (NM_021280)	promoter-TSS (NM_021280)	-53	NM_021280	18803	Mm.44463	NM_021280	ENSMUSG00000016933	Plcg1	AI894140|Cded|Plc-1|Plc-gamma1|Plcg-1	phospholipase C, gamma 1	protein-coding
15416	chr8	126659915	126660248	+	0	NA	Intergenic	Intergenic	-66645	NM_001164598	270110	Mm.334918	NM_001164598	ENSMUSG00000051495	Irf2bp2	E130305N23Rik|IRF-2BP2	interferon regulatory factor 2 binding protein 2	protein-coding
14975	chr8	84688876	84689266	+	0	NA	promoter-TSS (NM_001164560)	promoter-TSS (NM_001164560)	-176	NM_198020	212528	Mm.275720	NM_198020	ENSMUSG00000001909	Trmt1	6720406L13Rik|6720477L24|D8Ertd812e	tRNA methyltransferase 1	protein-coding
3499	chr12	40036798	40038566	+	0	NA	promoter-TSS (NM_007487)	promoter-TSS (NM_007487)	305	NM_001039515	11861	Mm.12723	NM_007487	ENSMUSG00000047446	Arl4a	AI467555|Arl4	ADP-ribosylation factor-like 4A	protein-coding
5940	chr16	5233408	5233962	+	0	NA	promoter-TSS (NM_145362)	promoter-TSS (NM_145362)	64	NM_145362	208211	Mm.34581	NM_145362	ENSMUSG00000039427	Alg1	HMAT1|HMT1	asparagine-linked glycosylation 1 (beta-1,4-mannosyltransferase)	protein-coding
8124	chr19	46510666	46511550	+	0	NA	intron (NM_053100, intron 1 of 5)	intron (NM_053100, intron 1 of 5)	9460	NM_053100	93679	Mm.392177	NM_053100	ENSMUSG00000025034	Trim8	AA408830|BB006755|GERP|Rnf27	tripartite motif-containing 8	protein-coding
7245	chr17	86300839	86301159	+	0	NA	intron (NM_011104, intron 1 of 14)	intron (NM_011104, intron 1 of 14)	-13821	NR_045435	72104	Mm.443401	NR_045435	ENSMUSG00000100738	2010106C02Rik	-	RIKEN cDNA 2010106C02 gene	ncRNA
9310	chr2	166617527	166618403	+	0	NA	exon (NM_177782, exon 7 of 40)	exon (NM_177782, exon 7 of 40)	53443	NR_152154	433503	Mm.491336	NR_152154		Gm29679	-	predicted gene, 29679	ncRNA
14028	chr7	89338630	89339066	+	0	NA	promoter-TSS (NM_001360745)	promoter-TSS (NM_001360745)	-61	NM_028343	72759	Mm.208477	NM_028343	ENSMUSG00000039428	Tmem135	2810439K08Rik|AW319712|PMP52	transmembrane protein 135	protein-coding
12844	chr6	87536214	87536433	+	0	NA	Intergenic	Intergenic	-3064	NM_001037727	232201	Mm.119564	NM_175476	ENSMUSG00000030047	Arhgap25	A130039I20Rik	Rho GTPase activating protein 25	protein-coding
4812	chr14	59397049	59397486	+	0	NA	intron (NM_001320725, intron 14 of 23)	intron (NM_001320725, intron 14 of 23)	-3755	NM_001164289	628705	Mm.479244	NM_001164289	ENSMUSG00000091144	Phf11c	EG628705|Gm6907|Phf11	PHD finger protein 11C	protein-coding
8826	chr2	92055493	92055938	+	0	NA	Intergenic	Intergenic	-31545	NM_011957	26427	Mm.10353	NM_011957	ENSMUSG00000027230	Creb3l1	Oasis	cAMP responsive element binding protein 3-like 1	protein-coding
6917	chr17	45556938	45558730	+	0	NA	intron (NM_008690, intron 1 of 5)	intron (NM_008690, intron 1 of 5)	2134	NM_001304956	18037	Mm.57043	NM_008690	ENSMUSG00000023947	Nfkbie	I-kappa-B-epsilon|IKBE|IkB-E|NF-kappa-BIE|ikB-epsilon	nuclear factor of kappa light polypeptide gene enhancer in B cells inhibitor, epsilon	protein-coding
9298	chr2	165890114	165890907	+	0	NA	Intergenic	Intergenic	-5672	NM_027230	228880	Mm.227598	NM_027230	ENSMUSG00000039671	Zmynd8	1110013E22Rik|2010005I16Rik|3632413B07Rik|AI316811|AL024039|Prkcbp1|RACK7	zinc finger, MYND-type containing 8	protein-coding
11258	chr4	152189946	152190457	+	0	NA	intron (NM_001146057, intron 1 of 8)	intron (NM_001146057, intron 1 of 8)	4067	NM_001146057	70025	Mm.296191	NM_133348	ENSMUSG00000028937	Acot7	2410041A17Rik|Ach1|Act|Bach|CTE-IIa|Cte-II|Lach1	acyl-CoA thioesterase 7	protein-coding
39	chr1	30873423	30874245	+	0	NA	Intergenic	CpG	-10578	NM_001081080	213109	Mm.194486	NM_025871	ENSMUSG00000048874	Phf3	2310061N19Rik	PHD finger protein 3	protein-coding
4917	chr14	72709266	72710663	+	0	NA	promoter-TSS (NM_207636)	promoter-TSS (NM_207636)	39	NM_207636	319448	Mm.205421	NM_207636	ENSMUSG00000033487	Fndc3a	1700094E19Rik|D14Ertd453e|F730017H24Rik|Fndc3|sys	fibronectin type III domain containing 3A	protein-coding
270	chr1	74601177	74601486	+	0	NA	promoter-TSS (NM_001305230)	promoter-TSS (NM_001305230)	66	NM_021313	57751	Mm.280920	NM_021313	ENSMUSG00000026171	Rnf25	0610009H16Rik|AO7	ring finger protein 25	protein-coding
7427	chr18	41950715	41951603	+	0	NA	promoter-TSS (NM_029942)	promoter-TSS (NM_029942)	35	NM_029942	77619	Mm.30649	NM_029942	ENSMUSG00000056671	Prelid2	1700003A01Rik|C330008K14Rik	PRELI domain containing 2	protein-coding
11095	chr4	139330656	139331191	+	0	NA	Intergenic	Intergenic	20179	NM_025337	110198	Mm.482154	NM_025337	ENSMUSG00000028743	Akr7a5	0610025K21Rik|Afar|Afar1|Akr7a2	aldo-keto reductase family 7, member A5 (aflatoxin aldehyde reductase)	protein-coding
8648	chr2	37358532	37359357	+	0	NA	intron (NM_026176, intron 1 of 3)	intron (NM_026176, intron 1 of 3)	388	NM_026176	67466	Mm.30709	NM_026176	ENSMUSG00000009030	Pdcl	1200011E13Rik|AW108059|PhLP1	phosducin-like	protein-coding
3015	chr11	106669703	106670706	+	0	NA	intron (NM_001305158, intron 13 of 14)	MER5A|DNA|hAT-Charlie	45077	NM_001032378	18613	Mm.343951	NM_008816	ENSMUSG00000020717	Pecam1	C85791|Cd31|PECAM-1|Pecam	platelet/endothelial cell adhesion molecule 1	protein-coding
1501	chr10	84925637	84925922	+	0	NA	intron (NM_001013441, intron 2 of 8)	intron (NM_001013441, intron 2 of 8)	8166	NM_001013441	237422	Mm.18936	NM_183172	ENSMUSG00000035620	Ric8b	BC051080|Ric-8|Ric-8b	RIC8 guanine nucleotide exchange factor B	protein-coding
8108	chr19	46304101	46306719	+	0	NA	promoter-TSS (NM_001177370)	promoter-TSS (NM_001177370)	219	NR_152248	100503392	Mm.439920	NR_152247	ENSMUSG00000118087	4833438C02Rik	AI837757	RIKEN cDNA 4833438C02 gene	ncRNA
14177	chr7	113207062	113208429	+	0	NA	intron (NM_001357070, intron 1 of 19)	CpG	280	NM_001243048	11865	Mm.33970	NM_007489	ENSMUSG00000055116	Arntl	Arnt3|BMAL1b|Bmal1|MOP3|bHLHe5|bmal1b'	aryl hydrocarbon receptor nuclear translocator-like	protein-coding
1646	chr10	118103079	118103652	+	0	NA	Intergenic	Intergenic	-38422	NM_001162905	17245	Mm.101191	NM_010785	ENSMUSG00000020212	Mdm1	Arrd2|Mdm-1	transformed mouse 3T3 cell double minute 1	protein-coding
4155	chr13	41602064	41602320	+	0	NA	Intergenic	Intergenic	-4024	NM_001163572	621976	Mm.259830	NM_001163572	ENSMUSG00000087370	Tmem170b	EG621976	transmembrane protein 170B	protein-coding
4820	chr14	60265040	60265674	+	0	NA	exon (NM_144843, exon 1 of 14)	exon (NM_144843, exon 1 of 14)	152	NM_144843	219135	Mm.247007	NM_144843	ENSMUSG00000021987	Mtmr6	4022440C11Rik|AI428804|AU041072	myotubularin related protein 6	protein-coding
3752	chr12	87472174	87472598	+	0	NA	promoter-TSS (NM_025507)	promoter-TSS (NM_025507)	-87	NM_025507	66354	Mm.271174	NM_025507	ENSMUSG00000021039	Snw1	2310008B08Rik|AW048543|NCoA-62|SKIP|Skiip	SNW domain containing 1	protein-coding
15705	chr9	44985641	44987166	+	0	NA	3' UTR (NM_013487, exon 5 of 5)	3' UTR (NM_013487, exon 5 of 5)	4617	NM_013487	12500	Mm.4527	NM_013487	ENSMUSG00000032094	Cd3d	T3d	CD3 antigen, delta polypeptide	protein-coding
3982	chr12	113142378	113142901	+	0	NA	intron (NM_001347443, intron 1 of 6)	intron (NM_001347443, intron 1 of 6)	2034	NM_001347443	68337	Mm.133825	NM_024223	ENSMUSG00000006356	Crip2	0610010I23Rik|AW743261|C77570|CRP2|CRP4|Crp|ESP1|Hlp	cysteine rich protein 2	protein-coding
9644	chr3	54734495	54735776	+	0	NA	promoter-TSS (NM_025442)	promoter-TSS (NM_025442)	229	NM_027148	69639	Mm.29253	NM_027148	ENSMUSG00000027752	Exosc8	2310032N20Rik|CIP3|mKIAA4013	exosome component 8	protein-coding
16362	chr9	124441758	124442375	+	0	NA	Intergenic	CpG	18279	NR_102721	75135	Mm.476814	NR_015516		4930526I15Rik	1600027J15Rik	RIKEN cDNA 4930526I15 gene	ncRNA
2300	chr11	68452838	68453807	+	0	NA	intron (NM_177320, intron 1 of 18)	B3|SINE|B2	21197	NM_177320	320207	Mm.244960	NM_177320	ENSMUSG00000020901	Pik3r5	AV230647|F730038I15Rik|Foap2|p101	phosphoinositide-3-kinase regulatory subunit 5	protein-coding
542	chr1	134560208	134561200	+	0	NA	intron (NM_152895, intron 1 of 26)	CpG	526	NM_152895	75605	Mm.28995	NM_152895	ENSMUSG00000042207	Kdm5b	2010009J12Rik|2210016I17Rik|AW556288|D1Ertd202e|Jarid1b|PLU-1|PUT1|Plu1|RBBP2H1A|Rb-Bp2|mKIAA4034	lysine (K)-specific demethylase 5B	protein-coding
4903	chr14	70350795	70351663	+	0	NA	intron (NM_144808, intron 1 of 9)	CpG	195	NM_144808	213053	Mm.270647	NM_144808	ENSMUSG00000022094	Slc39a14	FAD-123|ZIP-14|Zip14|fad123	solute carrier family 39 (zinc transporter), member 14	protein-coding
16252	chr9	115560913	115561557	+	0	NA	Intergenic	Intergenic	179416	NR_130329	100316675		NR_130329	ENSMUSG00000080409	Mir467h	Mirn467h|mmu-mir-467h	microRNA 467h	ncRNA
483	chr1	128790659	128791316	+	0	NA	Intergenic	Intergenic	-198688	NM_001356509	12767	Mm.1401	NM_009911	ENSMUSG00000045382	Cxcr4	CD184|CXC-R4|CXCR-4|Cmkar4|LESTR|PB-CKR|PBSF/SDF-1|Sdf1r|b2b220Clo	chemokine (C-X-C motif) receptor 4	protein-coding
9869	chr3	95676856	95677473	+	0	NA	exon (NM_144899, exon 17 of 18)	exon (NM_144899, exon 17 of 18)	10753	NM_144899	229595	Mm.490574	NM_144899	ENSMUSG00000015850	Adamtsl4	ADAMTSL-4|Tsrc1	ADAMTS-like 4	protein-coding
6346	chr16	94570633	94570900	+	0	NA	promoter-TSS (NM_001113389)	promoter-TSS (NM_001113389)	-141	NM_001113389	13548	Mm.310973	NM_007890	ENSMUSG00000022897	Dyrk1a	2310043O08Rik|D16Ertd272e|D16Ertd493e|Dyrk|Gm10783|Mnbh|Mp86|mmb	dual-specificity tyrosine-(Y)-phosphorylation regulated kinase 1a	protein-coding
3690	chr12	84217447	84219147	+	0	NA	intron (NM_001163501, intron 1 of 12)	intron (NM_001163501, intron 1 of 12)	584	NM_001163501	238317	Mm.31256	NM_001163501	ENSMUSG00000042507	Elmsan1	9430029N19Rik|C130039O16Rik|Gm260	ELM2 and Myb/SANT-like domain containing 1	protein-coding
11817	chr5	110779971	110781116	+	0	NA	promoter-TSS (NM_001347390)	promoter-TSS (NM_001347390)	53	NM_001025561	56361	Mm.23528	NM_019700	ENSMUSG00000029507	Pus1	A730013B20Rik|MPUS1|mPus1p	pseudouridine synthase 1	protein-coding
10068	chr3	116661929	116662790	+	0	NA	intron (NM_008246, intron 1 of 11)	CpG	318	NM_008246	15247	Mm.280077	NM_008246	ENSMUSG00000089911	Mfsd14a	Hiat1	major facilitator superfamily domain containing 14A	protein-coding
9078	chr2	132643089	132643825	+	0	NA	intron (NR_033468, intron 4 of 5)	intron (NR_033468, intron 4 of 5)	-43474	NM_001358260	73747	Mm.284114	NM_028637	ENSMUSG00000044991	Shld1	1110034G24Rik	shieldin complex subunit 1	protein-coding
9143	chr2	153224967	153225631	+	0	NA	exon (NM_198617, exon 1 of 1)	exon (NM_198617, exon 1 of 1)	142	NM_198617	241732	Mm.277243	NM_198617	ENSMUSG00000074671	Tspyl3	AW212607|Gm36	TSPY-like 3	protein-coding
6803	chr17	34898237	34898563	+	0	NA	promoter-TSS (NM_001286573)	promoter-TSS (NM_001286573)	-92	NM_001286575	110147	Mm.35345	NM_145830	ENSMUSG00000013787	Ehmt2	Bat8|D17Ertd710e|G9a|KMT1C|NG36	euchromatic histone lysine N-methyltransferase 2	protein-coding
5907	chr15	103339353	103340383	+	0	NA	intron (NM_013866, intron 1 of 7)	intron (NM_013866, intron 1 of 7)	218	NM_013866	29813	Mm.14099	NM_013866	ENSMUSG00000000552	Zfp385a	Hzf|Zfp385|Znf385a	zinc finger protein 385A	protein-coding
15940	chr9	69453273	69454516	+	0	NA	intron (NM_007585, intron 1 of 12)	CpG	211	NM_007585	12306	Mm.238343	NM_007585	ENSMUSG00000032231	Anxa2	AW215814|Cal1h	annexin A2	protein-coding
9642	chr3	53863580	53864025	+	0	NA	promoter-TSS (NM_026435)	promoter-TSS (NM_026435)	5	NM_026435	67890	Mm.23067	NM_026435	ENSMUSG00000027746	Ufm1	1810045K17Rik|AI132708|AI463323|Gm10726	ubiquitin-fold modifier 1	protein-coding
16475	chrX	68678214	68678777	+	0	NA	promoter-TSS (NM_001290424)	promoter-TSS (NM_001290424)	-46	NM_008031	14265	Mm.3451	NM_008031	ENSMUSG00000000838	Fmr1	FMRP|Fmr-1	fragile X mental retardation 1	protein-coding
3672	chr12	83596777	83597480	+	0	NA	promoter-TSS (NM_183154)	promoter-TSS (NM_183154)	94	NM_001359166	217695	Mm.59257	NM_183154	ENSMUSG00000042628	Zfyve1	DFCP1|G630053K23|TAFF1|ZNFN2A1|mKIAA1589	zinc finger, FYVE domain containing 1	protein-coding
12932	chr6	108465953	108466312	+	0	NA	intron (NM_010585, intron 44 of 61)	intron (NM_010585, intron 44 of 61)	-23611	NR_106121	102465766		NR_106121	ENSMUSG00000105697	Mir7661	mmu-mir-7661	microRNA 7661	ncRNA
11910	chr5	115347534	115347795	+	0	NA	intron (NM_007748, intron 2 of 2)	intron (NM_007748, intron 2 of 2)	1291	NM_007748	12861	Mm.43415	NM_007748	ENSMUSG00000041697	Cox6a1	VIaL	cytochrome c oxidase subunit 6A1	protein-coding
4663	chr14	31195143	31195691	+	0	NA	intron (NM_001347583, intron 3 of 13)	intron (NM_001347583, intron 3 of 13)	11409	NM_022656	64652	Mm.298728	NM_022656	ENSMUSG00000021910	Nisch	1200007D05Rik|3202002H23Rik|AW494485|I-1|edsn	nischarin	protein-coding
11839	chr5	112282558	112282831	+	0	NA	intron (NM_001326590, intron 1 of 5)	intron (NM_001326590, intron 1 of 5)	6003	NM_001326590	22022	Mm.250631	NM_009419	ENSMUSG00000029344	Tpst2	AI448750|D5Ucla3|Tango13b|grm|grt	protein-tyrosine sulfotransferase 2	protein-coding
12274	chr5	137648291	137648503	+	0	NA	Intergenic	Intergenic	-2683	NM_010571	16369	Mm.24486	NM_010571	ENSMUSG00000047182	Irs3	AA408304	insulin receptor substrate 3	protein-coding
9614	chr3	51660751	51660973	+	0	NA	promoter-TSS (NM_001310482)	promoter-TSS (NM_001310482)	-317	NM_001310482	211666	Mm.24679	NM_174995	ENSMUSG00000074604	Mgst2	GST2|MGST-II	microsomal glutathione S-transferase 2	protein-coding
13869	chr7	66109043	66110010	+	0	NA	promoter-TSS (NM_001081163)	promoter-TSS (NM_001081163)	11	NM_001081163	269941	Mm.333916	NM_001081163	ENSMUSG00000032640	Chsy1	-	chondroitin sulfate synthase 1	protein-coding
1832	chr11	5443174	5443888	+	0	NA	intron (NM_001080924, intron 1 of 8)	intron (NM_001080924, intron 1 of 8)	1316	NM_001080924	407821	Mm.216313	NM_001080924	ENSMUSG00000041961	Znrf3	Gm1167	zinc and ring finger 3	protein-coding
15326	chr8	122678492	122678725	+	0	NA	promoter-TSS (NM_177289)	promoter-TSS (NM_177289)	-433	NM_001109873	12398	Mm.194339	NM_009824	ENSMUSG00000006362	Cbfa2t3	A630044F12Rik|AI465270|AW229127|Cbfa2t3h|ETO-2|Eto2|MTGR2	CBFA2/RUNX1 translocation partner 3	protein-coding
15257	chr8	119789518	119789947	+	0	NA	Intergenic	Intergenic	-11316	NM_028883	74347	Mm.358759	NM_028883	ENSMUSG00000034105	Meak7	4632415K11Rik|Kiaa1609|Tldc1	MTOR associated protein , eak-7 homolog	protein-coding
9065	chr2	131491496	131492491	+	0	NA	5' UTR (NM_001177836, exon 1 of 8)	5' UTR (NM_001177836, exon 1 of 8)	131	NM_001177839	228608	Mm.136586	NM_145533	ENSMUSG00000027333	Smox	B130066H01Rik|PAO|PAOh1|SMO	spermine oxidase	protein-coding
3942	chr12	111966774	111967109	+	0	NA	promoter-TSS (NM_001361914)	promoter-TSS (NM_001361914)	68	NM_027360	70257	Mm.318	NM_027360	ENSMUSG00000021290	Atp5mpl	2010107E04Rik|9430003J03Rik|AU043134|AV124504|MLQ|Mp68	ATP synthase membrane subunit 6.8PL	protein-coding
2714	chr11	95350763	95351506	+	0	NA	intron (NM_172543, intron 1 of 7)	intron (NM_172543, intron 1 of 7)	14116	NM_172543	215512	Mm.262113	NM_172543	ENSMUSG00000038893	Fam117a	5730593F17Rik|AW548096	family with sequence similarity 117, member A	protein-coding
3751	chr12	87387838	87388663	+	0	NA	5' UTR (NM_011479, exon 1 of 12)	5' UTR (NM_011479, exon 1 of 12)	105	NM_011479	20773	Mm.565	NM_011479	ENSMUSG00000021036	Sptlc2	LCB2|LCB2a|Spt2	serine palmitoyltransferase, long chain base subunit 2	protein-coding
14117	chr7	101547730	101548042	+	0	NA	Intergenic	ORR1B1|LTR|ERVL-MaLR	7916	NM_007490	11871	Mm.439746	NM_007490	ENSMUSG00000092517	Art2a	ARTC2|Art2a-ps|Ly92a|Rt-6|Rt6|Rt6-1	ADP-ribosyltransferase 2a	protein-coding
3461	chr12	25092389	25093025	+	0	NA	Intergenic	Intergenic	3385	NM_010496	15902	Mm.34871	NM_010496	ENSMUSG00000020644	Id2	AI255428|C78922|Idb2|bHLHb26	inhibitor of DNA binding 2	protein-coding
6472	chr17	23675353	23675574	+	0	NA	TTS (NM_013749)	TTS (NM_013749)	-1586	NM_001357380	386612	Mm.328831	NM_001008425	ENSMUSG00000041319	Thoc6	F830014G06Rik|Wdr58	THO complex 6	protein-coding
14540	chr8	4612874	4613348	+	0	NA	promoter-TSS (NM_145591)	promoter-TSS (NM_145591)	-59	NM_145591	233987	Mm.102799	NM_145591	ENSMUSG00000058748	Zfp958	-	zinc finger protein 958	protein-coding
4497	chr13	109837500	109838178	+	0	NA	intron (NM_011056, intron 7 of 16)	intron (NM_011056, intron 7 of 16)	-65970	NR_035442	100316683		NR_035442	ENSMUSG00000084651	Mir1904	Mirn1904|mmu-mir-1904	microRNA 1904	ncRNA
1642	chr10	118087606	118088314	+	0	NA	Intergenic	Intergenic	-53827	NM_001162905	17245	Mm.101191	NM_010785	ENSMUSG00000020212	Mdm1	Arrd2|Mdm-1	transformed mouse 3T3 cell double minute 1	protein-coding
9125	chr2	152226288	152227600	+	0	NA	5' UTR (NM_007788, exon 1 of 13)	5' UTR (NM_007788, exon 1 of 13)	104	NM_007788	12995	Mm.23692	NM_007788	ENSMUSG00000074698	Csnk2a1	CK2|Csnk2a1-rs4	casein kinase 2, alpha 1 polypeptide	protein-coding
4994	chr14	103098919	103099907	+	0	NA	promoter-TSS (NM_001347601)	promoter-TSS (NM_001347601)	119	NM_015822	50789	Mm.214746	NM_015822	ENSMUSG00000022124	Fbxl3	AU041772|AW212966|FBK|Fbl3a|Fbxl3a|Ovtm|Play68	F-box and leucine-rich repeat protein 3	protein-coding
6826	chr17	35164291	35165733	+	0	NA	promoter-TSS (NM_020027)	promoter-TSS (NM_020027)	-135	NM_020027	53761	Mm.272462	NM_020027	ENSMUSG00000024393	Prrc2a	3110039B05Rik|Bat-2|Bat2|D17H6S51E|G2|Wbp12|mKIAA4178	proline-rich coiled-coil 2A	protein-coding
9482	chr2	180727780	180728064	+	0	NA	intron (NM_183161, intron 1 of 12)	intron (NM_183161, intron 1 of 12)	2583	NM_183161	228993	Mm.87189	NM_183161	ENSMUSG00000023393	Slc17a9	1700019H03Rik|BC019537|Vnut	solute carrier family 17, member 9	protein-coding
14327	chr7	127088943	127090015	+	0	NA	Intergenic	RLTR1B-int|LTR|ERV1	-1957	NM_178901	101602	Mm.490357	NM_178901	ENSMUSG00000045165	AI467606	-	expressed sequence AI467606	protein-coding
11619	chr5	65955356	65956221	+	0	NA	Intergenic	Intergenic	-11336	NM_001081104	231252	Mm.140015	NM_001081104	ENSMUSG00000029205	Chrna9	2410015I05Rik|Acra9|EG666827|Gm8311	cholinergic receptor, nicotinic, alpha polypeptide 9	protein-coding
1388	chr10	80756169	80756428	+	0	NA	intron (NM_199322, intron 1 of 27)	intron (NM_199322, intron 1 of 27)	1095	NM_199322	208266	Mm.152371	NM_199322	ENSMUSG00000061589	Dot1l	A630076O07|AW907654|Dot1|KMT4|mDot1	DOT1-like, histone H3 methyltransferase (S. cerevisiae)	protein-coding
7963	chr19	27429638	27430206	+	0	NA	promoter-TSS (NR_131940)	promoter-TSS (NR_131940)	-14	NM_177474	52874	Mm.261027	NM_177474	ENSMUSG00000041360	Pum3	1110069H02Rik|AA675048|D19Bwg1357e	pumilio RNA-binding family member 3	protein-coding
11169	chr4	148658282	148658699	+	0	NA	intron (NM_001085505, intron 4 of 10)	intron (NM_001085505, intron 4 of 10)	15173	NM_001085505	230909	Mm.332067	NM_001085505	ENSMUSG00000070577	Gm572	b2b1167Clo	predicted gene 572	protein-coding
3847	chr12	105784478	105785309	+	0	NA	5' UTR (NM_001347440, exon 1 of 21)	5' UTR (NM_001347440, exon 1 of 21)	196	NM_011112	18789	Mm.255877	NM_011112	ENSMUSG00000021111	Papola	Pap|PapIII|Plap	poly (A) polymerase alpha	protein-coding
15158	chr8	107588015	107588472	+	0	NA	intron (NM_010817, intron 1 of 6)	CpG	239	NM_010817	17463	Mm.18347	NM_010817	ENSMUSG00000039067	Psmd7	AW107203|Mov-34|Mov34	proteasome (prosome, macropain) 26S subunit, non-ATPase, 7	protein-coding
1846	chr11	6184335	6184578	+	0	NA	intron (NM_173748, intron 2 of 5)	MER5B|DNA|hAT-Charlie	-11125	NR_029471	100042173	Mm.441799	NR_029471		Rps15a-ps6	Gm11968	ribosomal protein S15A, pseudogene 6	pseudo
13948	chr7	79391810	79392574	+	0	NA	promoter-TSS (NM_145946)	promoter-TSS (NM_145946)	-146	NM_145946	208836	Mm.349493	NM_145946	ENSMUSG00000039187	Fanci	-	Fanconi anemia, complementation group I	protein-coding
13017	chr6	120199241	120200240	+	0	NA	intron (NM_001347432, intron 3 of 3)	intron (NM_001347432, intron 3 of 3)	5917	NM_001347432	29862	Mm.103668	NM_016718	ENSMUSG00000041377	Ninj2	-	ninjurin 2	protein-coding
8606	chr2	33853097	33853614	+	0	NA	intron (NM_175184, intron 2 of 9)	intron (NM_175184, intron 2 of 9)	34591	NM_175184	72543	Mm.254914	NM_175184	ENSMUSG00000038740	Mvb12b	2610200O14Rik|2610528K11Rik|AI414895|Fam125b	multivesicular body subunit 12B	protein-coding
11688	chr5	92042346	92043333	+	0	NA	promoter-TSS (NM_001276315)	promoter-TSS (NM_001276315)	-143	NM_001276315	53886	Mm.44963	NM_016912	ENSMUSG00000029403	Cdkl2	5330436L21Rik|AI505225|KKIAMRE|Kkm	cyclin-dependent kinase-like 2 (CDC2-related kinase)	protein-coding
15834	chr9	61056077	61056557	+	0	NA	Intergenic	Intergenic	39248	NR_040767	330956	Mm.207985	NR_040767	ENSMUSG00000111290	Gm5122	A430102L10	predicted gene 5122	ncRNA
3607	chr12	73656742	73657083	+	0	NA	intron (NM_008856, intron 2 of 13)	intron (NM_008856, intron 2 of 13)	72116	NM_001313977	18755	Mm.341677	NM_008856	ENSMUSG00000021108	Prkch	Pkch	protein kinase C, eta	protein-coding
6243	chr16	62786488	62787195	+	0	NA	promoter-TSS (NM_178925)	promoter-TSS (NM_178925)	-125	NM_178925	106338	Mm.26321	NM_178925	ENSMUSG00000050312	Nsun3	6720484A09Rik|AU022521	NOL1/NOP2/Sun domain family member 3	protein-coding
14510	chr7	143629293	143629804	+	0	NA	non-coding (NR_153817, exon 2 of 2)	non-coding (NR_153817, exon 2 of 2)	1478	NR_153817	414103	Mm.446579	NR_153817		E230032D23Rik	-	RIKEN cDNA E230032D23 gene	ncRNA
9669	chr3	65666133	65666745	+	0	NA	intron (NM_001037923, intron 1 of 2)	CpG	211	NM_001166659	624866	Mm.296317	NM_001037923	ENSMUSG00000074579	Lekr1	EG546798|EG624866|Gm6534	leucine, glutamate and lysine rich 1	protein-coding
641	chr1	160792254	160793215	+	0	NA	intron (NM_013862, intron 1 of 20)	CpG	204	NM_013862	29809	Mm.25833	NM_013862	ENSMUSG00000026721	Rabgap1l	5830411O09Rik|8430421H08Rik|9630005B12Rik|AW049894|HHL|Hh1|mKIAA0471	RAB GTPase activating protein 1-like	protein-coding
9088	chr2	142902389	142903430	+	0	NA	promoter-TSS (NR_131921)	promoter-TSS (NR_131921)	-56	NR_131921	75053	Mm.72638	NR_131921	ENSMUSG00000086504	Kif16bos	4930511F01Rik	kinesin family member 16B, opposite strand	ncRNA
13549	chr7	28380544	28384835	+	0	NA	Intergenic	Intergenic	-3461	NM_011756	22695	Mm.389856	NM_011756	ENSMUSG00000044786	Zfp36	Gos24|Nup475|TIS11D|TISII|Tis11|Ttp|Zfp-36	zinc finger protein 36	protein-coding
14076	chr7	99380656	99381655	+	0	NA	promoter-TSS (NM_001362166)	promoter-TSS (NM_001362166)	-363	NM_201352	233552	Mm.286317	NM_201352	ENSMUSG00000035314	Gdpd5	BC024955|Gde2	glycerophosphodiester phosphodiesterase domain containing 5	protein-coding
2773	chr11	97683432	97686115	+	0	NA	3' UTR (NM_139311, exon 20 of 20)	3' UTR (NM_139311, exon 20 of 20)	-1179	NM_001085500	217149	Mm.29659	NM_001085500	ENSMUSG00000078695	Cisd3	Mel-13|Mel13	CDGSH iron sulfur domain 3	protein-coding
4319	chr13	58401422	58403272	+	0	NA	promoter-TSS (NM_001301343)	promoter-TSS (NM_001301343)	99	NR_031761	74386	Mm.85289	NM_028904	ENSMUSG00000035367	Rmi1	4932432N11Rik|C79893	RecQ mediated genome instability 1	protein-coding
7673	chr19	4148103	4149184	+	0	NA	promoter-TSS (NM_011778)	promoter-TSS (NM_011778)	-20	NM_011778	23789	Mm.276859	NM_011778	ENSMUSG00000024835	Coro1b	-	coronin, actin binding protein 1B	protein-coding
8713	chr2	68861428	68861821	+	0	NA	5' UTR (NM_172856, exon 1 of 10)	5' UTR (NM_172856, exon 1 of 10)	183	NM_001347161	241447	Mm.222222	NM_172856	ENSMUSG00000027035	Cers6	4732462C07Rik|AW544719|Lass6|T1L	ceramide synthase 6	protein-coding
9967	chr3	103171262	103172144	+	0	NA	promoter-TSS (NM_026602)	promoter-TSS (NM_026602)	48	NM_026602	68183	Mm.104919	NM_026602	ENSMUSG00000005687	Bcas2	6430539P16Rik|AI132645|C76366|C80030	breast carcinoma amplified sequence 2	protein-coding
14348	chr7	127253741	127254861	+	0	NA	exon (NM_177362, exon 3 of 3)	exon (NM_177362, exon 3 of 3)	6366	NM_023203	66422	Mm.29898	NM_023203	ENSMUSG00000042462	Dctpp1	2410015N17Rik|AI854235|RS21-C6	dCTP pyrophosphatase 1	protein-coding
5822	chr15	100478494	100478983	+	0	NA	TTS (NM_153407)	TTS (NM_153407)	9727	NM_001357983	68614	Mm.275272	NM_134093	ENSMUSG00000037353	Letmd1	1110019O13Rik|AI593524|BB130465|BB235638|HCCR-2|HCCR1|MCC-32|Mccr	LETM1 domain containing 1	protein-coding
13994	chr7	80863638	80863855	+	0	NA	intron (NM_009553, intron 2 of 2)	intron (NM_009553, intron 2 of 2)	1638	NM_009553	22691	Mm.358645	NM_009553	ENSMUSG00000038797	Zscan2	Zfp-29|Zfp29	zinc finger and SCAN domain containing 2	protein-coding
12589	chr6	39573815	39574284	+	0	NA	5' UTR (NM_178873, exon 1 of 8)	5' UTR (NM_178873, exon 1 of 8)	173	NM_178873	57869	Mm.247957	NM_178873	ENSMUSG00000046947	Adck2	AA408112|BB006057	aarF domain containing kinase 2	protein-coding
1504	chr10	85184021	85185516	+	0	NA	5' UTR (NM_007771, exon 1 of 13)	5' UTR (NM_007771, exon 1 of 13)	286	NM_007771	12952	Mm.26237	NM_007771	ENSMUSG00000020038	Cry1	AU020726|AU021000|Phll1	cryptochrome 1 (photolyase-like)	protein-coding
12657	chr6	49319054	49319632	+	0	NA	promoter-TSS (NM_175098)	promoter-TSS (NM_175098)	69	NM_001311112	57895	Mm.32416	NM_175098	ENSMUSG00000050786	Ccdc126	6330407D12Rik|AA675040|AI465320|AL022711	coiled-coil domain containing 126	protein-coding
8660	chr2	39004603	39005472	+	0	NA	promoter-TSS (NM_025592)	promoter-TSS (NM_025592)	94	NM_025592	66489	Mm.345333	NM_025592	ENSMUSG00000062997	Rpl35	2410039E09Rik	ribosomal protein L35	protein-coding
8860	chr2	102400594	102401359	+	0	NA	promoter-TSS (NM_020267)	promoter-TSS (NM_020267)	-76	NM_020267	80985	Mm.315002	NM_020267	ENSMUSG00000027189	Trim44	Dipb|Mc7	tripartite motif-containing 44	protein-coding
1524	chr10	89744944	89745674	+	0	NA	intron (NM_029166, intron 1 of 20)	CpG	318	NM_029166	75089	Mm.268922	NM_029166	ENSMUSG00000019951	Uhrf1bp1l	2010319N22Rik|4930506D01Rik|AA589495|C80672|E030041M21Rik|mKIAA0701	UHRF1 (ICBP90) binding protein 1-like	protein-coding
3250	chr11	118341919	118343142	+	0	NA	promoter-TSS (NM_021440)	promoter-TSS (NM_021440)	4	NM_021440	58251	Mm.439815	NM_021440	ENSMUSG00000076433	Cep295nl	Ddc8|FS39|Kiaa1731nl	CEP295 N-terminal like	protein-coding
7921	chr19	12573139	12573568	+	0	NA	promoter-TSS (NM_001346545)	promoter-TSS (NM_001346545)	-157	NM_001346545	107373	Mm.1643	NM_026640	ENSMUSG00000024691	Fam111a	4632417K18Rik|AW413625	family with sequence similarity 111, member A	protein-coding
11223	chr4	150909209	150910130	+	0	NA	intron (NM_020569, intron 1 of 6)	CpG	252	NM_020569	57320	Mm.277349	NM_020569	ENSMUSG00000028964	Park7	DJ-1|Dj1	Parkinson disease (autosomal recessive, early onset) 7	protein-coding
310	chr1	85687252	85687733	+	0	NA	intron (NM_013673, intron 11 of 19)	intron (NM_013673, intron 11 of 19)	37504	NM_001313714	20684	Mm.290906	NM_013673	ENSMUSG00000026222	Sp100	A430075G10Rik	nuclear antigen Sp100	protein-coding
12653	chr6	48768451	48769210	+	0	NA	5' UTR (NM_031247, exon 2 of 5)	5' UTR (NM_031247, exon 2 of 5)	2021	NM_031247	83408	Mm.333050	NM_031247	ENSMUSG00000039264	Gimap3	2010110D23Rik|Gimap5|Ian4	GTPase, IMAP family member 3	protein-coding
13770	chr7	45704030	45706159	+	0	NA	promoter-TSS (NM_016974)	promoter-TSS (NM_016974)	-153	NM_016974	13170	Mm.24222	NM_016974	ENSMUSG00000059824	Dbp	-	D site albumin promoter binding protein	protein-coding
5450	chr15	78913650	78914247	+	0	NA	promoter-TSS (NM_020271)	promoter-TSS (NM_020271)	29	NM_020271	57028	Mm.263169	NM_020271	ENSMUSG00000116165	Pdxp	1600027H05Rik|AB041662|PLPP	pyridoxal (pyridoxine, vitamin B6) phosphatase	protein-coding
3289	chr11	119352190	119353331	+	0	NA	exon (NM_018822, exon 2 of 8)	exon (NM_018822, exon 2 of 8)	2750	NM_018822	27029	Mm.103788	NM_018822	ENSMUSG00000005043	Sgsh	4632406A19Rik	N-sulfoglucosamine sulfohydrolase (sulfamidase)	protein-coding
2776	chr11	97719690	97720002	+	0	NA	intron (NM_054051, intron 8 of 9)	intron (NM_054051, intron 8 of 9)	16412	NM_011971	26446	Mm.21874	NM_011971	ENSMUSG00000069744	Psmb3	AL033320|C10-II	proteasome (prosome, macropain) subunit, beta type 3	protein-coding
5549	chr15	81008912	81009177	+	0	NA	intron (NM_134091, intron 10 of 21)	intron (NM_134091, intron 10 of 21)	31279	NM_134091	105835	Mm.274943	NM_134091	ENSMUSG00000042303	Sgsm3	1810012I01Rik|AI428557|BB175482|Cip85|R75178|RUSC3|Rutbc3	small G protein signaling modulator 3	protein-coding
8802	chr2	91182355	91184285	+	0	NA	promoter-TSS (NM_145527)	promoter-TSS (NM_145527)	-273	NM_145527	228355	Mm.36410	NM_145527	ENSMUSG00000040687	Madd	9630059K23Rik|IG20	MAP-kinase activating death domain	protein-coding
3091	chr11	114668290	114669381	+	0	NA	promoter-TSS (NM_001048058)	promoter-TSS (NM_001048058)	54	NM_001048058	67671	Mm.238817	NM_023372	ENSMUSG00000057322	Rpl38	0610025G13Rik|Rbt|Ts|Tss	ribosomal protein L38	protein-coding
9634	chr3	52839768	52840786	+	0	NA	Intergenic	Intergenic	87389	NR_040555	622124	Mm.389434	NR_040555	ENSMUSG00000104401	Gm20750	-	predicted gene, 20750	ncRNA
1885	chr11	11775294	11775752	+	0	NA	Intergenic	Intergenic	33439	NM_021891	60530	Mm.236114	NM_021891	ENSMUSG00000035455	Fignl1	-	fidgetin-like 1	protein-coding
15572	chr9	32394631	32394889	+	0	NA	intron (NM_001168354, intron 1 of 1)	intron (NM_001168354, intron 1 of 1)	775	NM_001168354	56379	Mm.390168	NM_019659	ENSMUSG00000041248	Kcnj1	Kir1.1|ROMK|Romk2	potassium inwardly-rectifying channel, subfamily J, member 1	protein-coding
3324	chr11	120484150	120485009	+	0	NA	promoter-TSS (NM_027204)	promoter-TSS (NM_027204)	-58	NM_027204	56282	Mm.133851	NM_027204	ENSMUSG00000039640	Mrpl12	0610034O11Rik|1500031N16Rik|L12mt|MRP-L12|Rpml12	mitochondrial ribosomal protein L12	protein-coding
13260	chr7	4674581	4675092	+	0	NA	intron (NM_024172, intron 4 of 7)	ID_B1|SINE|B4	10145	NM_024172	66245	Mm.6803	NM_024172	ENSMUSG00000063802	Hspbp1	1500019G21Rik	HSPA (heat shock 70kDa) binding protein, cytoplasmic cochaperone 1	protein-coding
11117	chr4	140986541	140987250	+	0	NA	promoter-TSS (NM_029097)	promoter-TSS (NM_029097)	22	NM_029097	74772	Mm.205625	NM_029097	ENSMUSG00000036622	Atp13a2	1110012E06Rik|AA589443	ATPase type 13A2	protein-coding
473	chr1	128601172	128601740	+	0	NA	Intergenic	Intergenic	-9157	NM_001356509	12767	Mm.1401	NM_009911	ENSMUSG00000045382	Cxcr4	CD184|CXC-R4|CXCR-4|Cmkar4|LESTR|PB-CKR|PBSF/SDF-1|Sdf1r|b2b220Clo	chemokine (C-X-C motif) receptor 4	protein-coding
6730	chr17	32369112	32369508	+	0	NA	intron (NM_212438, intron 1 of 7)	intron (NM_212438, intron 1 of 7)	18507	NM_212438	22404	Mm.274948	NM_011717	ENSMUSG00000024050	Wiz	-	widely-interspaced zinc finger motifs	protein-coding
12516	chr6	28483998	28484304	+	0	NA	intron (NM_019776, intron 1 of 23)	intron (NM_019776, intron 1 of 23)	3803	NM_019776	56463	Mm.439987	NM_019776	ENSMUSG00000001424	Snd1	AL033314|Tudor-SN	staphylococcal nuclease and tudor domain containing 1	protein-coding
13543	chr7	28350345	28351114	+	0	NA	promoter-TSS (NM_013647)	promoter-TSS (NM_013647)	40	NM_013647	20055	Mm.702	NM_013647	ENSMUSG00000037563	Rps16	AA420385|AI317031	ribosomal protein S16	protein-coding
6169	chr16	36684448	36684693	+	0	NA	Intergenic	L1MC5|LINE|L1	-9408	NM_001285788	106347	Mm.17807	NM_134109	ENSMUSG00000022900	Ildr1	AU041483|AU044638	immunoglobulin-like domain containing receptor 1	protein-coding
6822	chr17	35115522	35115744	+	0	NA	promoter-TSS (NM_148939)	promoter-TSS (NM_148939)	-233	NM_148939	266614	Mm.104680	NM_148939	ENSMUSG00000043807	Ly6g5b	-	lymphocyte antigen 6 complex, locus G5B	protein-coding
15405	chr8	126584180	126584990	+	0	NA	Intergenic	Intergenic	8851	NM_001164598	270110	Mm.334918	NM_001164598	ENSMUSG00000051495	Irf2bp2	E130305N23Rik|IRF-2BP2	interferon regulatory factor 2 binding protein 2	protein-coding
2727	chr11	95841705	95842387	+	0	NA	promoter-TSS (NM_001284393)	promoter-TSS (NM_001284393)	-249	NM_001284393	14710	Mm.46299	NM_023121	ENSMUSG00000038811	Gngt2	AV096488	guanine nucleotide binding protein (G protein), gamma transducing activity polypeptide 2	protein-coding
1368	chr10	80655801	80657502	+	0	NA	5' UTR (NM_145361, exon 1 of 9)	5' UTR (NM_145361, exon 1 of 9)	420	NM_145361	208198	Mm.60720	NM_145361	ENSMUSG00000003344	Btbd2	2610037C03Rik|4930512K17Rik	BTB (POZ) domain containing 2	protein-coding
10797	chr4	129624189	129624622	+	0	NA	promoter-TSS (NM_025455)	promoter-TSS (NM_025455)	-497	NM_025455	66264	Mm.383215	NM_025455	ENSMUSG00000028795	Ccdc28b	1110002E08Rik|1810010N17Rik	coiled coil domain containing 28B	protein-coding
2761	chr11	97401304	97401526	+	0	NA	Intergenic	Intergenic	38864	NM_138657	192157	Mm.34339	NM_138657	ENSMUSG00000038485	Socs7	2310063P06Rik|C85125|Nap4	suppressor of cytokine signaling 7	protein-coding
8183	chr19	53807108	53808564	+	0	NA	intron (NM_001170847, intron 1 of 13)	MLT1D|LTR|ERVL-MaLR	-84395	NM_011050	18569	Mm.1605	NM_011050	ENSMUSG00000024975	Pdcd4	D19Ucla1|Ma3|Tis	programmed cell death 4	protein-coding
15201	chr8	113634716	113636114	+	0	NA	promoter-TSS (NM_173015)	promoter-TSS (NM_173015)	-171	NM_001048143	270096	Mm.74689	NM_173015	ENSMUSG00000078908	Mon1b	5031407H10|5033413H12Rik	MON1 homolog B, secretory traffciking associated	protein-coding
1022	chr10	41518598	41520328	+	0	NA	promoter-TSS (NM_016898)	promoter-TSS (NM_016898)	-37	NM_016898	53599	Mm.269815	NM_016898	ENSMUSG00000019818	Cd164	A115|A24|AA589639|AW540279|MGC-24|MSSP	CD164 antigen	protein-coding
11560	chr5	63968370	63969605	+	0	NA	promoter-TSS (NM_145923)	promoter-TSS (NM_145923)	-90	NM_145923	100532	Mm.243632	NM_145923	ENSMUSG00000047881	Rell1	AA536743	RELT-like 1	protein-coding
6702	chr17	31325676	31326831	+	0	NA	intron (NM_001242427, intron 9 of 19)	intron (NM_001242427, intron 9 of 19)	30029	NM_001242427	224674	Mm.311395	NM_153062	ENSMUSG00000024036	Slc37a1	G3PP	solute carrier family 37 (glycerol-3-phosphate transporter), member 1	protein-coding
9504	chr2	181864132	181864451	+	0	NA	promoter-TSS (NM_025901)	promoter-TSS (NM_025901)	-69	NM_025901	67005	Mm.271986	NM_025901	ENSMUSG00000038628	Polr3k	12.3kDa|1500004O14Rik|AI196849|AU014893|C11|RPC10|RPC11	polymerase (RNA) III (DNA directed) polypeptide K	protein-coding
8751	chr2	72996935	72997308	+	0	NA	Intergenic	Intergenic	-16675	NM_001018042	20687	Mm.124328	NM_011450	ENSMUSG00000027109	Sp3	D130027J01Rik	trans-acting transcription factor 3	protein-coding
11385	chr5	23432560	23435617	+	0	NA	promoter-TSS (NM_026984)	promoter-TSS (NM_026984)	265	NR_040469	269630	Mm.425231	NR_040469	ENSMUSG00000073147	5031425E22Rik	-	RIKEN cDNA 5031425E22 gene	ncRNA
13607	chr7	30280022	30281288	+	0	NA	promoter-TSS (NM_146186)	promoter-TSS (NM_146186)	-234	NM_146186	233064	Mm.271677	NM_146186	ENSMUSG00000037020	Wdr62	2310038K02Rik|b2b1508Clo	WD repeat domain 62	protein-coding
14292	chr7	126487312	126487559	+	0	NA	promoter-TSS (NM_001163713)	promoter-TSS (NM_001163713)	80	NM_001163713	233870	Mm.197829	NM_172745	ENSMUSG00000073838	Tufm	2300002G02Rik|C76308|C76389|EF-TuMT|EFTU	Tu translation elongation factor, mitochondrial	protein-coding
8061	chr19	43689245	43690258	+	0	NA	promoter-TSS (NM_053103)	promoter-TSS (NM_053103)	62	NM_053103	93685	Mm.248237	NM_053103	ENSMUSG00000025192	Entpd7	1810012B13Rik|1810020C02Rik|2810003F23Rik|LALP1|Lysal2	ectonucleoside triphosphate diphosphohydrolase 7	protein-coding
4715	chr14	50924431	50924995	+	0	NA	promoter-TSS (NM_009687)	promoter-TSS (NM_009687)	180	NM_133676	66246	Mm.274791	NM_133676	ENSMUSG00000006289	Osgep	1500019L24Rik|GCPL-1|PRSMG1	O-sialoglycoprotein endopeptidase	protein-coding
9105	chr2	148680630	148681673	+	0	NA	promoter-TSS (NM_028986)	promoter-TSS (NM_028986)	31	NM_028986	74533	Mm.136913	NM_028986	ENSMUSG00000027439	Gzf1	8430437G08Rik|Zfp336|mGZF1	GDNF-inducible zinc finger protein 1	protein-coding
14965	chr8	84249553	84249979	+	0	NA	promoter-TSS (NM_001007571)	promoter-TSS (NM_001007571)	-5	NM_001007571	101966	Mm.200723	NM_001007571	ENSMUSG00000019362	D8Ertd738e	AA589584	DNA segment, Chr 8, ERATO Doi 738, expressed	protein-coding
10171	chr3	142764831	142765610	+	0	NA	promoter-TSS (NM_145546)	promoter-TSS (NM_145546)	-27	NM_145546	229906	Mm.271756	NM_145546	ENSMUSG00000028271	Gtf2b	-	general transcription factor IIB	protein-coding
11231	chr4	151057298	151058389	+	0	NA	intron (NM_009498, intron 1 of 4)	CpG	110	NM_009498	22319	Mm.273930	NM_009498	ENSMUSG00000028955	Vamp3	D130027G05Rik|VAMP-3|ceb	vesicle-associated membrane protein 3	protein-coding
13624	chr7	30909319	30910271	+	0	NA	intron (NM_001346084, intron 5 of 11)	MTD|LTR|ERVL-MaLR	4526	NM_001346089	17136	Mm.241355	NM_010758	ENSMUSG00000036634	Mag	Gma|siglec-4a	myelin-associated glycoprotein	protein-coding
13279	chr7	6362326	6363770	+	0	NA	promoter-TSS (NM_001025163)	promoter-TSS (NM_001025163)	-260	NM_001112805	330463	Mm.136456	NM_177888	ENSMUSG00000055150	Zfp78	A330079D15|KRAB12|Zfp77	zinc finger protein 78	protein-coding
14058	chr7	98120460	98120675	+	0	NA	TTS (NM_001301250)	TTS (NM_001301250)	-1074	NM_008663	17921	Mm.1403	NM_008663	ENSMUSG00000030761	Myo7a	Hdb|Myo7|USH1B|nmf371|polka|sh-1|sh1	myosin VIIA	protein-coding
16629	chrX	170674288	170675101	+	0	NA	exon (NM_001199212, exon 3 of 8)	exon (NM_001199212, exon 3 of 8)	2050	NM_001199212	107626	Mm.486144	NM_001199212	ENSMUSG00000093806	Asmt	Hiomt	acetylserotonin O-methyltransferase	protein-coding
9745	chr3	88409812	88410455	+	0	NA	TTS (NM_178696)	TTS (NM_178696)	264	NM_025928	67037	Mm.36715	NM_025928	ENSMUSG00000028066	Pmf1	2600009M07Rik|AL033286|AW060657	polyamine-modulated factor 1	protein-coding
2932	chr11	102292903	102293718	+	0	NA	exon (NM_001098837, exon 7 of 13)	exon (NM_001098837, exon 7 of 13)	3319	NM_001098837	217218	Mm.390381	NM_001098836	ENSMUSG00000059995	Atxn7l3	E030022H21Rik	ataxin 7-like 3	protein-coding
2879	chr11	100622796	100623233	+	0	NA	promoter-TSS (NM_028024)	promoter-TSS (NM_028024)	59	NM_028024	71966	Mm.274734	NM_028024	ENSMUSG00000017837	Nkiras2	2410003M04Rik|4930527H08Rik|D630018G21Rik|KBRAS2	NFKB inhibitor interacting Ras-like protein 2	protein-coding
14637	chr8	25601091	25602825	+	0	NA	promoter-TSS (NM_001308482)	promoter-TSS (NM_001308482)	-326	NM_001001735	234135	Mm.217337	NM_001001735	ENSMUSG00000054823	Nsd3	6720429E03|A530023P05|AI528490|WHISTLE|Whsc1l1	nuclear receptor binding SET domain protein 3	protein-coding
5214	chr15	59596366	59596852	+	0	NA	intron (NM_026746, intron 6 of 6)	intron (NM_026746, intron 6 of 6)	-52045	NM_144549	211770	Mm.40298	NM_144549	ENSMUSG00000032501	Trib1	A530090O15Rik|TRB-1|Trb1	tribbles pseudokinase 1	protein-coding
3125	chr11	115512633	115514731	+	0	NA	intron (NM_008258, intron 1 of 4)	intron (NM_008258, intron 1 of 4)	711	NM_008258	15374	Mm.1775	NM_008258	ENSMUSG00000020737	Jpt1	Hn1	Jupiter microtubule associated homolog 1	protein-coding
6502	chr17	24669214	24670259	+	0	NA	promoter-TSS (NM_183149)	promoter-TSS (NM_183149)	49	NM_001348231	213753	Mm.219581	NM_183149	ENSMUSG00000041130	Zfp598	BC023040|Ntrap|Znf598	zinc finger protein 598	protein-coding
15943	chr9	70012255	70012691	+	0	NA	promoter-TSS (NM_001039519)	promoter-TSS (NM_001039519)	-75	NR_104093	235459	Mm.293117	NM_199151	ENSMUSG00000033543	Gtf2a2	TFIIA-gamma|TfIIg|Tfiia2	general transcription factor II A, 2	protein-coding
7628	chr18	82822044	82822435	+	0	NA	Intergenic	Intergenic	-33658	NR_125720	73985	Mm.399211	NR_125720	ENSMUSG00000097738	4930445N18Rik	3010027C24Rik	RIKEN cDNA 4930445N18 gene	ncRNA
3000	chr11	106216102	106217426	+	0	NA	promoter-TSS (NM_026009)	promoter-TSS (NM_026009)	-162	NM_028074	72047	Mm.41367	NM_028074	ENSMUSG00000020705	Ddx42	1810047H21Rik|AW319508|AW556242|B430002H05Rik|RHELP|RNAHP|SF3b125	DEAD (Asp-Glu-Ala-Asp) box polypeptide 42	protein-coding
4310	chr13	56521896	56522880	+	0	NA	promoter-TSS (NM_001346732)	promoter-TSS (NM_001346732)	-84	NM_178674	213311	Mm.233904	NM_178674	ENSMUSG00000035509	Fbxl21	D630045D17Rik|FBL3B|FBXL3B|Psttm	F-box and leucine-rich repeat protein 21	protein-coding
7014	chr17	51879048	51880056	+	0	NA	Intergenic	Intergenic	-3175	NR_045095	100504169	Mm.417731	NR_045095	ENSMUSG00000117175	Gm20098	-	predicted gene, 20098	ncRNA
9335	chr2	166805002	166806428	+	0	NA	exon (NM_001085495, exon 1 of 39)	exon (NM_001085495, exon 1 of 39)	134	NM_001085495	99371	Mm.297192	NM_001085495	ENSMUSG00000074582	Arfgef2	AI463430|AW493672|BIG2|E230011G24Rik	ADP-ribosylation factor guanine nucleotide-exchange factor 2 (brefeldin A-inhibited)	protein-coding
6173	chr16	36927398	36927906	+	0	NA	intron (NM_030035, intron 17 of 21)	intron (NM_030035, intron 17 of 21)	-7331	NM_008225	15163	Mm.4091	NM_008225	ENSMUSG00000022831	Hcls1	AW213261|HS1	hematopoietic cell specific Lyn substrate 1	protein-coding
3605	chr12	73625442	73625742	+	0	NA	intron (NM_001313977, intron 2 of 14)	Lx9|LINE|L1	40796	NM_001313977	18755	Mm.341677	NM_008856	ENSMUSG00000021108	Prkch	Pkch	protein kinase C, eta	protein-coding
2613	chr11	86586892	86587543	+	0	NA	intron (NM_001356531, intron 10 of 11)	intron (NM_001356531, intron 10 of 11)	-3059	NR_029738	387140		NR_029738	ENSMUSG00000065455	Mir21a	Mir21|Mirn21|mmu-mir-21|mmu-mir-21a	microRNA 21a	ncRNA
14278	chr7	126286987	126288018	+	0	NA	intron (NM_145587, intron 1 of 3)	B2_Mm1a|SINE|B2	15006	NM_145587	104175	Mm.29660	NM_145587	ENSMUSG00000042978	Sbk1	Sbk	SH3-binding kinase 1	protein-coding
5070	chr15	6610876	6611128	+	0	NA	intron (NR_155272, intron 5 of 6)	intron (NR_155272, intron 5 of 6)	31155	NM_001278269	23880	Mm.170905	NM_011815	ENSMUSG00000022148	Fyb	ADAP|B630013F22Rik|FYB-120/130|Fyb1|Slap130|p120/130|p120/p130	FYN binding protein	protein-coding
11301	chr4	155306124	155307145	+	0	NA	intron (NM_008860, intron 4 of 17)	intron (NM_008860, intron 4 of 17)	38115	NM_001355178	18762	Mm.28561	NM_008860	ENSMUSG00000029053	Prkcz	AI098070|C80388|Pkcz|R74924|aPKCzeta|nPKC-zeta|zetaPKC	protein kinase C, zeta	protein-coding
7740	chr19	5487767	5491887	+	0	NA	promoter-TSS (NM_007687)	promoter-TSS (NM_007687)	-628	NM_007687	12631	Mm.329655	NM_007687	ENSMUSG00000056201	Cfl1	AA959946|Cof	cofilin 1, non-muscle	protein-coding
3826	chr12	102689964	102690432	+	0	NA	intron (NM_172584, intron 1 of 9)	intron (NM_172584, intron 1 of 9)	-5178	NR_035457	100316812		NR_035457	ENSMUSG00000089324	Mir1936	mir-1936|mmu-mir-1936	microRNA 1936	ncRNA
1398	chr10	80932867	80933197	+	0	NA	TTS (NM_008655)	TTS (NM_008655)	2941	NM_008655	17873	Mm.1360	NM_008655	ENSMUSG00000015312	Gadd45b	AI323528|Myd118	growth arrest and DNA-damage-inducible 45 beta	protein-coding
15619	chr9	37656762	37657257	+	0	NA	exon (NM_025289, exon 1 of 9)	exon (NM_025289, exon 1 of 9)	303	NM_025289	21376	Mm.28689	NM_025289	ENSMUSG00000011114	Tbrg1	AA408552|AA409675|Niam|Tb-5|mFLJ00213	transforming growth factor beta regulated gene 1	protein-coding
1874	chr11	11519436	11519863	+	0	NA	Intergenic	Intergenic	30383	NM_028669	73862	Mm.159077	NM_028669	ENSMUSG00000020191	Spata48	4930415F15Rik	spermatogenesis associated 48	protein-coding
11006	chr4	135151915	135152569	+	0	NA	intron (NM_019732, intron 1 of 5)	CpG	31597	NM_019732	12399	Mm.378894	NM_019732	ENSMUSG00000070691	Runx3	AML2|Cbfa3|Pebp2a3	runt related transcription factor 3	protein-coding
6636	chr17	28593874	28594310	+	0	NA	intron (NM_016795, intron 13 of 15)	intron (NM_016795, intron 13 of 15)	18373	NM_026571	328789	Mm.284760	NM_026571	ENSMUSG00000062252	Lhfpl5	9330179O15Rik|Tmhs|hscy	lipoma HMGIC fusion partner-like 5	protein-coding
6255	chr16	78595754	78596082	+	0	NA	Intergenic	RLTR9D|LTR|ERVK	-19230	NM_001252440	67102	Mm.37332	NM_025967	ENSMUSG00000022864	D16Ertd472e	1700010I10Rik|2310009O17Rik|E330003K22Rik|Eurl	DNA segment, Chr 16, ERATO Doi 472, expressed	protein-coding
619	chr1	155782275	155782520	+	0	NA	intron (NM_001024945, intron 10 of 11)	intron (NM_001024945, intron 10 of 11)	30502	NM_023268	104009	Mm.27035	NM_023268	ENSMUSG00000033684	Qsox1	1300003H02Rik|QSOX|Qscn6|SOx|b2b2673Clo	quiescin Q6 sulfhydryl oxidase 1	protein-coding
3950	chr12	112672977	112675692	+	0	NA	promoter-TSS (NM_001165894)	promoter-TSS (NM_001165894)	-58	NM_001165894	11651	Mm.6645	NM_009652	ENSMUSG00000001729	Akt1	Akt|LTR-akt|PKB|PKB/Akt|PKBalpha|Rac	thymoma viral proto-oncogene 1	protein-coding
16301	chr9	120492664	120493490	+	0	NA	intron (NM_026892, intron 1 of 3)	CpG	471	NM_026892	68969	Mm.28753	NM_026892	ENSMUSG00000006941	Eif1b	1500010M16Rik|3110001N14Rik|Gc20	eukaryotic translation initiation factor 1B	protein-coding
9082	chr2	136890851	136892245	+	0	NA	promoter-TSS (NM_001141946)	promoter-TSS (NM_001141946)	-46	NM_001355670	74243	Mm.330612	NM_028201	ENSMUSG00000027281	Slx4ip	2210009G21Rik|2410004I22Rik|C85661|Slxip	SLX4 interacting protein	protein-coding
10273	chr4	32163988	32165185	+	0	NA	Intergenic	Intergenic	200479	NM_172688	26409	Mm.258589	NM_009316	ENSMUSG00000028284	Map3k7	B430101B05|C87327|Tak1	mitogen-activated protein kinase kinase kinase 7	protein-coding
14087	chr7	99980140	99980477	+	0	NA	exon (NM_175388, exon 1 of 6)	exon (NM_175388, exon 1 of 6)	150	NM_175388	108937	Mm.323087	NM_175388	ENSMUSG00000058761	Rnf169	2900057K09Rik	ring finger protein 169	protein-coding
16584	chrX	150588271	150588614	+	0	NA	promoter-TSS (NM_029943)	promoter-TSS (NM_029943)	-287	NM_029943	77622	Mm.440275	NM_029943	ENSMUSG00000025269	Apex2	C430040P13Rik|ape2	apurinic/apyrimidinic endonuclease 2	protein-coding
9641	chr3	53462713	53463923	+	0	NA	promoter-TSS (NM_172501)	promoter-TSS (NM_172501)	-60	NM_172501	212114	Mm.85744	NM_172501	ENSMUSG00000042997	Nhlrc3	4833441N19|8030451K01Rik|mKIAA4083	NHL repeat containing 3	protein-coding
800	chr1	180944601	180944819	+	0	NA	intron (NM_144794, intron 1 of 22)	intron (NM_144794, intron 1 of 22)	2192	NM_144794	208795	Mm.185518	NM_144794	ENSMUSG00000026519	Tmem63a	BC014795|Tmem64a	transmembrane protein 63a	protein-coding
15904	chr9	65294135	65294682	+	0	NA	5' UTR (NM_011802, exon 1 of 14)	5' UTR (NM_011802, exon 1 of 14)	148	NM_001044389	270166	Mm.30088	NM_011802	ENSMUSG00000015357	Clpx	AU014732|E330029I21	caseinolytic mitochondrial matrix peptidase chaperone subunit	protein-coding
16453	chrX	48410023	48410788	+	0	NA	TTS (NM_019680)	TTS (NM_019680)	52727	NM_019680	56501	Mm.36808	NM_019680	ENSMUSG00000031103	Elf4	AV314029|BC042423|Gm9907|Mef	E74-like factor 4 (ets domain transcription factor)	protein-coding
15696	chr9	44799187	44799856	+	0	NA	promoter-TSS (NM_001357383)	promoter-TSS (NM_001357383)	-274	NR_151678	71687	Mm.41409	NM_027865	ENSMUSG00000002032	Tmem25	0610039J01Rik|AI429491	transmembrane protein 25	protein-coding
98	chr1	37477704	37479037	+	0	NA	intron (NM_173870, intron 5 of 15)	intron (NM_173870, intron 5 of 15)	10235	NR_024017	77633	Mm.483177	NR_024017	ENSMUSG00000103948	4930594C11Rik	-	G1 to S phase transition pseudogene	pseudo
9658	chr3	60785416	60785786	+	0	NA	Intergenic	Intergenic	-217184	NM_008772	18441	Mm.281452	NM_008772	ENSMUSG00000027765	P2ry1	P2Y1	purinergic receptor P2Y, G-protein coupled 1	protein-coding
8029	chr19	40514790	40515078	+	0	NA	Intergenic	Intergenic	-1122	NM_009166	20411	Mm.210815	NM_009166	ENSMUSG00000025006	Sorbs1	2310065E01Rik|9530001P15Rik|CAP|SH3P12|Sh3d5|mKIAA1296	sorbin and SH3 domain containing 1	protein-coding
11103	chr4	139622465	139623333	+	0	NA	promoter-TSS (NM_175438)	promoter-TSS (NM_175438)	5	NM_175438	212647	Mm.273571	NM_175438	ENSMUSG00000028737	Aldh4a1	A930035F14Rik|Ahd-1|Ahd1|Aldh4|Aldh5a1|E330022C09|P5cd|P5cdh|P5cdhl|P5cdhs|Ssdh1	aldehyde dehydrogenase 4 family, member A1	protein-coding
11357	chr5	3927772	3928284	+	0	NA	promoter-TSS (NM_194462)	promoter-TSS (NM_194462)	-158	NM_194462	100986	Mm.46044	NM_194462	ENSMUSG00000040407	Akap9	5730481H23Rik|AKAP-9|AKAP450|AW545847|C79026|G1-448-15|PRKA9|mKIAA0803|mei2-5|repro12	A kinase (PRKA) anchor protein (yotiao) 9	protein-coding
7533	chr18	70611469	70612000	+	0	NA	intron (NM_010773, intron 3 of 6)	MLTR11B|LTR|ERVK	43442	NM_010773	17191	Mm.322	NM_010773	ENSMUSG00000024513	Mbd2	MBD2a	methyl-CpG binding domain protein 2	protein-coding
8620	chr2	34906750	34907263	+	0	NA	exon (NM_028716, exon 4 of 15)	exon (NM_028716, exon 4 of 15)	6970	NM_028716	74016	Mm.65691	NM_028716	ENSMUSG00000026873	Phf19	3110009G19Rik|3321402G02Rik	PHD finger protein 19	protein-coding
9034	chr2	129065628	129066886	+	0	NA	exon (NM_027192, exon 1 of 7)	exon (NM_027192, exon 1 of 7)	310	NM_027192	69737	Mm.33909	NM_027192	ENSMUSG00000027394	Ttl	2410003M22Rik|2700049H19Rik|AI848570	tubulin tyrosine ligase	protein-coding
14516	chr7	143829544	143830539	+	0	NA	intron (NM_007856, intron 1 of 8)	CpG	6874	NM_007856	13360	Mm.249342	NM_007856	ENSMUSG00000058454	Dhcr7	AA409147	7-dehydrocholesterol reductase	protein-coding
14078	chr7	99468103	99469250	+	0	NA	exon (NM_028145, exon 2 of 7)	exon (NM_028145, exon 2 of 7)	2672	NM_028145	72184	Mm.153585	NM_028145	ENSMUSG00000035298	Klhl35	2810406K13Rik	kelch-like 35	protein-coding
8212	chr19	57360024	57361811	+	0	NA	promoter-TSS (NR_040316)	promoter-TSS (NR_040316)	-18	NR_040316	320879	Mm.375089	NR_040316	ENSMUSG00000097785	B230217O12Rik	-	RIKEN cDNA B230217O12 gene	ncRNA
5926	chr16	4594279	4594764	+	0	NA	promoter-TSS (NM_031184)	promoter-TSS (NM_031184)	-192	NM_031184	83396	Mm.134072	NM_031184	ENSMUSG00000014303	Glis2	Gli5|Klf16|Nkl	GLIS family zinc finger 2	protein-coding
9918	chr3	97227279	97228485	+	0	NA	promoter-TSS (NM_029933)	promoter-TSS (NM_029933)	-518	NM_029933	77578	Mm.226175	NM_029933	ENSMUSG00000038256	Bcl9	2610202E01Rik|8030475K17Rik|A330041G23Rik|Gm130	B cell CLL/lymphoma 9	protein-coding
897	chr10	7780557	7781189	+	0	NA	promoter-TSS (NM_001346750)	promoter-TSS (NM_001346750)	44	NM_145418	215751	Mm.471825	NM_145418	ENSMUSG00000040006	Ginm1	AA589616	glycoprotein integral membrane 1	protein-coding
7435	chr18	46311617	46312197	+	0	NA	promoter-TSS (NM_001160399)	promoter-TSS (NM_001160399)	21	NM_001160399	240261	Mm.329416	NM_001160399	ENSMUSG00000071855	Ccdc112	8430438M01Rik|AW108467	coiled-coil domain containing 112	protein-coding
1696	chr10	127107673	127107952	+	0	NA	intron (NM_177614, intron 5 of 13)	L1M2|LINE|L1	13348	NM_177614	216440	Mm.295246	NM_177614	ENSMUSG00000040462	Os9	4632413K17Rik|AU022351	amplified in osteosarcoma	protein-coding
14684	chr8	34947944	34948193	+	0	NA	intron (NM_175091, intron 1 of 26)	intron (NM_175091, intron 1 of 26)	17622	NM_175091	21951	Mm.88364	NM_175091	ENSMUSG00000031529	Tnks	4930554K12Rik|AI662855|ARTD5|C86528|D130072O21Rik|TANK1|mTNKS1	tankyrase, TRF1-interacting ankyrin-related ADP-ribose polymerase	protein-coding
1901	chr11	20332113	20333398	+	0	NA	promoter-TSS (NM_018861)	promoter-TSS (NM_018861)	-42	NM_018861	55963	Mm.6379	NM_018861	ENSMUSG00000020142	Slc1a4	ASCT-1|ASCT1|AW045657|SATT	solute carrier family 1 (glutamate/neutral amino acid transporter), member 4	protein-coding
6509	chr17	24723810	24724827	+	0	NA	promoter-TSS (NM_026684)	promoter-TSS (NM_026684)	70	NM_026684	68342	Mm.1129	NM_026684	ENSMUSG00000040048	Ndufb10	0610011B04Rik|22kDa|PDSW	NADH:ubiquinone oxidoreductase subunit B10	protein-coding
4301	chr13	55692841	55693553	+	0	NA	promoter-TSS (NM_181278)	promoter-TSS (NM_181278)	73	NM_181278	78521	Mm.28449	NM_181278	ENSMUSG00000045767	B230219D22Rik	AA119856|D530037I19Rik	RIKEN cDNA B230219D22 gene	protein-coding
1721	chr10	127521818	127522233	+	0	NA	intron (NM_028230, intron 1 of 11)	intron (NM_028230, intron 1 of 11)	419	NM_028230	108037	Mm.29890	NM_028230	ENSMUSG00000025403	Shmt2	2700043D08Rik|AA408223|AA986903|SHMT	serine hydroxymethyltransferase 2 (mitochondrial)	protein-coding
626	chr1	156522205	156522439	+	0	NA	Intergenic	ERVB7_1-LTR_MM|LTR|ERVK	-36465	NM_009595	11352	Mm.329515	NM_009595	ENSMUSG00000026596	Abl2	AA536808|Abll|Arg	v-abl Abelson murine leukemia viral oncogene 2 (arg, Abelson-related gene)	protein-coding
2587	chr11	83534846	83535351	+	0	NA	Intergenic	Intergenic	-4580	NM_013653	20304	Mm.284248	NM_013653	ENSMUSG00000035042	Ccl5	MuRantes|RANTES|SISd|Scya5|TCP228	chemokine (C-C motif) ligand 5	protein-coding
8537	chr2	32061240	32061551	+	0	NA	intron (NR_151493, intron 3 of 5)	intron (NR_151493, intron 3 of 5)	2769	NR_151495	241303	Mm.250441	NM_175511	ENSMUSG00000050592	Fam78a	A130092J06Rik	family with sequence similarity 78, member A	protein-coding
12139	chr5	125340702	125341362	+	0	NA	promoter-TSS (NM_001205082)	promoter-TSS (NM_001205082)	62	NM_001205082	20778	Mm.282242	NM_016741	ENSMUSG00000037936	Scarb1	AI120173|CD36|Cd36l1|Chohd1|Cla-1|Cla1|D5Ertd460e|Hdlq1|Hlb398|SR-B1|SR-BI|SRBI|Srb1|mSR-BI	scavenger receptor class B, member 1	protein-coding
414	chr1	93634953	93636167	+	0	NA	5' UTR (NM_021537, exon 1 of 12)	5' UTR (NM_021537, exon 1 of 12)	167	NM_021537	59041	Mm.28761	NM_021537	ENSMUSG00000026277	Stk25	1500019J11Rik|AU018434|C86992|Ste20-like|Ysk1	serine/threonine kinase 25 (yeast)	protein-coding
8369	chr2	25465322	25466503	+	0	NA	TTS (NM_008963)	TTS (NM_008963)	3837	NM_008963	19215	Mm.1008	NM_008963	ENSMUSG00000015090	Ptgds	21kDa|L-PGDS|PGD2|PGDS|PGDS2|Ptgs3	prostaglandin D2 synthase (brain)	protein-coding
9229	chr2	158360946	158361763	+	0	NA	intron (NR_015463, intron 1 of 5)	CpG	155	NR_015463	68108	Mm.119198	NR_015463		Snhg17	9430008C03Rik	small nucleolar RNA host gene 17	ncRNA
11116	chr4	140983509	140983729	+	0	NA	Intergenic	Intergenic	-3254	NM_001164366	74772	Mm.205625	NM_029097	ENSMUSG00000036622	Atp13a2	1110012E06Rik|AA589443	ATPase type 13A2	protein-coding
1824	chr11	5061828	5062638	+	0	NA	exon (NM_001190406, exon 4 of 5)	exon (NM_001190406, exon 4 of 5)	3094	NM_030228	78926	Mm.44591	NM_030228	ENSMUSG00000034201	Gas2l1	4930500E24Rik|D0Jmb1|Gar22|TU-71.1	growth arrest-specific 2 like 1	protein-coding
6608	chr17	28176709	28177716	+	0	NA	promoter-TSS (NM_172617)	promoter-TSS (NM_172617)	16	NM_001357995	224656	Mm.267359	NM_172617	ENSMUSG00000024220	Zfp523	2810027J07|BC025615|Znf76	zinc finger protein 523	protein-coding
1004	chr10	39793380	39793592	+	0	NA	intron (NM_011264, intron 3 of 31)	intron (NM_011264, intron 3 of 31)	61326	NM_011264	19714	Mm.439723	NM_011264	ENSMUSG00000019841	Rev3l	Rev|Rev3|Sez4	REV3 like, DNA directed polymerase zeta catalytic subunit	protein-coding
11060	chr4	136469438	136469989	+	0	NA	promoter-TSS (NM_024452)	promoter-TSS (NM_024452)	-48	NM_024452	269593	Mm.485824	NM_024452	ENSMUSG00000001089	Luzp1	2700072H04Rik|AI266952|Luzp|mFLJ00226	leucine zipper protein 1	protein-coding
10410	chr4	46526409	46526653	+	0	NA	intron (NM_029077, intron 2 of 5)	RLTR14|LTR|ERV1	-9370	NR_151695	105247126	Mm.477962	NR_151695		Gm16731	-	predicted gene, 16731	ncRNA
13065	chr6	124768777	124769042	+	0	NA	TTS (NM_001302555)	TTS (NM_001302555)	764	NM_013509	13807	Mm.3913	NM_013509	ENSMUSG00000004267	Eno2	AI837106|D6Ertd375e|Eno-2|NSE	enolase 2, gamma neuronal	protein-coding
1260	chr10	78303735	78304051	+	0	NA	intron (NM_053014, intron 2 of 9)	intron (NM_053014, intron 2 of 9)	36314	NR_106119	102465765		NR_106119	ENSMUSG00000098885	Mir7659	Gm27433|mmu-mir-7659	microRNA 7659	ncRNA
2168	chr11	57673845	57674189	+	0	NA	intron (NM_134189, intron 1 of 11)	intron (NM_134189, intron 1 of 11)	-24523	NR_153850	78762	Mm.362149	NR_153850		4933424L21Rik	-	RIKEN cDNA 4933424L21 gene	ncRNA
4679	chr14	32165394	32166069	+	0	NA	promoter-TSS (NM_019744)	promoter-TSS (NM_019744)	-58	NM_019744	27057	Mm.371598	NM_019744	ENSMUSG00000056234	Ncoa4	ARA70|Rfg	nuclear receptor coactivator 4	protein-coding
1928	chr11	23254997	23256530	+	0	NA	promoter-TSS (NM_134014)	promoter-TSS (NM_134014)	-278	NM_134014	103573	Mm.217547	NM_134014	ENSMUSG00000020290	Xpo1	AA420417|Crm1|Exp1	exportin 1	protein-coding
2781	chr11	97798973	97801098	+	0	NA	intron (NM_010688, intron 1 of 6)	CpG	470	NM_010688	16796	Mm.271967	NM_010688	ENSMUSG00000038366	Lasp1	AA408629|Def-4|LASP-1|MLN 50|SH3P6|Tg(Col1a1-lacZ)1Ngma	LIM and SH3 protein 1	protein-coding
15564	chr9	26999341	26999961	+	0	NA	promoter-TSS (NM_144543)	promoter-TSS (NM_144543)	-26	NM_144543	77862	Mm.16925	NM_144543	ENSMUSG00000035443	Thyn1	D730042P09Rik|HSPC144|MDS012|MY105|Thy28	thymocyte nuclear protein 1	protein-coding
11477	chr5	33782333	33783293	+	0	NA	promoter-TSS (NM_019694)	promoter-TSS (NM_019694)	-109	NM_019694	56384	Mm.260538	NM_019694	ENSMUSG00000005299	Letm1	-	leucine zipper-EF-hand containing transmembrane protein 1	protein-coding
14481	chr7	141480586	141481424	+	0	NA	intron (NM_001252588, intron 1 of 7)	intron (NM_001252588, intron 1 of 7)	4625	NM_001252588	64540	Mm.489619	NM_053082	ENSMUSG00000025511	Tspan4	AI325509|AI746565|D130042I01Rik|NAG-2|Tm4sf7|Tspan-4	tetraspanin 4	protein-coding
6785	chr17	34204391	34205615	+	0	NA	intron (NM_011530, intron 1 of 11)	intron (NM_011530, intron 1 of 11)	524	NM_011530	21355	Mm.14814	NM_011530	ENSMUSG00000024339	Tap2	ABC18|AI462429|APT2|Abcb3|Ham-2|Ham2|MTP2|PSF2|RING11|Tap-2|Y1|jas	transporter 2, ATP-binding cassette, sub-family B (MDR/TAP)	protein-coding
10594	chr4	107923073	107923895	+	0	NA	5' UTR (NM_009949, exon 1 of 5)	5' UTR (NM_009949, exon 1 of 5)	105	NM_009949	12896	Mm.307620	NM_009949	ENSMUSG00000028607	Cpt2	AI323697|CPTII	carnitine palmitoyltransferase 2	protein-coding
5937	chr16	4963611	4965000	+	0	NA	promoter-TSS (NM_001271586)	promoter-TSS (NM_001271586)	17	NR_073370	74684	Mm.374835	NM_001271586	ENSMUSG00000022543	4930451G09Rik	-	RIKEN cDNA 4930451G09 gene	protein-coding
15849	chr9	61707690	61708541	+	0	NA	Intergenic	L3b|LINE|CR1	206395	NM_018853	56040	Mm.3158	NM_018853	ENSMUSG00000007892	Rplp1	2410042H16Rik|Arpp1|C430017H15Rik	ribosomal protein, large, P1	protein-coding
1495	chr10	84584534	84585449	+	0	NA	exon (NM_146008, exon 2 of 10)	exon (NM_146008, exon 2 of 10)	8044	NM_146008	216198	Mm.296142	NM_146008	ENSMUSG00000020034	Tcp11l2	E430026E19Rik	t-complex 11 (mouse) like 2	protein-coding
4843	chr14	61686934	61687235	+	0	NA	Intergenic	Intergenic	-4711	NR_028264	668253	Mm.32886	NR_028264	ENSMUSG00000097589	Dleu2	1810047A16Rik|4932411A06Rik|7730401J12Rik|AI197277|AI788824|Alt1|Gm9069|Leu2	deleted in lymphocytic leukemia, 2	ncRNA
11793	chr5	108668958	108669774	+	0	NA	TTS (NM_174870)	TTS (NM_174870)	5430	NM_001310692	231583	Mm.440571	NM_174870	ENSMUSG00000046959	Slc26a1	Sat1	solute carrier family 26 (sulfate transporter), member 1	protein-coding
12022	chr5	122288323	122288729	+	0	NA	intron (NM_177242, intron 1 of 5)	intron (NM_177242, intron 1 of 5)	4128	NM_177242	320717	Mm.489670	NM_177242	ENSMUSG00000038582	Pptc7	9130017A15Rik|AA672638|AI848390|TA-PP2C	PTC7 protein phosphatase homolog	protein-coding
14697	chr8	36181795	36182630	+	0	NA	Intergenic	Intergenic	26202	NR_151736	330738	Mm.128075	NR_151736	ENSMUSG00000109704	Gm38414	A230084N10|Gm45568	predicted gene, 38414	ncRNA
2370	chr11	70434516	70436179	+	0	NA	intron (NM_145429, intron 1 of 14)	intron (NM_145429, intron 1 of 14)	2767	NM_001271360	216869	Mm.203747	NM_145429	ENSMUSG00000060216	Arrb2	AI326910|AW122872|Arr3	arrestin, beta 2	protein-coding
8320	chr2	19621841	19622457	+	0	NA	Intergenic	L1_Mus3|LINE|L1	35748	NR_033642	100041244	Mm.407223	NR_033642		Gm3230	-	predicted gene 3230	ncRNA
12668	chr6	52191886	52192101	+	0	NA	promoter-TSS (NM_008265)	promoter-TSS (NM_008265)	-290	NM_008265	15401	Mm.439647	NM_008265	ENSMUSG00000000942	Hoxa4	AV206827|Hox-1.4	homeobox A4	protein-coding
16571	chrX	137038113	137038385	+	0	NA	promoter-TSS (NM_001082412)	promoter-TSS (NM_001082412)	53	NM_001082412	67062	Mm.276518	NM_001082412	ENSMUSG00000044348	Slc25a53	2310046F18Rik|2810402A17Rik|AI448995|AI841128|Mcart6	solute carrier family 25, member 53	protein-coding
8986	chr2	122651842	122652866	+	0	NA	Intergenic	Intergenic	11551	NR_030547	387165		NR_030547	ENSMUSG00000076309	Mir147	Mirn147|mmu-mir-147	microRNA 147	ncRNA
14090	chr7	100227028	100228365	+	0	NA	promoter-TSS (NM_027629)	promoter-TSS (NM_027629)	89	NM_027629	70974	Mm.440524	NM_027629	ENSMUSG00000030729	Pgm2l1	4931406N15Rik|AI553438|BM32A	phosphoglucomutase 2-like 1	protein-coding
14973	chr8	84660930	84665925	+	0	NA	promoter-TSS (NM_010499)	promoter-TSS (NM_010499)	-575	NM_010499	15936	Mm.399	NM_010499	ENSMUSG00000053560	Ier2	AI317238|Ch1|Pip92	immediate early response 2	protein-coding
11005	chr4	135149069	135149310	+	0	NA	intron (NM_019732, intron 1 of 5)	intron (NM_019732, intron 1 of 5)	28544	NM_019732	12399	Mm.378894	NM_019732	ENSMUSG00000070691	Runx3	AML2|Cbfa3|Pebp2a3	runt related transcription factor 3	protein-coding
9237	chr2	158706945	158707525	+	0	NA	intron (NM_153089, intron 2 of 10)	intron (NM_153089, intron 2 of 10)	40100	NM_001159662	228852	Mm.150540	NM_153089	ENSMUSG00000037754	Ppp1r16b	ANKRD4|C130078N17Rik|TIMAP|Wdt4	protein phosphatase 1, regulatory subunit 16B	protein-coding
968	chr10	23786899	23787450	+	0	NA	promoter-TSS (NM_011295)	promoter-TSS (NM_011295)	35	NM_011295	20042	Mm.371846	NM_011295	ENSMUSG00000061983	Rps12	-	ribosomal protein S12	protein-coding
6591	chr17	27652029	27652603	+	0	NA	Intergenic	Intergenic	-3275	NM_011861	23969	Mm.4926	NM_011861	ENSMUSG00000040276	Pacsin1	A830061D09Rik|H74|mKIAA1379|syndapin	protein kinase C and casein kinase substrate in neurons 1	protein-coding
7303	chr18	10609447	10610486	+	0	NA	intron (NM_001081222, intron 1 of 10)	CpG	386	NM_001081222	77805	Mm.210996	NM_144542	ENSMUSG00000024293	Esco1	A930014I12Rik	establishment of sister chromatid cohesion N-acetyltransferase 1	protein-coding
3877	chr12	108004070	108004542	+	0	NA	promoter-TSS (NM_001079883)	promoter-TSS (NM_001079883)	-892	NM_001079883	58208	Mm.392694	NM_021399	ENSMUSG00000048251	Bcl11b	9130430L19Rik|AI604821|B630002E05Rik|BCL-11B|Ctip2|Rit1	B cell leukemia/lymphoma 11B	protein-coding
12573	chr6	38434392	38434924	+	0	NA	intron (NM_177185, intron 1 of 16)	CpG	733	NM_177185	320538	Mm.302831	NM_177185	ENSMUSG00000038538	Ubn2	2900060J04Rik|6030408G03Rik|BC060116|D130059P03Rik|mKIAA2030	ubinuclein 2	protein-coding
15805	chr9	57831154	57831955	+	0	NA	intron (NM_019689, intron 1 of 7)	intron (NM_019689, intron 1 of 7)	2680	NM_019689	56380	Mm.425588	NM_019689	ENSMUSG00000004661	Arid3b	Bdp|Dri2	AT rich interactive domain 3B (BRIGHT-like)	protein-coding
16261	chr9	116175139	116176534	+	0	NA	promoter-TSS (NM_009371)	promoter-TSS (NM_009371)	-473	NM_009371	21813	Mm.172346	NM_009371	ENSMUSG00000032440	Tgfbr2	1110020H15Rik|AU042018|DNIIR|RIIDN|TBR-II|TbetaR-II|TbetaRII	transforming growth factor, beta receptor II	protein-coding
10762	chr4	128654325	128654850	+	0	NA	promoter-TSS (NM_001195130)	promoter-TSS (NM_001195130)	-115	NM_001195130	54383	Mm.473738	NM_018774	ENSMUSG00000028796	Phc2	A3galt2|AA415044|D130050K19Rik|D4Ertd810e|Edr2|Mph2|p36	polyhomeotic 2	protein-coding
15823	chr9	59486049	59487347	+	0	NA	promoter-TSS (NM_019927)	promoter-TSS (NM_019927)	-324	NM_019927	23806	Mm.305925	NM_019927	ENSMUSG00000025234	Arih1	AU021774|Ari|Ari1|Hari|Hhari|Ubch7bp|Uip77	ariadne RBR E3 ubiquitin protein ligase 1	protein-coding
12054	chr5	123040974	123041203	+	0	NA	exon (NM_001347456, exon 2 of 4)	exon (NM_001347456, exon 2 of 4)	5928	NM_001347456	74890	Mm.141383	NM_029112	ENSMUSG00000029477	Morn3	4930438O03Rik	MORN repeat containing 3	protein-coding
1540	chr10	93309255	93309779	+	0	NA	intron (NM_001322265, intron 1 of 4)	C-rich|Low_complexity|Low_complexity	1642	NM_001322265	13713	Mm.4454	NM_013508	ENSMUSG00000008398	Elk3	D430049E23Rik|Erp|Etrp|Net|Sap-2	ELK3, member of ETS oncogene family	protein-coding
10605	chr4	108459224	108460949	+	0	NA	5' UTR (NM_175472, exon 2 of 31)	5' UTR (NM_175472, exon 2 of 31)	660	NM_175472	230594	Mm.25181	NM_175472	ENSMUSG00000034610	Tut4	6030404K05Rik|9230115F04Rik|PPAPD3|Tent3a|Zcchc11|mKIAA0191	terminal uridylyl transferase 4	protein-coding
599	chr1	153085160	153085602	+	0	NA	intron (NM_175460, intron 4 of 10)	intron (NM_175460, intron 4 of 10)	101066	NM_008485	16782	Mm.329272	NM_008485	ENSMUSG00000026479	Lamc2	AA589349	laminin, gamma 2	protein-coding
9169	chr2	155236268	155236802	+	0	NA	promoter-TSS (NM_001291108)	promoter-TSS (NM_001291108)	2	NR_111891	67068	Mm.23693	NM_025947	ENSMUSG00000047459	Dynlrb1	2010012N15Rik|2010320M17Rik|9430076K19Rik|AV124457|DNLC2A|Dncl2a|km23-1	dynein light chain roadblock-type 1	protein-coding
13078	chr6	124930532	124931762	+	0	NA	promoter-TSS (NM_001170341)	promoter-TSS (NM_001170341)	-241	NM_001170341	30853	Mm.29737	NM_145385	ENSMUSG00000030120	Mlf2	AI256856|AU018944|C77284	myeloid leukemia factor 2	protein-coding
2206	chr11	59227912	59228922	+	0	NA	promoter-TSS (NM_001130408)	promoter-TSS (NM_001130408)	-150	NM_007476	11840	Mm.371546	NM_007476	ENSMUSG00000048076	Arf1	-	ADP-ribosylation factor 1	protein-coding
13787	chr7	45895807	45897741	+	0	NA	promoter-TSS (NM_001291064)	promoter-TSS (NM_001291064)	-63	NM_021482	58867	Mm.214217	NM_021482	ENSMUSG00000040231	Syngr4	1700016O14Rik	synaptogyrin 4	protein-coding
6359	chr16	95990503	95991570	+	0	NA	promoter-TSS (NM_019537)	promoter-TSS (NM_019537)	-76	NM_019537	56088	Mm.396248	NM_019537	ENSMUSG00000022913	Psmg1	AW552102|Dscr2	proteasome (prosome, macropain) assembly chaperone 1	protein-coding
9191	chr2	156190180	156190996	+	0	NA	Intergenic	Intergenic	-6059	NM_172674	228829	Mm.427078	NM_172674	ENSMUSG00000038116	Phf20	6820402O20Rik	PHD finger protein 20	protein-coding
10709	chr4	123916852	123918015	+	0	NA	promoter-TSS (NM_017475)	promoter-TSS (NM_017475)	0	NM_017475	54170	Mm.220922	NM_017475	ENSMUSG00000028646	Rragc	AU041672|Gtr2|RAGC|TIB929|YGR163W	Ras-related GTP binding C	protein-coding
4420	chr13	92530524	92531197	+	0	NA	promoter-TSS (NM_173392)	promoter-TSS (NM_173392)	-50	NM_173392	218441	Mm.259585	NM_173392	ENSMUSG00000021706	Zfyve16	AI035632|B130024H06Rik|B130031L15|mKIAA0305	zinc finger, FYVE domain containing 16	protein-coding
13206	chr6	143114429	143115863	+	0	NA	intron (NR_153819, intron 7 of 8)	intron (NR_153819, intron 7 of 8)	-14994	NM_001362115	74741	Mm.130260	NM_029081	ENSMUSG00000030279	C2cd5	5730419I09Rik|C030008B15Rik|CDP138	C2 calcium-dependent domain containing 5	protein-coding
5761	chr15	98772411	98773129	+	0	NA	exon (NM_011718, exon 5 of 5)	exon (NM_011718, exon 5 of 5)	5380	NM_011718	22410	Mm.4709	NM_011718	ENSMUSG00000022996	Wnt10b	Wnt12	wingless-type MMTV integration site family, member 10B	protein-coding
11353	chr5	3596085	3596622	+	0	NA	5' UTR (NM_027777, exon 1 of 23)	5' UTR (NM_027777, exon 1 of 23)	194	NM_172991	269623	Mm.38014	NM_172991	ENSMUSG00000040302	Rbm48	AW548102|C030048B08Rik	RNA binding motif protein 48	protein-coding
1255	chr10	78170715	78171099	+	0	NA	TTS (NM_029546)	TTS (NM_029546)	-1139	NM_138601	28295	Mm.268691	NM_138601	ENSMUSG00000053329	Gatd3a	C21orf33|D10Jhu81e|ES1	glutamine amidotransferase like class 1 domain containing 3A	protein-coding
4471	chr13	101694151	101695214	+	0	NA	intron (NM_001077495, intron 7 of 15)	CpG	-2052	NM_001024955	18708	Mm.259333	NM_001024955	ENSMUSG00000041417	Pik3r1	PI3K|p50alpha|p55alpha|p85alpha	phosphoinositide-3-kinase regulatory subunit 1	protein-coding
16408	chrX	13230189	13230822	+	0	NA	Intergenic	Intergenic	5778	NR_045430	72122	Mm.75434	NR_045429	ENSMUSG00000100714	2010308F09Rik	-	RIKEN cDNA 2010308F09 gene	ncRNA
9823	chr3	90490558	90491175	+	0	NA	exon (NM_133854, exon 1 of 4)	exon (NM_133854, exon 1 of 4)	147	NM_133854	20615	Mm.331182	NM_133854	ENSMUSG00000001018	Snapin	25kDa|AA407989|AV026596|Bloc1s7|Snap25bp|Snapap	SNAP-associated protein	protein-coding
6711	chr17	31789309	31790025	+	0	NA	Intergenic	Intergenic	66137	NM_010831	17691	Mm.290941	NM_010831	ENSMUSG00000024042	Sik1	Hrt-20|Msk|Sik|Sik-1|Snf1lk	salt inducible kinase 1	protein-coding
3512	chr12	51970868	51971478	+	0	NA	intron (NM_177171, intron 1 of 35)	CpG	148	NM_177171	320487	Mm.131941	NM_177171	ENSMUSG00000035181	Heatr5a	C230081H03Rik|D930036F22Rik|mKIAA1316	HEAT repeat containing 5A	protein-coding
6225	chr16	55895891	55896168	+	0	NA	promoter-TSS (NM_001134457)	promoter-TSS (NM_001134457)	-750	NM_001134457	385658	Mm.310635	NM_001134457	ENSMUSG00000075033	Nxpe3	Fam55c|Gm1752|Gm611	neurexophilin and PC-esterase domain family, member 3	protein-coding
11786	chr5	108132041	108133141	+	0	NA	promoter-TSS (NM_001361467)	promoter-TSS (NM_001361467)	29	NM_001361466	73130	Mm.363960	NM_028876	ENSMUSG00000063406	Tmed5	3110020O18Rik|4432412D15Rik|p24gamma2	transmembrane p24 trafficking protein 5	protein-coding
15175	chr8	110846971	110847202	+	0	NA	promoter-TSS (NM_133953)	promoter-TSS (NM_133953)	62	NM_133973	102339	Mm.272930	NM_133973	ENSMUSG00000031753	Cog4	AW554810|D8Ertd515e	component of oligomeric golgi complex 4	protein-coding
2974	chr11	104441544	104443051	+	0	NA	promoter-TSS (NM_001081045)	promoter-TSS (NM_001081045)	-6	NM_001081045	76719	Mm.136418	NM_001081045	ENSMUSG00000018412	Kansl1	1700081L11Rik|9430041J06Rik|mKIAA1267	KAT8 regulatory NSL complex subunit 1	protein-coding
6108	chr16	30388288	30389510	+	0	NA	promoter-TSS (NM_001128094)	promoter-TSS (NM_001128094)	-369	NM_001128094	224088	Mm.8924	NM_001128094	ENSMUSG00000022533	Atp13a3	AU022875|Gm1745|Gm541|Gm542	ATPase type 13A3	protein-coding
9783	chr3	89244798	89246664	+	0	NA	promoter-TSS (NM_025327)	promoter-TSS (NM_025327)	166	NM_183037	360213	Mm.331156	NM_183037	ENSMUSG00000042766	Trim46	TRIFIC	tripartite motif-containing 46	protein-coding
11946	chr5	117509978	117510312	+	0	NA	intron (NM_001312914, intron 3 of 19)	intron (NM_001312914, intron 3 of 19)	96143	NM_001312914	333050	Mm.437947	NM_001034873	ENSMUSG00000061578	Ksr2	-	kinase suppressor of ras 2	protein-coding
3817	chr12	102468783	102469686	+	0	NA	promoter-TSS (NM_001199004)	promoter-TSS (NM_001199004)	100	NM_001199004	27277	Mm.273370	NM_013747	ENSMUSG00000021192	Golga5	Ret-II	golgi autoantigen, golgin subfamily a, 5	protein-coding
11449	chr5	31240572	31241752	+	0	NA	intron (NM_147201, intron 1 of 17)	CpG	244	NM_147201	192292	Mm.292040	NM_147201	ENSMUSG00000029148	Nrbp1	B230344L17Rik|Nrbp	nuclear receptor binding protein 1	protein-coding
12833	chr6	86793141	86793578	+	0	NA	intron (NM_013471, intron 1 of 12)	intron (NM_013471, intron 1 of 12)	225	NM_013471	11746	Mm.259702	NM_013471	ENSMUSG00000029994	Anxa4	AI265406|AIV|AW106930|Anx4|Xanx-4	annexin A4	protein-coding
2280	chr11	63984459	63985323	+	0	NA	intron (NM_178379, intron 5 of 6)	ORR1D1|LTR|ERVL-MaLR	20665	NR_131111	78883	Mm.410764	NR_131111	ENSMUSG00000086359	9630013K17Rik	-	RIKEN cDNA 9630013K17 gene	ncRNA
1679	chr10	122678184	122679405	+	0	NA	promoter-TSS (NR_106182)	promoter-TSS (NR_106182)	32	NM_001110218	319468	Mm.489703	NM_176919	ENSMUSG00000034613	Ppm1h	A430075L18Rik|ARHCL1|C030002B11Rik	protein phosphatase 1H (PP2C domain containing)	protein-coding
120	chr1	39895673	39895924	+	0	NA	Intergenic	Intergenic	-5115	NM_001252200	26921	Mm.491139	NM_008696	ENSMUSG00000026074	Map4k4	9430080K19Rik|AU043147|AU045934|AW046177|HGK|Nik	mitogen-activated protein kinase kinase kinase kinase 4	protein-coding
1843	chr11	5999885	6000906	+	0	NA	intron (NM_001174054, intron 4 of 20)	intron (NM_001174054, intron 4 of 20)	44637	NM_019661	56418	Mm.294821	NM_019661	ENSMUSG00000002741	Ykt6	0610042I15Rik|1810013M05Rik|AW105923	YKT6 v-SNARE homolog (S. cerevisiae)	protein-coding
9464	chr2	177956945	177957399	+	0	NA	intron (NM_001190302, intron 1 of 4)	RMER17B|LTR|ERVK	116	NM_001190302	665211	Mm.441314	NM_001190302	ENSMUSG00000078862	Gm14326	-	predicted gene 14326	protein-coding
7292	chr18	6489042	6489361	+	0	NA	3' UTR (NM_001276350, exon 2 of 2)	3' UTR (NM_001276350, exon 2 of 2)	1445	NR_035446	100316773		NR_035446	ENSMUSG00000084514	Mir1893	Mirn1893|mmu-mir-1893	microRNA 1893	ncRNA
13529	chr7	27590862	27593065	+	0	NA	intron (NM_001110208, intron 1 of 13)	CpG	411	NM_001110208	11652	Mm.177194	NM_007434	ENSMUSG00000004056	Akt2	2410016A19Rik|AW554154|PKB|PKBbeta	thymoma viral proto-oncogene 2	protein-coding
4632	chr14	26637753	26638648	+	0	NA	promoter-TSS (NM_007479)	promoter-TSS (NM_007479)	66	NM_007479	11843	Mm.297768	NM_007479	ENSMUSG00000021877	Arf4	AA407803	ADP-ribosylation factor 4	protein-coding
392	chr1	91494159	91494931	+	0	NA	promoter-TSS (NM_028718)	promoter-TSS (NM_028718)	-123	NM_028718	74019	Mm.318430	NM_028718	ENSMUSG00000034292	Traf3ip1	3930402D05Rik|AU041749|MIP-T3	TRAF3 interacting protein 1	protein-coding
292	chr1	80339737	80340011	+	0	NA	intron (NM_016716, intron 1 of 15)	intron (NM_016716, intron 1 of 15)	816	NM_001313728	26554	Mm.12665	NM_016716	ENSMUSG00000004364	Cul3	KIAA0617	cullin 3	protein-coding
9139	chr2	152914705	152914935	+	0	NA	intron (NM_001081044, intron 3 of 11)	intron (NM_001081044, intron 3 of 11)	3468	NM_001081044	228785	Mm.250604	NM_001081044	ENSMUSG00000027470	Mylk2	9830004H17Rik|BB138278	myosin, light polypeptide kinase 2, skeletal muscle	protein-coding
1346	chr10	80398693	80400209	+	0	NA	promoter-TSS (NM_001306143)	promoter-TSS (NM_001306143)	80	NM_013595	17192	Mm.7142	NM_013595	ENSMUSG00000035478	Mbd3	AI181826|AU019209	methyl-CpG binding domain protein 3	protein-coding
12979	chr6	116193026	116194255	+	0	NA	promoter-TSS (NM_177412)	promoter-TSS (NM_177412)	-266	NM_177412	330401	Mm.425352	NM_177412	ENSMUSG00000030126	Tmcc1	3632431M01Rik|mKIAA0779	transmembrane and coiled coil domains 1	protein-coding
1644	chr10	118100629	118100985	+	0	NA	Intergenic	Intergenic	-40980	NM_001162905	17245	Mm.101191	NM_010785	ENSMUSG00000020212	Mdm1	Arrd2|Mdm-1	transformed mouse 3T3 cell double minute 1	protein-coding
1937	chr11	23894779	23895502	+	0	NA	5' UTR (NM_172555, exon 1 of 22)	5' UTR (NM_172555, exon 1 of 22)	130	NM_172555	216578	Mm.470599	NM_172555	ENSMUSG00000020273	Papolg	9630006B20Rik	poly(A) polymerase gamma	protein-coding
4599	chr14	21051750	21053005	+	0	NA	promoter-TSS (NM_134079)	promoter-TSS (NM_134079)	65	NM_018829	55946	Mm.376269	NM_018829	ENSMUSG00000021824	Ap3m1	1200013D09Rik|C78982|R75378	adaptor-related protein complex 3, mu 1 subunit	protein-coding
6012	chr16	16870771	16871200	+	0	NA	5' UTR (NM_011624, exon 1 of 18)	5' UTR (NM_011624, exon 1 of 18)	249	NM_011624	21976	Mm.326089	NM_011624	ENSMUSG00000022779	Top3b	-	topoisomerase (DNA) III beta	protein-coding
4557	chr14	14012947	14014036	+	0	NA	intron (NM_139227, intron 2 of 11)	CpG	1000	NM_139227	246103	Mm.133625	NM_139227	ENSMUSG00000021738	Atxn7	A430107N12Rik|AI627028|Sca7|ataxin-7	ataxin 7	protein-coding
789	chr1	180829923	180830186	+	0	NA	Intergenic	Intergenic	-16449	NM_008210	15078	Mm.138832	NM_008210	ENSMUSG00000060743	H3f3a	EyeLinc14|H3.3A	H3 histone, family 3A	protein-coding
16073	chr9	103073117	103073360	+	0	NA	exon (NM_033314, exon 8 of 14)	exon (NM_033314, exon 8 of 14)	-38836	NM_173781	270192	Mm.490252	NM_173781	ENSMUSG00000032549	Rab6b	9630015C03|AI844641|C330006L04Rik|D9Bwg0185e	RAB6B, member RAS oncogene family	protein-coding
13395	chr7	19508410	19508815	+	0	NA	promoter-TSS (NM_177692)	promoter-TSS (NM_177692)	-58	NR_138583	67091	Mm.44213	NM_025960	ENSMUSG00000002043	Trappc6a	1810073E21Rik|4930519D19Rik|AI480686|TRS33|mhyp	trafficking protein particle complex 6A	protein-coding
2291	chr11	67052203	67052750	+	0	NA	promoter-TSS (NM_001040026)	promoter-TSS (NM_001040026)	142	NM_025510	66358	Mm.22511	NM_025510	ENSMUSG00000020910	Adprm	2310004I24Rik|MDS006	ADP-ribose/CDP-alcohol diphosphatase, manganese dependent	protein-coding
3213	chr11	117831818	117833114	+	0	NA	intron (NM_027827, intron 3 of 10)	intron (NM_027827, intron 3 of 10)	-6452	NM_001271729	21877	Mm.2661	NM_009387	ENSMUSG00000025574	Tk1	D530002A18Rik|Tk-1|Tk1a|Tk1b	thymidine kinase 1	protein-coding
1545	chr10	93539676	93540913	+	0	NA	promoter-TSS (NM_027908)	promoter-TSS (NM_027908)	-261	NM_027908	71761	Mm.244518	NM_027908	ENSMUSG00000015890	Amdhd1	1300019J08Rik	amidohydrolase domain containing 1	protein-coding
4121	chr13	34162703	34163620	+	0	NA	exon (NM_001101430, exon 1 of 3)	exon (NM_001101430, exon 1 of 3)	197	NM_001110515	69666	Mm.24788	NM_001101430	ENSMUSG00000071451	Psmg4	PAC-4|mPAC4	proteasome (prosome, macropain) assembly chaperone 4	protein-coding
9887	chr3	96198355	96199116	+	0	NA	Intergenic	RLTRETN_Mm|LTR|ERVK	-1149	NM_026975	69168	Mm.104531	NM_026975	ENSMUSG00000015943	Bola1	1810037G04Rik	bolA-like 1 (E. coli)	protein-coding
7131	chr17	73004846	73005486	+	0	NA	Intergenic	Intergenic	86861	NM_029999	77889	Mm.154109	NM_029999	ENSMUSG00000024063	Lbh	1810009F10Rik|6720416L16Rik	limb-bud and heart	protein-coding
15380	chr8	124520653	124521062	+	0	NA	promoter-TSS (NM_029746)	promoter-TSS (NM_029746)	90	NM_029746	76332	Mm.240108	NM_029746	ENSMUSG00000031979	Cog2	1190002B08Rik|2700012E02Rik|C86089|Ldlc	component of oligomeric golgi complex 2	protein-coding
15469	chr9	20459571	20460284	+	0	NA	5' UTR (NM_001357809, exon 1 of 10)	5' UTR (NM_001357809, exon 1 of 10)	233	NM_001357809	22688	Mm.107441	NM_011753	ENSMUSG00000063108	Zfp26	5033428C05Rik|KRAB15|Zfp-26|Zfp70|Zfp81-rs1|mKIAA4196|mkr-3|mszf14|mszf52	zinc finger protein 26	protein-coding
5284	chr15	73175580	73177675	+	0	NA	intron (NM_153178, intron 1 of 18)	B3A|SINE|B2	8320	NM_153178	239528	Mm.23095	NM_153178	ENSMUSG00000036698	Ago2	1110029L17Rik|2310051F07Rik|AI225898|AL022874|AW546247|Eif2c2|Gerp95|Gm10365|mKIAA4215	argonaute RISC catalytic subunit 2	protein-coding
8485	chr2	30358650	30359444	+	0	NA	intron (NM_001346806, intron 1 of 12)	intron (NM_001346806, intron 1 of 12)	269	NM_001289710	227700	Mm.33343	NM_139302	ENSMUSG00000026860	Sh3glb2	SPAS-1	SH3-domain GRB2-like endophilin B2	protein-coding
7439	chr18	46958624	46959247	+	0	NA	promoter-TSS (NM_178377)	promoter-TSS (NM_178377)	59	NM_178377	69456	Mm.210734	NM_178377	ENSMUSG00000042705	Commd10	2310003A05Rik|AU019438|DRWMS2|Tg(Vav1-icre)A2Kio|Vav-cre|Vav-iCre|Vav1-Cre|VavCre	COMM domain containing 10	protein-coding
8389	chr2	26444706	26446348	+	0	NA	promoter-TSS (NM_153125)	promoter-TSS (NM_153125)	-311	NM_153125	227648	Mm.206371	NM_153125	ENSMUSG00000026924	Sec16a	AU024582|C230052J16Rik|p250	SEC16 homolog A, endoplasmic reticulum export factor	protein-coding
16098	chr9	106312729	106313116	+	0	NA	intron (NM_027354, intron 9 of 10)	intron (NM_027354, intron 9 of 10)	31861	NM_027354	70235	Mm.23054	NM_027354	ENSMUSG00000023345	Poc1a	2510040D07Rik|Wdr51a|cha	POC1 centriolar protein A	protein-coding
148	chr1	44101620	44102636	+	0	NA	intron (NM_001356296, intron 1 of 6)	CpG	313	NM_001356297	75623	Mm.348017	NM_029368	ENSMUSG00000026049	Tex30	1700029F09Rik|3110030D08Rik	testis expressed 30	protein-coding
6272	chr16	90220529	90221391	+	0	NA	intron (NM_011434, intron 1 of 4)	CpG	218	NM_011434	20655	Mm.276325	NM_011434	ENSMUSG00000022982	Sod1	B430204E11Rik|Cu/Zn-SOD|CuZnSOD|Ipo-1|Ipo1|SODC|Sod-1	superoxide dismutase 1, soluble	protein-coding
903	chr10	8505806	8506318	+	0	NA	intron (NM_177387, intron 1 of 7)	intron (NM_177387, intron 1 of 7)	12763	NM_177387	338362	Mm.41163	NM_177387	ENSMUSG00000047712	Ust	D930010O20Rik|UA2OST	uronyl-2-sulfotransferase	protein-coding
1106	chr10	59916408	59916861	+	0	NA	Intergenic	C-rich|Low_complexity|Low_complexity	35136	NM_029083	74747	Mm.21697	NM_029083	ENSMUSG00000020108	Ddit4	5830413E08Rik|AA415483|REDD1|Rtp801|dig2	DNA-damage-inducible transcript 4	protein-coding
3783	chr12	100877842	100878192	+	0	NA	3' UTR (NM_001177673, exon 3 of 3)	3' UTR (NM_001177673, exon 3 of 3)	21507	NM_001177674	238377	Mm.32160	NM_175493	ENSMUSG00000047415	Gpr68	BB131428|Ogr1	G protein-coupled receptor 68	protein-coding
13471	chr7	25205047	25206926	+	0	NA	intron (NM_207677, intron 4 of 4)	MIRb|SINE|MIR	11739	NR_106015	102466794		NR_106015	ENSMUSG00000098325	Mir7048	Gm27274|mmu-mir-7048	microRNA 7048	ncRNA
7202	chr17	83809052	83809497	+	0	NA	intron (NM_054082, intron 16 of 16)	intron (NM_054082, intron 16 of 16)	37516	NM_025325	107766	Mm.30100	NM_025325	ENSMUSG00000000673	Haao	0610007K21Rik|0610012J07Rik|3-HAO|3-HAOxase|3HAO	3-hydroxyanthranilate 3,4-dioxygenase	protein-coding
15457	chr9	15021215	15021813	+	0	NA	exon (NM_019482, exon 2 of 5)	exon (NM_019482, exon 2 of 5)	23964	NM_019482	55991	Mm.142253	NM_019482	ENSMUSG00000031934	Panx1	AI847747	pannexin 1	protein-coding
14202	chr7	118243124	118244437	+	0	NA	promoter-TSS (NR_027879)	promoter-TSS (NR_027879)	-127	NR_027879	67745	Mm.483404	NM_183267	ENSMUSG00000055159	4930583K01Rik	-	RIKEN cDNA 4930583K01 gene	ncRNA
7082	chr17	57079967	57080628	+	0	NA	3' UTR (NM_009451, exon 4 of 4)	3' UTR (NM_009451, exon 4 of 4)	-1787	NM_153551	70785	Mm.284447	NM_153551	ENSMUSG00000002668	Dennd1c	4432409M07Rik	DENN/MADD domain containing 1C	protein-coding
374	chr1	91057632	91058147	+	0	NA	intron (NM_008515, intron 1 of 22)	intron (NM_008515, intron 1 of 22)	4445	NM_008515	16978	Mm.45039	NM_008515	ENSMUSG00000026305	Lrrfip1	AU024550|Fliiap1	leucine rich repeat (in FLII) interacting protein 1	protein-coding
5661	chr15	88837218	88837950	+	0	NA	Intergenic	CpG	17938	NM_029720	76737	Mm.292567	NM_029720	ENSMUSG00000023272	Creld2	5730592L21Rik|C85758	cysteine-rich with EGF-like domains 2	protein-coding
2285	chr11	64114867	64115574	+	0	NA	Intergenic	Intergenic	35736	NR_033780	66456	Mm.124828	NR_033780	ENSMUSG00000087497	2810001G20Rik	AW045514	RIKEN cDNA 2810001G20 gene	ncRNA
8314	chr2	18959196	18959563	+	0	NA	intron (NM_008845, intron 1 of 9)	intron (NM_008845, intron 1 of 9)	38742	NM_001355149	18718	Mm.313977	NM_008845	ENSMUSG00000026737	Pip4k2a	AW742916|Pip5k2a	phosphatidylinositol-5-phosphate 4-kinase, type II, alpha	protein-coding
6282	chr16	91405731	91406827	+	0	NA	promoter-TSS (NM_008349)	promoter-TSS (NM_008349)	44	NM_008349	16155	Mm.4154	NM_008349	ENSMUSG00000022969	Il10rb	6620401D04Rik|AI528744|CRF2-4|Crfb4|D16H21S58|D21S58h|IL-10R2|Il10r2	interleukin 10 receptor, beta	protein-coding
12835	chr6	86850597	86851175	+	0	NA	intron (NM_001040106, intron 1 of 20)	intron (NM_001040106, intron 1 of 20)	1369	NM_001040106	269774	Mm.221038	NM_177762	ENSMUSG00000057230	Aak1	5530400K14Rik|9630042K20|AU067724|AU067726|BC028270|C79663|D6Ertd245e|R75501|mKIAA1048	AP2 associated kinase 1	protein-coding
14650	chr8	26157719	26159296	+	0	NA	exon (NM_199042, exon 1 of 3)	exon (NM_199042, exon 1 of 3)	338	NM_199042	73754	Mm.383241	NM_199042	ENSMUSG00000037214	Thap1	4833431A01Rik|AW490810	THAP domain containing, apoptosis associated protein 1	protein-coding
5345	chr15	76316850	76317533	+	0	NA	Intergenic	L1M4b|LINE|L1	-9946	NM_153122	75475	Mm.322738	NM_153122	ENSMUSG00000022562	Oplah	1700010G02Rik|5-OPase	5-oxoprolinase (ATP-hydrolysing)	protein-coding
12373	chr5	142404479	142404814	+	0	NA	intron (NM_199068, intron 1 of 8)	intron (NM_199068, intron 1 of 8)	3149	NM_199068	17425	Mm.24214	NM_010812	ENSMUSG00000056493	Foxk1	A630048H08Rik|AI463295|Gm10868|Mnf	forkhead box K1	protein-coding
11823	chr5	111158428	111158683	+	0	NA	intron (NM_001267622, intron 5 of 22)	MTE2b|LTR|ERVL-MaLR	154411	NR_030482	735278		NR_030482	ENSMUSG00000076163	Mir701	Mirn701|mir-701|mmu-mir-701	microRNA 701	ncRNA
1955	chr11	30986054	30986664	+	0	NA	promoter-TSS (NM_026527)	promoter-TSS (NM_026527)	6	NM_026527	68044	Mm.32656	NM_026527	ENSMUSG00000020309	Chac2	-	ChaC, cation transport regulator 2	protein-coding
13144	chr6	128802817	128803351	+	0	NA	Intergenic	4.5SRNA|scRNA|scRNA	-14443	NM_008527	17059	Mm.480764	NM_008527	ENSMUSG00000030325	Klrb1c	AI462337|CD161|Klrb1b|Ly-59|Ly55c|Ly59|NK-RP1|NK1.1|NKR-P1.9|NKRP1|NKRP140|Nk-1|Nk-1.2|Nk1|Nk1.2|Nkrp1b|Nkrp1c|ly-55c	killer cell lectin-like receptor subfamily B member 1C	protein-coding
2664	chr11	88598979	88599453	+	0	NA	intron (NM_054043, intron 5 of 13)	intron (NM_054043, intron 5 of 13)	-20035	NR_131025	68397	Mm.426889	NR_131025		0610039H22Rik	-	RIKEN cDNA 0610039H22 gene	ncRNA
5867	chr15	101264406	101264650	+	0	NA	Intergenic	Intergenic	-2318	NM_010444	15370	Mm.119	NM_010444	ENSMUSG00000023034	Nr4a1	GFRP1|Gfrp|Hbr-1|Hbr1|Hmr|N10|NGFI-B|NGFIB|NP10|NUR77-1|NUR77-2|TIS1|TR3|nur77	nuclear receptor subfamily 4, group A, member 1	protein-coding
12745	chr6	72362316	72362863	+	0	NA	promoter-TSS (NM_001331173)	promoter-TSS (NM_001331173)	-157	NM_001331168	66510	Mm.170023	NM_025607	ENSMUSG00000055850	Rnf181	1700047F16Rik|2500002L14Rik|6230415N01Rik|C77350	ring finger protein 181	protein-coding
350	chr1	88474969	88475630	+	0	NA	Intergenic	Intergenic	34767	NM_008132	14659	Mm.5187	NM_008132	ENSMUSG00000062310	Glrp1	GRP-1	glutamine repeat protein 1	protein-coding
346	chr1	87852868	87853279	+	0	NA	promoter-TSS (NM_177646)	promoter-TSS (NM_177646)	-214	NM_177646	227333	Mm.277217	NM_177646	ENSMUSG00000070738	Dgkd	AI841987|D330025K09|DGKdelta|dgkd-2	diacylglycerol kinase, delta	protein-coding
13477	chr7	25246988	25247377	+	0	NA	intron (NM_010155, intron 1 of 3)	intron (NM_010155, intron 1 of 3)	3576	NM_010155	13875	Mm.8068	NM_010155	ENSMUSG00000040857	Erf	-	Ets2 repressor factor	protein-coding
4818	chr14	60131444	60131842	+	0	NA	Intergenic	Intergenic	-44729	NM_015803	50769	Mm.319599	NM_015803	ENSMUSG00000021983	Atp8a2	AI415030|Atpc1b|agil|wl	ATPase, aminophospholipid transporter-like, class I, type 8A, member 2	protein-coding
5170	chr15	43476992	43477686	+	0	NA	promoter-TSS (NR_046064)	promoter-TSS (NR_046064)	110	NM_025736	66736	Mm.244512	NM_025736	ENSMUSG00000022337	Emc2	4921531G14Rik|AV060620|AW209495|Ttc35	ER membrane protein complex subunit 2	protein-coding
15563	chr9	25481372	25481939	+	0	NA	promoter-TSS (NM_026189)	promoter-TSS (NM_026189)	58	NM_026189	67484	Mm.112977	NM_026189	ENSMUSG00000036611	Eepd1	2310005P05Rik|AI481005	endonuclease/exonuclease/phosphatase family domain containing 1	protein-coding
9113	chr2	150787377	150787831	+	0	NA	intron (NM_153781, intron 1 of 19)	intron (NM_153781, intron 1 of 19)	808	NM_153781	110078	Mm.222584	NM_153781	ENSMUSG00000033059	Pygb	-	brain glycogen phosphorylase	protein-coding
11504	chr5	35756882	35758617	+	0	NA	promoter-TSS (NM_001177696)	promoter-TSS (NM_001177696)	-131	NM_001177700	231148	Mm.254446	NM_177678	ENSMUSG00000029095	Ablim2	AI606905|C230091L11	actin-binding LIM protein 2	protein-coding
3825	chr12	102674370	102674774	+	0	NA	intron (NM_172584, intron 2 of 9)	intron (NM_172584, intron 2 of 9)	10448	NR_035457	100316812		NR_035457	ENSMUSG00000089324	Mir1936	mir-1936|mmu-mir-1936	microRNA 1936	ncRNA
7311	chr18	12741023	12741832	+	0	NA	promoter-TSS (NM_181731)	promoter-TSS (NM_181731)	72	NM_181731	71132	Mm.179740	NM_027687	ENSMUSG00000024430	Cabyr	1700016C01Rik|4933421A18Rik|CBP86|FSP-2	calcium-binding tyrosine-(Y)-phosphorylation regulated (fibrousheathin 2)	protein-coding
339	chr1	87621209	87621993	+	0	NA	intron (NM_001110192, intron 1 of 26)	intron (NM_001110192, intron 1 of 26)	1289	NM_001110193	16331	Mm.15105	NM_010566	ENSMUSG00000026288	Inpp5d	SHIP|SHIP-1|SHIP1|SIP-145|p150Ship|s-SHIP	inositol polyphosphate-5-phosphatase D	protein-coding
4187	chr13	46339973	46340335	+	0	NA	Intergenic	ORR1D2|LTR|ERVL-MaLR	66433	NM_001005422	380842	Mm.188108	NM_001005422	ENSMUSG00000063529	Stmnd1	Gm1574	stathmin domain containing 1	protein-coding
12281	chr5	137745435	137748296	+	0	NA	5' UTR (NM_029805, exon 2 of 6)	5' UTR (NM_029805, exon 2 of 6)	896	NM_029805	78829	Mm.286399	NM_023910	ENSMUSG00000029723	Tsc22d4	0610009M14Rik|1700023B23Rik|AI415410|Thg-1pit|Tilz2	TSC22 domain family, member 4	protein-coding
8597	chr2	32961324	32962352	+	0	NA	promoter-TSS (NM_199302)	promoter-TSS (NM_199302)	126	NM_009076	269261	Mm.250030	NM_009076	ENSMUSG00000038900	Rpl12	E430018F03	ribosomal protein L12	protein-coding
9354	chr2	167631267	167632549	+	0	NA	promoter-TSS (NM_001311131)	promoter-TSS (NM_001311131)	97	NM_023230	66589	Mm.278783	NM_023230	ENSMUSG00000078923	Ube2v1	0610011J09Rik|AI256840|CROC-1|CROC1|D7Bwg1382e|UEV-1	ubiquitin-conjugating enzyme E2 variant 1	protein-coding
4933	chr14	74948689	74948963	+	0	NA	promoter-TSS (NM_001252132)	promoter-TSS (NM_001252132)	-949	NM_001033439	380916	Mm.288868	NM_001033439	ENSMUSG00000068015	Lrch1	4832412D13Rik|AI552548|AW215503|Chdc1|mKIAA1016	leucine-rich repeats and calponin homology (CH) domain containing 1	protein-coding
8716	chr2	69789507	69789886	+	0	NA	promoter-TSS (NM_028521)	promoter-TSS (NM_028521)	-41	NM_028521	73373	Mm.9621	NM_028521	ENSMUSG00000027088	Phospho2	1700048E23Rik|AI661517|AU021728|AV006103|Phos2	phosphatase, orphan 2	protein-coding
1835	chr11	5541820	5542562	+	0	NA	promoter-TSS (NM_134033)	promoter-TSS (NM_134033)	26	NM_134033	104479	Mm.210403	NM_134033	ENSMUSG00000020482	Ccdc117	1110004K02Rik|1700026O03Rik|AU018638|AU042822|AV173073|BC018601	coiled-coil domain containing 117	protein-coding
16176	chr9	108566700	108568405	+	0	NA	promoter-TSS (NM_023247)	promoter-TSS (NM_023247)	-210	NM_023247	66706	Mm.29471	NM_023247	ENSMUSG00000070283	Ndufaf3	4733401H18Rik	NADH:ubiquinone oxidoreductase complex assembly factor 3	protein-coding
3831	chr12	102703907	102705607	+	0	NA	exon (NM_172584, exon 1 of 10)	exon (NM_172584, exon 1 of 10)	112	NM_172584	217837	Mm.482192	NM_172584	ENSMUSG00000057963	Itpk1	BC031182	inositol 1,3,4-triphosphate 5/6 kinase	protein-coding
9011	chr2	127313381	127315900	+	0	NA	Intergenic	Intergenic	-21519	NM_010090	13537	Mm.4729	NM_010090	ENSMUSG00000027368	Dusp2	PAC1	dual specificity phosphatase 2	protein-coding
6123	chr16	32099152	32100101	+	0	NA	promoter-TSS (NM_025892)	promoter-TSS (NM_025892)	101	NM_024464	72084	Mm.37613	NM_024464	ENSMUSG00000023791	Pigx	2010319C14Rik|PIG-X	phosphatidylinositol glycan anchor biosynthesis, class X	protein-coding
4389	chr13	74166490	74167355	+	0	NA	TTS (NM_001081060)	TTS (NM_001081060)	41778	NM_177333	211446	Mm.261859	NM_177333	ENSMUSG00000034152	Exoc3	2810050O03Rik|E430013E20Rik|Sec6|Sec6l1	exocyst complex component 3	protein-coding
9076	chr2	132577502	132578608	+	0	NA	intron (NM_001355651, intron 1 of 19)	CpG	193	NM_001291052	74182	Mm.211211	NM_027096	ENSMUSG00000027346	Gpcpd1	2310004G06Rik|2310032D16Rik|AU015213|Gde5|Prei4|mKIAA1434	glycerophosphocholine phosphodiesterase 1	protein-coding
13002	chr6	119175033	119175819	+	0	NA	exon (NM_001033379, exon 1 of 9)	exon (NM_001033379, exon 1 of 9)	173	NM_001033379	319618	Mm.250197	NM_001033379	ENSMUSG00000041477	Dcp1b	B930050E02Rik	decapping mRNA 1B	protein-coding
5265	chr15	72809174	72809397	+	0	NA	non-coding (NR_002864, exon 1 of 1)	non-coding (NR_002864, exon 1 of 1)	1039	NR_002864	353342	Mm.440245	NR_002864	ENSMUSG00000106847	Peg13	-	paternally expressed 13	ncRNA
454	chr1	125434718	125436150	+	0	NA	5' UTR (NM_001205385, exon 2 of 13)	5' UTR (NM_001205385, exon 2 of 13)	293	NM_001205386	74117	Mm.183102	NM_023735	ENSMUSG00000026341	Actr3	1200003A09Rik|Arp3	ARP3 actin-related protein 3	protein-coding
16388	chrX	10216143	10216869	+	0	NA	promoter-TSS (NM_001177952)	promoter-TSS (NM_001177952)	-53	NM_001177952	19893	Mm.247556	NM_011285	ENSMUSG00000031174	Rpgr	Rd9|Rp3h	retinitis pigmentosa GTPase regulator	protein-coding
12624	chr6	47920459	47920930	+	0	NA	5' UTR (NM_001145881, exon 1 of 5)	5' UTR (NM_001145881, exon 1 of 5)	126	NM_001145881	232784	Mm.196782	NM_145576	ENSMUSG00000052763	Zfp212	Znf212|mKIAA3011	Zinc finger protein 212	protein-coding
1547	chr10	94147837	94148326	+	0	NA	5' UTR (NM_011629, exon 1 of 14)	5' UTR (NM_011629, exon 1 of 14)	150	NM_011629	22025	Mm.107483	NM_011629	ENSMUSG00000005897	Nr2c1	4831444H07Rik|80.3|Eenr|TR2|Tr2-11	nuclear receptor subfamily 2, group C, member 1	protein-coding
8243	chr2	3752753	3753120	+	0	NA	intron (NM_025626, intron 1 of 3)	intron (NM_025626, intron 1 of 3)	39478	NM_025626	66540	Mm.277864	NM_025626	ENSMUSG00000026655	Fam107b	3110001A13Rik|AA589595|AA959793|AI132312	family with sequence similarity 107, member B	protein-coding
14546	chr8	10945640	10946410	+	0	NA	Intergenic	Intergenic	-17568	NR_030715	665306	Mm.358758	NR_030715	ENSMUSG00000038917	3930402G23Rik	-	RIKEN cDNA 3930402G23 gene	ncRNA
16357	chr9	123930659	123930928	+	0	NA	Intergenic	RMER1B|Other|Other	37899	NM_009912	12768	Mm.274927	NM_009912	ENSMUSG00000025804	Ccr1	Cmkbr1|Mip-1a-R	chemokine (C-C motif) receptor 1	protein-coding
12181	chr5	134231552	134232864	+	0	NA	Intergenic	Intergenic	-2583	NM_001286037	17969	Mm.425296	NM_010876	ENSMUSG00000015950	Ncf1	NCF-47K|NOXO2|Ncf-1|p47-phox|p47<phox>|p47phox	neutrophil cytosolic factor 1	protein-coding
12012	chr5	122145427	122145846	+	0	NA	Intergenic	Intergenic	-7574	NM_183307	330188	Mm.386907	NM_183307	ENSMUSG00000043036	Ccdc63	4921511C16Rik	coiled-coil domain containing 63	protein-coding
465	chr1	127868531	127869172	+	0	NA	promoter-TSS (NM_178690)	promoter-TSS (NM_178690)	78	NM_178690	226407	Mm.489713	NM_178690	ENSMUSG00000036104	Rab3gap1	1700003B17Rik|4732493F09Rik|AL117896|Rab3gap|p130	RAB3 GTPase activating protein subunit 1	protein-coding
13512	chr7	27259513	27260071	+	0	NA	intron (NM_010950, intron 1 of 9)	intron (NM_010950, intron 1 of 9)	1031	NM_010950	18223	Mm.458153	NM_010950	ENSMUSG00000063160	Numbl	nbl	numb-like	protein-coding
9023	chr2	128154462	128154712	+	0	NA	intron (NM_207681, intron 4 of 4)	intron (NM_207681, intron 4 of 4)	27012	NM_001284410	12125	Mm.141083	NM_009754	ENSMUSG00000027381	Bcl2l11	1500006F24Rik|Bim|Bod|bcl2-L-11	BCL2-like 11 (apoptosis facilitator)	protein-coding
3305	chr11	119933285	119934901	+	0	NA	Intergenic	Intergenic	-8999	NM_130862	108100	Mm.197534	NM_130862	ENSMUSG00000025372	Baiap2	IRSp53|R75030	brain-specific angiogenesis inhibitor 1-associated protein 2	protein-coding
7803	chr19	6396117	6396489	+	0	NA	intron (NM_011224, intron 17 of 19)	B4|SINE|B4	-4280	NM_011242	19395	Mm.77017	NM_011242	ENSMUSG00000032946	Rasgrp2	CDC25L|CalDAG-GEFI|Caldaggef1	RAS, guanyl releasing protein 2	protein-coding
6106	chr16	30184597	30185124	+	0	NA	Intergenic	Intergenic	82672	NM_027904	71756	Mm.290614	NM_027904	ENSMUSG00000023176	Cpn2	1300018K11Rik	carboxypeptidase N, polypeptide 2	protein-coding
16467	chrX	52988043	52988479	+	0	NA	intron (NM_013556, intron 1 of 8)	CpG	183	NM_013556	15452	Mm.299381	NM_013556	ENSMUSG00000025630	Hprt	C81579|HPGRT|Hprt1	hypoxanthine guanine phosphoribosyl transferase	protein-coding
8063	chr19	43753023	43753533	+	0	NA	promoter-TSS (NM_144874)	promoter-TSS (NM_144874)	255	NM_025530	66388	Mm.20257	NM_025530	ENSMUSG00000025193	Cutc	2310039I18Rik|AI326282|CGI-32	cutC copper transporter	protein-coding
6428	chr17	12759006	12759768	+	0	NA	intron (NM_010515, intron 1 of 47)	intron (NM_010515, intron 1 of 47)	10319	NM_010515	16004	Mm.26553	NM_010515	ENSMUSG00000023830	Igf2r	AI661837|CD222|CI-MPR|M6P/IGF2R|Mpr300	insulin-like growth factor 2 receptor	protein-coding
276	chr1	75180022	75180266	+	0	NA	TTS (NM_001288612)	TTS (NM_001288612)	248	NM_023732	74104	Mm.28663	NM_023732	ENSMUSG00000026198	Abcb6	1200005B17Rik	ATP-binding cassette, sub-family B (MDR/TAP), member 6	protein-coding
10335	chr4	41303887	41304169	+	0	NA	intron (NM_026893, intron 2 of 8)	intron (NM_026893, intron 2 of 8)	10873	NM_026893	68970	Mm.28891	NM_026893	ENSMUSG00000028436	Dcaf12	1500001L20Rik|5830424K06Rik|AA420338|AI851081|Wdr40a	DDB1 and CUL4 associated factor 12	protein-coding
421	chr1	95664453	95664875	+	0	NA	intron (NM_001159745, intron 1 of 3)	intron (NM_001159745, intron 1 of 3)	2930	NM_001159745	20452	Mm.306228	NM_009183	ENSMUSG00000040710	St8sia4	PST|PST-1|SIAT8-D|ST8SiaIV|Siat8d	ST8 alpha-N-acetyl-neuraminide alpha-2,8-sialyltransferase 4	protein-coding
6176	chr16	37539481	37540370	+	0	NA	promoter-TSS (NM_028812)	promoter-TSS (NM_028812)	31	NM_001042499	67657	Mm.28158	NM_026297	ENSMUSG00000022827	Rabl3	4930553C05Rik|AA958834	RAB, member RAS oncogene family-like 3	protein-coding
3410	chr12	11265499	11266543	+	0	NA	promoter-TSS (NM_177331)	promoter-TSS (NM_177331)	135	NM_025695	67241	Mm.173953	NM_025695	ENSMUSG00000020608	Smc6	2810489L22Rik|3830418C19Rik|AA990493|AU018782|AW742439|SMC-6|Smc6l1|mKIAA4103	structural maintenance of chromosomes 6	protein-coding
893	chr10	7662690	7663936	+	0	NA	promoter-TSS (NR_030698)	promoter-TSS (NR_030698)	-58	NR_030698	320642	Mm.398806	NR_030698		A630066F11Rik	-	RIKEN cDNA A630066F11 gene	ncRNA
12272	chr5	137600242	137601428	+	0	NA	promoter-TSS (NM_001254762)	promoter-TSS (NM_001254762)	-127	NM_001254762	68929	Mm.41355	NM_030037	ENSMUSG00000037221	Mospd3	1190005J19Rik|5133401H10Rik|Gtig2|R124	motile sperm domain containing 3	protein-coding
15247	chr8	119428573	119428920	+	0	NA	Intergenic	Intergenic	-8416	NM_027950	71839	Mm.272357	NM_027950	ENSMUSG00000074063	Osgin1	1700012B18Rik|Okl38	oxidative stress induced growth inhibitor 1	protein-coding
2987	chr11	105589270	105590147	+	0	NA	promoter-TSS (NM_181071)	promoter-TSS (NM_181071)	-278	NM_181071	77097	Mm.22501	NM_175492	ENSMUSG00000053580	Tanc2	3526402J09Rik|5730590C14Rik	tetratricopeptide repeat, ankyrin repeat and coiled-coil containing 2	protein-coding
16185	chr9	108853891	108854879	+	0	NA	5' UTR (NM_134420, exon 1 of 18)	5' UTR (NM_134420, exon 1 of 18)	342	NM_134420	171429	Mm.45201	NM_134420	ENSMUSG00000023259	Slc26a6	B930010B04Rik|CFEX|Pat-1|Pat1	solute carrier family 26, member 6	protein-coding
7762	chr19	5794805	5795016	+	0	NA	TTS (NR_002847)	TTS (NR_002847)	1071	NR_144621	109146451		NR_144621		Mascrna	-	Malat1-associated small cytoplasmic RNA	scRNA
10514	chr4	86746376	86746631	+	0	NA	Intergenic	Intergenic	-2052	NM_184088	329877	Mm.273718	NM_184088	ENSMUSG00000038024	Dennd4c	1700065A05Rik|AA420392	DENN/MADD domain containing 4C	protein-coding
6595	chr17	27780360	27780577	+	0	NA	intron (NM_001033279, intron 3 of 4)	intron (NM_001033279, intron 3 of 4)	40074	NM_001033279	224647	Mm.196577	NM_001033279	ENSMUSG00000056692	Ilrun	AU020189|C030010A15|C80239|D17Wsu92e	inflammation and lipid regulator with UBA-like and NBR1-like domains	protein-coding
8652	chr2	37451866	37452786	+	0	NA	promoter-TSS (NM_001033960)	promoter-TSS (NM_001033960)	72	NM_001033960	227800	Mm.383192	NM_146121	ENSMUSG00000035437	Rabgap1	Gapcena|mKIAA4104	RAB GTPase activating protein 1	protein-coding
4433	chr13	95374737	95375691	+	0	NA	5' UTR (NM_025630, exon 1 of 14)	5' UTR (NM_025630, exon 1 of 14)	143	NM_025630	66549	Mm.36785	NM_025630	ENSMUSG00000021681	Aggf1	2010009L17Rik|2310029P06Rik|AW112072|Peg3|VG5Q	angiogenic factor with G patch and FHA domains 1	protein-coding
1227	chr10	76345022	76345635	+	0	NA	promoter-TSS (NM_001081419)	promoter-TSS (NM_001081419)	-37	NM_001081419	64451	Mm.33183	NM_001081419	ENSMUSG00000020231	Dip2a	4931420H10Rik|AI426328|Dip2|Kiaa0184-hp|mKIAA0184	disco interacting protein 2 homolog A	protein-coding
11573	chr5	64496771	64497398	+	0	NA	Intergenic	Intergenic	20076	NR_045411	77382	Mm.366742	NR_045411	ENSMUSG00000105352	C030018K13Rik	-	RIKEN cDNA C030018K13 gene	ncRNA
9127	chr2	152331989	152332962	+	0	NA	promoter-TSS (NM_001083921)	promoter-TSS (NM_001083921)	-50	NM_001355282	24105	Mm.182145	NM_019705	ENSMUSG00000027466	Rbck1	AL033326|HOIL-1|HOIL-1L|UIP28|Ubce7ip3	RanBP-type and C3HC4-type zinc finger containing 1	protein-coding
3803	chr12	101017622	101018779	+	0	NA	intron (NM_026681, intron 3 of 29)	intron (NM_026681, intron 3 of 29)	3568	NR_035421	100316805		NR_035421	ENSMUSG00000080575	Mir1190	Mirn1190|mmu-mir-1190	microRNA 1190	ncRNA
886	chr10	5384207	5384558	+	0	NA	intron (NM_001347711, intron 13 of 145)	intron (NM_001347711, intron 13 of 145)	103932	NM_001347711	64009	Mm.331626	NM_022027	ENSMUSG00000096054	Syne1	8B|A330049M09Rik|BE692247|C130039F11Rik|CPG2|KASH1|Myne1|mKIAA1756|myne-1	spectrin repeat containing, nuclear envelope 1	protein-coding
16189	chr9	109050455	109053504	+	0	NA	promoter-TSS (NM_001357934)	promoter-TSS (NM_001357934)	822	NM_001357940	66940	Mm.196533	NM_025858	ENSMUSG00000025647	Shisa5	2310008D10Rik|6430628I05Rik|Scotin|mShisa5	shisa family member 5	protein-coding
10219	chr4	6191025	6191460	+	0	NA	intron (NM_026534, intron 1 of 7)	CpG	137	NM_026534	68053	Mm.404043	NM_026534	ENSMUSG00000028243	Ubxn2b	3110003A22Rik|6430407D20Rik|AI451665|p37	UBX domain protein 2B	protein-coding
5455	chr15	78931437	78932050	+	0	NA	Intergenic	Intergenic	-3190	NM_133800	97961	Mm.157216	NM_133800	ENSMUSG00000033099	Nol12	C78541|Nop25	nucleolar protein 12	protein-coding
4580	chr14	20082687	20083621	+	0	NA	promoter-TSS (NM_026209)	promoter-TSS (NM_026209)	18	NM_026209	67509	Mm.292423	NM_026209	ENSMUSG00000045107	Saysd1	1810063B07Rik|4930488P03Rik	SAYSVFN motif domain containing 1	protein-coding
11363	chr5	8622266	8623431	+	0	NA	5' UTR (NM_198620, exon 1 of 10)	5' UTR (NM_198620, exon 1 of 10)	104	NM_001347311	242819	Mm.332192	NM_198620	ENSMUSG00000040570	Rundc3b	Gm440	RUN domain containing 3B	protein-coding
4633	chr14	26668656	26670112	+	0	NA	TTS (NR_106132)	TTS (NR_106132)	224	NR_106132	102465773		NR_106132	ENSMUSG00000098751	Mir7672	Gm27314|mmu-mir-7672	microRNA 7672	ncRNA
5069	chr15	6601559	6601800	+	0	NA	intron (NM_011815, intron 1 of 17)	intron (NM_011815, intron 1 of 17)	21832	NM_001278269	23880	Mm.170905	NM_011815	ENSMUSG00000022148	Fyb	ADAP|B630013F22Rik|FYB-120/130|Fyb1|Slap130|p120/130|p120/p130	FYN binding protein	protein-coding
9285	chr2	165034431	165035133	+	0	NA	promoter-TSS (NM_144892)	promoter-TSS (NM_144892)	-3	NM_144892	228869	Mm.233080	NM_144892	ENSMUSG00000039804	Ncoa5	CIA	nuclear receptor coactivator 5	protein-coding
1953	chr11	30771801	30772225	+	0	NA	exon (NM_134013, exon 1 of 47)	exon (NM_134013, exon 1 of 47)	238	NM_134013	103554	Mm.240066	NM_134013	ENSMUSG00000040850	Psme4	AA409398|AU041366|TEMO|mKIAA0077	proteasome (prosome, macropain) activator subunit 4	protein-coding
11533	chr5	38479942	38480302	+	0	NA	exon (NM_001102414, exon 1 of 12)	exon (NM_001102414, exon 1 of 12)	184	NM_001102415	117591	Mm.260137	NM_145559	ENSMUSG00000005107	Slc2a9	Glut9|SLC2A9B|SLC2a9A	solute carrier family 2 (facilitated glucose transporter), member 9	protein-coding
1210	chr10	75559876	75560697	+	0	NA	promoter-TSS (NM_198860)	promoter-TSS (NM_198860)	44	NM_198860	192734	Mm.259320	NM_198860	ENSMUSG00000046807	Lrrc75b	AI646023|Fam211b	leucine rich repeat containing 75B	protein-coding
3309	chr11	120086574	120087060	+	0	NA	promoter-TSS (NM_009734)	promoter-TSS (NM_009734)	10	NM_009734	12009	Mm.2556	NM_009734	ENSMUSG00000039781	Cep131	AZ1|Azi|Azi1	centrosomal protein 131	protein-coding
10268	chr4	26346514	26347011	+	0	NA	promoter-TSS (NM_172865)	promoter-TSS (NM_172865)	-110	NM_172865	242362	Mm.245602	NM_172865	ENSMUSG00000040520	Manea	4932703L02Rik	mannosidase, endo-alpha	protein-coding
16585	chrX	150812824	150813659	+	0	NA	promoter-TSS (NM_001358568)	promoter-TSS (NM_001358568)	-239	NM_001358566	80884	Mm.22575	NM_030700	ENSMUSG00000025268	Maged2	4833439A22Rik|Mage-d2|ORF1	melanoma antigen, family D, 2	protein-coding
1101	chr10	59879279	59879928	+	0	NA	promoter-TSS (NM_019965)	promoter-TSS (NM_019965)	12	NM_019965	56709	Mm.103610	NM_019965	ENSMUSG00000020109	Dnajb12	Dj10|mDj10	DnaJ heat shock protein family (Hsp40) member B12	protein-coding
6232	chr16	56716537	56717714	+	0	NA	intron (NM_001357126, intron 1 of 8)	CpG	325	NM_001357124	21787	Mm.425970	NM_019678	ENSMUSG00000022757	Tfg	AI173908	Trk-fused gene	protein-coding
15636	chr9	41950858	41951395	+	0	NA	Intergenic	Intergenic	126087	NM_001357261	20660	Mm.121920	NM_011436	ENSMUSG00000049313	Sorl1	2900010L19Rik|AI596264|AW261561|LR11|SorLA|gp250|mSorLA	sortilin-related receptor, LDLR class A repeats-containing	protein-coding
7301	chr18	10181314	10182574	+	0	NA	promoter-TSS (NM_009071)	promoter-TSS (NM_009071)	-152	NM_009071	19877	Mm.6710	NM_009071	ENSMUSG00000024290	Rock1	1110055K06Rik|Rock-I	Rho-associated coiled-coil containing protein kinase 1	protein-coding
7984	chr19	31210531	31210823	+	0	NA	intron (NM_001013833, intron 3 of 17)	intron (NM_001013833, intron 3 of 17)	5719	NR_002849	78103	Mm.445198	NR_002849		8430431K14Rik	-	RIKEN cDNA 8430431K14 gene	ncRNA
9777	chr3	89186956	89188953	+	0	NA	intron (NM_001355765, intron 8 of 10)	intron (NM_001355765, intron 8 of 10)	4811	NM_001355765	68521	Mm.274708	NM_001014995	ENSMUSG00000032657	Fam189b	1110013L07Rik	family with sequence similarity 189, member B	protein-coding
8288	chr2	11657604	11657885	+	0	NA	intron (NM_008367, intron 1 of 7)	intron (NM_008367, intron 1 of 7)	14952	NM_008367	16184	Mm.915	NM_008367	ENSMUSG00000026770	Il2ra	CD25|Il2r|Ly-43	interleukin 2 receptor, alpha chain	protein-coding
9420	chr2	173036482	173037440	+	0	NA	Intergenic	Intergenic	15059	NM_019547	56190	Mm.485782	NM_019547	ENSMUSG00000027510	Rbm38	Rnpc1|Seb4|Seb4l	RNA binding motif protein 38	protein-coding
5740	chr15	97842040	97842818	+	0	NA	intron (NM_001204280, intron 1 of 21)	intron (NM_001204280, intron 1 of 21)	2073	NM_001204279	56233	Mm.384027	NM_019572	ENSMUSG00000022475	Hdac7	5830434K02Rik|HD7|HD7a|Hdac7a|mFLJ00062	histone deacetylase 7	protein-coding
15625	chr9	40996988	40997357	+	0	NA	intron (NM_019465, intron 1 of 9)	intron (NM_019465, intron 1 of 9)	7456	NM_019465	54698	Mm.42791	NM_019465	ENSMUSG00000032021	Crtam	-	cytotoxic and regulatory T cell molecule	protein-coding
5668	chr15	89127991	89129101	+	0	NA	non-coding (NR_028449, exon 1 of 19)	non-coding (NR_028449, exon 1 of 19)	154	NR_028449	170787	Mm.203954	NM_199198	ENSMUSG00000062906	Hdac10	AW548891|Hd10	histone deacetylase 10	protein-coding
3710	chr12	85279975	85280717	+	0	NA	promoter-TSS (NM_025421)	promoter-TSS (NM_025421)	89	NM_025421	66204	Mm.311985	NM_025421	ENSMUSG00000008822	Acyp1	1110039O14Rik|AI325944	acylphosphatase 1, erythrocyte (common) type	protein-coding
5527	chr15	80590359	80591333	+	0	NA	intron (NM_001289442, intron 1 of 7)	intron (NM_001289442, intron 1 of 7)	18249	NM_001289442	17444	Mm.12947	NM_010815	ENSMUSG00000042351	Grap2	GRAP-2|GRB2L|GRBLG|GRID|Gads|GrbX|Grf40|GrpL|Mona|P38	GRB2-related adaptor protein 2	protein-coding
14284	chr7	126377195	126378129	+	0	NA	non-coding (NR_045537, exon 1 of 13)	non-coding (NR_045537, exon 1 of 13)	272	NR_045537	73658	Mm.11112	NM_023712	ENSMUSG00000030741	Spns1	2210013K02Rik|Spin1|Spinl	spinster homolog 1	protein-coding
15130	chr8	105965740	105966741	+	0	NA	promoter-TSS (NM_001253804)	promoter-TSS (NM_001253804)	-125	NR_045594	20498	Mm.292447	NM_009195	ENSMUSG00000017765	Slc12a4	AW546649|KCC1|RBCKCC1	solute carrier family 12, member 4	protein-coding
8573	chr2	32543375	32543750	+	0	NA	intron (NM_153560, intron 1 of 10)	intron (NM_153560, intron 1 of 10)	8203	NM_153560	98952	Mm.4065	NM_153560	ENSMUSG00000039157	Fam102a	AI426465|C230093N12Rik|Eeig1	family with sequence similarity 102, member A	protein-coding
14793	chr8	70608435	70612128	+	0	NA	Intergenic	Intergenic	-1967	NM_133772	76900	Mm.6667	NM_133772	ENSMUSG00000070003	Ssbp4	1210002E11Rik|AW743380|Sspb4	single stranded DNA binding protein 4	protein-coding
12933	chr6	108570521	108571459	+	0	NA	Intergenic	Intergenic	52177	NR_040757	75394	Mm.395061	NR_040757	ENSMUSG00000087341	0610040F04Rik	-	RIKEN cDNA 0610040F04 gene	ncRNA
13438	chr7	24467798	24468689	+	0	NA	intron (NM_011113, intron 3 of 6)	intron (NM_011113, intron 3 of 6)	5760	NM_011113	18793	Mm.1359	NM_011113	ENSMUSG00000046223	Plaur	Cd87|u-PAR|uPAR	plasminogen activator, urokinase receptor	protein-coding
4927	chr14	74731920	74732739	+	0	NA	promoter-TSS (NM_001285423)	promoter-TSS (NM_001285423)	32	NM_001285423	13885	Mm.38055	NM_016903	ENSMUSG00000021996	Esd	Es-10|Es10|FGH|sid478	esterase D/formylglutathione hydrolase	protein-coding
14314	chr7	126861525	126863092	+	0	NA	promoter-TSS (NM_153580)	promoter-TSS (NM_153580)	336	NM_172746	233876	Mm.363427	NM_172746	ENSMUSG00000042606	Hirip3	B130036O03|C86302	HIRA interacting protein 3	protein-coding
14176	chr7	112225610	112226071	+	0	NA	promoter-TSS (NM_177282)	promoter-TSS (NM_177282)	4	NM_001193305	320878	Mm.52312	NM_177282	ENSMUSG00000038244	Mical2	5330438E18Rik|9530064J02|MICAL-2|mKIAA0750	microtubule associated monooxygenase, calponin and LIM domain containing 2	protein-coding
8663	chr2	39190065	39191140	+	0	NA	exon (NM_178778, exon 1 of 18)	exon (NM_178778, exon 1 of 18)	128	NM_178778	320271	Mm.204836	NM_178778	ENSMUSG00000035236	Scai	9330112M16|A930041I02Rik|AI662729	suppressor of cancer cell invasion	protein-coding
3092	chr11	114675250	114675575	+	0	NA	promoter-TSS (NM_053273)	promoter-TSS (NM_053273)	-56	NM_053273	117160	Mm.271934	NM_053273	ENSMUSG00000034714	Ttyh2	1110001A03Rik	tweety family member 2	protein-coding
9629	chr3	52643897	52644362	+	0	NA	Intergenic	Intergenic	-95595	NR_038079	329639	Mm.131245	NR_038079	ENSMUSG00000102785	Gm2447	100039832|A530017F20	predicted gene 2447	ncRNA
4208	chr13	49242481	49244067	+	0	NA	intron (NM_028340, intron 1 of 4)	intron (NM_028340, intron 1 of 4)	5020	NM_025491	66329	Mm.34308	NM_025491	ENSMUSG00000021384	Susd3	1700017I11Rik|2810440J20Rik	sushi domain containing 3	protein-coding
9802	chr3	89863555	89864659	+	0	NA	Intergenic	Intergenic	32737	NM_172530	214547	Mm.225	NM_172530	ENSMUSG00000046280	She	9430022A14	src homology 2 domain-containing transforming protein E	protein-coding
12140	chr5	125389099	125390280	+	0	NA	intron (NM_019639, intron 1 of 1)	CpG	328	NM_019639	22190	Mm.331	NM_019639	ENSMUSG00000008348	Ubc	2700054O04Rik|AI194771|Rps27a|TI-225|Uba52|Ubb	ubiquitin C	protein-coding
5023	chr14	121290979	121291199	+	0	NA	intron (NM_145465, intron 10 of 10)	RSINE1|SINE|B4	42383	NR_155502	320268	Mm.435974	NR_155502		B930095G15Rik	-	RIKEN cDNA B930095G15 gene	ncRNA
8791	chr2	90846726	90847618	+	0	NA	promoter-TSS (NM_001317241)	promoter-TSS (NM_001317241)	17	NM_001317241	56428	Mm.28023	NM_019758	ENSMUSG00000027282	Mtch2	2310034D24Rik|4930539J07Rik|HSPC032	mitochondrial carrier 2	protein-coding
7624	chr18	82529354	82529604	+	0	NA	intron (NM_001025245, intron 3 of 3)	intron (NM_001025245, intron 3 of 3)	-24984	NM_001025255	17196	Mm.252063	NM_010777	ENSMUSG00000041607	Mbp	C76307|Hmbpr|R75289|golli-mbp|jve|mld|shi	myelin basic protein	protein-coding
15025	chr8	88290064	88290513	+	0	NA	intron (NM_001037723, intron 1 of 27)	intron (NM_001037723, intron 1 of 27)	1222	NM_001037723	11513	Mm.288206	NM_007406	ENSMUSG00000031659	Adcy7	AA407758	adenylate cyclase 7	protein-coding
4548	chr14	8098130	8098499	+	0	NA	5' UTR (NM_178279, exon 1 of 19)	5' UTR (NM_178279, exon 1 of 19)	103	NM_001360315	218699	Mm.29515	NM_145458	ENSMUSG00000033885	Pxk	C230080L11Rik|D14Ertd813e|Monaka|Slob	PX domain containing serine/threonine kinase	protein-coding
3328	chr11	120572170	120574020	+	0	NA	5' UTR (NM_011032, exon 1 of 11)	5' UTR (NM_011032, exon 1 of 11)	158	NM_011032	18453	Mm.16660	NM_011032	ENSMUSG00000025130	P4hb	ERp59|PDI|Pdia1|Thbp	prolyl 4-hydroxylase, beta polypeptide	protein-coding
2953	chr11	103132124	103133740	+	0	NA	promoter-TSS (NM_027658)	promoter-TSS (NM_027658)	-407	NM_001130516	71059	Mm.273871	NM_027658	ENSMUSG00000043372	Hexim2	4933402L21Rik	hexamethylene bis-acetamide inducible 2	protein-coding
1325	chr10	80163092	80163529	+	0	NA	intron (NR_038088, intron 1 of 4)	intron (NR_038088, intron 1 of 4)	-4529	NR_152857	12696	Mm.17898	NM_007705	ENSMUSG00000045193	Cirbp	Cirp|R74941	cold inducible RNA binding protein	protein-coding
1682	chr10	122758054	122758699	+	0	NA	intron (NM_001110218, intron 1 of 9)	intron (NM_001110218, intron 1 of 9)	79061	NR_106182	102466884		NR_106182	ENSMUSG00000099225	Mir8104	Gm27380|mmu-mir-8104	microRNA 8104	ncRNA
7845	chr19	8712972	8714116	+	0	NA	exon (NM_008577, exon 1 of 9)	exon (NM_008577, exon 1 of 9)	353	NM_008577	17254	Mm.4114	NM_008577	ENSMUSG00000010095	Slc3a2	4F2|4F2HC|AI314110|Cd98|Ly-10|Ly-m10|Ly10|Mdu1|Mgp-2hc|NACAE	solute carrier family 3 (activators of dibasic and neutral amino acid transport), member 2	protein-coding
12728	chr6	71372655	71373570	+	0	NA	promoter-TSS (NM_009857)	promoter-TSS (NM_009857)	-315	NM_009857	12525	Mm.1858	NM_009857	ENSMUSG00000053977	Cd8a	BB154331|Ly-2|Ly-35|Ly-B|Lyt-2	CD8 antigen, alpha chain	protein-coding
1812	chr11	4286395	4286853	+	0	NA	Intergenic	Intergenic	19828	NM_001039537	16878	Mm.4964	NM_008501	ENSMUSG00000034394	Lif	-	leukemia inhibitory factor	protein-coding
7592	chr18	80206449	80207581	+	0	NA	5' UTR (NM_178604, exon 1 of 4)	5' UTR (NM_178604, exon 1 of 4)	148	NM_001042408	27366	Mm.172411	NM_025299	ENSMUSG00000057130	Txnl4a	D18Wsu98e|Dim1|Gm16286|Txnl4|U5-15kD|U5-15kDa	thioredoxin-like 4A	protein-coding
5715	chr15	97342881	97343449	+	0	NA	intron (NM_172293, intron 3 of 5)	MTD|LTR|ERVL-MaLR	-95878	NM_178114	105827	Mm.24005	NM_178114	ENSMUSG00000048218	Amigo2	AI415330|AMIGO-2|AW208913|Ali1	adhesion molecule with Ig like domain 2	protein-coding
15288	chr8	121108059	121108698	+	0	NA	promoter-TSS (NM_001166482)	promoter-TSS (NM_001166482)	1	NM_172761	234814	Mm.31690	NM_172761	ENSMUSG00000031816	Mthfsd	AW049977|BC052066|C920004D05	methenyltetrahydrofolate synthetase domain containing	protein-coding
11556	chr5	58579730	58580003	+	0	NA	Intergenic	IAP1-MM_I-int|LTR|ERVK	-126868	NR_046190	78163	Mm.243828	NR_046190	ENSMUSG00000105234	4930459L07Rik	-	RIKEN cDNA 4930459L07 gene	ncRNA
16113	chr9	106821674	106822877	+	0	NA	intron (NM_001015507, intron 1 of 22)	CpG	299	NM_001015507	321006	Mm.440089	NM_001015507	ENSMUSG00000040325	Dcaf1	AI447437|B930007L02Rik|Vprbp|mKIAA0800	DDB1 and CUL4 associated factor 1	protein-coding
2830	chr11	98927816	98928180	+	0	NA	Intergenic	Intergenic	-9698	NM_009024	19401	Mm.439744	NM_009024	ENSMUSG00000037992	Rara	Nr1b1|RAR|RARalpha1	retinoic acid receptor, alpha	protein-coding
4578	chr14	19993719	19994041	+	0	NA	Intergenic	Intergenic	-16631	NM_001038637	14702	Mm.41737	NM_010315	ENSMUSG00000043004	Gng2	-	guanine nucleotide binding protein (G protein), gamma 2	protein-coding
10121	chr3	131156003	131156842	+	0	NA	intron (NM_001276403, intron 3 of 11)	intron (NM_001276403, intron 3 of 11)	43631	NM_001276403	16842	Mm.255219	NM_010703	ENSMUSG00000027985	Lef1	3000002B05|AI451430|Lef-1	lymphoid enhancer binding factor 1	protein-coding
2175	chr11	57962261	57962992	+	0	NA	Intergenic	Intergenic	-46438	NM_028451	73158	Mm.248843	NM_028451	ENSMUSG00000037331	Larp1	1810024J12Rik|3110040D16Rik|Larp|mKIAA0731	La ribonucleoprotein domain family, member 1	protein-coding
8036	chr19	41016169	41016493	+	0	NA	Intergenic	Intergenic	-4653	NR_155302	100861913	Mm.35204	NR_155302		C330026H20Rik	-	RIKEN cDNA C330026H20 gene	ncRNA
223	chr1	59602537	59602877	+	0	NA	intron (NM_001013771, intron 12 of 19)	intron (NM_001013771, intron 12 of 19)	68127	NM_009460	22218	Mm.362118	NM_009460	ENSMUSG00000026021	Sumo1	GMP1|PIC1|SENTRIN|SMT3|SMT3H3|SMTP3|SUMO-1|Smt3C|Ubl1	small ubiquitin-like modifier 1	protein-coding
18	chr1	13373930	13374817	+	0	NA	promoter-TSS (NM_008678)	promoter-TSS (NM_008678)	-290	NM_008678	17978	Mm.2537	NM_008678	ENSMUSG00000005886	Ncoa2	D1Ertd433e|GRIP-1|Grip1|KAT13C|NCoA-2|SRC-2|TIF2|bHLHe75	nuclear receptor coactivator 2	protein-coding
15624	chr9	40994279	40994553	+	0	NA	intron (NM_019465, intron 2 of 9)	intron (NM_019465, intron 2 of 9)	10212	NM_019465	54698	Mm.42791	NM_019465	ENSMUSG00000032021	Crtam	-	cytotoxic and regulatory T cell molecule	protein-coding
16022	chr9	90242899	90243132	+	0	NA	intron (NM_194334, intron 2 of 12)	intron (NM_194334, intron 2 of 12)	27754	NM_194334	67016	Mm.335347	NM_194334	ENSMUSG00000037410	Tbc1d2b	1810061M12Rik|AI480956|AV021536|AV023399|AW491493|mKIAA1055	TBC1 domain family, member 2B	protein-coding
16424	chrX	35888151	35888631	+	0	NA	promoter-TSS (NM_001009947)	promoter-TSS (NM_001009947)	-441	NM_001009947	75974	Mm.32873	NM_177745	ENSMUSG00000031093	Dock11	5033414A21Rik|8030476J24|Zizimin2|sph238	dedicator of cytokinesis 11	protein-coding
11096	chr4	139352096	139352670	+	0	NA	promoter-TSS (NM_001039200)	promoter-TSS (NM_001039200)	193	NM_001356476	69902	Mm.27871	NM_023536	ENSMUSG00000028741	Mrto4	2610012O22Rik|Mg684|Mrt4	mRNA turnover 4, ribosome maturation factor	protein-coding
11473	chr5	33520809	33521284	+	0	NA	Intergenic	Intergenic	-86956	NM_011320	672284		NM_011320	ENSMUSG00000029112	Nkx1-1	Nkx-1.1|Sax2	NK1 homeobox 1	protein-coding
15289	chr8	121573503	121573802	+	0	NA	intron (NM_133765, intron 1 of 8)	intron (NM_133765, intron 1 of 8)	5154	NM_133765	76454	Mm.24829	NM_133765	ENSMUSG00000052934	Fbxo31	1110003O08Rik|2310046N15Rik|Fbx14|Fbxo14	F-box protein 31	protein-coding
409	chr1	92933990	92934957	+	0	NA	promoter-TSS (NM_011796)	promoter-TSS (NM_011796)	65	NM_011796	23830	Mm.294315	NM_011796	ENSMUSG00000026270	Capn10	AW049679|Capn8|mKIAA1845	calpain 10	protein-coding
13585	chr7	29238038	29238785	+	0	NA	promoter-TSS (NM_001110201)	promoter-TSS (NM_001110201)	-46	NM_001357666	77254	Mm.36699	NM_029887	ENSMUSG00000030588	Yif1b	9430029K10Rik|Yip1b	Yip1 interacting factor homolog B (S. cerevisiae)	protein-coding
10320	chr4	40757398	40758249	+	0	NA	promoter-TSS (NM_021535)	promoter-TSS (NM_021535)	62	NM_021535	74255	Mm.289929	NM_021535	ENSMUSG00000028409	Smu1	2600001O03Rik|2610203K23Rik|AB044414|AI845086|AW556129|Bwd	smu-1 suppressor of mec-8 and unc-52 homolog (C. elegans)	protein-coding
7067	chr17	56884542	56885258	+	0	NA	exon (NM_030141, exon 11 of 14)	exon (NM_030141, exon 11 of 14)	9267	NM_030141	78625	Mm.160106	NM_030141	ENSMUSG00000024209	1700061G19Rik	1700026H02|AI507598	RIKEN cDNA 1700061G19 gene	protein-coding
5477	chr15	79658935	79659166	+	0	NA	promoter-TSS (NM_029407)	promoter-TSS (NM_029407)	-94	NM_029407	75729	Mm.78946	NM_029407	ENSMUSG00000042564	Fam227a	4933432B09Rik	family with sequence similarity 227, member A	protein-coding
12445	chr5	147323018	147323744	+	0	NA	promoter-TSS (NM_001039678)	promoter-TSS (NM_001039678)	-941	NM_001039678	231903	Mm.291286	NM_001039678	ENSMUSG00000075543	Urad	EG231903|Prhoxnb	ureidoimidazoline (2-oxo-4-hydroxy-4-carboxy-5) decarboxylase	protein-coding
4080	chr13	24414997	24416409	+	0	NA	intron (NM_007717, intron 1 of 15)	intron (NM_007717, intron 1 of 15)	581	NM_001284520	12763	Mm.8396	NM_007717	ENSMUSG00000016756	Cmah	-	cytidine monophospho-N-acetylneuraminic acid hydroxylase	protein-coding
14253	chr7	125581079	125582019	+	0	NA	Intergenic	Intergenic	-21880	NM_021887	60504	Mm.155643	NM_021887	ENSMUSG00000030745	Il21r	NILR	interleukin 21 receptor	protein-coding
16569	chrX	136976651	136977110	+	0	NA	promoter-TSS (NM_207267)	promoter-TSS (NM_207267)	-6	NM_001081983	666244	Mm.381904	NM_001081983	ENSMUSG00000089768	Tmsb15b1	Tm15b	thymosin beta 15b1	protein-coding
15245	chr8	119422100	119422764	+	0	NA	Intergenic	Intergenic	-14730	NM_027950	71839	Mm.272357	NM_027950	ENSMUSG00000074063	Osgin1	1700012B18Rik|Okl38	oxidative stress induced growth inhibitor 1	protein-coding
1620	chr10	117651953	117652306	+	0	NA	intron (NM_027468, intron 2 of 8)	intron (NM_027468, intron 2 of 8)	22629	NM_027468	70574	Mm.339332	NM_027468	ENSMUSG00000020183	Cpm	1110060I01Rik|5730456K23Rik|AA589379|E030045M14Rik	carboxypeptidase M	protein-coding
9877	chr3	95986217	95986483	+	0	NA	intron (NR_045872, intron 2 of 2)	intron (NR_045872, intron 2 of 2)	840	NR_045872	668224	Mm.357766	NR_045872		Gm9054	EG668224	predicted gene 9054	ncRNA
1185	chr10	68541545	68541787	+	0	NA	intron (NM_028491, intron 1 of 7)	intron (NM_028491, intron 1 of 7)	209	NM_028491	73287	Mm.141830	NM_028491	ENSMUSG00000019945	Cabcoco1	1700040L02Rik	ciliary associated calcium binding coiled-coil 1	protein-coding
1467	chr10	81604525	81605167	+	0	NA	Intergenic	(CA)n|Simple_repeat|Simple_repeat	-1462	NR_030677	268319	Mm.131825	NM_001033363	ENSMUSG00000074862	BC025920	-	zinc finger protein pseudogene	pseudo
14998	chr8	84989924	84991061	+	0	NA	promoter-TSS (NM_001167991)	promoter-TSS (NM_001167991)	-103	NM_001167991	170833	Mm.247775	NM_133255	ENSMUSG00000052566	Hook2	A630054I03Rik|mHK2	hook microtubule tethering protein 2	protein-coding
7743	chr19	5529467	5529919	+	0	NA	Intergenic	Intergenic	-19176	NM_001362042	225861	Mm.20071	NM_001024560	ENSMUSG00000056185	Snx32	B930037P14Rik|Snx6b	sorting nexin 32	protein-coding
11529	chr5	37050514	37051707	+	0	NA	intron (NM_178394, intron 1 of 12)	intron (NM_178394, intron 1 of 12)	253	NM_178394	76071	Mm.85280	NM_178394	ENSMUSG00000063646	Jakmip1	5830437M04Rik|C330021K24Rik|Gababrbp|Marlin-1	janus kinase and microtubule interacting protein 1	protein-coding
8358	chr2	25271871	25273001	+	0	NA	promoter-TSS (NM_023464)	promoter-TSS (NM_023464)	-18	NM_023464	68475	Mm.21444	NM_023464	ENSMUSG00000026966	Ssna1	1110003H09Rik|1190004J23Rik|AA934184|N14|NA14	SS nuclear autoantigen 1	protein-coding
6982	chr17	47922725	47923046	+	0	NA	intron (NM_028767, intron 1 of 16)	intron (NM_028767, intron 1 of 16)	1747	NM_001110824	74123	Mm.240062	NM_028767	ENSMUSG00000023991	Foxp4	1200010K03Rik|2310007G05Rik|mFKHLA	forkhead box P4	protein-coding
13455	chr7	24929900	24930508	+	0	NA	Intergenic	Intergenic	25858	NM_001130152	16801	Mm.3181	NM_008488	ENSMUSG00000040940	Arhgef1	Lbcl2|Lsc	Rho guanine nucleotide exchange factor (GEF) 1	protein-coding
9541	chr3	20057476	20058098	+	0	NA	promoter-TSS (NM_009210)	promoter-TSS (NM_009210)	-24	NM_001355097	20585	Mm.209650	NM_009210	ENSMUSG00000002428	Hltf	AF010600|BC057116|P113|Smarca3|Snf2l3	helicase-like transcription factor	protein-coding
572	chr1	138136281	138136518	+	0	NA	intron (NM_001268286, intron 2 of 28)	intron (NM_001268286, intron 2 of 28)	38727	NM_001111316	19264	Mm.391573	NM_011210	ENSMUSG00000026395	Ptprc	B220|CD45R|Cd45|L-CA|Ly-5|Lyt-4|T200|loc	protein tyrosine phosphatase, receptor type, C	protein-coding
8976	chr2	122027911	122029222	+	0	NA	promoter-TSS (NM_144545)	promoter-TSS (NM_144545)	-14	NM_144545	78655	Mm.458184	NM_144545	ENSMUSG00000027236	Eif3j1	1810016I04Rik|2700079K05Rik|AA409117|AA409446|C78575|Eif3j|Eif3j-1|Eif3j-2|Eif3j2|Eif3s1|eIF-3-alpha-A|eIF-3-alpha-B|eIF3-alpha|eIF3-p35|eIF3j-A|eIF3j-B	eukaryotic translation initiation factor 3, subunit J1	protein-coding
3334	chr11	120624439	120625272	+	0	NA	promoter-TSS (NR_105901)	promoter-TSS (NR_105901)	21	NR_105901	102465565		NR_105901	ENSMUSG00000098282	Mir6936	Gm27574|mmu-mir-6936	microRNA 6936	ncRNA
4054	chr13	21944824	21945260	+	0	NA	promoter-TSS (NM_183014)	promoter-TSS (NM_183014)	-52	NM_183014	193452	Mm.187446	NM_183014	ENSMUSG00000006720	Zfp184	4930500C15Rik	zinc finger protein 184 (Kruppel-like)	protein-coding
9528	chr3	14533818	14534317	+	0	NA	intron (NM_001163580, intron 1 of 18)	CpG	279	NM_001163580	71710	Mm.257449	NM_028915	ENSMUSG00000027550	Lrrcc1	1200008A14Rik|4932441F23Rik|AI195358|AI447421	leucine rich repeat and coiled-coil domain containing 1	protein-coding
8748	chr2	72857281	72857569	+	0	NA	Intergenic	ORR1A4|LTR|ERVL-MaLR	-43708	NR_102349	76218	Mm.75260	NR_102348	ENSMUSG00000085427	6430710C18Rik	5033406J01Rik	RIKEN cDNA 6430710C18 gene	ncRNA
732	chr1	172520623	172521427	+	0	NA	promoter-TSS (NM_027972)	promoter-TSS (NM_027972)	-105	NM_027972	71870	Mm.78373	NM_027972	ENSMUSG00000026546	Cfap45	1700028D05Rik|Ccdc19|Nesg1	cilia and flagella associated protein 45	protein-coding
5337	chr15	76229153	76229767	+	0	NA	promoter-TSS (NM_201385)	promoter-TSS (NM_201385)	37	NM_201385	18810	Mm.234912	NM_011117	ENSMUSG00000022565	Plec	AA591047|AU042537|EBS1|PCN|PLTN|Plec1	plectin	protein-coding
14435	chr7	139949995	139950750	+	0	NA	Intergenic	Intergenic	6516	NM_009482	22286	Mm.10205	NM_009482	ENSMUSG00000047751	Utf1	AI505934	undifferentiated embryonic cell transcription factor 1	protein-coding
1425	chr10	81291184	81291404	+	0	NA	promoter-TSS (NM_013769)	promoter-TSS (NM_013769)	-27	NM_013769	27375	Mm.27984	NM_013769	ENSMUSG00000034917	Tjp3	-	tight junction protein 3	protein-coding
7689	chr19	4218441	4219224	+	0	NA	intron (NM_001310038, intron 2 of 3)	intron (NM_001310038, intron 2 of 3)	4443	NM_001310039	56708	Mm.347919	NM_019952	ENSMUSG00000040663	Clcf1	BSF-3|Bsf3|CLC|NNT-1	cardiotrophin-like cytokine factor 1	protein-coding
8607	chr2	33886623	33887966	+	0	NA	intron (NM_175184, intron 1 of 9)	CpG	652	NM_175184	72543	Mm.254914	NM_175184	ENSMUSG00000038740	Mvb12b	2610200O14Rik|2610528K11Rik|AI414895|Fam125b	multivesicular body subunit 12B	protein-coding
12141	chr5	125392874	125394490	+	0	NA	Intergenic	Intergenic	-3665	NM_019639	22190	Mm.331	NM_019639	ENSMUSG00000008348	Ubc	2700054O04Rik|AI194771|Rps27a|TI-225|Uba52|Ubb	ubiquitin C	protein-coding
10411	chr4	46527251	46528018	+	0	NA	intron (NM_029077, intron 2 of 5)	intron (NM_029077, intron 2 of 5)	-8267	NR_151695	105247126	Mm.477962	NR_151695		Gm16731	-	predicted gene, 16731	ncRNA
6508	chr17	24719626	24720557	+	0	NA	promoter-TSS (NM_008503)	promoter-TSS (NM_008503)	28	NM_008503	16898	Mm.157452	NM_008503	ENSMUSG00000044533	Rps2	Llrep3|S4	ribosomal protein S2	protein-coding
863	chr1	192136435	192138760	+	0	NA	intron (NM_001290278, intron 1 of 10)	CpG-848	443	NM_001290278	214742	Mm.207457	NM_144814	ENSMUSG00000037395	Rcor3	4921514E24Rik|C730034D20Rik|E130101E15Rik	REST corepressor 3	protein-coding
10288	chr4	32560390	32560933	+	0	NA	intron (NR_026843, intron 4 of 4)	intron (NR_026843, intron 4 of 4)	11001	NR_026843	414068	Mm.389550	NR_026843	ENSMUSG00000086150	Bach2os	-	BTB and CNC homology 2, opposite strand	ncRNA
9781	chr3	89227226	89228489	+	0	NA	promoter-TSS (NR_030579)	promoter-TSS (NR_030579)	-659	NR_030579	100124470		NR_030579	ENSMUSG00000076255	Mir92b	Mirn92b|mir-92b|mmu-mir-92b	microRNA 92b	ncRNA
293	chr1	80340234	80341408	+	0	NA	promoter-TSS (NM_001313728)	promoter-TSS (NM_001313728)	-131	NM_016716	26554	Mm.12665	NM_016716	ENSMUSG00000004364	Cul3	KIAA0617	cullin 3	protein-coding
10727	chr4	126046845	126047188	+	0	NA	promoter-TSS (NM_025544)	promoter-TSS (NM_025544)	88	NM_025544	66407	Mm.195628	NM_025544	ENSMUSG00000028861	Mrps15	1500003E24Rik|2410002B11Rik|Mprs15	mitochondrial ribosomal protein S15	protein-coding
10414	chr4	46601140	46602364	+	0	NA	intron (NM_001164804, intron 1 of 11)	CpG	177	NM_001164804	107684	Mm.416311	NM_178893	ENSMUSG00000028337	Coro2a	9030208C03Rik|AI563590|IR10	coronin, actin binding protein 2A	protein-coding
13411	chr7	19920902	19921431	+	0	NA	promoter-TSS (NM_027514)	promoter-TSS (NM_027514)	-23	NM_027514	52118	Mm.227506	NM_027514	ENSMUSG00000040511	Pvr	3830421F03Rik|CD155|D7Ertd458e|HVED|PVS|Taa1|Tage4|mE4|necl-5	poliovirus receptor	protein-coding
6814	chr17	35016860	35017261	+	0	NA	TTS (NM_011690)	TTS (NM_011690)	481	NM_138582	27762	Mm.56895	NM_138582	ENSMUSG00000007030	Vwa7	C6orf27|D17H6S56E-3|G7c|NG37	von Willebrand factor A domain containing 7	protein-coding
7052	chr17	56472592	56473322	+	0	NA	intron (NM_001252455, intron 1 of 27)	intron (NM_001252455, intron 1 of 27)	3523	NM_001252455	19280	Mm.258771	NM_011218	ENSMUSG00000013236	Ptprs	AL022616|PTP|PTP-NU3|PTPNU-3|PTPsigma|Ptpt9|R-PTP-S|RPTPsigma	protein tyrosine phosphatase, receptor type, S	protein-coding
9659	chr3	61002458	61002672	+	0	NA	promoter-TSS (NM_008772)	promoter-TSS (NM_008772)	-220	NM_008772	18441	Mm.281452	NM_008772	ENSMUSG00000027765	P2ry1	P2Y1	purinergic receptor P2Y, G-protein coupled 1	protein-coding
8890	chr2	112492973	112493302	+	0	NA	exon (NM_028844, exon 1 of 6)	exon (NM_028844, exon 1 of 6)	173	NM_028844	74268	Mm.315125	NM_028844	ENSMUSG00000003604	Aven	1700013A01Rik|1700056A21Rik|mAven-L|mAven-S	apoptosis, caspase activation inhibitor	protein-coding
9922	chr3	97628389	97629040	+	0	NA	promoter-TSS (NM_001161765)	promoter-TSS (NM_001161765)	-90	NM_010232	14263	Mm.385180	NM_010232	ENSMUSG00000028088	Fmo5	5033418D19Rik|AI195026	flavin containing monooxygenase 5	protein-coding
2820	chr11	98783042	98783772	+	0	NA	Intergenic	Intergenic	-8030	NM_145434	217166	Mm.390397	NM_145434	ENSMUSG00000020889	Nr1d1	A530070C09Rik|R75201	nuclear receptor subfamily 1, group D, member 1	protein-coding
15367	chr8	124259088	124259477	+	0	NA	intron (NM_139272, intron 1 of 15)	B3A|SINE|B2	27888	NM_139272	108148	Mm.33808	NM_139272	ENSMUSG00000089704	Galnt2	AI480629	polypeptide N-acetylgalactosaminyltransferase 2	protein-coding
9491	chr2	181364748	181366205	+	0	NA	promoter-TSS (NM_001165991)	promoter-TSS (NM_001165991)	53	NM_001048148	229007	Mm.87720	NM_144894	ENSMUSG00000027582	Zgpat	1500006I01Rik|BC021513	zinc finger, CCCH-type with G patch domain	protein-coding
5925	chr16	4586373	4587401	+	0	NA	Intergenic	CpG	-7826	NM_031184	83396	Mm.134072	NM_031184	ENSMUSG00000014303	Glis2	Gli5|Klf16|Nkl	GLIS family zinc finger 2	protein-coding
7491	chr18	62176971	62177355	+	0	NA	TTS (NM_007420)	TTS (NM_007420)	2818	NM_007420	11555	Mm.5598	NM_007420	ENSMUSG00000045730	Adrb2	Adrb-2|Badm|Gpcr7	adrenergic receptor, beta 2	protein-coding
11013	chr4	135290473	135290912	+	0	NA	Intergenic	Intergenic	-17932	NM_013885	29876	Mm.257765	NM_013885	ENSMUSG00000037242	Clic4	D0Jmb3|TU-74|mc3s5|mtCLIC	chloride intracellular channel 4 (mitochondrial)	protein-coding
7682	chr19	4190485	4192752	+	0	NA	promoter-TSS (NM_031868)	promoter-TSS (NM_031868)	-556	NM_031868	19045	Mm.1970	NM_031868	ENSMUSG00000040385	Ppp1ca	Ppp1c|dism2	protein phosphatase 1 catalytic subunit alpha	protein-coding
13670	chr7	35991174	35991679	+	0	NA	Intergenic	ORR1F|LTR|ERVL-MaLR	-188437	NM_177739	668501	Mm.286296	NM_177739	ENSMUSG00000044452	Zfp507	1810022O10Rik|A230056M16Rik|AL024009|AU021817|BB105092|Gm480|Znf507|mKIAA1084	zinc finger protein 507	protein-coding
2779	chr11	97766313	97766911	+	0	NA	promoter-TSS (NM_026186)	promoter-TSS (NM_026186)	1	NM_026186	67480	Mm.33206	NM_026186	ENSMUSG00000018541	Cwc25	1300013D05Rik|AA473636|Ccdc49|R75228	CWC25 spliceosome-associated protein	protein-coding
16029	chr9	95954675	95955221	+	0	NA	intron (NM_001311130, intron 1 of 41)	CpG	188	NM_011916	24127	Mm.291179	NM_011916	ENSMUSG00000032410	Xrn1	Dhm2|exo|mXrn1	5'-3' exoribonuclease 1	protein-coding
6395	chr17	6317357	6317865	+	0	NA	promoter-TSS (NM_001166629)	promoter-TSS (NM_001166629)	-137	NM_001166629	100310872	Mm.381893	NM_001166629	ENSMUSG00000092074	Dynlt1a	AGS2|Dynlt1|Tctel1|Tctex-1|Tctex1	dynein light chain Tctex-type 1A	protein-coding
166	chr1	52113452	52113944	+	0	NA	Intergenic	Intergenic	-5740	NM_001357627	20846	Mm.277406	NM_009283	ENSMUSG00000026104	Stat1	2010005J02Rik|AA408197	signal transducer and activator of transcription 1	protein-coding
967	chr10	22731133	22732013	+	0	NA	promoter-TSS (NM_011603)	promoter-TSS (NM_011603)	-126	NM_011603	237336	Mm.86670	NM_011603	ENSMUSG00000071359	Tbpl1	4732475G08|AW011832|AW491032|D18347|STD|TLF|TRF2|TRP|Tlp	TATA box binding protein-like 1	protein-coding
11515	chr5	36553925	36554174	+	0	NA	intron (NM_133910, intron 2 of 13)	B3A|SINE|B2	-23426	NM_001113364	100855	Mm.486203	NM_133910	ENSMUSG00000029192	Tbc1d14	2810413P16Rik|AU043625|C86258|D5Ertd110e|mKIAA1322	TBC1 domain family, member 14	protein-coding
11106	chr4	140699499	140700234	+	0	NA	Intergenic	Intergenic	-1607	NM_173867	108911	Mm.253	NM_173867	ENSMUSG00000040945	Rcc2	2610510H01Rik|2610529N02Rik|AA536646|AA675016|Td60|mKIAA1470	regulator of chromosome condensation 2	protein-coding
13910	chr7	73588490	73589257	+	0	NA	Intergenic	Intergenic	-30478	NR_037569	69170	Mm.34539	NR_037569	ENSMUSG00000101970	1810026B05Rik	-	RIKEN cDNA 1810026B05 gene	ncRNA
11578	chr5	64599800	64600291	+	0	NA	intron (NR_045078, intron 3 of 3)	intron (NR_045078, intron 3 of 3)	10654	NR_045078	100042198	Mm.25191	NR_045078	ENSMUSG00000105402	Gm3716	Gm1683	predicted gene 3716	ncRNA
9212	chr2	157133870	157135405	+	0	NA	intron (NM_001139520, intron 1 of 16)	intron (NM_001139520, intron 1 of 16)	585	NM_018851	56045	Mm.248478	NM_018851	ENSMUSG00000027639	Samhd1	E330031J07Rik|Mg11|mSAMHD1	SAM domain and HD domain, 1	protein-coding
6312	chr16	92644592	92645342	+	0	NA	intron (NM_001111023, intron 3 of 5)	intron (NM_001111023, intron 3 of 5)	52362	NM_009821	12394	Mm.4081	NM_009821	ENSMUSG00000022952	Runx1	AML1|CBF-alpha-2|Cbfa2|Pebp2a2|Pebpa2b	runt related transcription factor 1	protein-coding
1556	chr10	94944787	94945122	+	0	NA	promoter-TSS (NM_018797)	promoter-TSS (NM_018797)	-376	NM_018797	54712	Mm.256712	NM_018797	ENSMUSG00000074785	Plxnc1	2510048K12Rik|AW742158|CD232|Vespr	plexin C1	protein-coding
32	chr1	21078525	21079779	+	0	NA	promoter-TSS (NM_177409)	promoter-TSS (NM_177409)	73	NM_177409	170829	Mm.185680	NM_177409	ENSMUSG00000041779	Tram2	C330003D03Rik	translocating chain-associating membrane protein 2	protein-coding
10242	chr4	11253737	11254396	+	0	NA	exon (NM_178112, exon 1 of 28)	exon (NM_178112, exon 1 of 28)	193	NM_001159595	72656	Mm.246713	NM_178112	ENSMUSG00000040738	Ints8	2810013E07Rik|AV063769|D130008D20Rik	integrator complex subunit 8	protein-coding
3371	chr12	3309350	3310622	+	0	NA	promoter-TSS (NM_016676)	promoter-TSS (NM_016676)	-17	NM_016676	19325	Mm.378993	NM_016676	ENSMUSG00000020671	Rab10	AW107754	RAB10, member RAS oncogene family	protein-coding
15854	chr9	61946167	61947119	+	0	NA	5' UTR (NM_024245, exon 1 of 23)	5' UTR (NM_024245, exon 1 of 23)	156	NM_024245	71819	Mm.259374	NM_024245	ENSMUSG00000032254	Kif23	3110001D19Rik|C87313|CHO1|Knsl5|MKLP-1|MKLP1	kinesin family member 23	protein-coding
531	chr1	134082954	134083435	+	0	NA	Intergenic	Intergenic	-4039	NM_007570	12227	Mm.392646	NM_007570	ENSMUSG00000020423	Btg2	AA959598|APRO1|Pc3|TIS21	B cell translocation gene 2, anti-proliferative	protein-coding
6177	chr16	37654062	37654760	+	0	NA	promoter-TSS (NM_026610)	promoter-TSS (NM_026610)	-43	NM_026610	68194	Mm.379154	NM_026610	ENSMUSG00000022820	Ndufb4	0610006N12Rik|1300010H20Rik	NADH:ubiquinone oxidoreductase subunit B4	protein-coding
11386	chr5	23712160	23712910	+	0	NA	intron (NR_015554, intron 1 of 4)	CpG	132	NR_038090	433855	Mm.205125	NR_015554	ENSMUSG00000105987	AI506816	-	expressed sequence AI506816	ncRNA
10184	chr3	145923805	145924938	+	0	NA	5' UTR (NM_009740, exon 1 of 3)	5' UTR (NM_009740, exon 1 of 3)	109	NM_009740	12042	Mm.239141	NM_009740	ENSMUSG00000028191	Bcl10	AI132454|BCL-10|C81403|CARMEN|CIPER|CLAP|ME10|cE10	B cell leukemia/lymphoma 10	protein-coding
3534	chr12	57230359	57231013	+	0	NA	intron (NM_001164370, intron 1 of 9)	CpG	261	NM_001164370	73490	Mm.268180	NM_001164370	ENSMUSG00000047022	Mipol1	1700081O04Rik|6030439O22Rik|AU021838|AW536152|D12Ertd19e	mirror-image polydactyly 1	protein-coding
9819	chr3	90267159	90267663	+	0	NA	intron (NM_201407, intron 1 of 27)	intron (NM_201407, intron 1 of 27)	897	NM_201407	229541	Mm.30571	NM_201407	ENSMUSG00000042404	Dennd4b	-	DENN/MADD domain containing 4B	protein-coding
11145	chr4	145229320	145230145	+	0	NA	intron (NM_011610, intron 1 of 9)	intron (NM_011610, intron 1 of 9)	17138	NM_011610	21938	Mm.235328	NM_011610	ENSMUSG00000028599	Tnfrsf1b	CD120b|TNF-R-II|TNF-R2|TNF-R75|TNF-alphaR2|TNFBR|TNFR80|TNFRII|TNFalpha-R2|Tnfr-1|Tnfr2|p75	tumor necrosis factor receptor superfamily, member 1b	protein-coding
16182	chr9	108783381	108784233	+	0	NA	Intergenic	CpG	-12187	NM_029634	76500	Mm.276336	NM_029634	ENSMUSG00000032599	Ip6k2	1500005N04Rik|AW050208|Ihpk2	inositol hexaphosphate kinase 2	protein-coding
1838	chr11	5761947	5762780	+	0	NA	promoter-TSS (NM_001361588)	promoter-TSS (NM_001361588)	13	NM_001361592	72046	Mm.271657	NM_178623	ENSMUSG00000049680	Urgcp	2010005J08Rik|9130001I21Rik|AW060359|Urg4|mKIAA1507	upregulator of cell proliferation	protein-coding
1869	chr11	6604977	6605777	+	0	NA	intron (NM_001081652, intron 1 of 7)	intron (NM_001081652, intron 1 of 7)	677	NM_001081652	192950	Mm.337771	NM_001081652	ENSMUSG00000041073	Nacad	D230024G13Rik|mKIAA0363	NAC alpha domain containing	protein-coding
1200	chr10	75282775	75283124	+	0	NA	intron (NM_153406, intron 13 of 15)	intron (NM_153406, intron 13 of 15)	-33928	NM_009630	11540	Mm.333734	NM_009630	ENSMUSG00000020178	Adora2a	A2AAR|A2aR|AA2AR|ARA2A	adenosine A2a receptor	protein-coding
13080	chr6	125008676	125010141	+	0	NA	promoter-TSS (NM_001347452)	promoter-TSS (NM_001347452)	170	NM_001252083	269800	Mm.108677	NM_175557	ENSMUSG00000038346	Zfp384	BB163993|C130073D16Rik|Ciz|NP|Nmp4	zinc finger protein 384	protein-coding
10621	chr4	114999634	115000134	+	0	NA	promoter-TSS (NM_009185)	promoter-TSS (NM_009185)	-234	NM_001304559	20460	Mm.3988	NM_009185	ENSMUSG00000028718	Stil	Sil	Scl/Tal1 interrupting locus	protein-coding
3220	chr11	117963162	117964189	+	0	NA	Intergenic	CpG	5691	NM_007707	12702	Mm.3468	NM_007707	ENSMUSG00000053113	Socs3	Cis3|Cish3|EF-10|Ef10|SSI-3|Ssi3	suppressor of cytokine signaling 3	protein-coding
10383	chr4	44072044	44073085	+	0	NA	5' UTR (NM_001190414, exon 1 of 12)	5' UTR (NM_001190414, exon 1 of 12)	153	NM_001357539	50798	Mm.256718	NM_015828	ENSMUSG00000028479	Gne	2310066H07Rik|DMRV|GLCNE|IBM2|NM|Uae1	glucosamine (UDP-N-acetyl)-2-epimerase/N-acetylmannosamine kinase	protein-coding
9518	chr3	9829409	9829643	+	0	NA	intron (NM_001195031, intron 1 of 8)	intron (NM_001195031, intron 1 of 8)	4153	NM_053182	94212	Mm.23897	NM_053182	ENSMUSG00000027508	Pag1	Cbp|F730007C19Rik|Pag	phosphoprotein associated with glycosphingolipid microdomains 1	protein-coding
6319	chr16	92825581	92826496	+	0	NA	promoter-TSS (NM_001111021)	promoter-TSS (NM_001111021)	36	NM_001111021	12394	Mm.4081	NM_009821	ENSMUSG00000022952	Runx1	AML1|CBF-alpha-2|Cbfa2|Pebp2a2|Pebpa2b	runt related transcription factor 1	protein-coding
9894	chr3	96263946	96264410	+	0	NA	promoter-TSS (NM_033596)	promoter-TSS (NM_033596)	-861	NM_033596	97122	Mm.227295	NM_033596	ENSMUSG00000091405	Hist2h4	H4|X04652	histone cluster 2, H4	protein-coding
2758	chr11	97279508	97280837	+	0	NA	intron (NM_008942, intron 1 of 22)	CpG	404	NM_008942	19155	Mm.29824	NM_008942	ENSMUSG00000001441	Npepps	AAP-S|MP100|Psa|R74825|goku	aminopeptidase puromycin sensitive	protein-coding
12946	chr6	113418708	113419429	+	0	NA	intron (NM_001033204, intron 1 of 8)	intron (NM_001033204, intron 1 of 8)	272	NM_001033204	101122	Mm.31204	NM_001033204	ENSMUSG00000051169	Rpusd3	AI527266	RNA pseudouridylate synthase domain containing 3	protein-coding
15378	chr8	124319402	124320097	+	0	NA	intron (NM_139272, intron 3 of 15)	intron (NM_139272, intron 3 of 15)	88355	NM_139272	108148	Mm.33808	NM_139272	ENSMUSG00000089704	Galnt2	AI480629	polypeptide N-acetylgalactosaminyltransferase 2	protein-coding
13298	chr7	13278084	13279187	+	0	NA	promoter-TSS (NM_010715)	promoter-TSS (NM_010715)	86	NM_177312	321008	Mm.458832	NM_177312	ENSMUSG00000070814	Zswim9	6330408A02Rik	zinc finger SWIM-type containing 9	protein-coding
11426	chr5	29568901	29569758	+	0	NA	promoter-TSS (NM_133907)	promoter-TSS (NM_133907)	87	NM_133907	100763	Mm.137746	NM_133907	ENSMUSG00000039000	Ube3c	AI853514|mKIAA0010	ubiquitin protein ligase E3C	protein-coding
2174	chr11	57958264	57958853	+	0	NA	Intergenic	Intergenic	-50506	NM_028451	73158	Mm.248843	NM_028451	ENSMUSG00000037331	Larp1	1810024J12Rik|3110040D16Rik|Larp|mKIAA0731	La ribonucleoprotein domain family, member 1	protein-coding
8044	chr19	41829557	41830262	+	0	NA	promoter-TSS (NM_008043)	promoter-TSS (NM_008043)	-61	NM_008043	14296	Mm.4573	NM_008043	ENSMUSG00000067199	Frat1	AW060382	frequently rearranged in advanced T cell lymphomas	protein-coding
15260	chr8	119812829	119813392	+	0	NA	intron (NM_028071, intron 3 of 3)	intron (NM_028071, intron 3 of 3)	27469	NM_028071	72042	Mm.393405	NM_028071	ENSMUSG00000031827	Cotl1	1810074P22Rik|2010004C08Rik|Clp	coactosin-like 1 (Dictyostelium)	protein-coding
3692	chr12	84222711	84223010	+	0	NA	Intergenic	Intergenic	-3979	NM_001163501	238317	Mm.31256	NM_001163501	ENSMUSG00000042507	Elmsan1	9430029N19Rik|C130039O16Rik|Gm260	ELM2 and Myb/SANT-like domain containing 1	protein-coding
4847	chr14	62940603	62941010	+	0	NA	intron (NM_175546, intron 6 of 11)	intron (NM_175546, intron 6 of 11)	43704	NM_001037751	432867	Mm.99387	NM_001037751	ENSMUSG00000075574	Defb48	Defb42|EG432867	defensin beta 48	protein-coding
10033	chr3	108458495	108459164	+	0	NA	intron (NM_001358064, intron 21 of 21)	intron (NM_001358064, intron 21 of 21)	-13570	NM_001204979	20226	Mm.28688	NM_011319	ENSMUSG00000068739	Sars	Sars1|Strs|serRS	seryl-aminoacyl-tRNA synthetase	protein-coding
1430	chr10	81304535	81305117	+	0	NA	intron (NM_001293647, intron 2 of 17)	(G)n|Simple_repeat|Simple_repeat	11863	NM_001293647	18717	Mm.24222	NM_008844	ENSMUSG00000034902	Pip5k1c	AI115456|AI835305|Pip5kIgamma	phosphatidylinositol-4-phosphate 5-kinase, type 1 gamma	protein-coding
973	chr10	25296760	25297121	+	0	NA	intron (NM_018747, intron 1 of 7)	CpG	2223	NM_018747	432442	Mm.485937	NM_018747	ENSMUSG00000039166	Akap7	6430401D08|AI662165|AKAP15|Akap18|BB170514	A kinase (PRKA) anchor protein 7	protein-coding
9697	chr3	79628350	79629520	+	0	NA	promoter-TSS (NM_029482)	promoter-TSS (NM_029482)	-144	NM_029482	75939	Mm.221520	NM_029482	ENSMUSG00000027811	4930579G24Rik	-	RIKEN cDNA 4930579G24 gene	protein-coding
3094	chr11	114872844	114873826	+	0	NA	TTS (NM_001110337)	TTS (NM_001110337)	-16706	NM_170758	217303	Mm.294439	NM_170758	ENSMUSG00000034652	Cd300a	B230315M08Rik|Clm8|LMIR1|MAIR-1|MAIR-I|MAIR-Ia|MMAC8|Pigr4|mcpir1	CD300A molecule	protein-coding
3397	chr12	4907123	4907645	+	0	NA	5' UTR (NM_145441, exon 1 of 7)	5' UTR (NM_145441, exon 1 of 7)	136	NM_145441	217379	Mm.259170	NM_145441	ENSMUSG00000020634	Ubxn2a	6330407P03Rik|Ubxd4	UBX domain protein 2A	protein-coding
5974	chr16	10835037	10835846	+	0	NA	intron (NM_001162932, intron 1 of 1)	(CGGGG)n|Simple_repeat|Simple_repeat	382	NM_001162932	223970	Mm.325777	NM_001033278	ENSMUSG00000037991	Rmi2	A630055G03Rik|Gm537|Gm929	RecQ mediated genome instability 2	protein-coding
1308	chr10	80032627	80034341	+	0	NA	intron (NR_038088, intron 1 of 4)	PB1D9|SINE|Alu	6175	NM_025554	66420	Mm.18579	NM_025554	ENSMUSG00000004667	Polr2e	2410021N14Rik|25kDa|AW208866|RPB5|XAP4	polymerase (RNA) II (DNA directed) polypeptide E	protein-coding
5944	chr16	5445736	5446092	+	0	NA	Intergenic	Intergenic	-189958	NM_027446	70511	Mm.45780	NM_027446	ENSMUSG00000022544	Eef2kmt	5730409G15Rik|Fam86|Fam86a|eEF2-KMT	eukaryotic elongation factor 2 lysine methyltransferase	protein-coding
1714	chr10	127321527	127323310	+	0	NA	exon (NM_001285785, exon 1 of 16)	exon (NM_001285785, exon 1 of 16)	454	NM_001285785	216445	Mm.227198	NM_146011	ENSMUSG00000040345	Arhgap9	AU043488	Rho GTPase activating protein 9	protein-coding
6369	chr16	97996854	97997775	+	0	NA	promoter-TSS (NR_130962)	promoter-TSS (NR_130962)	-1	NM_001362097	245305	Mm.148033	NM_001362093	ENSMUSG00000080717	B230307C23Rik	8030444G23Rik|EG245305	RIKEN cDNA B230307C23 gene	protein-coding
14624	chr8	23207821	23208935	+	0	NA	promoter-TSS (NM_018743)	promoter-TSS (NM_018743)	75	NM_018743	102247	Mm.200898	NM_018743	ENSMUSG00000031545	Gpat4	AU041707|AW545732|Agpat6|Tsarg7	glycerol-3-phosphate acyltransferase 4	protein-coding
11634	chr5	72182735	72183205	+	0	NA	Intergenic	RMER20C_Mm|LTR|ERVK	-14781	NM_001356613	27784	Mm.44223	NM_178599	ENSMUSG00000029213	Commd8	C77770|D5Buc26e	COMM domain containing 8	protein-coding
9458	chr2	174438682	174439275	+	0	NA	promoter-TSS (NM_022325)	promoter-TSS (NM_022325)	61	NM_022325	64138	Mm.156919	NM_022325	ENSMUSG00000016256	Ctsz	AI787083|AU019819|CTSX|D2Wsu143e	cathepsin Z	protein-coding
15713	chr9	45207147	45207903	+	0	NA	intron (NM_001198971, intron 1 of 4)	intron (NM_001198971, intron 1 of 4)	-3450	NM_145403	214523	Mm.436756	NM_145403	ENSMUSG00000032091	Tmprss4	CAP2|mCAP2	transmembrane protease, serine 4	protein-coding
3845	chr12	105032347	105032990	+	0	NA	promoter-TSS (NR_003145)	promoter-TSS (NR_003145)	50	NM_028419	73046	Mm.29128	NM_028419	ENSMUSG00000021102	Glrx5	-	glutaredoxin 5	protein-coding
10811	chr4	129983988	129984214	+	0	NA	promoter-TSS (NM_173071)	promoter-TSS (NM_173071)	-769	NM_001290714	230775	Mm.262241	NM_173071	ENSMUSG00000028782	Adgrb2	Bai2	adhesion G protein-coupled receptor B2	protein-coding
2823	chr11	98794547	98797237	+	0	NA	exon (NM_001361932, exon 1 of 3)	exon (NM_001361932, exon 1 of 3)	376	NM_001361931	74026	Mm.258352	NM_028722	ENSMUSG00000052915	Msl1	2810017F12Rik|4121402D02Rik|4930463F05Rik|AA682082|Msl-1	male specific lethal 1	protein-coding
2240	chr11	60811123	60811514	+	0	NA	promoter-TSS (NM_009171)	promoter-TSS (NM_009171)	-53	NM_009171	20425	Mm.364956	NM_009171	ENSMUSG00000020534	Shmt1	AI324848|AI385541|C81125|Shmt|mshmt|mshmt1|mshmt2	serine hydroxymethyltransferase 1 (soluble)	protein-coding
2833	chr11	98939077	98940596	+	0	NA	intron (NM_001177303, intron 1 of 8)	intron (NM_001177303, intron 1 of 8)	125	NM_001177303	19401	Mm.439744	NM_009024	ENSMUSG00000037992	Rara	Nr1b1|RAR|RARalpha1	retinoic acid receptor, alpha	protein-coding
8522	chr2	31259080	31259315	+	0	NA	intron (NM_019681, intron 1 of 7)	intron (NM_019681, intron 1 of 7)	13274	NM_019681	14299	Mm.249318	NM_019681	ENSMUSG00000062661	Ncs1	9430075O15Rik|A730032G13Rik|AI836659|Freq|Mfreq|NCS-1	neuronal calcium sensor 1	protein-coding
14525	chr8	3467515	3467893	+	0	NA	promoter-TSS (NM_026951)	promoter-TSS (NM_026951)	-56	NM_026951	69129	Mm.45279	NM_026951	ENSMUSG00000069633	Pex11g	1810022F11Rik|1810049N02Rik|Pex11c|Pex11gamma	peroxisomal biogenesis factor 11 gamma	protein-coding
10462	chr4	59260677	59261739	+	0	NA	intron (NR_105031, intron 2 of 3)	intron (NR_105031, intron 2 of 3)	1157	NR_105031	101055769	Mm.421401	NR_105031		Gm12596	-	predicted gene 12596	ncRNA
8664	chr2	39225986	39226634	+	0	NA	promoter-TSS (NM_024209)	promoter-TSS (NM_024209)	39	NM_024209	67857	Mm.389242	NM_024209	ENSMUSG00000026753	Ppp6c	2310003C10Rik|Pp6C	protein phosphatase 6, catalytic subunit	protein-coding
7141	chr17	73869097	73869547	+	0	NA	Intergenic	Intergenic	64481	NM_020578	57440	Mm.18526	NM_020578	ENSMUSG00000024065	Ehd3	Ehd2	EH-domain containing 3	protein-coding
5890	chr15	102355242	102355596	+	0	NA	TTS (NR_155425)	TTS (NR_155425)	4592	NR_155425	102640093	Mm.385825	NR_155425	ENSMUSG00000116402	Gm36246	-	predicted gene, 36246	ncRNA
11499	chr5	34761121	34761705	+	0	NA	promoter-TSS (NM_010414)	promoter-TSS (NM_010414)	-327	NM_010414	15194	Mm.209071	NM_010414	ENSMUSG00000029104	Htt	AI256365|C430023I11Rik|Hd|Hdh|IT15	huntingtin	protein-coding
10674	chr4	119294009	119294922	+	0	NA	promoter-TSS (NM_011732)	promoter-TSS (NM_011732)	48	NM_011732	22608	Mm.258204	NM_011732	ENSMUSG00000028639	Ybx1	1700102N10Rik|C79409|EF1A|MSY1|Nsep1|YB-1|dbpB|mYB-1a	Y box protein 1	protein-coding
376	chr1	91062111	91063934	+	0	NA	intron (NM_008515, intron 1 of 22)	intron (NM_008515, intron 1 of 22)	9578	NM_008515	16978	Mm.45039	NM_008515	ENSMUSG00000026305	Lrrfip1	AU024550|Fliiap1	leucine rich repeat (in FLII) interacting protein 1	protein-coding
5138	chr15	36496423	36497074	+	0	NA	promoter-TSS (NM_175134)	promoter-TSS (NM_175134)	-14	NM_001358007	68839	Mm.396537	NM_175134	ENSMUSG00000048307	Ankrd46	1110054N06Rik|AI314978|AI987733	ankyrin repeat domain 46	protein-coding
14475	chr7	141454813	141456184	+	0	NA	intron (NM_025802, intron 1 of 7)	CpG	310	NM_025802	66853	Mm.29998	NM_025802	ENSMUSG00000025509	Pnpla2	0610039C21Rik|1110001C14Rik|Atgl|TTS-2.2	patatin-like phospholipase domain containing 2	protein-coding
1611	chr10	117063371	117063945	+	0	NA	promoter-TSS (NM_001358767)	promoter-TSS (NM_001358767)	194	NM_007636	12461	Mm.247788	NM_007636	ENSMUSG00000034024	Cct2	Cctb	chaperonin containing Tcp1, subunit 2 (beta)	protein-coding
7199	chr17	83799550	83800029	+	0	NA	intron (NM_054082, intron 14 of 16)	intron (NM_054082, intron 14 of 16)	47001	NM_025325	107766	Mm.30100	NM_025325	ENSMUSG00000000673	Haao	0610007K21Rik|0610012J07Rik|3-HAO|3-HAOxase|3HAO	3-hydroxyanthranilate 3,4-dioxygenase	protein-coding
11648	chr5	73490615	73492572	+	0	NA	intron (NM_178896, intron 1 of 10)	CpG	567	NM_178896	100737	Mm.220312	NM_178896	ENSMUSG00000051674	Dcun1d4	AI836376	DCN1, defective in cullin neddylation 1, domain containing 4 (S. cerevisiae)	protein-coding
14801	chr8	70702938	70703334	+	0	NA	Intergenic	Intergenic	5397	NM_001286944	16478	Mm.419851	NM_010592	ENSMUSG00000071076	Jund	Jund1	jun D proto-oncogene	protein-coding
4808	chr14	57910518	57911018	+	0	NA	Intergenic	Intergenic	-20432	NM_001360097	75965	Mm.29044	NM_029492	ENSMUSG00000021969	Zdhhc20	4930542A17Rik|5033406L14Rik|AI448102|B230110O18Rik|HK11	zinc finger, DHHC domain containing 20	protein-coding
959	chr10	21975074	21975819	+	0	NA	intron (NM_001161845, intron 3 of 13)	Lx8|LINE|L1	-3226	NM_001161847	20393	Mm.28405	NM_011361	ENSMUSG00000019970	Sgk1	Sgk	serum/glucocorticoid regulated kinase 1	protein-coding
16364	chrMT	10798	16284	+	0	NA	NA	NA	NA	NA
6889	chr17	36167466	36168387	+	0	NA	exon (NM_001081032, exon 2 of 8)	exon (NM_001081032, exon 2 of 8)	611	NM_001081032	667977	Mm.441651	NM_001081032	ENSMUSG00000073402	Gm8909	EG667977|H2-Tw5l|H2-gs17	predicted gene 8909	protein-coding
11288	chr4	155085593	155086776	+	0	NA	promoter-TSS (NM_001081100)	promoter-TSS (NM_001081100)	113	NM_026395	67830	Mm.241604	NM_026395	ENSMUSG00000029048	Rer1	1110060F11Rik|5830454N22Rik|AU043380	retention in endoplasmic reticulum sorting receptor 1	protein-coding
15980	chr9	77750183	77750955	+	0	NA	Intergenic	Intergenic	-3966	NM_010295	14629	Mm.89888	NM_010295	ENSMUSG00000032350	Gclc	D9Wsu168e|GLCL-H|Ggcs-hs|Glclc	glutamate-cysteine ligase, catalytic subunit	protein-coding
14530	chr8	3631072	3631544	+	0	NA	intron (NM_001357168, intron 1 of 18)	intron (NM_001357168, intron 1 of 18)	199	NM_001357168	20911	Mm.7247	NM_011503	ENSMUSG00000004626	Stxbp2	C79054|Munc-18-2|Munc-18b|Munc18b|Sxtbp2|Sxtp2|Unc18-2|Unc18b|muSec1	syntaxin binding protein 2	protein-coding
9563	chr3	31093739	31095859	+	0	NA	promoter-TSS (NM_011386)	promoter-TSS (NM_011386)	-259	NM_011386	20482	Mm.15406	NM_011386	ENSMUSG00000027660	Skil	Skir|SnoN|sno	SKI-like	protein-coding
5276	chr15	73149842	73151519	+	0	NA	intron (NM_153178, intron 1 of 18)	intron (NM_153178, intron 1 of 18)	34267	NM_153178	239528	Mm.23095	NM_153178	ENSMUSG00000036698	Ago2	1110029L17Rik|2310051F07Rik|AI225898|AL022874|AW546247|Eif2c2|Gerp95|Gm10365|mKIAA4215	argonaute RISC catalytic subunit 2	protein-coding
8710	chr2	68382630	68383014	+	0	NA	intron (NM_016866, intron 5 of 17)	intron (NM_016866, intron 5 of 17)	89159	NM_016866	53416	Mm.198414	NM_016866	ENSMUSG00000027030	Stk39	AW227544|AW556857|DCHT|RF005|Rnl5|SPAK	serine/threonine kinase 39	protein-coding
1724	chr10	127641725	127644422	+	0	NA	promoter-TSS (NM_009284)	promoter-TSS (NM_009284)	87	NM_009284	20852	Mm.121721	NM_009284	ENSMUSG00000002147	Stat6	-	signal transducer and activator of transcription 6	protein-coding
5198	chr15	58134120	58135147	+	0	NA	intron (NM_027435, intron 1 of 27)	CpG	449	NM_027435	70472	Mm.221758	NM_027435	ENSMUSG00000022360	Atad2	2610509G12Rik	ATPase family, AAA domain containing 2	protein-coding
12722	chr6	71341270	71342005	+	0	NA	Intergenic	Intergenic	18849	NM_009858	12526	Mm.333148	NM_009858	ENSMUSG00000053044	Cd8b1	Cd8b|Ly-3|Ly-C|Lyt-3	CD8 antigen, beta chain 1	protein-coding
11345	chr4	156199663	156199906	+	0	NA	exon (NM_015783, exon 2 of 2)	exon (NM_015783, exon 2 of 2)	1034	NM_015783	100038882	Mm.4950	NM_015783	ENSMUSG00000035692	Isg15	G1p2|IGI15|IP17|Irfp|UCRP	ISG15 ubiquitin-like modifier	protein-coding
11107	chr4	140700993	140701491	+	0	NA	promoter-TSS (NM_173867)	promoter-TSS (NM_173867)	-231	NM_173867	108911	Mm.253	NM_173867	ENSMUSG00000040945	Rcc2	2610510H01Rik|2610529N02Rik|AA536646|AA675016|Td60|mKIAA1470	regulator of chromosome condensation 2	protein-coding
3258	chr11	118399456	118399675	+	0	NA	intron (NM_011150, intron 2 of 5)	intron (NM_011150, intron 2 of 5)	2394	NM_011150	19039	Mm.3152	NM_011150	ENSMUSG00000033880	Lgals3bp	90K|CyCAP|MAC-2BP|Ppicap|Tango10b	lectin, galactoside-binding, soluble, 3 binding protein	protein-coding
7915	chr19	11362047	11362359	+	0	NA	Intergenic	Intergenic	-13285	NM_001310331	666907		NM_001310331	ENSMUSG00000101389	Ms4a4a	EG666907	membrane-spanning 4-domains, subfamily A, member 4A	protein-coding
12995	chr6	118066183	118066592	+	0	NA	promoter-TSS (NM_027526)	promoter-TSS (NM_027526)	2	NM_001362103	70727	Mm.87660	NM_027526	ENSMUSG00000030134	Rasgef1a	6330404M18Rik|AI835194	RasGEF domain family, member 1A	protein-coding
10041	chr3	108839676	108840900	+	0	NA	intron (NM_011504, intron 1 of 18)	CpG	214	NM_011504	20912	Mm.316894	NM_011504	ENSMUSG00000027882	Stxbp3	Munc-18c|Stxbp3a|Sxtbp3|Unc18-3	syntaxin binding protein 3	protein-coding
14032	chr7	90059507	90060614	+	0	NA	Intergenic	Intergenic	30901	NR_110365	319711	Mm.31753	NR_015614	ENSMUSG00000097585	E230029C05Rik	AI452102|B230337J15|Gm26529|Gm32094	RIKEN cDNA E230029C05 gene	ncRNA
9387	chr2	168583004	168583543	+	0	NA	intron (NM_001291169, intron 1 of 10)	intron (NM_001291169, intron 1 of 10)	7092	NM_001291177	18019	Mm.116802	NM_010899	ENSMUSG00000027544	Nfatc2	AI607462|NF-ATc2|NF-ATp|NFAT1|NFAT1-D|Nfatp	nuclear factor of activated T cells, cytoplasmic, calcineurin dependent 2	protein-coding
5325	chr15	75981357	75982598	+	0	NA	exon (NM_001163518, exon 1 of 1)	exon (NM_001163518, exon 1 of 1)	308	NM_146059	223648	Mm.17610	NM_146059	ENSMUSG00000098176	Ccdc166	2410075B13Rik	coiled-coil domain containing 166	protein-coding
744	chr1	177257512	177259155	+	0	NA	Intergenic	CpG	-9566	NM_011785	23797	Mm.235194	NM_011785	ENSMUSG00000019699	Akt3	AI851531|D930002M15Rik|Nmf350	thymoma viral proto-oncogene 3	protein-coding
8756	chr2	73386182	73387045	+	0	NA	promoter-TSS (NM_001190297)	promoter-TSS (NM_001190297)	-133	NM_001190297	68526	Mm.451014	NM_001080707	ENSMUSG00000041762	Gpr155	1110017O10Rik|DEPDC3|F730029F15Rik|PGR22	G protein-coupled receptor 155	protein-coding
2073	chr11	51649673	51651299	+	0	NA	promoter-TSS (NR_027958)	promoter-TSS (NR_027958)	-468	NR_027958	97775	Mm.220299	NM_175289	ENSMUSG00000052563	D930048N14Rik	AI315703|R75254	RIKEN cDNA D930048N14 gene	ncRNA
11570	chr5	64360353	64360687	+	0	NA	Intergenic	Intergenic	107422	NR_040681	69999	Mm.261413	NR_040681	ENSMUSG00000100911	1700027F09Rik	-	RIKEN cDNA 1700027F09 gene	ncRNA
7543	chr18	73834840	73836439	+	0	NA	Intergenic	Intergenic	-20247	NM_145494	107029	Mm.36817	NM_145494	ENSMUSG00000024556	Me2	AW120568|D030040L20Rik|NAD-ME	malic enzyme 2, NAD(+)-dependent, mitochondrial	protein-coding
13348	chr7	16825843	16826254	+	0	NA	intron (NM_001039878, intron 4 of 17)	intron (NM_001039878, intron 4 of 17)	-9316	NM_173430	243853	Mm.39703	NM_173430	ENSMUSG00000048920	Fkrp	A830029B19Rik|AI842067|AI847300|LGMD1I|MDC1C	fukutin related protein	protein-coding
10707	chr4	123749675	123750591	+	0	NA	exon (NM_023423, exon 1 of 5)	exon (NM_023423, exon 1 of 5)	166	NM_023423	68050	Mm.27903	NM_023423	ENSMUSG00000023075	Akirin1	6330407G11Rik	akirin 1	protein-coding
8217	chr19	59344295	59346266	+	0	NA	exon (NM_001033222, exon 1 of 5)	exon (NM_001033222, exon 1 of 5)	500	NM_001033222	107368	Mm.27250	NM_001033222	ENSMUSG00000074746	Pdzd8	A630041P07Rik|AV329468|AW228944|Pdzk8	PDZ domain containing 8	protein-coding
9168	chr2	155133234	155134075	+	0	NA	intron (NM_001243712, intron 1 of 25)	CpG	173	NM_001243712	16396	Mm.208286	NM_008395	ENSMUSG00000027598	Itch	6720481N21Rik|8030492O04Rik|A130065M08|AIP4|C230047C07Rik	itchy, E3 ubiquitin protein ligase	protein-coding
11654	chr5	74404047	74404512	+	0	NA	intron (NM_001114660, intron 4 of 8)	ORR1E|LTR|ERVL-MaLR	127463	NM_001114660	212986	Mm.134147	NM_178672	ENSMUSG00000062110	Scfd2	E430013M20Rik|STXBP1L1	Sec1 family domain containing 2	protein-coding
3290	chr11	119354994	119356425	+	0	NA	promoter-TSS (NM_018822)	promoter-TSS (NM_018822)	152	NM_178743	268512	Mm.31869	NM_178743	ENSMUSG00000039908	Slc26a11	F630021I08Rik	solute carrier family 26, member 11	protein-coding
13061	chr6	124745167	124746698	+	0	NA	intron (NM_007881, intron 5 of 9)	CpG-12457	-4853	NM_013535	14790	Mm.439877	NM_013535	ENSMUSG00000072772	Grcc10	2310033H05Rik|C10	gene rich cluster, C10 gene	protein-coding
9454	chr2	174327314	174327841	+	0	NA	promoter-TSS (NM_001310083)	promoter-TSS (NM_001310083)	-191	NM_001310083	14683	Mm.125770	NM_010309	ENSMUSG00000027523	Gnas	5530400H20Rik|A930027G11Rik|C130027O20Rik|GPSA|GSP|Galphas|Gnas1|Gnasxl|Gs-alpha|Gsa|Nesp|Nesp55|Nespl|Oed-Sml|Oedsml|P1|P2|P3|PHP1A|PHP1B|POH|SCG6	GNAS (guanine nucleotide binding protein, alpha stimulating) complex locus	protein-coding
5862	chr15	101246080	101247354	+	0	NA	Intergenic	Intergenic	-20129	NM_010444	15370	Mm.119	NM_010444	ENSMUSG00000023034	Nr4a1	GFRP1|Gfrp|Hbr-1|Hbr1|Hmr|N10|NGFI-B|NGFIB|NP10|NUR77-1|NUR77-2|TIS1|TR3|nur77	nuclear receptor subfamily 4, group A, member 1	protein-coding
3376	chr12	3781541	3781979	+	0	NA	non-coding (NR_149729, exon 19 of 19)	non-coding (NR_149729, exon 19 of 19)	-25220	NM_007872	13435	Mm.5001	NM_007872	ENSMUSG00000020661	Dnmt3a	MmuIIIA	DNA methyltransferase 3A	protein-coding
3763	chr12	99329386	99329872	+	0	NA	intron (NM_183186, intron 3 of 5)	intron (NM_183186, intron 3 of 5)	120445	NM_183186	71375	Mm.341972	NM_183186	ENSMUSG00000033713	Foxn3	5430426H20Rik|AA589593|AW556347|Ches1|Ches1l|HTLFL1	forkhead box N3	protein-coding
7732	chr19	5406089	5407474	+	0	NA	promoter-TSS (NR_015545)	promoter-TSS (NR_015545)	-34	NR_027938	74931	Mm.388511	NR_015545	ENSMUSG00000086938	4930481A15Rik	-	RIKEN cDNA 4930481A15 gene	ncRNA
1607	chr10	116916347	116916937	+	0	NA	intron (NM_001359645, intron 6 of 10)	intron (NM_001359645, intron 6 of 10)	-19763	NM_001033333	237558	Mm.336386	NM_001033333	ENSMUSG00000034057	Myrfl	Gm239	myelin regulatory factor-like	protein-coding
10164	chr3	138742764	138743293	+	0	NA	intron (NR_121195, intron 1 of 7)	CpG	820	NM_019571	56224	Mm.31927	NM_019571	ENSMUSG00000028152	Tspan5	2810455A09Rik|4930505M03Rik|NET-4|Tm4sf9	tetraspanin 5	protein-coding
8706	chr2	62394850	62395153	+	0	NA	intron (NM_010074, intron 2 of 25)	MLT-int|LTR|ERVL-MaLR	17230	NM_001159543	13482	Mm.1151	NM_010074	ENSMUSG00000035000	Dpp4	Cd26|Dpp-4|THAM	dipeptidylpeptidase 4	protein-coding
13223	chr6	146082602	146083016	+	0	NA	Intergenic	Intergenic	148687	NM_010656	16651	Mm.49689	NM_010656	ENSMUSG00000030255	Sspn	Krag	sarcospan	protein-coding
1010	chr10	40348725	40350043	+	0	NA	promoter-TSS (NM_001168304)	promoter-TSS (NM_001168304)	76	NM_001291817	78334	Mm.200924	NM_198164	ENSMUSG00000038481	Cdk19	2700084L06Rik|AI845279|AW228747|CDK11|Cdc2l6|mKIAA1028	cyclin-dependent kinase 19	protein-coding
4076	chr13	24246063	24246501	+	0	NA	intron (NM_026825, intron 2 of 37)	intron (NM_026825, intron 2 of 37)	34508	NM_001311122	68732	Mm.211047	NM_026825	ENSMUSG00000021338	Carmil1	1110037D04Rik|AI425970|CARMIL|CARML1|D130057M20|Lrrc16|Lrrc16a	capping protein regulator and myosin 1 linker 1	protein-coding
4875	chr14	66867412	66867828	+	0	NA	intron (NM_009955, intron 1 of 13)	CpG	980	NM_009955	12934	Mm.352648	NM_009955	ENSMUSG00000022048	Dpysl2	AI851130|Crmp2|DRP2|Musunc33|TOAD-64|Ulip2	dihydropyrimidinase-like 2	protein-coding
1522	chr10	89685697	89686561	+	0	NA	promoter-TSS (NR_130956)	promoter-TSS (NR_130956)	165	NM_198021	213326	Mm.27651	NM_198021	ENSMUSG00000069539	Scyl2	AU015688|AW536445|BC030932|CVAK104|D10Ertd802e	SCY1-like 2 (S. cerevisiae)	protein-coding
12114	chr5	124475362	124475778	+	0	NA	intron (NM_030259, intron 1 of 3)	intron (NM_030259, intron 1 of 3)	2665	NM_030259	80291	Mm.425280	NM_030259	ENSMUSG00000029401	Rilpl2	-	Rab interacting lysosomal protein-like 2	protein-coding
8190	chr19	53943673	53945737	+	0	NA	promoter-TSS (NM_001195338)	promoter-TSS (NM_001195338)	-78	NM_001195338	100503572	Mm.375091	NM_001195338	ENSMUSG00000084957	Bbip1	2310002J21Rik|2610002B11Rik|4930560M04Rik|Ncrna00081	BBSome interacting protein 1	protein-coding
7249	chr17	86732053	86732366	+	0	NA	Intergenic	Intergenic	-21655	NM_010137	13819	Mm.1415	NM_010137	ENSMUSG00000024140	Epas1	HIF-2alpha|HIF2A|HLF|HRF|MOP2|bHLHe73	endothelial PAS domain protein 1	protein-coding
7580	chr18	77713855	77714298	+	0	NA	promoter-TSS (NM_178670)	promoter-TSS (NM_178670)	-66	NM_178670	212163	Mm.23293	NM_178670	ENSMUSG00000047466	8030462N17Rik	Akd2|Ark2N	RIKEN cDNA 8030462N17 gene	protein-coding
9794	chr3	89411624	89412183	+	0	NA	promoter-TSS (NM_001362375)	promoter-TSS (NM_001362375)	-22	NM_001362375	319945	Mm.258142	NM_177041	ENSMUSG00000042642	Flad1	A930017E24Rik|Pp591	flavin adenine dinucleotide synthetase 1	protein-coding
15946	chr9	70656218	70657706	+	0	NA	exon (NM_172772, exon 1 of 9)	exon (NM_172772, exon 1 of 9)	212	NM_172772	235461	Mm.170855	NM_172772	ENSMUSG00000042444	Mindy2	AI465301|B230380D07Rik|Fam63b|mKIAA1164	MINDY lysine 48 deubiquitinase 2	protein-coding
14339	chr7	127206357	127206610	+	0	NA	intron (NM_144522, intron 1 of 8)	intron (NM_144522, intron 1 of 8)	1985	NM_144522	68449	Mm.41420	NM_144522	ENSMUSG00000042492	Tbc1d10b	1110003P22Rik|C87963	TBC1 domain family, member 10b	protein-coding
16196	chr9	109832483	109833225	+	0	NA	promoter-TSS (NM_018757)	promoter-TSS (NM_018757)	60	NM_018757	54369	Mm.12951	NM_018757	ENSMUSG00000032478	Nme6	nm23-M6	NME/NM23 nucleoside diphosphate kinase 6	protein-coding
10672	chr4	119195171	119195784	+	0	NA	promoter-TSS (NM_001038998)	promoter-TSS (NM_001038998)	-48	NM_001038998	69216	Mm.36697	NM_024462	ENSMUSG00000028643	Svbp	2410005K17Rik|AI851162|Ccdc23	small vasohibin binding protein	protein-coding
12902	chr6	97210498	97211465	+	0	NA	exon (NM_022992, exon 1 of 3)	exon (NM_022992, exon 1 of 3)	189	NM_022992	65106	Mm.291014	NM_022992	ENSMUSG00000035199	Arl6ip5	5930404D22Rik|AV001879|Aip-5|Gtrap3-18|addiscin	ADP-ribosylation factor-like 6 interacting protein 5	protein-coding
14247	chr7	125551580	125553863	+	0	NA	intron (NM_001008700, intron 1 of 10)	intron (NM_001008700, intron 1 of 10)	439	NM_001008700	16190	Mm.233802	NM_001008700	ENSMUSG00000030748	Il4ra	CD124|Il4r	interleukin 4 receptor, alpha	protein-coding
15267	chr8	119861815	119862559	+	0	NA	promoter-TSS (NM_146219)	promoter-TSS (NM_146219)	-118	NM_146219	234796	Mm.86446	NM_146219	ENSMUSG00000031828	Klhl36	-	kelch-like 36	protein-coding
12156	chr5	129715330	129715873	+	0	NA	intron (NM_001356957, intron 1 of 3)	CpG	104	NM_001356956	66258	Mm.249809	NM_025450	ENSMUSG00000034211	Mrps17	1810006P02Rik|Mprs17	mitochondrial ribosomal protein S17	protein-coding
10080	chr3	122924037	122924664	+	0	NA	promoter-TSS (NR_046036)	promoter-TSS (NR_046036)	-47	NM_024461	67704	Mm.24219	NM_024461	ENSMUSG00000054091	1810037I17Rik	5730414I01Rik|Aln	RIKEN cDNA 1810037I17 gene	protein-coding
7758	chr19	5751077	5751300	+	0	NA	exon (NM_008520, exon 14 of 28)	exon (NM_008520, exon 14 of 28)	10284	NM_008520	16998	Mm.182396	NM_008520	ENSMUSG00000024940	Ltbp3	Ltbp2|mFLJ00070	latent transforming growth factor beta binding protein 3	protein-coding
12149	chr5	128982998	128983946	+	0	NA	Intergenic	Intergenic	6764	NM_001359022	13852	Mm.260716	NM_007941	ENSMUSG00000029428	Stx2	AW538950|Epim|G1-536-1|Syn-2|repro34	syntaxin 2	protein-coding
410	chr1	93342618	93343627	+	0	NA	promoter-TSS (NM_023200)	promoter-TSS (NM_023200)	-334	NM_080850	269224	Mm.379454	NM_080850	ENSMUSG00000026274	Pask	mKIAA0135	PAS domain containing serine/threonine kinase	protein-coding
3418	chr12	16133401	16133760	+	0	NA	Intergenic	Intergenic	-316795	NM_144551	217410	Mm.491136	NM_144551	ENSMUSG00000020601	Trib2	AW319517|TRB-2|TRB2	tribbles pseudokinase 2	protein-coding
2387	chr11	70699928	70701436	+	0	NA	promoter-TSS (NM_001252485)	promoter-TSS (NM_001252485)	134	NM_153103	16562	Mm.99996	NM_153103	ENSMUSG00000020821	Kif1c	B430105J22Rik|D11Bwg1349e|Ltxs1|Orch3	kinesin family member 1C	protein-coding
3276	chr11	119083600	119088210	+	0	NA	intron (NM_007625, intron 1 of 4)	C-rich|Low_complexity|Low_complexity	332	NM_007625	12418	Mm.268070	NM_007625	ENSMUSG00000039989	Cbx4	MPc2|PC2	chromobox 4	protein-coding
10364	chr4	43561891	43563472	+	0	NA	promoter-TSS (NM_013497)	promoter-TSS (NM_013497)	47	NM_013497	12913	Mm.12407	NM_013497	ENSMUSG00000028466	Creb3	AU044960|AW538053|C80076|LZIP|LZIP-1|LZIP-2|Luman	cAMP responsive element binding protein 3	protein-coding
12450	chr5	148342198	148342796	+	0	NA	intron (NM_007513, intron 6 of 12)	intron (NM_007513, intron 6 of 12)	50318	NM_001301424	11987	Mm.275489	NM_007513	ENSMUSG00000041313	Slc7a1	4831426K01Rik|AI447493|Atrc-1|Atrc1|Cat1|Rec-1|Rev-1|mCAT-1	solute carrier family 7 (cationic amino acid transporter, y+ system), member 1	protein-coding
1753	chr10	128524182	128526492	+	0	NA	intron (NM_011843, intron 1 of 30)	CpG	522	NM_011843	23943	Mm.66056	NM_011843	ENSMUSG00000025366	Esyt1	Fam62a|Mbc2|vp115	extended synaptotagmin-like protein 1	protein-coding
13697	chr7	43797083	43798357	+	0	NA	TTS (NM_028660)	TTS (NM_028660)	143	NM_001324398	259277	Mm.458023	NM_008940	ENSMUSG00000064023	Klk8	BSP1|NP|Nrpn|Prss19	kallikrein related-peptidase 8	protein-coding
577	chr1	138618088	138618484	+	0	NA	intron (NM_021605, intron 1 of 9)	intron (NM_021605, intron 1 of 9)	1471	NM_021605	59125	Mm.143817	NM_021605	ENSMUSG00000026393	Nek7	2810460C19Rik|AU020186	NIMA (never in mitosis gene a)-related expressed kinase 7	protein-coding
15212	chr8	115398052	115398763	+	0	NA	Intergenic	Intergenic	308487	NM_001025577	17132	Mm.275549	NM_001025577	ENSMUSG00000055435	Maf	2810401A20Rik|A230108G15Rik|AW047063|c-maf	avian musculoaponeurotic fibrosarcoma oncogene homolog	protein-coding
8672	chr2	50296345	50296815	+	0	NA	promoter-TSS (NR_040361)	promoter-TSS (NR_040361)	221	NM_001348199	109129	Mm.29214	NM_133839	ENSMUSG00000026766	Mmadhc	2010311D03Rik|AI314967|CblD	methylmalonic aciduria (cobalamin deficiency) cblD type, with homocystinuria	protein-coding
5854	chr15	101134126	101136119	+	0	NA	intron (NM_001277255, intron 4 of 11)	intron (NM_001277255, intron 4 of 11)	6600	NM_001277259	11482	Mm.279542	NM_009612	ENSMUSG00000000530	Acvrl1	AI115505|AI427544|Acvrlk1|Alk1	activin A receptor, type II-like 1	protein-coding
15497	chr9	21149645	21150243	+	0	NA	promoter-TSS (NM_016742)	promoter-TSS (NM_016742)	-38	NM_016742	12539	Mm.32331	NM_016742	ENSMUSG00000019471	Cdc37	p50|p50Cdc37	cell division cycle 37	protein-coding
9760	chr3	88620642	88623265	+	0	NA	intron (NM_001198913, intron 1 of 21)	intron (NM_001198913, intron 1 of 21)	559	NM_001198913	16800	Mm.239329	NM_008487	ENSMUSG00000028059	Arhgef2	AA408978|GEF|GEF-H1|GEFH1|LFP40|Lbcl1|Lfc|P40|mKIAA0651	rho/rac guanine nucleotide exchange factor (GEF) 2	protein-coding
16402	chrX	12587436	12588272	+	0	NA	promoter-TSS (NM_027439)	promoter-TSS (NM_027439)	95	NM_027439	70495	Mm.25148	NM_027439	ENSMUSG00000031007	Atp6ap2	(P)RR|5730403E06Rik|APT6M8-9|ATP6M8-9|Atp6ip2|M8-9|PRR	ATPase, H+ transporting, lysosomal accessory protein 2	protein-coding
3924	chr12	111161036	111161680	+	0	NA	intron (NR_130987, intron 3 of 3)	intron (NR_130987, intron 3 of 3)	-5012	NM_011632	22031	Mm.27431	NM_011632	ENSMUSG00000021277	Traf3	AI528849|CAP-1|CD40bp|CRAF1|LAP1|T-BAM|TRAFAMN|amn	TNF receptor-associated factor 3	protein-coding
14207	chr7	118705532	118705933	+	0	NA	promoter-TSS (NM_019580)	promoter-TSS (NM_019580)	6	NM_019580	56209	Mm.273142	NM_019580	ENSMUSG00000033917	Gde1	1200003M13Rik|Mir16|RGS16	glycerophosphodiester phosphodiesterase 1	protein-coding
2419	chr11	74649003	74649847	+	0	NA	promoter-TSS (NM_001081158)	promoter-TSS (NM_001081158)	-70	NM_001081158	74148	Mm.214574	NM_001081158	ENSMUSG00000020741	Cluh	1300001I01Rik|Kiaa0664|mKIAA0664	clustered mitochondria (cluA/CLU1) homolog	protein-coding
883	chr10	4432056	4432524	+	0	NA	promoter-TSS (NM_025343)	promoter-TSS (NM_025343)	98	NM_001358796	66084	Mm.153111	NM_025343	ENSMUSG00000019763	Rmnd1	0610042C05Rik|AA408137|AI462664|AW536662	required for meiotic nuclear division 1 homolog	protein-coding
13418	chr7	24364927	24365397	+	0	NA	Intergenic	Intergenic	-5101	NM_001163510	16534	Mm.9911	NM_008433	ENSMUSG00000054342	Kcnn4	IK1|IKCA1|KCA4|KCa3.1|SK4|SKCas|mIKCa1	potassium intermediate/small conductance calcium-activated channel, subfamily N, member 4	protein-coding
3192	chr11	117324196	117324726	+	0	NA	intron (NM_001113486, intron 3 of 11)	intron (NM_001113486, intron 3 of 11)	-7254	NM_017380	53860	Mm.38450	NM_017380	ENSMUSG00000059248	Sept9	MSF1|Msf|PNUTL4|Sint1	septin 9	protein-coding
6534	chr17	25727052	25728108	+	0	NA	promoter-TSS (NM_145409)	promoter-TSS (NM_145409)	-137	NM_028009	106707	Mm.24603	NM_028009	ENSMUSG00000041199	Rpusd1	2310051D06Rik|AU019540|Rlucl	RNA pseudouridylate synthase domain containing 1	protein-coding
6440	chr17	15499481	15499859	+	0	NA	promoter-TSS (NM_013684)	promoter-TSS (NM_013684)	-218	NM_013684	21374	Mm.244820	NM_013684	ENSMUSG00000014767	Tbp	GTF2D1|Gtf2d|SCA17|TFIID	TATA box binding protein	protein-coding
13503	chr7	25835161	25835993	+	0	NA	Intergenic	Intergenic	-19047	NM_028775	74134	Mm.275188	NM_028775	ENSMUSG00000040703	Cyp2s1	1200011C15Rik|AU041727|C79779|CYPIIS1	cytochrome P450, family 2, subfamily s, polypeptide 1	protein-coding
8603	chr2	33370323	33371629	+	0	NA	intron (NM_001290570, intron 1 of 16)	intron (NM_001290570, intron 1 of 16)	518	NM_001290572	241308	Mm.274249	NM_175211	ENSMUSG00000038831	Ralgps1	5830418G11Rik|AI853783|AI854138|RALGEF2|RALGPS1A|RalGEF 2|mKIAA0351	Ral GEF with PH domain and SH3 binding motif 1	protein-coding
5520	chr15	80544213	80544744	+	0	NA	intron (NM_001163189, intron 1 of 5)	LTR101_Mam|LTR|ERVL	15992	NM_001163189	383075	Mm.297626	NM_001163189	ENSMUSG00000050439	Enthd1	Gm1242|Gm86	ENTH domain containing 1	protein-coding
15403	chr8	126422010	126423155	+	0	NA	promoter-TSS (NM_174987)	promoter-TSS (NM_174987)	81	NM_174987	67892	Mm.31946	NM_174987	ENSMUSG00000051671	Coa6	1810063B05Rik|AI447995	cytochrome c oxidase assembly factor 6	protein-coding
12910	chr6	99031518	99031879	+	0	NA	intron (NM_001197321, intron 4 of 17)	intron (NM_001197321, intron 4 of 17)	-3400	NM_001197322	108655	Mm.234965	NM_053202	ENSMUSG00000030067	Foxp1	3110052D19Rik|4932443N09Rik|AI461938|AW494214	forkhead box P1	protein-coding
9203	chr2	156880255	156880831	+	0	NA	intron (NM_001356495, intron 2 of 7)	intron (NM_001356495, intron 2 of 7)	6678	NM_029983	77799	Mm.29264	NM_029983	ENSMUSG00000027636	Sla2	A930009E21Rik|AI430952|SLAP-2|SLAP2	Src-like-adaptor 2	protein-coding
5371	chr15	76722351	76723125	+	0	NA	promoter-TSS (NM_198119)	promoter-TSS (NM_198119)	-565	NM_198119	378937	Mm.289666	NM_198119	ENSMUSG00000033707	Lrrc24	6430402H13Rik	leucine rich repeat containing 24	protein-coding
2657	chr11	88145140	88145618	+	0	NA	intron (NM_198013, intron 1 of 10)	(CA)n|Simple_repeat|Simple_repeat	-24186	NM_001172099	103841	Mm.374846	NM_198013	ENSMUSG00000018378	Cuedc1	AI841487|C330016O16Rik	CUE domain containing 1	protein-coding
7409	chr18	37934955	37935697	+	0	NA	5' UTR (NM_001305981, exon 1 of 29)	5' UTR (NM_001305981, exon 1 of 29)	150	NM_007858	13367	Mm.195916	NM_007858	ENSMUSG00000024456	Diaph1	D18Wsu154e|Dia1|Diap1|Drf1|p140mDia	diaphanous related formin 1	protein-coding
14277	chr7	126283836	126286673	+	0	NA	intron (NM_145587, intron 1 of 3)	intron (NM_145587, intron 1 of 3)	12758	NM_145587	104175	Mm.29660	NM_145587	ENSMUSG00000042978	Sbk1	Sbk	SH3-binding kinase 1	protein-coding
11435	chr5	30887160	30889611	+	0	NA	promoter-TSS (NM_001294262)	promoter-TSS (NM_001294262)	-467	NM_174849	231093	Mm.440364	NM_174849	ENSMUSG00000029165	Agbl5	9430057O19Rik|CCP5	ATP/GTP binding protein-like 5	protein-coding
14664	chr8	33599604	33600495	+	0	NA	intron (NM_017374, intron 1 of 6)	CpG	428	NM_017374	19053	Mm.29301	NM_017374	ENSMUSG00000009630	Ppp2cb	AI115466|D8Ertd766e|PP2Ac	protein phosphatase 2 (formerly 2A), catalytic subunit, beta isoform	protein-coding
9020	chr2	128124009	128124524	+	0	NA	TTS (NM_028765)	TTS (NM_028765)	-1772	NM_207681	12125	Mm.141083	NM_009754	ENSMUSG00000027381	Bcl2l11	1500006F24Rik|Bim|Bod|bcl2-L-11	BCL2-like 11 (apoptosis facilitator)	protein-coding
14136	chr7	104314978	104315355	+	0	NA	intron (NR_040749, intron 1 of 6)	intron (NR_040749, intron 1 of 6)	135	NR_040749	622070	Mm.486406	NR_040749	ENSMUSG00000087175	Gm15133	-	predicted gene 15133	ncRNA
2439	chr11	75245493	75246257	+	0	NA	intron (NM_177708, intron 1 of 1)	intron (NM_177708, intron 1 of 1)	51882	NM_177708	237847	Mm.82661	NM_177708	ENSMUSG00000045287	Rtn4rl1	Ngr3|Ngrh2|Ngrl2	reticulon 4 receptor-like 1	protein-coding
1806	chr11	4205455	4206128	+	0	NA	exon (NM_134023, exon 2 of 9)	exon (NM_134023, exon 2 of 9)	-12460	NM_028022	71962	Mm.7852	NM_028022	ENSMUSG00000020424	Castor1	2410008K03Rik|Gatsl3	cytosolic arginine sensor for mTORC1 subunit 1	protein-coding
11879	chr5	114505392	114505717	+	0	NA	Intergenic	ORR1D2|LTR|ERVL-MaLR	61285	NM_001306205	17855	Mm.28088	NM_023556	ENSMUSG00000041939	Mvk	2310010A05Rik|AI256848|AI414037|MK	mevalonate kinase	protein-coding
16026	chr9	90270161	90271102	+	0	NA	exon (NM_194334, exon 1 of 13)	exon (NM_194334, exon 1 of 13)	138	NM_194334	67016	Mm.335347	NM_194334	ENSMUSG00000037410	Tbc1d2b	1810061M12Rik|AI480956|AV021536|AV023399|AW491493|mKIAA1055	TBC1 domain family, member 2B	protein-coding
14112	chr7	101454096	101454323	+	0	NA	intron (NM_001008548, intron 2 of 30)	intron (NM_001008548, intron 2 of 30)	-1853	NR_152194	207728	Mm.247564	NM_001008548	ENSMUSG00000030653	Pde2a	CGS-PDE|cGSPDE	phosphodiesterase 2A, cGMP-stimulated	protein-coding
11953	chr5	118047130	118047580	+	0	NA	intron (NR_151582, intron 2 of 7)	intron (NR_151582, intron 2 of 7)	19612	NM_021344	57816	Mm.273285	NM_021344	ENSMUSG00000029359	Tesc	1010001A17Rik|2410011K10Rik|TE-1	tescalcin	protein-coding
11845	chr5	112298364	112299166	+	0	NA	intron (NM_001326590, intron 1 of 5)	intron (NM_001326590, intron 1 of 5)	22074	NM_001326590	22022	Mm.250631	NM_009419	ENSMUSG00000029344	Tpst2	AI448750|D5Ucla3|Tango13b|grm|grt	protein-tyrosine sulfotransferase 2	protein-coding
10343	chr4	41731189	41731686	+	0	NA	promoter-TSS (NM_001252622)	promoter-TSS (NM_001252622)	-295	NM_001017362	550619	Mm.425179	NM_001017362	ENSMUSG00000066224	Arid3c	-	AT rich interactive domain 3C (BRIGHT-like)	protein-coding
9042	chr2	129211732	129212012	+	0	NA	TTS (NM_001355252)	TTS (NM_001355252)	4776	NM_001355252	20515	Mm.272675	NM_015747	ENSMUSG00000027397	Slc20a1	AI607883|Glvr-1|Glvr1	solute carrier family 20, member 1	protein-coding
5836	chr15	100667005	100670113	+	0	NA	intron (NM_001270537, intron 1 of 10)	PB1D10|SINE|Alu	941	NM_001270537	668218	Mm.451225	NM_001270537	ENSMUSG00000098112	Bin2	-	bridging integrator 2	protein-coding
9569	chr3	32616288	32616984	+	0	NA	promoter-TSS (NM_013531)	promoter-TSS (NM_013531)	-46	NM_001348105	14696	Mm.139192	NM_013531	ENSMUSG00000027669	Gnb4	6720453A21Rik|G(beta)4	guanine nucleotide binding protein (G protein), beta 4	protein-coding
4791	chr14	56667848	56668711	+	0	NA	promoter-TSS (NM_023773)	promoter-TSS (NM_023773)	31	NM_001360072	75339	Mm.152466	NM_023773	ENSMUSG00000079184	Mphosph8	1500035L22Rik|4930548G07Rik|AU040635	M-phase phosphoprotein 8	protein-coding
10047	chr3	115642290	115642602	+	0	NA	Intergenic	Intergenic	72609	NM_007901	13609	Mm.982	NM_007901	ENSMUSG00000045092	S1pr1	AI849002|Edg1|Lpb1|S1p|S1p1	sphingosine-1-phosphate receptor 1	protein-coding
8676	chr2	52424492	52425035	+	0	NA	5' UTR (NM_182994, exon 1 of 6)	5' UTR (NM_182994, exon 1 of 6)	111	NM_182994	75423	Mm.314378	NM_182994	ENSMUSG00000036093	Arl5a	2410015N24Rik|2810410P22Rik|AA408731|AW610751|Arl5|T25534	ADP-ribosylation factor-like 5A	protein-coding
4520	chr13	112660509	112660921	+	0	NA	promoter-TSS (NM_178746)	promoter-TSS (NM_178746)	-51	NM_178746	268706	Mm.40834	NM_175376	ENSMUSG00000047789	Slc38a9	4833412L08Rik|6720411P22Rik|9130023D20Rik|9430067K09Rik|A730092C09	solute carrier family 38, member 9	protein-coding
408	chr1	92910438	92912480	+	0	NA	promoter-TSS (NR_138577)	promoter-TSS (NR_138577)	634	NM_181405	108657	Mm.200971	NM_181405	ENSMUSG00000026269	Rnpepl1	1110014H17Rik|AI894167	arginyl aminopeptidase (aminopeptidase B)-like 1	protein-coding
1636	chr10	117952530	117953610	+	0	NA	Intergenic	Intergenic	27611	NR_045342	71067	Mm.410793	NR_045342	ENSMUSG00000112500	4933411E08Rik	-	RIKEN cDNA 4933411E08 gene	ncRNA
13830	chr7	63913364	63914344	+	0	NA	intron (NM_021366, intron 1 of 1)	intron (NM_021366, intron 1 of 1)	-3003	NM_001256311	381994	Mm.425466	NM_001256311	ENSMUSG00000095061	E030018B13Rik	Gm1697	RIKEN cDNA E030018B13 gene	protein-coding
1790	chr11	3386988	3387313	+	0	NA	intron (NM_010718, intron 2 of 15)	intron (NM_010718, intron 2 of 15)	-15746	NM_173053	16886	Mm.124176	NM_010718	ENSMUSG00000020451	Limk2	Limk-2|whe	LIM motif-containing protein kinase 2	protein-coding
5591	chr15	82379738	82380440	+	0	NA	5' UTR (NM_001163472, exon 1 of 10)	5' UTR (NM_001163472, exon 1 of 10)	171	NM_001163472	56448	Mm.474216	NM_019823	ENSMUSG00000061740	Cyp2d22	2D22	cytochrome P450, family 2, subfamily d, polypeptide 22	protein-coding
11337	chr4	156030701	156031285	+	0	NA	Intergenic	Intergenic	4671	NM_009400	21936	Mm.3180	NM_009400	ENSMUSG00000041954	Tnfrsf18	AITR|Gitr	tumor necrosis factor receptor superfamily, member 18	protein-coding
16133	chr9	107582981	107583192	+	0	NA	exon (NM_019750, exon 2 of 2)	exon (NM_019750, exon 2 of 2)	1790	NM_178020	109685	Mm.447916	NM_178020	ENSMUSG00000036091	Hyal3	Hyl3	hyaluronoglucosaminidase 3	protein-coding
6415	chr17	7906334	7906793	+	0	NA	Intergenic	Intergenic	-19437	NM_145968	72536	Mm.119680	NM_145968	ENSMUSG00000033450	Tagap	2610315E15Rik|TRD|Tcd-1|Tcd1|Tcd1a|tcs-1|tcs1	T cell activation Rho GTPase activating protein	protein-coding
8669	chr2	49451089	49452462	+	0	NA	5' UTR (NM_172663, exon 1 of 14)	5' UTR (NM_172663, exon 1 of 14)	289	NM_172663	227867	Mm.29167	NM_172663	ENSMUSG00000069495	Epc2	5830499L14|D2Ertd694e	enhancer of polycomb homolog 2	protein-coding
11180	chr4	149515618	149515878	+	0	NA	Intergenic	Lx8|LINE|L1	-2493	NM_023465	67087	Mm.299735	NM_023465	ENSMUSG00000028988	Ctnnbip1	1110008O09Rik|2310001I19Rik|AW457332|Catnbip1|Icat	catenin beta interacting protein 1	protein-coding
12206	chr5	134489785	134490191	+	0	NA	3' UTR (NM_009990, exon 17 of 17)	3' UTR (NM_009990, exon 17 of 17)	-33272	NM_001081462	57080	Mm.332735	NM_020331	ENSMUSG00000023079	Gtf2ird1	1700012P16Rik|BEN|Cream1|ESTM9|GTF3|Gtf2il|MusTRD1|Tg(Alb1-Myc)166.8Sst|WBSCR11|X83320	general transcription factor II I repeat domain-containing 1	protein-coding
13661	chr7	35056178	35057247	+	0	NA	promoter-TSS (NM_009884)	promoter-TSS (NM_009884)	-146	NM_009884	12611	Mm.273090	NM_009884	ENSMUSG00000056216	Cebpg	C/EBP[g]|C/EBPgamma|GPE1-BP|Gpe1bp|Ig/EBP	CCAAT/enhancer binding protein (C/EBP), gamma	protein-coding
10571	chr4	106560425	106561799	+	0	NA	promoter-TSS (NM_053272)	promoter-TSS (NM_053272)	74	NM_053272	74754	Mm.133370	NM_053272	ENSMUSG00000034926	Dhcr24	2310076D10Rik|5830417J06Rik|mKIAA0018	24-dehydrocholesterol reductase	protein-coding
2548	chr11	79658369	79659195	+	0	NA	intron (NM_175543, intron 3 of 14)	intron (NM_175543, intron 3 of 14)	16304	NR_045898	72218	Mm.443271	NR_045898	ENSMUSG00000086569	Rab11fip4os2	1700020F10Rik|4930542H20Rik|Rab11fib4os2	RAB11 family interacting protein 4 (class II), opposite strand 2	ncRNA
3146	chr11	116077233	116078946	+	0	NA	promoter-TSS (NM_001009573)	promoter-TSS (NM_001009573)	-128	NM_001009573	70450	Mm.259460	NM_001009573	ENSMUSG00000057948	Unc13d	2610108D09Rik|Jinx|Munc13-4|mFLJ00067	unc-13 homolog D	protein-coding
11207	chr4	150008196	150009956	+	0	NA	promoter-TSS (NM_173371)	promoter-TSS (NM_173371)	-53	NM_173371	100198	Mm.22183	NM_173371	ENSMUSG00000028980	H6pd	AI785303|G6pd1|Gpd-1|Gpd1	hexose-6-phosphate dehydrogenase (glucose 1-dehydrogenase)	protein-coding
2676	chr11	89060054	89061155	+	0	NA	promoter-TSS (NR_110336)	promoter-TSS (NR_110336)	144	NM_019505	56077	Mm.153695	NM_019505	ENSMUSG00000000276	Dgke	C87606|DAGK6|DGK|DGK-epsilon	diacylglycerol kinase, epsilon	protein-coding
2422	chr11	74829480	74833251	+	0	NA	exon (NM_010813, exon 1 of 6)	exon (NM_010813, exon 1 of 6)	441	NM_010813	17428	Mm.3759	NM_010813	ENSMUSG00000000282	Mnt	Rox|bHLHd3	max binding protein	protein-coding
14597	chr8	15010934	15012256	+	0	NA	intron (NM_029116, intron 1 of 1)	CpG	570	NM_029116	74901	Mm.46675	NM_029116	ENSMUSG00000055675	Kbtbd11	2900016B01Rik|4930465M17Rik|mKIAA0711	kelch repeat and BTB (POZ) domain containing 11	protein-coding
7926	chr19	14597974	14598952	+	0	NA	promoter-TSS (NM_001302950)	promoter-TSS (NM_001302950)	-280	NM_001302947	21888	Mm.103638	NM_011600	ENSMUSG00000024642	Tle4	5730411M05Rik|AA792082|Bce-1|Bce1|ESTM13|ESTM14|Grg4|X83332|X83333|grg-4	transducin-like enhancer of split 4	protein-coding
2301	chr11	68496165	68496487	+	0	NA	3' UTR (NM_177320, exon 19 of 19)	3' UTR (NM_177320, exon 19 of 19)	-6693	NR_126154	104709	Mm.234573	NM_001004435	ENSMUSG00000046207	Pik3r6	BB220380|p84|p84 PIKAP|p87(PIKAP)|p87PIKAP	phosphoinositide-3-kinase regulatory subunit 5	protein-coding
13221	chr6	146077373	146077618	+	0	NA	Intergenic	Intergenic	143373	NM_010656	16651	Mm.49689	NM_010656	ENSMUSG00000030255	Sspn	Krag	sarcospan	protein-coding
13456	chr7	24931995	24932247	+	0	NA	Intergenic	Intergenic	27775	NM_001130152	16801	Mm.3181	NM_008488	ENSMUSG00000040940	Arhgef1	Lbcl2|Lsc	Rho guanine nucleotide exchange factor (GEF) 1	protein-coding
11457	chr5	31697456	31698658	+	0	NA	promoter-TSS (NM_181282)	promoter-TSS (NM_181282)	7	NM_181280	107976	Mm.482126	NM_144541	ENSMUSG00000052139	Babam2	6030405P19Rik|AI429776|B830038C02Rik|Bre	BRISC and BRCA1 A complex member 2	protein-coding
9433	chr2	173215958	173216598	+	0	NA	intron (NM_001139519, intron 2 of 3)	intron (NM_001139519, intron 2 of 3)	2644	NM_001139519	58203	Mm.116687	NM_021394	ENSMUSG00000027514	Zbp1	2010010H03Rik|Dai|Dlm1|mZaDLM	Z-DNA binding protein 1	protein-coding
12215	chr5	134938749	134940116	+	0	NA	intron (NM_001359536, intron 5 of 5)	ZP3AR|Satellite|Satellite	6908	NM_001359537	79565	Mm.34235	NM_024479	ENSMUSG00000040557	Mettl27	AW492986|BC002286|Wbscr27	methyltransferase like 27	protein-coding
5757	chr15	98662295	98663042	+	0	NA	intron (NM_001080981, intron 1 of 16)	CpG	221	NM_001080981	74351	Mm.45725	NM_001080981	ENSMUSG00000003360	Ddx23	3110082M05Rik|4921506D17Rik	DEAD (Asp-Glu-Ala-Asp) box polypeptide 23	protein-coding
11485	chr5	34336144	34337203	+	0	NA	promoter-TSS (NM_001304270)	promoter-TSS (NM_001304270)	-259	NM_001304270	19822	Mm.21281	NM_011278	ENSMUSG00000029110	Rnf4	AU018689|Gtrgeo8|SNURF	ring finger protein 4	protein-coding
12546	chr6	31219978	31220351	+	0	NA	promoter-TSS (NR_040257)	promoter-TSS (NR_040257)	-187	NR_040257	73652	Mm.441297	NR_040257	ENSMUSG00000087380	2210408F21Rik	-	RIKEN cDNA 2210408F21 gene	ncRNA
4455	chr13	98814879	98815731	+	0	NA	5' UTR (NM_172591, exon 1 of 26)	5' UTR (NM_172591, exon 1 of 26)	144	NM_172591	218503	Mm.23928	NM_172591	ENSMUSG00000041685	Fcho2	5832424M12Rik|AA387320	FCH domain only 2	protein-coding
9946	chr3	101292833	101293346	+	0	NA	Intergenic	Intergenic	-5150	NM_013486	12481	Mm.22842	NM_013486	ENSMUSG00000027863	Cd2	LFA-2|Ly-37|Ly37	CD2 antigen	protein-coding
11869	chr5	114127421	114128293	+	0	NA	intron (NM_001359941, intron 1 of 3)	CpG-11370	361	NM_001359940	231642	Mm.332593	NM_175016	ENSMUSG00000044339	Alkbh2	9530023G02|AU016977|Abh2|mABH2	alkB homolog 2, alpha-ketoglutarate-dependent dioxygenase	protein-coding
4209	chr13	49246353	49246771	+	0	NA	intron (NM_028340, intron 1 of 4)	intron (NM_028340, intron 1 of 4)	1732	NM_025491	66329	Mm.34308	NM_025491	ENSMUSG00000021384	Susd3	1700017I11Rik|2810440J20Rik	sushi domain containing 3	protein-coding
15545	chr9	22130521	22130948	+	0	NA	promoter-TSS (NM_007388)	promoter-TSS (NM_007388)	-136	NM_007388	11433	Mm.46354	NM_007388	ENSMUSG00000001348	Acp5	TRACP|TRAP	acid phosphatase 5, tartrate resistant	protein-coding
8038	chr19	41263137	41264096	+	0	NA	intron (NM_133352, intron 1 of 14)	CpG	388	NM_133352	107358	Mm.246440	NM_133352	ENSMUSG00000025016	Tm9sf3	1810073M23Rik|2810031D16Rik|AI115521|AI413748|AW146116|AW549777|Smbp|mKIAA4036	transmembrane 9 superfamily member 3	protein-coding
10453	chr4	57867556	57867800	+	0	NA	intron (NM_009649, intron 2 of 2)	intron (NM_009649, intron 2 of 2)	13116	NM_001035533	11641	Mm.467752	NM_009649	ENSMUSG00000038729	Akap2	AA959716|AI649048|Akap-2|Akap-kl|B230340M18Rik|Prka2	A kinase (PRKA) anchor protein 2	protein-coding
15010	chr8	85618788	85619287	+	0	NA	Intergenic	RMER13B|LTR|ERVK	-63766	NM_019794	56445	Mm.475573	NM_019794	ENSMUSG00000031701	Dnaja2	1500017M13Rik|2010206B19Rik|DNAJ|DNJ3|Dnaj3|HIRIP4|PRO3015|mDj3	DnaJ heat shock protein family (Hsp40) member A2	protein-coding
2115	chr11	53706786	53707409	+	0	NA	5' UTR (NM_009012, exon 1 of 25)	5' UTR (NM_009012, exon 1 of 25)	222	NM_009012	19360	Mm.4888	NM_009012	ENSMUSG00000020380	Rad50	Mrell|Rad50l	RAD50 double strand break repair protein	protein-coding
1475	chr10	82354282	82354531	+	0	NA	Intergenic	CpG	-113131	NM_001105557	237411		NM_172789	ENSMUSG00000062931	Zfp938	B230315N10Rik	zinc finger protein 938	protein-coding
4782	chr14	55822708	55822921	+	0	NA	Intergenic	Intergenic	-1981	NM_001168346	73181	Mm.27908	NM_023699	ENSMUSG00000023411	Nfatc4	3110041H08Rik|AW107667|AW546455|Nfat3	nuclear factor of activated T cells, cytoplasmic, calcineurin dependent 4	protein-coding
989	chr10	34206535	34207510	+	0	NA	intron (NM_172508, intron 1 of 5)	CpG	529	NM_172508	212898	Mm.34557	NM_172508	ENSMUSG00000039497	Dse	6030499O08|AI480506|B130024B19Rik|DS-epi1|Sart2	dermatan sulfate epimerase	protein-coding
1763	chr10	128695686	128696826	+	0	NA	promoter-TSS (NM_177411)	promoter-TSS (NM_177411)	12	NM_177411	19344	Mm.12815	NM_011229	ENSMUSG00000000711	Rab5b	C030027M18Rik	RAB5B, member RAS oncogene family	protein-coding
2189	chr11	58307542	58307978	+	0	NA	exon (NM_182996, exon 2 of 12)	exon (NM_182996, exon 2 of 12)	691	NM_182996	103836	Mm.41440	NM_182996	ENSMUSG00000037243	Zfp692	AI746306|AI839920|Zfp692-ps|Znf692	zinc finger protein 692	protein-coding
6573	chr17	26972713	26973768	+	0	NA	promoter-TSS (NM_001005916)	promoter-TSS (NM_001005916)	61	NM_001005916	474156	Mm.328890	NM_001005916	ENSMUSG00000079605	Zbtb9	3930402F13Rik	zinc finger and BTB domain containing 9	protein-coding
14431	chr7	139388291	139389636	+	0	NA	promoter-TSS (NM_001127363)	promoter-TSS (NM_001127363)	-146	NM_001127363	212111	Mm.28308	NM_183144	ENSMUSG00000025477	Inpp5a	-	inositol polyphosphate-5-phosphatase A	protein-coding
16565	chrX	134686436	134686804	+	0	NA	promoter-TSS (NR_045454)	promoter-TSS (NR_045454)	101	NM_001202500	100503043	Mm.31961	NM_001202500	ENSMUSG00000049804	Armcx4	AI448196|Gm195	armadillo repeat containing, X-linked 4	protein-coding
2210	chr11	59505357	59506552	+	0	NA	non-coding (NR_135273, exon 1 of 4)	non-coding (NR_135273, exon 1 of 4)	301	NR_015585	74476	Mm.440257	NR_015585	ENSMUSG00000072893	4933439C10Rik	2610028M21Rik	RIKEN cDNA 4933439C10 gene	ncRNA
14502	chr7	143007837	143009147	+	0	NA	intron (NM_020286, intron 2 of 7)	intron (NM_020286, intron 2 of 7)	2833	NM_001128082	27027	Mm.28172	NM_020286	ENSMUSG00000000244	Tspan32	AW208513|Art-1|BB235973|D7Wsu37e|Phemx|Tssc6	tetraspanin 32	protein-coding
8813	chr2	91932309	91933202	+	0	NA	promoter-TSS (NM_001291483)	promoter-TSS (NM_001291483)	-458	NM_001291483	17242	Mm.906	NM_010784	ENSMUSG00000027239	Mdk	MK|Mek	midkine	protein-coding
7203	chr17	83832498	83833097	+	0	NA	intron (NM_025325, intron 7 of 9)	intron (NM_025325, intron 7 of 9)	13993	NM_025325	107766	Mm.30100	NM_025325	ENSMUSG00000000673	Haao	0610007K21Rik|0610012J07Rik|3-HAO|3-HAOxase|3HAO	3-hydroxyanthranilate 3,4-dioxygenase	protein-coding
6990	chr17	49428094	49428730	+	0	NA	promoter-TSS (NM_028464)	promoter-TSS (NM_028464)	48	NM_028464	56738	Mm.22256	NM_020042	ENSMUSG00000064120	Mocs1	3110045D15Rik|AI043170|AW536397	molybdenum cofactor synthesis 1	protein-coding
855	chr1	191420688	191422891	+	0	NA	Intergenic	Intergenic	-24748	NM_144880	226849	Mm.205569	NM_144880	ENSMUSG00000026626	Ppp2r5a	PR61alpha	protein phosphatase 2, regulatory subunit B', alpha	protein-coding
4937	chr14	75178467	75179741	+	0	NA	intron (NM_008879, intron 2 of 16)	intron (NM_008879, intron 2 of 16)	42679	NM_008879	18826	Mm.153911	NM_008879	ENSMUSG00000021998	Lcp1	AW536232|D14Ertd310e|LCP-1|Pls2|pp65	lymphocyte cytosolic protein 1	protein-coding
9010	chr2	127269589	127270888	+	0	NA	promoter-TSS (NM_139308)	promoter-TSS (NM_139308)	9	NM_139308	99138	Mm.41271	NM_139308	ENSMUSG00000027367	Stard7	AI852671|AL022671|AW544915	START domain containing 7	protein-coding
2066	chr11	51617899	51618140	+	0	NA	Intergenic	Intergenic	-1754	NM_026631	52530	Mm.28203	NM_026631	ENSMUSG00000001056	Nhp2	2410130M07Rik|D11Ertd175e|Nola2	NHP2 ribonucleoprotein	protein-coding
4666	chr14	31336283	31337064	+	0	NA	promoter-TSS (NM_001360187)	promoter-TSS (NM_001360187)	35	NM_001360187	12339	Mm.201535	NM_009796	ENSMUSG00000021893	Capn7	AU022319|PalBH	calpain 7	protein-coding
13548	chr7	28378857	28380123	+	0	NA	promoter-TSS (NM_011756)	promoter-TSS (NM_011756)	-262	NM_011756	22695	Mm.389856	NM_011756	ENSMUSG00000044786	Zfp36	Gos24|Nup475|TIS11D|TISII|Tis11|Ttp|Zfp-36	zinc finger protein 36	protein-coding
15456	chr9	15020476	15020834	+	0	NA	intron (NM_019482, intron 2 of 4)	intron (NM_019482, intron 2 of 4)	24823	NM_019482	55991	Mm.142253	NM_019482	ENSMUSG00000031934	Panx1	AI847747	pannexin 1	protein-coding
727	chr1	172311410	172313000	+	0	NA	promoter-TSS (NM_080419)	promoter-TSS (NM_080419)	-162	NM_080419	140559	Mm.271717	NM_080419	ENSMUSG00000038034	Igsf8	ESTM34|EWI-2|KCT-4|PGRL	immunoglobulin superfamily, member 8	protein-coding
5130	chr15	35937792	35938207	+	0	NA	intron (NM_053071, intron 1 of 3)	CpG	247	NM_053071	12864	Mm.548	NM_053071	ENSMUSG00000014313	Cox6c	-	cytochrome c oxidase subunit 6C	protein-coding
1191	chr10	71239446	71239800	+	0	NA	Intergenic	Intergenic	-1579	NM_009360	21780	Mm.229292	NM_009360	ENSMUSG00000003923	Tfam	AI661103|Hmgts|mtTFA|tsHMG	transcription factor A, mitochondrial	protein-coding
15567	chr9	31211422	31212363	+	0	NA	promoter-TSS (NM_001102456)	promoter-TSS (NM_001102456)	-44	NM_001357698	11804	Mm.19133	NM_009691	ENSMUSG00000031996	Aplp2	AI790698|APLP-2|CDEBP	amyloid beta (A4) precursor-like protein 2	protein-coding
1514	chr10	86727608	86728020	+	0	NA	intron (NM_001003910, intron 4 of 15)	intron (NM_001003910, intron 4 of 15)	15049	NM_153595	103220	Mm.440762	NM_153595	ENSMUSG00000044937	Ttc41	AI449705|AU041509|Gnn	tetratricopeptide repeat domain 41	protein-coding
7642	chr18	84951080	84952158	+	0	NA	promoter-TSS (NM_025969)	promoter-TSS (NM_025969)	-95	NM_025969	67105	Mm.250617	NM_025969	ENSMUSG00000024645	Timm21	1700034H14Rik|2700002I20Rik	translocase of inner mitochondrial membrane 21	protein-coding
5717	chr15	97372312	97374477	+	0	NA	intron (NM_172293, intron 4 of 5)	intron (NM_172293, intron 4 of 5)	-126107	NM_178114	105827	Mm.24005	NM_178114	ENSMUSG00000048218	Amigo2	AI415330|AMIGO-2|AW208913|Ali1	adhesion molecule with Ig like domain 2	protein-coding
6384	chr17	5804587	5804829	+	0	NA	Intergenic	Intergenic	5218	NR_045080	78512	Mm.23696	NR_045079	ENSMUSG00000096965	3300005D01Rik	-	RIKEN cDNA 3300005D01 gene	ncRNA
6167	chr16	36071570	36072280	+	0	NA	promoter-TSS (NM_027342)	promoter-TSS (NM_027342)	265	NM_001159421	381045	Mm.310434	NM_198645	ENSMUSG00000075229	Ccdc58	A930007B11Rik|AI413631	coiled-coil domain containing 58	protein-coding
7262	chr17	87474363	87474581	+	0	NA	Intergenic	Intergenic	-27537	NM_001355703	12314	Mm.329243	NM_007589	ENSMUSG00000036438	Calm2	1500001E21Rik|AL024017|Cam2|CamC	calmodulin 2	protein-coding
13151	chr6	129232919	129233218	+	0	NA	non-coding (NR_040265, exon 2 of 3)	non-coding (NR_040265, exon 2 of 3)	4977	NR_040265	76432	Mm.261738	NR_040265	ENSMUSG00000097354	2310001H17Rik	AI646108	RIKEN cDNA 2310001H17 gene	ncRNA
7036	chr17	56134106	56135133	+	0	NA	promoter-TSS (NM_013662)	promoter-TSS (NM_013662)	-767	NM_013662	20359	Mm.8029	NM_013662	ENSMUSG00000001227	Sema6b	Sema|Seman|VIb|semaZ	sema domain, transmembrane domain (TM), and cytoplasmic domain, (semaphorin) 6B	protein-coding
1486	chr10	83359789	83360684	+	0	NA	promoter-TSS (NM_026579)	promoter-TSS (NM_026579)	15	NM_026579	28109	Mm.196210	NM_026579	ENSMUSG00000020255	D10Wsu102e	AI747614|C430041I18Rik	DNA segment, Chr 10, Wayne State University 102, expressed	protein-coding
6515	chr17	24896138	24896815	+	0	NA	promoter-TSS (NM_019730)	promoter-TSS (NM_019730)	-24	NM_019730	79059	Mm.430765	NM_019730	ENSMUSG00000073435	Nme3	1810009F08Rik|AI413736|DR-nm23|Ndk3|Nm23-DR|Nm23-M3	NME/NM23 nucleoside diphosphate kinase 3	protein-coding
12830	chr6	86668714	86669828	+	0	NA	promoter-TSS (NM_010751)	promoter-TSS (NM_010751)	-112	NM_010751	17119	Mm.279580	NM_010751	ENSMUSG00000001156	Mxd1	AW122478|Mad|Mad1	MAX dimerization protein 1	protein-coding
625	chr1	156473865	156474624	+	0	NA	promoter-TSS (NM_009230)	promoter-TSS (NM_009230)	84	NM_009230	20652	Mm.28099	NM_009230	ENSMUSG00000026600	Soat1	8430426K15Rik|ACAT-1|AW550831|Acact|ald|hid	sterol O-acyltransferase 1	protein-coding
5200	chr15	58145297	58145654	+	0	NA	intron (NM_029734, intron 1 of 5)	intron (NM_029734, intron 1 of 5)	4109	NM_001326599	76773	Mm.26771	NM_029734	ENSMUSG00000022359	Wdyhv1	2410187C16Rik|AU014961|AW550036|Ntaq1	WDYHV motif containing 1	protein-coding
16124	chr9	107526769	107527168	+	0	NA	exon (NM_020263, exon 37 of 39)	exon (NM_020263, exon 37 of 39)	-6977	NM_019704	56395	Mm.260153	NM_019704	ENSMUSG00000010045	Tmem115	C78915|Pl6|Pp6	transmembrane protein 115	protein-coding
9480	chr2	180709475	180710661	+	0	NA	promoter-TSS (NM_177852)	promoter-TSS (NM_177852)	-69	NM_177852	23856	Mm.253836	NM_011805	ENSMUSG00000038914	Dido1	6720461J16Rik|D130048F08Rik|DATF-1|DIO-1|Datf1|dido	death inducer-obliterator 1	protein-coding
6026	chr16	17646225	17646784	+	0	NA	promoter-TSS (NM_001166164)	promoter-TSS (NM_001166164)	34	NM_001166164	72315	Mm.297777	NM_001166164	ENSMUSG00000041617	Ccdc74a	2310015A05Rik	coiled-coil domain containing 74A	protein-coding
4773	chr14	55635379	55635715	+	0	NA	TTS (NM_028780)	TTS (NM_028780)	137	NR_153402	75751	Mm.27546	NM_024267	ENSMUSG00000002319	Ipo4	8430408O15Rik|AA409693|Imp4a|RanBP4	importin 4	protein-coding
2916	chr11	101441984	101442933	+	0	NA	intron (NM_011289, intron 1 of 4)	intron (NM_011289, intron 1 of 4)	213	NM_011289	19942	Mm.340658	NM_011289	ENSMUSG00000063316	Rpl27	-	ribosomal protein L27	protein-coding
2870	chr11	100411608	100412167	+	0	NA	intron (NM_176830, intron 4 of 7)	intron (NM_176830, intron 4 of 7)	2932	NM_176830	66180	Mm.4940	NM_176830	ENSMUSG00000006931	P3h4	1110036O03Rik|AI413214|Leprel4|Sc65	prolyl 3-hydroxylase family member 4 (non-enzymatic)	protein-coding
2621	chr11	87086547	87086994	+	0	NA	promoter-TSS (NM_024262)	promoter-TSS (NM_024262)	7	NM_024262	74133	Mm.23257	NM_024262	ENSMUSG00000020495	Smg8	1200011M11Rik	smg-8 homolog, nonsense mediated mRNA decay factor (C. elegans)	protein-coding
8477	chr2	30237201	30238290	+	0	NA	promoter-TSS (NR_028299)	promoter-TSS (NR_028299)	-24	NM_177725	241296	Mm.389232	NM_177725	ENSMUSG00000007476	Lrrc8a	Lrrc8|SWELL1|ebo|mKIAA1437	leucine rich repeat containing 8A VRAC subunit A	protein-coding
3385	chr12	3959819	3960409	+	0	NA	exon (NM_008895, exon 3 of 3)	exon (NM_008895, exon 3 of 3)	5169	NM_001278581	18976	Mm.277996	NM_008895	ENSMUSG00000020660	Pomc	ACTH|BE|Beta-LPH|Clip|Gamma-LPH|Npp|Pomc-1|Pomc1|alpha-MSH|alphaMSH|beta-MSH|gamma-MSH	pro-opiomelanocortin-alpha	protein-coding
14151	chr7	107707774	107708008	+	0	NA	intron (NM_001357438, intron 3 of 20)	intron (NM_001357438, intron 3 of 20)	16048	NM_001357438	19024	Mm.2817	NM_008905	ENSMUSG00000036528	Ppfibp2	Cclp1	PTPRF interacting protein, binding protein 2 (liprin beta 2)	protein-coding
11341	chr4	156067481	156067840	+	0	NA	Intergenic	Intergenic	-7858	NR_132444	100415901	Mm.437006	NR_132444	ENSMUSG00000086549	Gm13648	-	predicted gene 13648	ncRNA
16315	chr9	121371547	121372010	+	0	NA	intron (NM_001357973, intron 1 of 5)	intron (NM_001357973, intron 1 of 5)	4820	NM_001357973	67095	Mm.491112	NM_175114	ENSMUSG00000032536	Trak1	2310001H13Rik|AI413908|AI467545|hyrt|mKIAA1042	trafficking protein, kinesin binding 1	protein-coding
10422	chr4	48042606	48043775	+	0	NA	Intergenic	CpG	-2115	NM_015743	18124	Mm.247261	NM_015743	ENSMUSG00000028341	Nr4a3	AI573420|CHN|CSMF|MINOR|NOR-1|Nor1|TEC	nuclear receptor subfamily 4, group A, member 3	protein-coding
10368	chr4	43875475	43876025	+	0	NA	intron (NM_016678, intron 1 of 20)	CpG	220	NM_016678	53614	Mm.331573	NM_016678	ENSMUSG00000028476	Reck	St15|mRECK	reversion-inducing-cysteine-rich protein with kazal motifs	protein-coding
2654	chr11	88091814	88092120	+	0	NA	Intergenic	Intergenic	-6091	NR_045499	70393	Mm.386799	NR_045499	ENSMUSG00000018378	2210416O15Rik	-	RIKEN cDNA 2210416O15 gene	ncRNA
6122	chr16	32078891	32079575	+	0	NA	5' UTR (NM_177326, exon 1 of 15)	5' UTR (NM_177326, exon 1 of 15)	109	NM_177326	224105	Mm.234204	NM_177326	ENSMUSG00000022781	Pak2	5330420P17Rik|A130002K10Rik|AI836325|D16Ertd269e|PAK-2|mKIAA4182	p21 (RAC1) activated kinase 2	protein-coding
12793	chr6	83414619	83414884	+	0	NA	intron (NM_001347313, intron 3 of 11)	intron (NM_001347313, intron 3 of 11)	-13649	NR_105793	102465194		NR_105793	ENSMUSG00000099045	Mir6374	Gm27292|mmu-mir-6374	microRNA 6374	ncRNA
8656	chr2	38643830	38644237	+	0	NA	promoter-TSS (NM_011187)	promoter-TSS (NM_011187)	-127	NM_011187	19177	Mm.389251	NM_011187	ENSMUSG00000026750	Psmb7	AU020723|MC14	proteasome (prosome, macropain) subunit, beta type 7	protein-coding
11664	chr5	76529175	76529553	+	0	NA	promoter-TSS (NM_027270)	promoter-TSS (NM_027270)	6	NM_001359373	69940	Mm.403233	NM_027270	ENSMUSG00000036435	Exoc1	2810407P21Rik|A730011E05Rik|SEC3|Sec3l1|Sec3p	exocyst complex component 1	protein-coding
3854	chr12	107118577	107119159	+	0	NA	Intergenic	Intergenic	-402544	NR_015512	71033	Mm.159404	NR_015512	ENSMUSG00000085820	4933406K04Rik	4930426M03Rik|4930485I22Rik|4933427G14Rik	RIKEN cDNA 4933406K04 gene	ncRNA
13213	chr6	145120811	145121063	+	0	NA	promoter-TSS (NM_008511)	promoter-TSS (NM_008511)	-802	NM_008511	16970	Mm.843	NM_008511	ENSMUSG00000030263	Lrmp	D6Int3|D6Int4|D6Int5|D6Int7|D6Int8|Jaw1	lymphoid-restricted membrane protein	protein-coding
8616	chr2	34799672	34800220	+	0	NA	promoter-TSS (NM_145522)	promoter-TSS (NM_145522)	-34	NM_145522	227746	Mm.158705	NM_145522	ENSMUSG00000070953	Rabepk	8430412M01Rik|9530020D24Rik|AV073337|C87311|Rab9p40	Rab9 effector protein with kelch motifs	protein-coding
84	chr1	36767445	36767875	+	0	NA	intron (NM_001289765, intron 1 of 12)	intron (NM_001289765, intron 1 of 12)	726	NM_001289765	22637	Mm.8038	NM_009539	ENSMUSG00000026117	Zap70	Srk|ZAP-70|mrtle|mur	zeta-chain (TCR) associated protein kinase	protein-coding
1369	chr10	80658243	80659396	+	0	NA	Intergenic	Intergenic	-1748	NM_145361	208198	Mm.60720	NM_145361	ENSMUSG00000003344	Btbd2	2610037C03Rik|4930512K17Rik	BTB (POZ) domain containing 2	protein-coding
3100	chr11	115162552	115165023	+	0	NA	exon (NM_012030, exon 1 of 6)	exon (NM_012030, exon 1 of 6)	446	NM_012030	26941	Mm.27842	NM_012030	ENSMUSG00000020733	Slc9a3r1	EBP-50|NHE-RF|NHERF-1|NHERF1	solute carrier family 9 (sodium/hydrogen exchanger), member 3 regulator 1	protein-coding
306	chr1	85600739	85601159	+	0	NA	5' UTR (NM_001013817, exon 1 of 17)	5' UTR (NM_001013817, exon 1 of 17)	246	NM_001013817	434484	Mm.445821	NM_001013817	ENSMUSG00000070031	Sp140	-	Sp140 nuclear body protein	protein-coding
5889	chr15	102331497	102332172	+	0	NA	TTS (NM_027044)	TTS (NM_027044)	125	NM_021713	60315	Mm.251638	NM_021713	ENSMUSG00000001285	Myg1	0610023A07Rik|2810433J21Rik|5830429P19Rik|AI325965|Gamm1	melanocyte proliferating gene 1	protein-coding
1693	chr10	127063137	127064073	+	0	NA	promoter-TSS (NM_009870)	promoter-TSS (NM_009870)	70	NM_009870	12567	Mm.6839	NM_009870	ENSMUSG00000006728	Cdk4	Crk3	cyclin-dependent kinase 4	protein-coding
2194	chr11	58903785	58904330	+	0	NA	intron (NM_011758, intron 1 of 4)	CpG	168	NM_011758	22698	Mm.127646	NM_011758	ENSMUSG00000037001	Zfp39	CTfin33|Zfp-39	zinc finger protein 39	protein-coding
14910	chr8	78508246	78509626	+	0	NA	promoter-TSS (NM_009033)	promoter-TSS (NM_009033)	-8	NM_009033	19656	Mm.24718	NM_009033	ENSMUSG00000037070	Rbmxl1	Hnrpg|Rbmx|Rbmxrt	RNA binding motif protein, X-linked like-1	protein-coding
16127	chr9	107546756	107547398	+	0	NA	promoter-TSS (NM_053253)	promoter-TSS (NM_053253)	-233	NM_053253	114602	Mm.28331	NM_053253	ENSMUSG00000010044	Zmynd10	Blu	zinc finger, MYND domain containing 10	protein-coding
4700	chr14	46788016	46788668	+	0	NA	promoter-TSS (NM_009919)	promoter-TSS (NM_009919)	15	NM_009919	12793	Mm.3261	NM_009919	ENSMUSG00000015759	Cnih1	0610007J15|CNIH-1|Cnih	cornichon family AMPA receptor auxiliary protein 1	protein-coding
7924	chr19	12795336	12797066	+	0	NA	promoter-TSS (NR_024093)	promoter-TSS (NR_024093)	8	NM_001361971	107321	Mm.313136	NM_134152	ENSMUSG00000024696	Lpxn	4933402K05Rik|A530083L21Rik|AV278559|LDPL	leupaxin	protein-coding
8634	chr2	35259459	35260006	+	0	NA	intron (NM_001206368, intron 1 of 16)	intron (NM_001206368, intron 1 of 16)	3373	NM_001206368	227753	Mm.443	NM_146120	ENSMUSG00000026879	Gsn	ADF	gelsolin	protein-coding
4489	chr13	108213824	108214826	+	0	NA	promoter-TSS (NM_029001)	promoter-TSS (NM_029001)	-79	NM_029001	74559	Mm.286127	NM_029001	ENSMUSG00000021696	Elovl7	9130013K24Rik|AI840082	ELOVL family member 7, elongation of long chain fatty acids (yeast)	protein-coding
15077	chr8	95713209	95714026	+	0	NA	3' UTR (NM_001195006, exon 15 of 15)	3' UTR (NM_001195006, exon 15 of 15)	-2296	NM_001035123	66083	Mm.261321	NM_001035123	ENSMUSG00000031671	Setd6	0610039J04Rik|3110004G14Rik|AI413388|C76402	SET domain containing 6	protein-coding
13281	chr7	7120889	7121440	+	0	NA	intron (NM_172738, intron 1 of 4)	intron (NM_172738, intron 1 of 4)	312	NM_172738	232853	Mm.23838	NM_172738	ENSMUSG00000062116	Zfp954	5730403M16Rik|8030437F07|AA123315	zinc finger protein 954	protein-coding
13837	chr7	63965383	63965810	+	0	NA	Intergenic	Intergenic	-26681	NM_021366	50794	Mm.240473	NM_021366	ENSMUSG00000052040	Klf13	0610043C13Rik|9430029L20Rik|Bteb3|FKLF-2|FKLF2|NSLP1|RFLAT-1|RFLAT1	Kruppel-like factor 13	protein-coding
10990	chr4	135073465	135074195	+	0	NA	Intergenic	URR1A|DNA|hAT-Charlie	-46815	NM_019732	12399	Mm.378894	NM_019732	ENSMUSG00000070691	Runx3	AML2|Cbfa3|Pebp2a3	runt related transcription factor 3	protein-coding
12783	chr6	83119490	83120364	+	0	NA	exon (NM_016757, exon 4 of 5)	exon (NM_016757, exon 4 of 5)	1534	NM_016757	22377	Mm.1109	NM_016757	ENSMUSG00000030035	Wbp1	AI255152	WW domain binding protein 1	protein-coding
12407	chr5	143621871	143622905	+	0	NA	promoter-TSS (NM_011182)	promoter-TSS (NM_011182)	-59	NM_011182	19159	Mm.281003	NM_011182	ENSMUSG00000018001	Cyth3	AI648983|ARNO3|CLM3|Grp1|Pscd3	cytohesin 3	protein-coding
1023	chr10	41552256	41553103	+	0	NA	intron (NM_001358562, intron 42 of 47)	intron (NM_001358562, intron 42 of 47)	-15337	NR_045341	70538	Mm.399807	NR_045341	ENSMUSG00000091370	5730435O14Rik	-	RIKEN cDNA 5730435O14 gene	ncRNA
5058	chr15	4026151	4027963	+	0	NA	non-coding (NR_028266, exon 1 of 2)	non-coding (NR_028266, exon 1 of 2)	349	NR_028266	414066	Mm.394461	NR_028266		BC037032	-	cDNA Sequence BC037032	ncRNA
6846	chr17	35342525	35343093	+	0	NA	exon (NM_010392, exon 2 of 7)	exon (NM_010392, exon 2 of 7)	476	NM_010392	15013	Mm.427969	NM_010392	ENSMUSG00000091705	H2-Q2	BE136769|Gm11132|H-2Q2|H2-D1|H2-K1|gs14-2	histocompatibility 2, Q region locus 2	protein-coding
11349	chr4	156254550	156255703	+	0	NA	intron (NM_001355709, intron 1 of 10)	intron (NM_001355709, intron 1 of 10)	216	NM_001355709	231004	Mm.406833	NM_173736	ENSMUSG00000096351	Samd11	BC026991|mr-s	sterile alpha motif domain containing 11	protein-coding
1860	chr11	6475567	6476225	+	0	NA	5' UTR (NM_011221, exon 1 of 1)	5' UTR (NM_011221, exon 1 of 1)	180	NM_011221	19291	Mm.296150	NM_011221	ENSMUSG00000094483	Purb	2310015K15Rik|AA114818|Cager-2|D11Bwg0414e	purine rich element binding protein B	protein-coding
4966	chr14	78914223	78914439	+	0	NA	intron (NM_027906, intron 4 of 44)	intron (NM_027906, intron 4 of 44)	65153	NM_173758	219189	Mm.159651	NM_027906	ENSMUSG00000058997	Vwa8	1300010F03Rik|4932416F07Rik|AI957255|Kiaa0564|mKIAA0564	von Willebrand factor A domain containing 8	protein-coding
3644	chr12	79296151	79296469	+	0	NA	promoter-TSS (NM_009014)	promoter-TSS (NM_009014)	-28	NM_001008550	211978	Mm.297919	NM_001008550	ENSMUSG00000066440	Zfyve26	4930465A13|9330197E15Rik|A630028O16Rik|Gm893|mKIAA0321	zinc finger, FYVE domain containing 26	protein-coding
7994	chr19	32755836	32758257	+	0	NA	promoter-TSS (NM_008960)	promoter-TSS (NM_008960)	-531	NM_008960	19211	Mm.245395	NM_008960	ENSMUSG00000013663	Pten	2310035O07Rik|A130070J02Rik|AI463227|B430203M17Rik|MMAC1|PTENbeta|TEP1	phosphatase and tensin homolog	protein-coding
12080	chr5	123765448	123765882	+	0	NA	intron (NM_001042421, intron 12 of 63)	intron (NM_001042421, intron 12 of 63)	15939	NM_001042421	208628	Mm.441089	NM_001042421	ENSMUSG00000029414	Kntc1	D330012D13|jgl	kinetochore associated 1	protein-coding
2138	chr11	54865792	54867128	+	0	NA	promoter-TSS (NM_008248)	promoter-TSS (NM_008248)	77	NM_008248	15254	Mm.425	NM_008248	ENSMUSG00000020267	Hint1	AA673479|Hint|Ipk1|PKCI-1|PRKCNH1	histidine triad nucleotide binding protein 1	protein-coding
11836	chr5	112270901	112272021	+	0	NA	Intergenic	Intergenic	-5230	NM_009419	22022	Mm.250631	NM_009419	ENSMUSG00000029344	Tpst2	AI448750|D5Ucla3|Tango13b|grm|grt	protein-tyrosine sulfotransferase 2	protein-coding
9793	chr3	89396120	89396493	+	0	NA	intron (NR_040404, intron 1 of 1)	CpG	2016	NR_040404	545539	Mm.393389	NR_040403	ENSMUSG00000074466	Gm15417	-	predicted gene 15417	ncRNA
7135	chr17	73107374	73108779	+	0	NA	promoter-TSS (NM_001177968)	promoter-TSS (NM_001177968)	91	NM_001081071	225010	Mm.329194	NM_001081071	ENSMUSG00000054469	Lclat1	AI181996|Agpat8|Alcat1|Gm91|Lycat	lysocardiolipin acyltransferase 1	protein-coding
5618	chr15	84896326	84896936	+	0	NA	Intergenic	B4A|SINE|B4	-26797	NM_016714	18141	Mm.28379	NM_016714	ENSMUSG00000016619	Nup50	1700030K07Rik|AI413123|Npap60	nucleoporin 50	protein-coding
16097	chr9	106280623	106281804	+	0	NA	5' UTR (NM_027354, exon 1 of 11)	5' UTR (NM_027354, exon 1 of 11)	152	NM_027354	70235	Mm.23054	NM_027354	ENSMUSG00000023345	Poc1a	2510040D07Rik|Wdr51a|cha	POC1 centriolar protein A	protein-coding
13211	chr6	144901341	144903420	+	0	NA	Intergenic	Intergenic	146432	NM_001024468	12035	Mm.4606	NM_007532	ENSMUSG00000030268	Bcat1	BCATc|Eca39	branched chain aminotransferase 1, cytosolic	protein-coding
3640	chr12	78861021	78862320	+	0	NA	promoter-TSS (NM_026114)	promoter-TSS (NM_026114)	-32	NM_023721	73834	Mm.311549	NM_023721	ENSMUSG00000021114	Atp6v1d	1110004P10Rik|Atp6m|VATD|Vma8	ATPase, H+ transporting, lysosomal V1 subunit D	protein-coding
14372	chr7	127895267	127895910	+	0	NA	promoter-TSS (NM_178600)	promoter-TSS (NM_178600)	29	NM_178600	27973	Mm.29703	NM_178600	ENSMUSG00000096145	Vkorc1	D7Wsu86e	vitamin K epoxide reductase complex, subunit 1	protein-coding
7316	chr18	14667280	14667540	+	0	NA	intron (NM_009280, intron 3 of 10)	RMER15|LTR|ERVL	15504	NM_001161371	268996	Mm.31761	NM_009280	ENSMUSG00000037013	Ss18	D130059H17|Ssxt|Syt	SS18, nBAF chromatin remodeling complex subunit	protein-coding
10652	chr4	117288695	117289889	+	0	NA	5' UTR (NM_001310731, exon 1 of 11)	5' UTR (NM_001310731, exon 1 of 11)	163	NM_001310730	66743	Mm.318331	NM_025739	ENSMUSG00000028677	Rnf220	4732477A13|4931406I20Rik|5730503K05Rik|AV302541	ring finger protein 220	protein-coding
12729	chr6	71376541	71376760	+	0	NA	intron (NM_001081110, intron 4 of 4)	intron (NM_001081110, intron 4 of 4)	3223	NM_001081110	12525	Mm.1858	NM_009857	ENSMUSG00000053977	Cd8a	BB154331|Ly-2|Ly-35|Ly-B|Lyt-2	CD8 antigen, alpha chain	protein-coding
9440	chr2	173349382	173350168	+	0	NA	Intergenic	Intergenic	-73242	NM_022995	65112	Mm.73682	NM_022995	ENSMUSG00000038400	Pmepa1	2210418I02Rik|AW455466|Erg1.2|N4wbp4|Stag1|Tmepai	prostate transmembrane protein, androgen induced 1	protein-coding
3740	chr12	86859486	86861173	+	0	NA	Intergenic	Intergenic	24485	NM_145836	238330	Mm.248358	NM_145836	ENSMUSG00000034168	Irf2bpl	6430527G18Rik|Eap1	interferon regulatory factor 2 binding protein-like	protein-coding
2390	chr11	70777276	70777487	+	0	NA	Intergenic	Intergenic	12934	NM_177565	193043	Mm.40966	NM_177565	ENSMUSG00000043602	Zfp3	AI854635|B230309J24|Fnp-1|Zfp-3	zinc finger protein 3	protein-coding
4224	chr13	51748061	51748705	+	0	NA	intron (NM_001281880, intron 2 of 16)	intron (NM_001281880, intron 2 of 16)	45364	NM_001281880	20354	Mm.33903	NM_013660	ENSMUSG00000021451	Sema4d	CD100|Semacl2|Semaj|Semcl2|coll-4	sema domain, immunoglobulin domain (Ig), transmembrane domain (TM) and short cytoplasmic domain, (semaphorin) 4D	protein-coding
10162	chr3	138488903	138489885	+	0	NA	promoter-TSS (NM_175224)	promoter-TSS (NM_175224)	-12	NM_175224	75624	Mm.26833	NM_175224	ENSMUSG00000005813	Metap1	1700029C17Rik|AW047992|mKIAA0094	methionyl aminopeptidase 1	protein-coding
16039	chr9	96393789	96395751	+	0	NA	Intergenic	Intergenic	-30339	NM_001357212	11933	Mm.424	NM_007502	ENSMUSG00000032412	Atp1b3	AA409958|AI664000|AW212096	ATPase, Na+/K+ transporting, beta 3 polypeptide	protein-coding
3007	chr11	106535837	106536554	+	0	NA	intron (NM_198292, intron 5 of 11)	intron (NM_198292, intron 5 of 11)	35204	NR_030703	100216537		NR_030703	ENSMUSG00000065126	Snord104	-	small nucleolar RNA, C/D box 104	snoRNA
14334	chr7	127140788	127141264	+	0	NA	Intergenic	ID_B1|SINE|B4	-3203	NM_001037810	20737	Mm.283714	NM_009259	ENSMUSG00000051457	Spn	A630014B01Rik|Cd43|Galgp|Ly-48|Ly48	sialophorin	protein-coding
11650	chr5	74067993	74069184	+	0	NA	promoter-TSS (NM_177561)	promoter-TSS (NM_177561)	-177	NM_177561	69727	Mm.48795	NM_177561	ENSMUSG00000054814	Usp46	1190009E20Rik|2410018I08Rik|AI451644	ubiquitin specific peptidase 46	protein-coding
9235	chr2	158673209	158673747	+	0	NA	intron (NM_001159662, intron 1 of 10)	intron (NM_001159662, intron 1 of 10)	6343	NM_001159662	228852	Mm.150540	NM_153089	ENSMUSG00000037754	Ppp1r16b	ANKRD4|C130078N17Rik|TIMAP|Wdt4	protein phosphatase 1, regulatory subunit 16B	protein-coding
874	chr1	193338170	193338858	+	0	NA	intron (NM_008484, intron 18 of 22)	intron (NM_008484, intron 18 of 22)	31768	NM_144817	215303	Mm.40329	NM_144817	ENSMUSG00000016179	Camk1g	CLICK-III|CaMKIgamma	calcium/calmodulin-dependent protein kinase I gamma	protein-coding
872	chr1	193263860	193264642	+	0	NA	promoter-TSS (NM_008288)	promoter-TSS (NM_008288)	-206	NM_008288	15483	Mm.28328	NM_008288	ENSMUSG00000016194	Hsd11b1	-	hydroxysteroid 11-beta dehydrogenase 1	protein-coding
15192	chr8	111595700	111596193	+	0	NA	intron (NM_001168623, intron 1 of 4)	intron (NM_001168623, intron 1 of 4)	34376	NM_027570	52815	Mm.27589	NM_027570	ENSMUSG00000031958	Ldhd	4733401P21Rik|D8Bwg1320e|DLD	lactate dehydrogenase D	protein-coding
4006	chr13	3537699	3538764	+	0	NA	5' UTR (NM_008112, exon 1 of 11)	5' UTR (NM_008112, exon 1 of 11)	156	NM_008112	14569	Mm.153226	NM_008112	ENSMUSG00000021218	Gdi2	GDI-B|GDIB|Gdi3	guanosine diphosphate (GDP) dissociation inhibitor 2	protein-coding
6061	chr16	20672398	20674246	+	0	NA	intron (NM_145941, intron 1 of 32)	CpG	595	NM_145941	208643	Mm.260256	NM_145941	ENSMUSG00000045983	Eif4g1	E030015G23Rik|eIF-4-gamma 1|eIF-4G 1|eIF-4G1|eIF4GI	eukaryotic translation initiation factor 4, gamma 1	protein-coding
8540	chr2	32067196	32067975	+	0	NA	3' UTR (NM_175511, exon 2 of 2)	3' UTR (NM_175511, exon 2 of 2)	-2674	NR_151494	241303	Mm.250441	NM_175511	ENSMUSG00000050592	Fam78a	A130092J06Rik	family with sequence similarity 78, member A	protein-coding
13096	chr6	125215101	125216121	+	0	NA	promoter-TSS (NM_009496)	promoter-TSS (NM_009496)	30	NM_009496	22317	Mm.32321	NM_009496	ENSMUSG00000030337	Vamp1	Syb-1|Syb1|VAMP-1|lew	vesicle-associated membrane protein 1	protein-coding
8068	chr19	44252045	44252317	+	0	NA	Intergenic	PB1D10|SINE|Alu	-41495	NM_009128	20250	Mm.487021	NM_009128	ENSMUSG00000025203	Scd2	Mir5114|Scd-2|mir-5114|swty	stearoyl-Coenzyme A desaturase 2	protein-coding
5437	chr15	78683318	78683839	+	0	NA	intron (NM_001358692, intron 1 of 1)	intron (NM_001358692, intron 1 of 1)	34535	NM_183141	207393	Mm.323188	NM_183141	ENSMUSG00000043460	Elfn2	6330514E13|AW048948|BC094219|Lrrc62|Ppp1r29	leucine rich repeat and fibronectin type III, extracellular 2	protein-coding
9815	chr3	90231343	90232111	+	0	NA	5' UTR (NM_206924, exon 1 of 5)	5' UTR (NM_206924, exon 1 of 5)	130	NM_206924	23922	Mm.13912	NM_206924	ENSMUSG00000027937	Jtb	Gm622	jumping translocation breakpoint	protein-coding
13587	chr7	29281180	29282467	+	0	NA	5' UTR (NM_011464, exon 1 of 7)	5' UTR (NM_011464, exon 1 of 7)	154	NM_011464	20733	Mm.295230	NM_011464	ENSMUSG00000074227	Spint2	AL024025|C76321|HAI-2	serine protease inhibitor, Kunitz type 2	protein-coding
4250	chr13	52800621	52801162	+	0	NA	Intergenic	B4|SINE|B4	-43686	NR_027893	105404	Mm.184173	NR_027893		BB123696	-	expressed sequence BB123696	ncRNA
13820	chr7	59228167	59229288	+	0	NA	promoter-TSS (NM_173010)	promoter-TSS (NM_173010)	-23	NM_173010	22215	Mm.9002	NM_011668	ENSMUSG00000025326	Ube3a	4732496B02|5830462N02Rik|A130086L21Rik|Hpve6a	ubiquitin protein ligase E3A	protein-coding
13239	chr6	149141388	149141801	+	0	NA	promoter-TSS (NM_177101)	promoter-TSS (NM_177101)	81	NM_001252097	320204	Mm.274099	NM_177101	ENSMUSG00000039958	Etfbkmt	4833442J19Rik|AI256744|ETFB-KMT|Mettl20	electron transfer flavoprotein beta subunit lysine methyltransferase	protein-coding
15542	chr9	22085049	22085707	+	0	NA	promoter-TSS (NM_001253898)	promoter-TSS (NM_001253898)	49	NM_001253898	26940	Mm.425568	NM_012029	ENSMUSG00000066839	Ecsit	Sitpec	ECSIT signalling integrator	protein-coding
9874	chr3	95893690	95894061	+	0	NA	promoter-TSS (NM_146134)	promoter-TSS (NM_146134)	-46	NM_146134	226548	Mm.306954	NM_146104	ENSMUSG00000015750	Aph1a	6530402N02Rik|APH-1a	aph1 homolog A, gamma secretase subunit	protein-coding
2750	chr11	97022028	97022394	+	0	NA	non-coding (NR_133649, exon 1 of 2)	non-coding (NR_133649, exon 1 of 2)	4207	NR_133649	100127433	Mm.156282	NR_133649	ENSMUSG00000087067	Gm11532	Sp6os	predicted gene 11532	ncRNA
15909	chr9	65541525	65542093	+	0	NA	Intergenic	Intergenic	38278	NM_153119	102595	Mm.247303	NM_153119	ENSMUSG00000050721	Plekho2	AI840980|Plekhq1	pleckstrin homology domain containing, family O member 2	protein-coding
10818	chr4	130520175	130520658	+	0	NA	Intergenic	Intergenic	53620	NM_025998	67149	Mm.423029	NM_025998	ENSMUSG00000078532	Nkain1	2610200G18Rik|2810426C15Rik	Na+/K+ transporting ATPase interacting 1	protein-coding
15660	chr9	44113307	44113744	+	0	NA	promoter-TSS (NM_153762)	promoter-TSS (NM_153762)	-474	NM_153762	213211	Mm.392032	NM_153762	ENSMUSG00000053128	Rnf26	8030450I18Rik	ring finger protein 26	protein-coding
9054	chr2	130696673	130697643	+	0	NA	intron (NM_001081162, intron 1 of 20)	CpG	361	NM_001081162	269356	Mm.441391	NM_001081162	ENSMUSG00000074796	Slc4a11	AI503023|BTR1|NaBC1	solute carrier family 4, sodium bicarbonate transporter-like, member 11	protein-coding
5141	chr15	36640631	36641331	+	0	NA	Intergenic	Intergenic	-32008	NM_008774	18458	Mm.371570	NM_008774	ENSMUSG00000022283	Pabpc1	PABP|Pabp1|PabpI|Pabpl1|ePAB	poly(A) binding protein, cytoplasmic 1	protein-coding
6971	chr17	47595245	47597027	+	0	NA	intron (NM_001081635, intron 4 of 6)	intron (NM_001081635, intron 4 of 6)	2669	NM_007632	12445	Mm.27291	NM_007632	ENSMUSG00000034165	Ccnd3	9230106B05Rik|AA682053|AL024085|AW146355|C78795	cyclin D3	protein-coding
14711	chr8	46163109	46163920	+	0	NA	promoter-TSS (NM_001357215)	promoter-TSS (NM_001357215)	-137	NM_025747	66756	Mm.133623	NM_025747	ENSMUSG00000031631	Cfap97	1110068E21Rik|4933411K20Rik|AW049273|Kiaa1430	cilia and flagella associated protein 97	protein-coding
15303	chr8	122436302	122436544	+	0	NA	intron (NR_028354, intron 9 of 10)	intron (NR_028354, intron 9 of 10)	-3483	NM_001301284	13057	Mm.271671	NM_007806	ENSMUSG00000006519	Cyba	b558|nmf333|p22-phox|p22phox	cytochrome b-245, alpha polypeptide	protein-coding
10947	chr4	134124706	134124935	+	0	NA	intron (NR_045571, intron 10 of 13)	intron (NR_045571, intron 10 of 13)	3933	NM_080559	73723	Mm.22240	NM_080559	ENSMUSG00000028843	Sh3bgrl3	1110004L05Rik|AU022188	SH3 domain binding glutamic acid-rich protein-like 3	protein-coding
10634	chr4	116556841	116558031	+	0	NA	promoter-TSS (NM_029868)	promoter-TSS (NM_029868)	-291	NM_029868	77110	Mm.41715	NM_029868	ENSMUSG00000034042	Gpbp1l1	5330440M15Rik|BC002292	GC-rich promoter binding protein 1-like 1	protein-coding
6727	chr17	32320525	32322018	+	0	NA	promoter-TSS (NR_131218)	promoter-TSS (NR_131218)	-33	NR_131218	56399	Mm.328945	NM_019774	ENSMUSG00000024045	Akap8	1200016A02Rik|AA673585|AKAP-8|AKAP95|AU015639	A kinase (PRKA) anchor protein 8	protein-coding
10067	chr3	116594437	116594962	+	0	NA	promoter-TSS (NM_001289571)	promoter-TSS (NM_001289571)	188	NR_152258	229780	Mm.259648	NM_030016	ENSMUSG00000033439	Trmt13	4631408H19Rik|A330067P21|A930028L21Rik|Ccdc76	tRNA methyltransferase 13	protein-coding
12762	chr6	72954563	72957350	+	0	NA	Intergenic	Intergenic	2276	NM_001039392	19240	Mm.3532	NM_025284	ENSMUSG00000079523	Tmsb10	Ptmb10|Tb10	thymosin, beta 10	protein-coding
6672	chr17	29438183	29438639	+	0	NA	Intergenic	Intergenic	-52634	NM_008842	18712	Mm.328931	NM_008842	ENSMUSG00000024014	Pim1	Pim-1	proviral integration site 1	protein-coding
13379	chr7	19268989	19272842	+	0	NA	intron (NM_009499, intron 1 of 12)	intron (NM_009499, intron 1 of 12)	939	NR_104069	22323	Mm.9684	NM_009499	ENSMUSG00000030403	Vasp	-	vasodilator-stimulated phosphoprotein	protein-coding
4606	chr14	21853742	21853972	+	0	NA	exon (NM_176925, exon 3 of 3)	exon (NM_176925, exon 3 of 3)	-4947	NM_026965	69156	Mm.11827	NM_026965	ENSMUSG00000021773	Comtd1	1810030M08Rik|MT773	catechol-O-methyltransferase domain containing 1	protein-coding
9652	chr3	58690757	58690991	+	0	NA	intron (NM_009174, intron 1 of 1)	intron (NM_009174, intron 1 of 1)	1514	NM_009174	20439	Mm.2847	NM_009174	ENSMUSG00000036432	Siah2	AA415433|Sinh2	siah E3 ubiquitin protein ligase 2	protein-coding
6720	chr17	32053441	32053870	+	0	NA	intron (NM_028244, intron 9 of 15)	intron (NM_028244, intron 9 of 15)	5370	NM_001163734	72462	Mm.102761	NM_028244	ENSMUSG00000058392	Rrp1b	2600005C20Rik|D030064A17|Kiaa0179|mKIAA0179	ribosomal RNA processing 1 homolog B (S. cerevisiae)	protein-coding
5986	chr16	11253170	11254701	+	0	NA	TTS (NR_035466)	TTS (NR_035466)	390	NM_146066	14852	Mm.325827	NM_146066	ENSMUSG00000062203	Gspt1	AI314175|AI326449|AV307676|C79774|G1st|Gst-1	G1 to S phase transition 1	protein-coding
7123	chr17	71615780	71617016	+	0	NA	exon (NM_175639, exon 1 of 18)	exon (NM_175639, exon 1 of 18)	183	NM_175639	72515	Mm.257762	NM_175639	ENSMUSG00000041057	Wdr43	2610318G08Rik|AU020887|AV024208|Wrd43|mKIAA0007	WD repeat domain 43	protein-coding
8374	chr2	25557754	25558634	+	0	NA	intron (NM_021519, intron 1 of 4)	intron (NM_021519, intron 1 of 4)	294	NM_021519	59022	Mm.29945	NM_021519	ENSMUSG00000015092	Edf1	0610008L11Rik|AA409425|MBF1	endothelial differentiation-related factor 1	protein-coding
14061	chr7	98308991	98310016	+	0	NA	promoter-TSS (NM_025408)	promoter-TSS (NM_025408)	39	NM_001360617	66190	Mm.334041	NM_025408	ENSMUSG00000030760	Acer3	1110057L18Rik|5430429L08Rik|AV015045|Phca|aPHC	alkaline ceramidase 3	protein-coding
11976	chr5	120669678	120669973	+	0	NA	intron (NM_001359145, intron 15 of 22)	intron (NM_001359145, intron 15 of 22)	16456	NM_001359147	19415	Mm.41209	NM_013832	ENSMUSG00000029602	Rasal1	MRASAL	RAS protein activator like 1 (GAP1 like)	protein-coding
3654	chr12	80272991	80273908	+	0	NA	Intergenic	MLT1K|LTR|ERVL-MaLR	-13068	NM_001346669	109711	Mm.253564	NM_134156	ENSMUSG00000015143	Actn1	3110023F10Rik|Actn1a	actinin, alpha 1	protein-coding
9752	chr3	88509301	88510632	+	0	NA	Intergenic	Intergenic	-6614	NM_001111102	16905	Mm.243014	NM_019390	ENSMUSG00000028063	Lmna	Dhe	lamin A	protein-coding
7171	chr17	80391732	80391953	+	0	NA	Intergenic	Intergenic	-18300	NR_028385	791338	Mm.204722	NR_028385		Gm10190	-	predicted gene 10190	ncRNA
7237	chr17	84626490	84626761	+	0	NA	intron (NM_172256, intron 1 of 12)	intron (NM_172256, intron 1 of 12)	126	NM_172256	213575	Mm.246119	NM_172256	ENSMUSG00000024253	Dync2li1	4933404O11Rik|CGI-60|D2lic|LIC3|mD2LIC	dynein cytoplasmic 2 light intermediate chain 1	protein-coding
10314	chr4	40240233	40240708	+	0	NA	promoter-TSS (NM_172689)	promoter-TSS (NM_172689)	-645	NM_172689	230073	Mm.86382	NM_172689	ENSMUSG00000040296	Ddx58	6430573D20Rik|C330021E21|RIG-I|RLR-1	DEAD (Asp-Glu-Ala-Asp) box polypeptide 58	protein-coding
6892	chr17	36257205	36257981	+	0	NA	intron (NM_026308, intron 2 of 4)	CpG	253	NM_026308	67676	Mm.27131	NM_026308	ENSMUSG00000024446	Rpp21	0610037N01Rik	ribonuclease P 21 subunit	protein-coding
13701	chr7	44373981	44374223	+	0	NA	intron (NM_027049, intron 2 of 5)	intron (NM_027049, intron 2 of 5)	928	NM_027049	69349	Mm.358922	NM_027049	ENSMUSG00000008028	1700008O03Rik	-	RIKEN cDNA 1700008O03 gene	protein-coding
15967	chr9	74952735	74953573	+	0	NA	5' UTR (NM_001113283, exon 1 of 13)	5' UTR (NM_001113283, exon 1 of 13)	101	NM_001113283	235493	Mm.208955	NM_153584	ENSMUSG00000034858	Fam214a	6330415I01Rik|AI553555|C130047D21Rik|Kiaa1370|mKIAA1370	family with sequence similarity 214, member A	protein-coding
5041	chr14	122009604	122009825	+	0	NA	intron (NM_026861, intron 8 of 8)	ORR1D2|LTR|ERVL-MaLR	-24960	NM_001037744	223262	Mm.297637	NM_001037744	ENSMUSG00000071229	Timm8a2	-	translocase of inner mitochondrial membrane 8A2	protein-coding
15629	chr9	41080985	41081222	+	0	NA	intron (NM_176860, intron 1 of 13)	intron (NM_176860, intron 1 of 13)	-1597	NM_001357412	72828	Mm.133615	NM_176860	ENSMUSG00000032020	Ubash3b	2810457I06Rik|BB125008|STS-1|TULA-2|p70	ubiquitin associated and SH3 domain containing, B	protein-coding
892	chr10	7589339	7590295	+	0	NA	promoter-TSS (NM_001359742)	promoter-TSS (NM_001359742)	17	NM_001359744	237253	Mm.206759	NM_172784	ENSMUSG00000019796	Lrp11	1700034J19Rik|6330533B21|9830160H19Rik	low density lipoprotein receptor-related protein 11	protein-coding
15516	chr9	21331718	21332027	+	0	NA	intron (NM_001359227, intron 1 of 22)	B1_Mur1|SINE|Alu	-5956	NM_152808	68682	Mm.148425	NM_152808	ENSMUSG00000057193	Slc44a2	1110028E10Rik|CTL2	solute carrier family 44, member 2	protein-coding
573	chr1	138191650	138192371	+	0	NA	Intergenic	Intergenic	-16705	NM_001268286	19264	Mm.391573	NM_011210	ENSMUSG00000026395	Ptprc	B220|CD45R|Cd45|L-CA|Ly-5|Lyt-4|T200|loc	protein tyrosine phosphatase, receptor type, C	protein-coding
13077	chr6	124920989	124921395	+	0	NA	intron (NR_152158, intron 1 of 1)	RSINE1|SINE|B4	-3246	NM_026988	69202	Mm.142187	NM_026988	ENSMUSG00000030122	Ptms	2610009E16Rik	parathymosin	protein-coding
6743	chr17	33525251	33525796	+	0	NA	intron (NM_001329147, intron 1 of 22)	(CA)n|Simple_repeat|Simple_repeat	1438	NM_001329202	224697	Mm.29304	NM_172619	ENSMUSG00000024299	Adamts10	9430006O18|AW045948|Adam-ts10|Adamts-10|Znmp	a disintegrin-like and metallopeptidase (reprolysin type) with thrombospondin type 1 motif, 10	protein-coding
9909	chr3	96600707	96601607	+	0	NA	promoter-TSS (NM_001163170)	promoter-TSS (NM_001163170)	24	NM_001163170	280411	Mm.482147	NM_001163170	ENSMUSG00000049288	Lix1l	D130027M04Rik	Lix1-like	protein-coding
8870	chr2	103795783	103796827	+	0	NA	intron (NM_001111292, intron 1 of 16)	intron (NM_001111292, intron 1 of 16)	773	NM_001111292	53872	Mm.427589	NM_016739	ENSMUSG00000027184	Caprin1	AL022980|Caprin-1|Gpiap|Gpiap1|Mmgpip137|P137|rng105	cell cycle associated protein 1	protein-coding
9415	chr2	173024549	173024940	+	0	NA	intron (NM_019547, intron 3 of 3)	intron (NM_019547, intron 3 of 3)	2842	NM_019547	56190	Mm.485782	NM_019547	ENSMUSG00000027510	Rbm38	Rnpc1|Seb4|Seb4l	RNA binding motif protein 38	protein-coding
5269	chr15	73067234	73068227	+	0	NA	Intergenic	Intergenic	-6526	NM_001164641	76510	Mm.158902	NM_029640	ENSMUSG00000047921	Trappc9	1810044A24Rik|2900005P22Rik|4632408O18Rik|Ibp|Nibp|TRS130|mKIAA1882	trafficking protein particle complex 9	protein-coding
13016	chr6	120190509	120191011	+	0	NA	intron (NM_016718, intron 1 of 3)	intron (NM_016718, intron 1 of 3)	-3063	NM_001347432	29862	Mm.103668	NM_016718	ENSMUSG00000041377	Ninj2	-	ninjurin 2	protein-coding
11796	chr5	108695118	108695333	+	0	NA	intron (NM_001164259, intron 2 of 5)	intron (NM_001164259, intron 2 of 5)	996	NM_001164259	116701	Mm.35691	NM_054071	ENSMUSG00000008090	Fgfrl1	FGFR5|FGFR5beta|FGFR5gamma	fibroblast growth factor receptor-like 1	protein-coding
5208	chr15	58933307	58933851	+	0	NA	promoter-TSS (NM_023172)	promoter-TSS (NM_023172)	151	NM_175151	69694	Mm.383230	NM_175151	ENSMUSG00000050891	Tatdn1	2310079P03Rik|CDA11	TatD DNase domain containing 1	protein-coding
15051	chr8	94413337	94414047	+	0	NA	Intergenic	Intergenic	21411	NR_015514	320377	Mm.486022	NR_015514		9330175E14Rik	A630085K21	RIKEN cDNA 9330175E14 gene	ncRNA
13083	chr6	125071141	125071540	+	0	NA	promoter-TSS (NM_001163268)	promoter-TSS (NM_001163268)	63	NM_001163268	381810	Mm.333386	NM_001163268	ENSMUSG00000067714	Lpar5	GPR93|Gm1072|Gpr92|LPA5	lysophosphatidic acid receptor 5	protein-coding
2827	chr11	98863565	98864326	+	0	NA	intron (NM_197940, intron 1 of 7)	CpG	347	NM_197940	68524	Mm.28661	NM_197940	ENSMUSG00000038013	Wipf2	1110014J05Rik|5730509C05Rik|AA407487|Gm1176|Wich|Wire	WAS/WASL interacting protein family, member 2	protein-coding
8147	chr19	47463615	47464966	+	0	NA	5' UTR (NM_001164717, exon 1 of 14)	5' UTR (NM_001164717, exon 1 of 14)	121	NM_001164717	14218	Mm.127560	NM_008018	ENSMUSG00000053617	Sh3pxd2a	2310014D11Rik|AA589508|AI256723|AI413738|C230050L11|EG329070|Fish|Gm5098|Sh3md1|TSK5|Tks5	SH3 and PX domains 2A	protein-coding
3168	chr11	116580521	116581985	+	0	NA	exon (NM_173755, exon 1 of 18)	exon (NM_173755, exon 1 of 18)	194	NM_173755	217342	Mm.243950	NM_173755	ENSMUSG00000020802	Ube2o	9630022H21|B230113M03Rik|E2-230K|mKIAA1734	ubiquitin-conjugating enzyme E2O	protein-coding
6691	chr17	31039638	31040549	+	0	NA	Intergenic	Intergenic	-17601	NM_009593	11307	Mm.15691	NM_009593	ENSMUSG00000024030	Abcg1	AW413978|Abc8|White	ATP binding cassette subfamily G member 1	protein-coding
12568	chr6	38352545	38352829	+	0	NA	intron (NM_028864, intron 1 of 8)	tRNA-Ala-GCY_|tRNA|tRNA	1916	NM_028864	78781	Mm.25243	NM_028421	ENSMUSG00000029826	Zc3hav1	1200014N16Rik|2900058M19Rik|9130009D18Rik|9830115L13Rik|ARTD13|D6Bwg1452e|PARP13|ZAP	zinc finger CCCH type, antiviral 1	protein-coding
274	chr1	75140870	75143370	+	0	NA	promoter-TSS (NM_001305231)	promoter-TSS (NM_001305231)	-429	NM_001356264	69171	Mm.28193	NM_026977	ENSMUSG00000033159	Cnppd1	1810031K17Rik|AU043960	cyclin Pas1/PHO80 domain containing 1	protein-coding
6903	chr17	39847623	39848716	+	0	NA	non-coding (NR_046233, exon 1 of 1)	non-coding (NR_046233, exon 1 of 1)	5172	NR_046233	100861531		NR_046233		Rn45s	-	45S pre-ribosomal RNA	rRNA
14487	chr7	142056601	142057050	+	0	NA	intron (NM_001357705, intron 1 of 4)	intron (NM_001357705, intron 1 of 4)	4028	NM_001347560	101513	Mm.53259	NM_028308	ENSMUSG00000025147	Mob2	1110017M21Rik|2700078K21Rik|AI256456|Mmh	MOB kinase activator 2	protein-coding
8818	chr2	91961682	91962627	+	0	NA	intron (NM_138306, intron 1 of 30)	intron (NM_138306, intron 1 of 30)	1409	NM_138306	104418	Mm.314923	NM_138306	ENSMUSG00000040479	Dgkz	E130307B02Rik|F730209L11Rik|mDGK[z]	diacylglycerol kinase zeta	protein-coding
8759	chr2	73485214	73485939	+	0	NA	intron (NM_153138, intron 1 of 7)	intron (NM_153138, intron 1 of 7)	177	NM_001289723	215280	Mm.223504	NM_153138	ENSMUSG00000075284	Wipf1	AI115543|D2Ertd120e|WIP|Waspip	WAS/WASL interacting protein family, member 1	protein-coding
12801	chr6	83572288	83572642	+	0	NA	promoter-TSS (NM_024239)	promoter-TSS (NM_024239)	39	NM_001362080	70527	Mm.32801	NM_024239	ENSMUSG00000006906	Stambp	5330424L14Rik|5730422L11Rik|AW107289|Amsh|mKIAA4198	STAM binding protein	protein-coding
3914	chr12	110737157	110738481	+	0	NA	promoter-TSS (NM_027149)	promoter-TSS (NM_027149)	-78	NM_027149	69641	Mm.475762	NM_027149	ENSMUSG00000037957	Wdr20	2310040A13Rik|AI549910|Wdr20a	WD repeat domain 20	protein-coding
6063	chr16	20715938	20718225	+	0	NA	promoter-TSS (NM_145632)	promoter-TSS (NM_145632)	-445	NM_009900	12724	Mm.177761	NM_009900	ENSMUSG00000022843	Clcn2	AL118368|ClC-2|Clc2|nmf240	chloride channel, voltage-sensitive 2	protein-coding
8731	chr2	71786567	71787566	+	0	NA	5' UTR (NM_001277970, exon 1 of 25)	5' UTR (NM_001277970, exon 1 of 25)	127	NM_008397	16403	Mm.225096	NM_008397	ENSMUSG00000027111	Itga6	5033401O05Rik|AI115430|Cd49f|VLA-6	integrin alpha 6	protein-coding
2604	chr11	86200829	86201918	+	0	NA	promoter-TSS (NR_130958)	promoter-TSS (NR_130958)	13	NR_130958	74038	Mm.171304	NR_130958	ENSMUSG00000085208	Brip1os	4632419I22Rik	BRCA1 interacting protein C-terminal helicase 1, opposite strand	ncRNA
1544	chr10	93467656	93468060	+	0	NA	intron (NM_008517, intron 6 of 18)	intron (NM_008517, intron 6 of 18)	14462	NM_001313897	16993	Mm.271071	NM_008517	ENSMUSG00000015889	Lta4h	-	leukotriene A4 hydrolase	protein-coding
6843	chr17	35258098	35258471	+	0	NA	Intergenic	Intergenic	-4810	NM_010380	14964	Mm.439675	NM_010380	ENSMUSG00000073411	H2-D1	H-2D|H2-D|H2-K1	histocompatibility 2, D region locus 1	protein-coding
299	chr1	82316675	82317012	+	0	NA	intron (NM_029777, intron 1 of 6)	CpG	264	NM_029777	76867	Mm.226994	NM_029777	ENSMUSG00000026142	Rhbdd1	4930418P06Rik|RRP4|mRHBDD1	rhomboid domain containing 1	protein-coding
13631	chr7	31002483	31003290	+	0	NA	Intergenic	Intergenic	20965	NM_001242647	76415	Mm.259739	NM_175240	ENSMUSG00000046826	Fam187b	1700020B09Rik|Tmem162	family with sequence similarity 187, member B	protein-coding
14266	chr7	125635372	125637166	+	0	NA	Intergenic	Intergenic	32840	NM_021887	60504	Mm.155643	NM_021887	ENSMUSG00000030745	Il21r	NILR	interleukin 21 receptor	protein-coding
8452	chr2	29670699	29671209	+	0	NA	intron (NM_054050, intron 1 of 23)	intron (NM_054050, intron 1 of 23)	51234	NM_001039086	107746	Mm.298274	NM_054050	ENSMUSG00000039844	Rapgef1	4932418O06Rik|C3G|Grf2	Rap guanine nucleotide exchange factor (GEF) 1	protein-coding
9613	chr3	51654349	51655363	+	0	NA	Intergenic	Intergenic	-6323	NM_001310482	211666	Mm.24679	NM_174995	ENSMUSG00000074604	Mgst2	GST2|MGST-II	microsomal glutathione S-transferase 2	protein-coding
14373	chr7	127912465	127912833	+	0	NA	promoter-TSS (NM_001360699)	promoter-TSS (NM_001360699)	132	NM_026370	67773	Mm.425492	NM_026370	ENSMUSG00000030801	Kat8	2010203C02Rik|5830450F21Rik|D7Ertd629e|MOF|MYST-1|Myst1	K(lysine) acetyltransferase 8	protein-coding
11196	chr4	149853897	149855318	+	0	NA	Intergenic	Intergenic	-80340	NM_027460	70556	Mm.41877	NM_027460	ENSMUSG00000028982	Slc25a33	5730438N18Rik|Pnc1	solute carrier family 25, member 33	protein-coding
9432	chr2	173084771	173086307	+	0	NA	Intergenic	Intergenic	33986	NM_001355185	664799	Mm.389396	NM_001081387	ENSMUSG00000070495	Ctcfl	Boris	CCCTC-binding factor (zinc finger protein)-like	protein-coding
15414	chr8	126619361	126620011	+	0	NA	Intergenic	Intergenic	-26250	NM_001164598	270110	Mm.334918	NM_001164598	ENSMUSG00000051495	Irf2bp2	E130305N23Rik|IRF-2BP2	interferon regulatory factor 2 binding protein 2	protein-coding
13720	chr7	44929254	44930055	+	0	NA	promoter-TSS (NM_007458)	promoter-TSS (NM_007458)	-164	NM_007458	11771	Mm.6877	NM_007458	ENSMUSG00000060279	Ap2a1	Adtaa	adaptor-related protein complex 2, alpha 1 subunit	protein-coding
4367	chr13	69532594	69532905	+	0	NA	intron (NM_198600, intron 1 of 12)	intron (NM_198600, intron 1 of 12)	1115	NM_198600	210106	Mm.315959	NM_198600	ENSMUSG00000034575	Tent4a	LAK-1|POLK|Papd7|Pols|TRF4|TRF4-1	terminal nucleotidyltransferase 4A	protein-coding
8914	chr2	118554211	118554963	+	0	NA	Intergenic	Intergenic	-4901	NM_138313	171543	Mm.210125	NM_138313	ENSMUSG00000040093	Bmf	AW260063|AW411872	BCL2 modifying factor	protein-coding
8377	chr2	25579976	25580280	+	0	NA	promoter-TSS (NM_001005424)	promoter-TSS (NM_001005424)	-29	NM_001005424	381353	Mm.379511	NM_001005424	ENSMUSG00000029419	Ajm1	Gm996	apical junction component 1	protein-coding
12226	chr5	135544915	135546356	+	0	NA	promoter-TSS (NM_146001)	promoter-TSS (NM_146001)	-513	NM_146001	215114	Mm.280805	NM_146001	ENSMUSG00000039959	Hip1	2610109B09Rik|A930014B11Rik|E130315I21Rik|mKIAA4113	huntingtin interacting protein 1	protein-coding
14923	chr8	83332208	83332649	+	0	NA	promoter-TSS (NM_001170691)	promoter-TSS (NM_001170691)	58	NM_178736	244548	Mm.38762	NM_178736	ENSMUSG00000035151	Elmod2	9830169G11Rik	ELMO/CED-12 domain containing 2	protein-coding
4484	chr13	107888971	107889328	+	0	NA	intron (NM_145456, intron 2 of 14)	CpG	915	NM_145456	67263	Mm.490418	NM_145456		Zswim6	2900036G02Rik|mKIAA1577	zinc finger SWIM-type containing 6	protein-coding
6470	chr17	23617074	23617585	+	0	NA	Intergenic	MLTR11B|LTR|ERVK	16503	NM_001289481	332221	Mm.270315	NM_001033425	ENSMUSG00000023902	Zscan10	BC068284|Zfp206|Zkscan10|Znf206	zinc finger and SCAN domain containing 10	protein-coding
12044	chr5	122899902	122900755	+	0	NA	promoter-TSS (NM_013910)	promoter-TSS (NM_013910)	22	NM_013910	30841	Mm.86406	NM_013910	ENSMUSG00000029475	Kdm2b	Cxxc2|Fbl10|Fbxl10|Jhdm1b|PCCX2	lysine (K)-specific demethylase 2B	protein-coding
1350	chr10	80432775	80434455	+	0	NA	promoter-TSS (NM_001164151)	promoter-TSS (NM_001164151)	38	NM_001164150	21423	Mm.3406	NM_011548	ENSMUSG00000020167	Tcf3	A1|AA408400|ALF2|AW209082|E12|E12/E47|E2A|E47|KA1|ME2|Pan1|Pan2|TCF-3|Tcfe2a|VDIR|bHLHb21	transcription factor 3	protein-coding
3838	chr12	103433946	103434498	+	0	NA	promoter-TSS (NM_026790)	promoter-TSS (NM_026790)	33	NM_194066	52668	Mm.2121	NM_026790	ENSMUSG00000064215	Ifi27	1110013J02Rik|2900026P10Rik|D12Ertd647e|ISG12a|Ifi27l1	interferon, alpha-inducible protein 27	protein-coding
15225	chr8	116943809	116944131	+	0	NA	intron (NM_177700, intron 1 of 3)	CpG	577	NM_177700	234776	Mm.259736	NM_177700	ENSMUSG00000047388	Atmin	Asciz|gpg6|mKIAA0431	ATM interactor	protein-coding
6658	chr17	29167271	29167803	+	0	NA	intron (NM_001360239, intron 14 of 21)	intron (NM_001360239, intron 14 of 21)	32481	NM_001002786	442827	Mm.20023	NM_001002786	ENSMUSG00000064147	Rab44	9830134C10Rik	RAB44, member RAS oncogene family	protein-coding
11350	chr5	3341204	3342094	+	0	NA	Intergenic	CpG	-2244	NM_009873	12571	Mm.31672	NM_009873	ENSMUSG00000040274	Cdk6	AI504062|Crk2	cyclin-dependent kinase 6	protein-coding
4581	chr14	20347811	20348393	+	0	NA	promoter-TSS (NM_001360365)	promoter-TSS (NM_001360365)	19	NM_027475	70601	Mm.35105	NM_027475	ENSMUSG00000021810	Ecd	5730461K03Rik|Hsgt1	ecdysoneless cell cycle regulator	protein-coding
3558	chr12	69385923	69386479	+	0	NA	Intergenic	Intergenic	14051	NM_007481	11845	Mm.27308	NM_007481	ENSMUSG00000044147	Arf6	AI788669|AW496366	ADP-ribosylation factor 6	protein-coding
11598	chr5	65335369	65336159	+	0	NA	promoter-TSS (NM_001347358)	promoter-TSS (NM_001347358)	-125	NM_001347358	19687	Mm.148877	NM_011258	ENSMUSG00000029191	Rfc1	140kDa|Alp145|RFC140|Recc1	replication factor C (activator 1) 1	protein-coding
13616	chr7	30551843	30552887	+	0	NA	promoter-TSS (NM_183321)	promoter-TSS (NM_183321)	-93	NM_183321	333193	Mm.34885	NM_183321	ENSMUSG00000036864	Proser3	-	proline and serine rich 3	protein-coding
10885	chr4	133240723	133241907	+	0	NA	exon (NM_016693, exon 1 of 29)	exon (NM_016693, exon 1 of 29)	497	NM_016693	53608	Mm.36640	NM_016693	ENSMUSG00000028862	Map3k6	Ask2|MAPKKK6|MEKK6	mitogen-activated protein kinase kinase kinase 6	protein-coding
1725	chr10	127661905	127662904	+	0	NA	intron (NM_001122895, intron 5 of 5)	intron (NM_001122895, intron 5 of 5)	4299	NM_008668	17937	Mm.336898	NM_008668	ENSMUSG00000025402	Nab2	AI451907	Ngfi-A binding protein 2	protein-coding
11521	chr5	36796539	36797010	+	0	NA	promoter-TSS (NM_026242)	promoter-TSS (NM_026242)	-20	NM_026242	67568	Mm.332336	NM_026242	ENSMUSG00000055302	Mrfap1	9130413I22Rik|AL022827|Pam14	Morf4 family associated protein 1	protein-coding
15693	chr9	44733649	44735483	+	0	NA	intron (NM_153537, intron 1 of 21)	intron (NM_153537, intron 1 of 21)	632	NM_153537	102693	Mm.28639	NM_153537	ENSMUSG00000048537	Phldb1	AU041016|D330037A14Rik|Ll5a	pleckstrin homology like domain, family B, member 1	protein-coding
3378	chr12	3807685	3808651	+	0	NA	intron (NM_001271753, intron 1 of 22)	intron (NM_001271753, intron 1 of 22)	1008	NM_001271753	13435	Mm.5001	NM_007872	ENSMUSG00000020661	Dnmt3a	MmuIIIA	DNA methyltransferase 3A	protein-coding
1141	chr10	61475394	61476534	+	0	NA	intron (NM_153542, intron 1 of 4)	CpG	131	NM_153542	216011	Mm.136116	NM_153542	ENSMUSG00000037151	Lrrc20	BC036304	leucine rich repeat containing 20	protein-coding
2569	chr11	82781007	82781796	+	0	NA	promoter-TSS (NR_126067)	promoter-TSS (NR_126067)	292	NM_001291245	16882	Mm.277136	NM_010716	ENSMUSG00000020697	Lig3	D11Wsu78e	ligase III, DNA, ATP-dependent	protein-coding
2562	chr11	80382744	80383835	+	0	NA	promoter-TSS (NM_011751)	promoter-TSS (NM_011751)	10	NM_001130169	22680	Mm.401332	NM_011751	ENSMUSG00000017421	Zfp207	8430401D15Rik|BuGZ|Zep|Znf207	zinc finger protein 207	protein-coding
3789	chr12	100898685	100898941	+	0	NA	intron (NM_175493, intron 1 of 2)	intron (NM_175493, intron 1 of 2)	711	NM_001177674	238377	Mm.32160	NM_175493	ENSMUSG00000047415	Gpr68	BB131428|Ogr1	G protein-coupled receptor 68	protein-coding
5411	chr15	78247701	78247941	+	0	NA	intron (NM_008677, intron 1 of 9)	intron (NM_008677, intron 1 of 9)	3010	NM_008677	17972	Mm.2068	NM_008677	ENSMUSG00000071715	Ncf4	AI451400|p40phox	neutrophil cytosolic factor 4	protein-coding
11054	chr4	136189438	136190464	+	0	NA	intron (NM_177733, intron 6 of 6)	intron (NM_177733, intron 6 of 6)	9169	NM_001305399	242705	Mm.307932	NM_177733	ENSMUSG00000018983	E2f2	E2F-2	E2F transcription factor 2	protein-coding
3993	chr12	113225889	113226963	+	0	NA	Intergenic	Intergenic	40523	NM_153776	69195	Mm.313244	NM_153776	ENSMUSG00000049036	Tmem121	2410008J05Rik|Hole	transmembrane protein 121	protein-coding
4402	chr13	76098366	76099080	+	0	NA	promoter-TSS (NM_029847)	promoter-TSS (NM_029847)	-11	NM_001081352	218343	Mm.277964	NM_001081352	ENSMUSG00000033991	Ttc37	-	tetratricopeptide repeat domain 37	protein-coding
10705	chr4	123571720	123572259	+	0	NA	intron (NM_001199137, intron 1 of 92)	intron (NM_001199137, intron 1 of 92)	-44431	NR_105824	102465214		NR_105824	ENSMUSG00000099005	Mir6398	Gm27657|mmu-mir-6398	microRNA 6398	ncRNA
2651	chr11	88047113	88048263	+	0	NA	5' UTR (NM_173374, exon 1 of 4)	5' UTR (NM_173374, exon 1 of 4)	315	NM_001078167	110809	Mm.391719	NM_173374	ENSMUSG00000018379	Srsf1	1110054N12Rik|5730507C05Rik|6330415C05Rik|AI482334|AW491331|Asf|Sf2|Sfrs1	serine/arginine-rich splicing factor 1	protein-coding
11066	chr4	137367282	137368815	+	0	NA	Intergenic	(TCC)n|Simple_repeat|Simple_repeat	-10289	NM_001243769	12540	Mm.1022	NM_009861	ENSMUSG00000006699	Cdc42	AI747189|AU018915	cell division cycle 42	protein-coding
12347	chr5	140623448	140624152	+	0	NA	intron (NM_001308040, intron 12 of 12)	intron (NM_001308040, intron 12 of 12)	16459	NM_008494	16848	Mm.12834	NM_008494	ENSMUSG00000029570	Lfng	AW061165	LFNG O-fucosylpeptide 3-beta-N-acetylglucosaminyltransferase	protein-coding
291	chr1	79671367	79672233	+	0	NA	intron (NM_183027, intron 1 of 4)	CpG	172	NM_183027	252903	Mm.32409	NM_183027	ENSMUSG00000054702	Ap1s3	1190009B22|Jr2|[s]3A	adaptor-related protein complex AP-1, sigma 3	protein-coding
11056	chr4	136205965	136206685	+	0	NA	promoter-TSS (NM_001355698)	promoter-TSS (NM_001355698)	-40	NM_001008232	230837	Mm.77788	NM_001008232	ENSMUSG00000036995	Asap3	9430088F20Rik|Ddefl1|Gm140|UPLC1	ArfGAP with SH3 domain, ankyrin repeat and PH domain 3	protein-coding
16600	chrX	159254527	159256063	+	0	NA	promoter-TSS (NM_148945)	promoter-TSS (NM_148945)	-487	NM_148945	110651	Mm.328476	NM_148945	ENSMUSG00000031309	Rps6ka3	MAPKAPK-1b|MPK-9|Rsk2|S6K-alpha3|p90RSK3|pp90RSK2	ribosomal protein S6 kinase polypeptide 3	protein-coding
5110	chr15	27670056	27671070	+	0	NA	intron (NM_198301, intron 1 of 6)	intron (NM_198301, intron 1 of 6)	10979	NM_198301	223433	Mm.266485	NM_198301	ENSMUSG00000056069	Otulinl	9830126M18|Fam105a	OTU deubiquitinase with linear linkage specificity like	protein-coding
3921	chr12	111038369	111039643	+	0	NA	promoter-TSS (NM_198023)	promoter-TSS (NM_198023)	-792	NM_198023	217864	Mm.23808	NM_198023	ENSMUSG00000037896	Rcor1	5730409O11|6720480E22Rik|AU042633|D12Wsu95e|Rocr1|mKIAA0071	REST corepressor 1	protein-coding
12530	chr6	29984958	29985596	+	0	NA	promoter-TSS (NR_040263)	promoter-TSS (NR_040263)	-52	NR_040264	76419	Mm.84522	NR_040263	ENSMUSG00000045709	Smkr-ps	1700023L04Rik	smal lysine rich protein 1, pseudogene	ncRNA
15239	chr8	117320728	117321094	+	0	NA	intron (NM_001163262, intron 1 of 20)	intron (NM_001163262, intron 1 of 20)	-28259	NM_028941	74440	Mm.233181	NM_028941	ENSMUSG00000034390	Cmip	4933407C03Rik|5830471E12Rik|AI314065|AI464126	c-Maf inducing protein	protein-coding
8505	chr2	30711330	30712458	+	0	NA	Intergenic	CpG	-9316	NR_037272	100526499		NR_037272	ENSMUSG00000093091	Mir3089	mir-3089|mmu-mir-3089	microRNA 3089	ncRNA
9112	chr2	150786317	150787158	+	0	NA	promoter-TSS (NM_153781)	promoter-TSS (NM_153781)	-59	NM_153781	110078	Mm.222584	NM_153781	ENSMUSG00000033059	Pygb	-	brain glycogen phosphorylase	protein-coding
12989	chr6	117899668	117901153	+	0	NA	promoter-TSS (NM_001166432)	promoter-TSS (NM_001166432)	70	NM_001166432	98758	Mm.422979	NM_133834	ENSMUSG00000042079	Hnrnpf	4833420I20Rik|AA407306|Hnrpf	heterogeneous nuclear ribonucleoprotein F	protein-coding
8396	chr2	26550897	26551247	+	0	NA	Intergenic	Intergenic	-29984	NM_178444	353156	Mm.268933	NM_178444	ENSMUSG00000026921	Egfl7	VE-statin|Zneu1	EGF-like domain 7	protein-coding
15543	chr9	22116758	22117294	+	0	NA	5' UTR (NM_001357309, exon 1 of 3)	5' UTR (NM_001357309, exon 1 of 3)	169	NM_001357309	66126	Mm.29801	NM_170777	ENSMUSG00000013822	Elof1	1110011K10Rik	ELF1 homolog, elongation factor 1	protein-coding
13169	chr6	134919793	134921759	+	0	NA	5' UTR (NM_009875, exon 1 of 3)	5' UTR (NM_009875, exon 1 of 3)	375	NM_009875	12576	Mm.2958	NM_009875	ENSMUSG00000003031	Cdkn1b	AA408329|AI843786|Kip1|p27|p27Kip1	cyclin-dependent kinase inhibitor 1B	protein-coding
9174	chr2	155385213	155385726	+	0	NA	intron (NM_178111, intron 2 of 3)	intron (NM_178111, intron 2 of 3)	3613	NM_178111	68728	Mm.293605	NM_178111	ENSMUSG00000038375	Trp53inp2	1110029F20Rik|Tp53inp2	transformation related protein 53 inducible nuclear protein 2	protein-coding
15544	chr9	22123032	22123785	+	0	NA	Intergenic	Intergenic	-6213	NM_001357310	66126	Mm.29801	NM_170777	ENSMUSG00000013822	Elof1	1110011K10Rik	ELF1 homolog, elongation factor 1	protein-coding
7109	chr17	66519547	66519849	+	0	NA	promoter-TSS (NM_024448)	promoter-TSS (NM_024448)	-28	NM_024448	19328	Mm.248313	NM_024448	ENSMUSG00000023460	Rab12	2900054P15Rik|AW555448|C77700	RAB12, member RAS oncogene family	protein-coding
1454	chr10	81498777	81500310	+	0	NA	exon (NM_010102, exon 1 of 1)	exon (NM_010102, exon 1 of 1)	594	NM_010102	13611	Mm.33065	NM_010102	ENSMUSG00000044199	S1pr4	Edg6|Lpc1|S1p4	sphingosine-1-phosphate receptor 4	protein-coding
13131	chr6	128025400	128025974	+	0	NA	intron (NM_001356301, intron 2 of 7)	intron (NM_001356301, intron 2 of 7)	117891	NM_001356301	109246	Mm.21814	NM_175414	ENSMUSG00000030352	Tspan9	6720474K14Rik|9430079M16Rik|AU018597|Tspan-9	tetraspanin 9	protein-coding
11532	chr5	38219970	38220879	+	0	NA	promoter-TSS (NM_025281)	promoter-TSS (NM_025281)	30	NM_029162	75079	Mm.258741	NM_029162	ENSMUSG00000029127	Zbtb49	4930518A03Rik|Zfp509|Znf509	zinc finger and BTB domain containing 49	protein-coding
16367	chrX	7572557	7572943	+	0	NA	promoter-TSS (NR_029473)	promoter-TSS (NR_029473)	-850	NR_029473	78185	Mm.160055	NR_029473	ENSMUSG00000039545	Flicr	4930524L23Rik|Ppp1r3fos	Foxp3 regulating long intergenic noncoding RNA	ncRNA
2995	chr11	106157494	106161636	+	0	NA	intron (NM_001356458, intron 1 of 4)	intron (NM_001356458, intron 1 of 4)	362	NM_001356459	67803	Mm.21687	NM_172397	ENSMUSG00000040699	Limd2	0610025L06Rik|AI413966	LIM domain containing 2	protein-coding
5888	chr15	102279092	102280031	+	0	NA	5' UTR (NM_134100, exon 1 of 2)	5' UTR (NM_134100, exon 1 of 2)	105	NM_134100	106073	Mm.287740	NM_134100	ENSMUSG00000045665	Mfsd5	AA409375|AW556797|D15Mgi27	major facilitator superfamily domain containing 5	protein-coding
10543	chr4	98435468	98437209	+	0	NA	intron (NM_001005784, intron 11 of 19)	intron (NM_001005784, intron 11 of 19)	25311	NM_001355177	12695	Mm.90218	NM_007704	ENSMUSG00000061859	Patj	Cipp|Inadl	PATJ, crumbs cell polarity complex component	protein-coding
8686	chr2	58179267	58179483	+	0	NA	Intergenic	Intergenic	15401	NR_045896	100042926	Mm.446515	NR_045895	ENSMUSG00000086862	Gm13546	-	predicted gene 13546	ncRNA
12046	chr5	122949038	122949345	+	0	NA	intron (NM_001003953, intron 6 of 22)	intron (NM_001003953, intron 6 of 22)	39908	NM_001003953	30841	Mm.86406	NM_013910	ENSMUSG00000029475	Kdm2b	Cxxc2|Fbl10|Fbxl10|Jhdm1b|PCCX2	lysine (K)-specific demethylase 2B	protein-coding
6696	chr17	31072687	31073507	+	0	NA	intron (NM_009593, intron 2 of 14)	(CA)n|Simple_repeat|Simple_repeat	15403	NM_009593	11307	Mm.15691	NM_009593	ENSMUSG00000024030	Abcg1	AW413978|Abc8|White	ATP binding cassette subfamily G member 1	protein-coding
937	chr10	19167677	19168112	+	0	NA	intron (NR_038022, intron 1 of 1)	intron (NR_038022, intron 1 of 1)	656	NR_038022	100504265	Mm.383417	NR_038021		Gm20139	-	predicted gene, 20139	ncRNA
8661	chr2	39007751	39008537	+	0	NA	promoter-TSS (NM_028809)	promoter-TSS (NM_028809)	5	NM_028809	74192	Mm.38155	NM_028809	ENSMUSG00000026755	Arpc5l	2010015J01Rik|AI852867|ARC16-2|AW555592|AW742746	actin related protein 2/3 complex, subunit 5-like	protein-coding
1442	chr10	81408900	81409641	+	0	NA	promoter-TSS (NR_152732)	promoter-TSS (NR_152732)	-305	NR_152732	102634174	Mm.392213	NR_152732	ENSMUSG00000085327	Gm16104	-	predicted gene 16104	ncRNA
4511	chr13	112000050	112002599	+	0	NA	Intergenic	Intergenic	133388	NR_130345	102636620	Mm.402328	NR_130345	ENSMUSG00000086111	Gm15326	-	predicted gene 15326	ncRNA
11195	chr4	149774012	149774793	+	0	NA	promoter-TSS (NM_027460)	promoter-TSS (NM_027460)	-135	NM_027460	70556	Mm.41877	NM_027460	ENSMUSG00000028982	Slc25a33	5730438N18Rik|Pnc1	solute carrier family 25, member 33	protein-coding
3502	chr12	40535594	40536418	+	0	NA	intron (NM_172803, intron 1 of 52)	MLTR11A|LTR|ERVK	89953	NM_172803	238130	Mm.341423	NM_172803	ENSMUSG00000035954	Dock4	5330406C03|6330411N01Rik|AF263288|C030023J22|mKIAA0716	dedicator of cytokinesis 4	protein-coding
16211	chr9	110653227	110654580	+	0	NA	exon (NM_183276, exon 1 of 54)	exon (NM_183276, exon 1 of 54)	258	NM_183276	235627	Mm.335481	NM_183276	ENSMUSG00000056724	Nbeal2	1110014F23Rik|BC042396|mKIAA0540	neurobeachin-like 2	protein-coding
5356	chr15	76538378	76539182	+	0	NA	promoter-TSS (NM_013909)	promoter-TSS (NM_013909)	-34	NM_013909	30840	Mm.275279	NM_013909	ENSMUSG00000022559	Fbxl6	AU021795|Fbl6	F-box and leucine-rich repeat protein 6	protein-coding
4796	chr14	57398268	57398892	+	0	NA	promoter-TSS (NM_030004)	promoter-TSS (NM_030004)	-97	NM_030004	68631	Mm.25539	NM_030004	ENSMUSG00000021947	Cryl1	1110025H08Rik|A230106J09Rik|C85932|gul3dh	crystallin, lambda 1	protein-coding
8170	chr19	53389958	53391258	+	0	NA	promoter-TSS (NM_001356986)	promoter-TSS (NM_001356986)	26	NM_172429	76479	Mm.313687	NM_172429	ENSMUSG00000025024	Smndc1	-	survival motor neuron domain containing 1	protein-coding
16236	chr9	114440531	114440965	+	0	NA	intron (NR_108101, intron 8 of 14)	intron (NR_108101, intron 8 of 14)	39653	NM_001200002	100504715	Mm.290516	NM_001200002	ENSMUSG00000079260	Tmppe	-	transmembrane protein with metallophosphoesterase domain	protein-coding
10503	chr4	74251527	74251924	+	0	NA	promoter-TSS (NM_144787)	promoter-TSS (NM_144787)	-154	NM_144787	76804	Mm.209059	NM_144787	ENSMUSG00000028397	Kdm4c	2410141F18Rik|AA517467|Gasc1|Jmjd2c	lysine (K)-specific demethylase 4C	protein-coding
8392	chr2	26496897	26499023	+	0	NA	intron (NM_008714, intron 2 of 33)	intron (NM_008714, intron 2 of 33)	5862	NM_008714	18128	Mm.290610	NM_008714	ENSMUSG00000026923	Notch1	9930111A19Rik|Mis6|N1|Tan1|lin-12	notch 1	protein-coding
11428	chr5	30154593	30155759	+	0	NA	promoter-TSS (NM_178878)	promoter-TSS (NM_178878)	-77	NM_001289798	231086	Mm.291463	NM_145558	ENSMUSG00000059447	Hadhb	4930479F15Rik|Mtpb|TP-beta	hydroxyacyl-Coenzyme A dehydrogenase/3-ketoacyl-Coenzyme A thiolase/enoyl-Coenzyme A hydratase (trifunctional protein), beta subunit	protein-coding
7744	chr19	5532438	5533621	+	0	NA	Intergenic	Intergenic	-22512	NM_001362042	225861	Mm.20071	NM_001024560	ENSMUSG00000056185	Snx32	B930037P14Rik|Snx6b	sorting nexin 32	protein-coding
9930	chr3	100162005	100162796	+	0	NA	promoter-TSS (NM_175552)	promoter-TSS (NM_175552)	7	NM_175552	269470	Mm.24591	NM_175552	ENSMUSG00000033285	Wdr3	AW546279|D030020G18Rik	WD repeat domain 3	protein-coding
12514	chr6	28423260	28424465	+	0	NA	intron (NM_007480, intron 1 of 5)	intron (NM_007480, intron 1 of 5)	258	NM_007480	11844	Mm.389075	NM_007480	ENSMUSG00000020440	Arf5	-	ADP-ribosylation factor 5	protein-coding
15452	chr9	14784558	14784868	+	0	NA	promoter-TSS (NM_001310728)	promoter-TSS (NM_001310728)	59	NM_018736	17535	Mm.149071	NM_018736	ENSMUSG00000031928	Mre11a	Mre11|Mre11b	MRE11A homolog A, double strand break repair nuclease	protein-coding
13907	chr7	73572363	73572953	+	0	NA	Intergenic	Intergenic	-14263	NR_037569	69170	Mm.34539	NR_037569	ENSMUSG00000101970	1810026B05Rik	-	RIKEN cDNA 1810026B05 gene	ncRNA
14678	chr8	34622714	34622934	+	0	NA	intron (NR_040706, intron 1 of 4)	intron (NR_040706, intron 1 of 4)	17492	NR_040706	330734	Mm.149998	NR_040706	ENSMUSG00000109819	B930018H19Rik	B930018H19	RIKEN cDNA B930018H19 gene	ncRNA
10580	chr4	106869241	106869984	+	0	NA	Intergenic	Intergenic	-41858	NM_023672	72475	Mm.195635	NM_023672	ENSMUSG00000061887	Ssbp3	2610021L12Rik|2610200M23Rik|5730488C10Rik|AI854733|AW551939|LAST|SSDP1	single-stranded DNA binding protein 3	protein-coding
8812	chr2	91931776	91932083	+	0	NA	promoter-TSS (NM_001291482)	promoter-TSS (NM_001291482)	-70	NM_001012336	17242	Mm.906	NM_010784	ENSMUSG00000027239	Mdk	MK|Mek	midkine	protein-coding
9323	chr2	166671773	166672070	+	0	NA	intron (NM_177782, intron 1 of 39)	B1_Mus1|SINE|Alu	41911	NM_177782	277360	Mm.34420	NM_177782	ENSMUSG00000039621	Prex1	G630042G04|P-REX1|Setd6	phosphatidylinositol-3,4,5-trisphosphate-dependent Rac exchange factor 1	protein-coding
9324	chr2	166672582	166675247	+	0	NA	intron (NM_177782, intron 1 of 39)	MLTR14|LTR|ERV1	39918	NM_177782	277360	Mm.34420	NM_177782	ENSMUSG00000039621	Prex1	G630042G04|P-REX1|Setd6	phosphatidylinositol-3,4,5-trisphosphate-dependent Rac exchange factor 1	protein-coding
2525	chr11	78465869	78466163	+	0	NA	intron (NM_026740, intron 1 of 4)	CpG	315	NM_026740	52466	Mm.131618	NM_026740	ENSMUSG00000020829	Slc46a1	1110002C08Rik|D11Ertd18e|HCP1|Pcft	solute carrier family 46, member 1	protein-coding
2142	chr11	54962756	54963484	+	0	NA	promoter-TSS (NM_001199276)	promoter-TSS (NM_001199276)	-180	NM_001199275	57783	Mm.259671	NM_021327	ENSMUSG00000020400	Tnip1	ABIN|ABIN-1|ABIN1|AU018810|Naf1|Nef|VAN	TNFAIP3 interacting protein 1	protein-coding
8135	chr19	46760921	46762092	+	0	NA	promoter-TSS (NM_033569)	promoter-TSS (NM_033569)	-103	NM_001102471	94219	Mm.306903	NM_033569	ENSMUSG00000064105	Cnnm2	AU015877|AW048635|Acdp2|Clp2	cyclin M2	protein-coding
15602	chr9	35115981	35117469	+	0	NA	promoter-TSS (NR_029475)	promoter-TSS (NR_029475)	-3	NR_029475	78934	Mm.391688	NR_029475	ENSMUSG00000070315	4930581F22Rik	-	RIKEN cDNA 4930581F22 gene	ncRNA
9115	chr2	150909551	150909882	+	0	NA	5' UTR (NM_001163476, exon 1 of 5)	5' UTR (NM_001163476, exon 1 of 5)	122	NM_027014	69270	Mm.271603	NM_027014	ENSMUSG00000027454	Gins1	2810418N01Rik|Gins4|PSF1|mKIAA0186	GINS complex subunit 1 (Psf1 homolog)	protein-coding
6659	chr17	29171194	29172664	+	0	NA	intron (NM_001360239, intron 13 of 21)	intron (NM_001360239, intron 13 of 21)	36873	NM_001002786	442827	Mm.20023	NM_001002786	ENSMUSG00000064147	Rab44	9830134C10Rik	RAB44, member RAS oncogene family	protein-coding
16093	chr9	106208007	106208283	+	0	NA	intron (NM_011876, intron 2 of 8)	intron (NM_011876, intron 2 of 8)	5037	NM_011876	23999	Mm.274346	NM_011876	ENSMUSG00000023277	Twf2	A6-related|AU014993|Ptk9l|Ptk9r	twinfilin actin binding protein 2	protein-coding
8268	chr2	10080071	10080861	+	0	NA	promoter-TSS (NM_025280)	promoter-TSS (NM_025280)	44	NM_020615	11949	Mm.12677	NM_020615	ENSMUSG00000025781	Atp5c1	1700094F02Rik|Atp5f1c	ATP synthase, H+ transporting, mitochondrial F1 complex, gamma polypeptide 1	protein-coding
7649	chr19	3685701	3686561	+	0	NA	intron (NM_008513, intron 1 of 22)	CpG	433	NM_008513	16973	Mm.274581	NM_008513	ENSMUSG00000024913	Lrp5	BMND1|HBM|LR3|LRP7|OPPG|mKIAA4142	low density lipoprotein receptor-related protein 5	protein-coding
12903	chr6	97221328	97222633	+	0	NA	intron (NM_022992, intron 1 of 2)	intron (NM_022992, intron 1 of 2)	11188	NM_022992	65106	Mm.291014	NM_022992	ENSMUSG00000035199	Arl6ip5	5930404D22Rik|AV001879|Aip-5|Gtrap3-18|addiscin	ADP-ribosylation factor-like 6 interacting protein 5	protein-coding
12173	chr5	130255163	130255897	+	0	NA	promoter-TSS (NM_023248)	promoter-TSS (NM_023248)	0	NM_023248	66711	Mm.280484	NM_023248	ENSMUSG00000025337	Sbds	4733401P19Rik|AI836084|CGI-97|SDS	SBDS ribosome maturation factor	protein-coding
4590	chr14	20682539	20682847	+	0	NA	exon (NM_001168273, exon 4 of 24)	exon (NM_001168273, exon 4 of 24)	-7942	NR_105911	102465571		NR_105911	ENSMUSG00000098602	Mir6946	Gm27799|mmu-mir-6946	microRNA 6946	ncRNA
6815	chr17	35046167	35047159	+	0	NA	promoter-TSS (NM_001146215)	promoter-TSS (NM_001146215)	-41	NM_013600	17687	Mm.24192	NM_013600	ENSMUSG00000007035	Msh5	Mut5	mutS homolog 5	protein-coding
4721	chr14	51883275	51885158	+	0	NA	promoter-TSS (NM_001029990)	promoter-TSS (NM_001029990)	-626	NM_001029990	52535	Mm.5750	NM_001029990	ENSMUSG00000004561	Mettl17	2310032K15Rik|D14Ertd209e|Mett11d1	methyltransferase like 17	protein-coding
1452	chr10	81496079	81496826	+	0	NA	promoter-TSS (NM_134009)	promoter-TSS (NM_134009)	-89	NM_134009	103425	Mm.302791	NM_134009	ENSMUSG00000020238	Ncln	3100002P13Rik|AW120537	nicalin	protein-coding
3728	chr12	86241561	86243067	+	0	NA	intron (NM_027405, intron 1 of 9)	intron (NM_027405, intron 1 of 9)	456	NM_027405	70373	Mm.252967	NM_027405	ENSMUSG00000021254	Gpatch2l	1700020O03Rik|4732487G21Rik|A630090I05Rik|Kiaa1152	G patch domain containing 2 like	protein-coding
15227	chr8	116978307	116979093	+	0	NA	promoter-TSS (NM_001357254)	promoter-TSS (NM_001357254)	-47	NM_001357254	69528	Mm.272846	NM_027103	ENSMUSG00000031847	1700030J22Rik	-	RIKEN cDNA 1700030J22 gene	protein-coding
11049	chr4	136143473	136145168	+	0	NA	exon (NM_008321, exon 2 of 3)	exon (NM_008321, exon 2 of 3)	498	NM_008321	15903	Mm.110	NM_008321	ENSMUSG00000007872	Id3	Hlh462|Idb3|bHLHb25	inhibitor of DNA binding 3	protein-coding
10518	chr4	86885873	86886464	+	0	NA	exon (NM_001290541, exon 2 of 5)	exon (NM_001290541, exon 2 of 5)	11754	NM_139306	230379	Mm.45019	NM_139306	ENSMUSG00000038007	Acer2	2410116I05Rik|Asah3l|CRG-L1|maCER2	alkaline ceramidase 2	protein-coding
14806	chr8	70775885	70777257	+	0	NA	promoter-TSS (NR_029440)	promoter-TSS (NR_029440)	141	NM_008841	18709	Mm.12945	NM_008841	ENSMUSG00000031834	Pik3r2	p85beta	phosphoinositide-3-kinase regulatory subunit 2	protein-coding
13247	chr7	3674894	3675129	+	0	NA	exon (NM_181820, exon 4 of 15)	exon (NM_181820, exon 4 of 15)	2542	NM_181820	353499	Mm.360398	NM_181820	ENSMUSG00000019734	Tmc4	-	transmembrane channel-like gene family 4	protein-coding
10128	chr3	131190649	131191625	+	0	NA	intron (NM_001276403, intron 6 of 11)	intron (NM_001276403, intron 6 of 11)	78346	NM_001276403	16842	Mm.255219	NM_010703	ENSMUSG00000027985	Lef1	3000002B05|AI451430|Lef-1	lymphoid enhancer binding factor 1	protein-coding
12082	chr5	123906866	123907790	+	0	NA	promoter-TSS (NM_026603)	promoter-TSS (NM_026603)	53	NM_026603	68184	Mm.28549	NM_026603	ENSMUSG00000023106	Denr	1500003K04Rik	density-regulated protein	protein-coding
11652	chr5	74200052	74200852	+	0	NA	TTS (NM_026878)	TTS (NM_026878)	5126	NM_026878	68939	Mm.293316	NM_026878	ENSMUSG00000049907	Rasl11b	1190017B18Rik	RAS-like, family 11, member B	protein-coding
14938	chr8	83724552	83724929	+	0	NA	promoter-TSS (NR_106188)	promoter-TSS (NR_106188)	-756	NR_106188	102465897		NR_106188	ENSMUSG00000098465	Mir1668	Gm27590|mmu-mir-1668	microRNA 1668	ncRNA
14046	chr7	96951216	96951947	+	0	NA	promoter-TSS (NM_153591)	promoter-TSS (NM_153591)	54	NM_153591	244141	Mm.274864	NM_153591	ENSMUSG00000018995	Nars2	AI875199	asparaginyl-tRNA synthetase 2 (mitochondrial)(putative)	protein-coding
10441	chr4	55532260	55533110	+	0	NA	promoter-TSS (NM_010637)	promoter-TSS (NM_010637)	-210	NM_010637	16600	Mm.4325	NM_010637	ENSMUSG00000003032	Klf4	EZF|Gklf|Zie	Kruppel-like factor 4 (gut)	protein-coding
3313	chr11	120189521	120190496	+	0	NA	promoter-TSS (NR_030682)	promoter-TSS (NR_030682)	-152	NR_030682	100042332	Mm.269766	NR_030682		2810410L24Rik	-	RIKEN cDNA 2810410L24 gene	ncRNA
11687	chr5	91962553	91963358	+	0	NA	promoter-TSS (NR_073442)	promoter-TSS (NR_073442)	73	NR_028429	381650	Mm.159453	NR_028429	ENSMUSG00000102644	Thap6	4930534K21Rik|AI448650	THAP domain containing 6	pseudo
6096	chr16	25059020	25059510	+	0	NA	promoter-TSS (NR_040374)	promoter-TSS (NR_040374)	-374	NR_040374	319487	Mm.137341	NR_040374	ENSMUSG00000096960	A230028O05Rik	-	RIKEN cDNA A230028O05 gene	ncRNA
14168	chr7	110843876	110844506	+	0	NA	intron (NM_025999, intron 1 of 5)	CpG	190	NM_025999	67150	Mm.96867	NM_025999	ENSMUSG00000030788	Rnf141	2610110L04Rik|AA792898|AU022812|ZFP36|ZNF230	ring finger protein 141	protein-coding
15079	chr8	95806611	95808309	+	0	NA	promoter-TSS (NM_178078)	promoter-TSS (NM_178078)	2	NM_178078	234594	Mm.259220	NM_153164	ENSMUSG00000036550	Cnot1	6030411K04Rik|AA815922|D830048B13	CCR4-NOT transcription complex, subunit 1	protein-coding
14084	chr7	99856419	99856825	+	0	NA	intron (NM_025668, intron 1 of 4)	intron (NM_025668, intron 1 of 4)	2261	NM_025668	66624	Mm.30043	NM_025668	ENSMUSG00000035227	Spcs2	5730406I15Rik|AA408713|mKIAA0102	signal peptidase complex subunit 2 homolog (S. cerevisiae)	protein-coding
5270	chr15	73090309	73091158	+	0	NA	intron (NM_053068, intron 1 of 2)	CpG	321	NM_053068	93696	Mm.23095	NM_053068	ENSMUSG00000068391	Chrac1	2410152E03Rik|2810406L04Rik|YCL1	chromatin accessibility complex 1	protein-coding
4637	chr14	27225272	27226385	+	0	NA	intron (NM_001289686, intron 3 of 12)	B1_Mus1|SINE|Alu	-12182	NM_027871	71704	Mm.248606	NM_027871	ENSMUSG00000021895	Arhgef3	1200004I24Rik|9830169H03Rik|C76747|Xpln	Rho guanine nucleotide exchange factor (GEF) 3	protein-coding
9713	chr3	84770460	84770850	+	0	NA	Intergenic	Intergenic	-44922	NM_001177773	50754	Mm.196475	NM_080428	ENSMUSG00000028086	Fbxw7	1110001A17Rik|AGO|Cdc4|Fbw7|Fbwd6|Fbx30|Fbxo30|Fbxw6|SEL-10	F-box and WD-40 domain protein 7	protein-coding
10025	chr3	108200331	108201173	+	0	NA	promoter-TSS (NM_028061)	promoter-TSS (NM_028061)	82	NM_001081320	72023	Mm.246391	NM_028061	ENSMUSG00000048796	Cyb561d1	1600010M23Rik|AI605489|AW457162	cytochrome b-561 domain containing 1	protein-coding
8946	chr2	119744033	119745184	+	0	NA	intron (NM_146125, intron 1 of 6)	intron (NM_146125, intron 1 of 6)	2271	NM_146125	228550	Mm.65337	NM_146125	ENSMUSG00000027296	Itpka	-	inositol 1,4,5-trisphosphate 3-kinase A	protein-coding
1708	chr10	127195669	127196098	+	0	NA	promoter-TSS (NM_030714)	promoter-TSS (NM_030714)	-174	NM_030714	80904	Mm.271724	NM_030714	ENSMUSG00000040415	Dtx3	Deltex3|mg310	deltex 3, E3 ubiquitin ligase	protein-coding
7470	chr18	58659442	58660302	+	0	NA	intron (NM_025478, intron 1 of 4)	CpG	390	NM_025478	66307	Mm.182574	NM_025478	ENSMUSG00000024601	Isoc1	2610034N03Rik	isochorismatase domain containing 1	protein-coding
9678	chr3	68981025	68981276	+	0	NA	intron (NM_026641, intron 5 of 19)	RLTR14|LTR|ERV1	23420	NM_026641	68259	Mm.389451	NM_026641	ENSMUSG00000027778	Ift80	4921524P20Rik|Wdr56|mKIAA1374	intraflagellar transport 80	protein-coding
16491	chrX	74243579	74245271	+	0	NA	intron (NM_001290421, intron 1 of 46)	intron (NM_001290421, intron 1 of 46)	2109	NM_001290421	192176	Mm.295533	NM_010227	ENSMUSG00000031328	Flna	ABP-280|Dilp2|F730004A14Rik|Fln1|GENA 379|filamin-1	filamin, alpha	protein-coding
11868	chr5	114099656	114099964	+	0	NA	promoter-TSS (NM_001033202)	promoter-TSS (NM_001033202)	-523	NM_001033202	100756	Mm.240421	NM_001033202	ENSMUSG00000029592	Usp30	6330590F17Rik|AI851327|D5Ertd483e	ubiquitin specific peptidase 30	protein-coding
13772	chr7	45714711	45715861	+	0	NA	promoter-TSS (NM_020011)	promoter-TSS (NM_020011)	-79	NM_020011	56632	Mm.24222	NM_020011	ENSMUSG00000057342	Sphk2	C76851	sphingosine kinase 2	protein-coding
11409	chr5	24684996	24686411	+	0	NA	promoter-TSS (NM_016736)	promoter-TSS (NM_016736)	-112	NM_016736	53312	Mm.5856	NM_016736	ENSMUSG00000028954	Nub1	4931404D21Rik|6330412F12Rik|BS4|NY-REN-18	negative regulator of ubiquitin-like proteins 1	protein-coding
11055	chr4	136196167	136196490	+	0	NA	TTS (NM_001305399)	TTS (NM_001305399)	-10037	NM_001008232	230837	Mm.77788	NM_001008232	ENSMUSG00000036995	Asap3	9430088F20Rik|Ddefl1|Gm140|UPLC1	ArfGAP with SH3 domain, ankyrin repeat and PH domain 3	protein-coding
8541	chr2	32068260	32068512	+	0	NA	3' UTR (NM_175511, exon 2 of 2)	3' UTR (NM_175511, exon 2 of 2)	-3475	NR_151494	241303	Mm.250441	NM_175511	ENSMUSG00000050592	Fam78a	A130092J06Rik	family with sequence similarity 78, member A	protein-coding
11721	chr5	100500536	100500959	+	0	NA	promoter-TSS (NM_172714)	promoter-TSS (NM_172714)	-108	NM_001346583	231506	Mm.212568	NM_172714	ENSMUSG00000035310	Lin54	AI461788	lin-54 homolog (C. elegans)	protein-coding
13972	chr7	80370321	80371481	+	0	NA	5' UTR (NM_172903, exon 2 of 24)	5' UTR (NM_172903, exon 2 of 24)	474	NM_172903	140481	Mm.269245	NM_172903	ENSMUSG00000038886	Man2a2	1700052O22Rik|4931438M07Rik|AI480988|MX|Man IIx	mannosidase 2, alpha 2	protein-coding
13052	chr6	124711874	124712819	+	0	NA	promoter-TSS (NM_013536)	promoter-TSS (NM_013536)	57	NM_007531	12034	Mm.36241	NM_007531	ENSMUSG00000004264	Phb2	AU044498|BAP|Bap37|Bcap37|REA	prohibitin 2	protein-coding
9902	chr3	96547643	96547967	+	0	NA	Intergenic	Intergenic	-10152	NM_001009935	56338	Mm.410189	NM_023719	ENSMUSG00000038393	Txnip	1200008J08Rik|AA682105|Hyplip1|THIF|Tbp-2|VDUP1	thioredoxin interacting protein	protein-coding
11912	chr5	115484164	115484704	+	0	NA	promoter-TSS (NM_001167691)	promoter-TSS (NM_001167691)	50	NM_133760	75387	Mm.332616	NM_133760	ENSMUSG00000029524	Sirt4	4930596O17Rik	sirtuin 4	protein-coding
6760	chr17	33947461	33949021	+	0	NA	exon (NM_020603, exon 11 of 15)	exon (NM_020603, exon 11 of 15)	3247	NM_019420	54218	Mm.11132	NM_019420	ENSMUSG00000067370	B3galt4	Gal-T2|Galt2	UDP-Gal:betaGlcNAc beta 1,3-galactosyltransferase, polypeptide 4	protein-coding
9698	chr3	82357826	82358380	+	0	NA	promoter-TSS (NM_001081230)	promoter-TSS (NM_001081230)	31	NM_001081230	213582	Mm.271269	NM_001081230	ENSMUSG00000033900	Map9	5033421J10Rik|5330427D05Rik|ASAP|Mtap9	microtubule-associated protein 9	protein-coding
8985	chr2	122630798	122631202	+	0	NA	exon (NM_001033256, exon 1 of 2)	exon (NM_001033256, exon 1 of 2)	375	NM_001033256	214616	Mm.271306	NM_001033256		Spata5l1	AV141009|C130039A10Rik	spermatogenesis associated 5-like 1	protein-coding
9057	chr2	131159459	131160566	+	0	NA	promoter-TSS (NM_026091)	promoter-TSS (NM_026091)	69	NM_001361375	67326	Mm.27711	NM_026091	ENSMUSG00000027327	1700037H04Rik	-	RIKEN cDNA 1700037H04 gene	protein-coding
1397	chr10	80928859	80931258	+	0	NA	promoter-TSS (NM_008655)	promoter-TSS (NM_008655)	-33	NM_008655	17873	Mm.1360	NM_008655	ENSMUSG00000015312	Gadd45b	AI323528|Myd118	growth arrest and DNA-damage-inducible 45 beta	protein-coding
1942	chr11	29515006	29515313	+	0	NA	promoter-TSS (NM_026465)	promoter-TSS (NM_026465)	-126	NM_001163454	67939	Mm.251087	NM_026465	ENSMUSG00000032673	Prorsd1	2010316F05Rik|Ncrna00117|Prdxdd1	prolyl-tRNA synthetase domain containing 1	protein-coding
3693	chr12	84242621	84243742	+	0	NA	Intergenic	Intergenic	-24300	NM_001163501	238317	Mm.31256	NM_001163501	ENSMUSG00000042507	Elmsan1	9430029N19Rik|C130039O16Rik|Gm260	ELM2 and Myb/SANT-like domain containing 1	protein-coding
4053	chr13	21787168	21787640	+	0	NA	promoter-TSS (NM_178202)	promoter-TSS (NM_178202)	-84	NM_001290466	319188	Mm.264645	NM_178202	ENSMUSG00000069308	Hist1h2bp	-	histone cluster 1, H2bp	protein-coding
2994	chr11	106154654	106155015	+	0	NA	3' UTR (NM_011947, exon 16 of 16)	3' UTR (NM_011947, exon 16 of 16)	5093	NM_001356459	67803	Mm.21687	NM_172397	ENSMUSG00000040699	Limd2	0610025L06Rik|AI413966	LIM domain containing 2	protein-coding
930	chr10	18234770	18235680	+	0	NA	promoter-TSS (NM_144820)	promoter-TSS (NM_144820)	-244	NM_001346751	215814	Mm.296565	NM_144820	ENSMUSG00000059554	Ccdc28a	1700009P13Rik|AI480677	coiled-coil domain containing 28A	protein-coding
249	chr1	66816795	66818109	+	0	NA	5' UTR (NM_001122738, exon 1 of 15)	5' UTR (NM_001122738, exon 1 of 15)	143	NM_001122738	68691	Mm.240912	NM_177645	ENSMUSG00000026004	Kansl1l	1110028C15Rik|1190030G24|AI427598|C430010P07Rik|mKIAA4189	KAT8 regulatory NSL complex subunit 1-like	protein-coding
1170	chr10	63428697	63428933	+	0	NA	Intergenic	Intergenic	-1283	NM_177612	216033	Mm.444692	NM_177612	ENSMUSG00000060843	Ctnna3	4930429L08Rik|4933408A16|Catna3|Vr22	catenin (cadherin associated protein), alpha 3	protein-coding
12399	chr5	143234912	143235655	+	0	NA	TTS (NR_040700)	TTS (NR_040700)	120	NM_001289590	231866	Mm.55211	NM_177681	ENSMUSG00000029587	Zfp12	C530015C18|Krox-7|Zfp-12|Znf12	zinc finger protein 12	protein-coding
9226	chr2	158161411	158161842	+	0	NA	Intergenic	Intergenic	-15234	NM_009373	21817	Mm.330731	NM_009373	ENSMUSG00000037820	Tgm2	G[a]h|TG2|TGase2|tTG|tTGas	transglutaminase 2, C polypeptide	protein-coding
2720	chr11	95413714	95414859	+	0	NA	5' UTR (NM_001359107, exon 1 of 10)	5' UTR (NM_001359107, exon 1 of 10)	203	NM_001359107	20747	Mm.285454	NM_025287	ENSMUSG00000057522	Spop	AI315626|Pcif1|TEF2	speckle-type BTB/POZ protein	protein-coding
8204	chr19	57114959	57115254	+	0	NA	intron (NM_001103177, intron 6 of 21)	intron (NM_001103177, intron 6 of 21)	3918	NM_001347459	226251	Mm.217161	NM_178688	ENSMUSG00000025085	Ablim1	2210411C18Rik|2610209L21Rik|4833406P10Rik|9330196J19Rik|AV079770|AW060987|AW215784|Limab1|mKIAA0059	actin-binding LIM protein 1	protein-coding
7379	chr18	35740039	35740547	+	0	NA	intron (NM_028261, intron 1 of 7)	intron (NM_028261, intron 1 of 7)	261	NM_001289592	72512	Mm.45995	NM_028261	ENSMUSG00000024349	Tmem173	2610307O08Rik|ERIS|MPYS|Mita|STING|STING-beta	transmembrane protein 173	protein-coding
7839	chr19	7481944	7482208	+	0	NA	intron (NM_001003934, intron 1 of 8)	intron (NM_001003934, intron 1 of 8)	1215	NM_001271487	20168	Mm.246990	NM_053076	ENSMUSG00000024758	Rtn3	RTN3-A1	reticulon 3	protein-coding
12047	chr5	122951237	122952628	+	0	NA	intron (NM_001003953, intron 6 of 22)	CpG	37167	NM_001003953	30841	Mm.86406	NM_013910	ENSMUSG00000029475	Kdm2b	Cxxc2|Fbl10|Fbxl10|Jhdm1b|PCCX2	lysine (K)-specific demethylase 2B	protein-coding
5061	chr15	5116115	5116855	+	0	NA	promoter-TSS (NM_026069)	promoter-TSS (NM_026069)	-128	NM_026069	67281	Mm.10474	NM_026069	ENSMUSG00000041841	Rpl37	3110005M08Rik	ribosomal protein L37	protein-coding
7195	chr17	83708844	83709150	+	0	NA	intron (NM_054082, intron 2 of 16)	intron (NM_054082, intron 2 of 16)	2834	NM_001171054	116871	Mm.277668	NM_054082	ENSMUSG00000055817	Mta3	1110002J22Rik|mKIAA1266	metastasis associated 3	protein-coding
6154	chr16	33751271	33752011	+	0	NA	intron (NM_175256, intron 12 of 14)	intron (NM_175256, intron 12 of 14)	-42396	NM_010739	17063	Mm.3177	NM_010739	ENSMUSG00000022824	Muc13	114/A10|14/A10|AI159736|Lrrp|Ly64|NJ-1	mucin 13, epithelial transmembrane	protein-coding
9044	chr2	129800290	129801066	+	0	NA	non-coding (NR_029452, exon 1 of 1)	non-coding (NR_029452, exon 1 of 1)	161	NM_183262	67333	Mm.389329	NM_183262	ENSMUSG00000037885	Stk35	1700054C12Rik|CLIK1|Stk35l1	serine/threonine kinase 35	protein-coding
5851	chr15	100845071	100845696	+	0	NA	Intergenic	Intergenic	-25262	NM_001077499	20273	Mm.385012	NM_011323	ENSMUSG00000023033	Scn8a	AI853486|C630029C19Rik|NaCh6|Nav1.6|dmu|med|mnd-2|mnd2|nmf2|nmf335|nmf58|nur14|seal	sodium channel, voltage-gated, type VIII, alpha	protein-coding
12738	chr6	71831013	71831957	+	0	NA	exon (NM_001253681, exon 1 of 15)	exon (NM_001253681, exon 1 of 15)	165	NM_001253681	76614	Mm.235123	NM_029673	ENSMUSG00000052337	Immt	1700082C19Rik|D830041H16Rik|HMP|Micos60|P87|P87/89|P89	inner membrane protein, mitochondrial	protein-coding
14818	chr8	70868660	70869938	+	0	NA	intron (NM_026964, intron 2 of 4)	intron (NM_026964, intron 2 of 4)	4191	NM_026964	234388	Mm.295791	NM_026964	ENSMUSG00000007721	Ccdc124	1810023B24Rik	coiled-coil domain containing 124	protein-coding
3926	chr12	111165719	111166851	+	0	NA	promoter-TSS (NM_001286122)	promoter-TSS (NM_001286122)	-85	NM_011632	22031	Mm.27431	NM_011632	ENSMUSG00000021277	Traf3	AI528849|CAP-1|CD40bp|CRAF1|LAP1|T-BAM|TRAFAMN|amn	TNF receptor-associated factor 3	protein-coding
2886	chr11	100770520	100771234	+	0	NA	promoter-TSS (NM_031871)	promoter-TSS (NM_031871)	80	NM_031871	80860	Mm.37308	NM_031871	ENSMUSG00000017747	Ghdc	D11Lgp1e	GH3 domain containing	protein-coding
10409	chr4	46525337	46525553	+	0	NA	intron (NM_029077, intron 2 of 5)	ORR1A2|LTR|ERVL-MaLR	-10456	NR_151695	105247126	Mm.477962	NR_151695		Gm16731	-	predicted gene, 16731	ncRNA
14175	chr7	112213014	112213786	+	0	NA	Intergenic	Intergenic	-12436	NM_177282	320878	Mm.52312	NM_177282	ENSMUSG00000038244	Mical2	5330438E18Rik|9530064J02|MICAL-2|mKIAA0750	microtubule associated monooxygenase, calponin and LIM domain containing 2	protein-coding
6226	chr16	55933866	55934975	+	0	NA	intron (NM_001159366, intron 1 of 4)	CpG	428	NM_001159366	74201	Mm.178427	NM_028815	ENSMUSG00000022604	Cep97	2810403B08Rik|4932439K18Rik|AA437768|E130116N02Rik|Lrriq2	centrosomal protein 97	protein-coding
10988	chr4	135066923	135067329	+	0	NA	Intergenic	MIR3|SINE|MIR	-53519	NM_019732	12399	Mm.378894	NM_019732	ENSMUSG00000070691	Runx3	AML2|Cbfa3|Pebp2a3	runt related transcription factor 3	protein-coding
14203	chr7	118253913	118254132	+	0	NA	Intergenic	RLTR51A_Mm|LTR|ERVK?	10115	NR_027879	67745	Mm.483404	NM_183267	ENSMUSG00000055159	4930583K01Rik	-	RIKEN cDNA 4930583K01 gene	ncRNA
12477	chr5	150593206	150594897	+	0	NA	intron (NM_133898, intron 1 of 4)	CpG	474	NM_133898	100637	Mm.279932	NM_133898	ENSMUSG00000041132	N4bp2l1	2410024N18Rik|AI428195|B230342M21Rik	NEDD4 binding protein 2-like 1	protein-coding
10960	chr4	134477945	134478478	+	0	NA	Intergenic	MER102c|DNA|hAT-Charlie	9891	NM_019641	16765	Mm.378957	NM_019641	ENSMUSG00000028832	Stmn1	19k|Lag|Lap18|Op18|P18|P19|Pig|Pp17|Pp18|Pp19|Pr22|Smn	stathmin 1	protein-coding
9519	chr3	9833602	9834253	+	0	NA	promoter-TSS (NM_001195031)	promoter-TSS (NM_001195031)	-248	NM_001195031	94212	Mm.23897	NM_053182	ENSMUSG00000027508	Pag1	Cbp|F730007C19Rik|Pag	phosphoprotein associated with glycosphingolipid microdomains 1	protein-coding
3439	chr12	17737070	17737964	+	0	NA	intron (NM_016677, intron 1 of 3)	intron (NM_016677, intron 1 of 3)	46708	NM_001361645	53602	Mm.313619	NM_016677	ENSMUSG00000071379	Hpcal1	NVL-3|NVP-3|Nvp3|VILIP3|Vnsl3|Vsnl3	hippocalcin-like 1	protein-coding
16065	chr9	100545433	100546716	+	0	NA	promoter-TSS (NM_010878)	promoter-TSS (NM_010878)	60	NM_010878	17973	Mm.181485	NM_010878	ENSMUSG00000032475	Nck1	6330586M15Rik|D230010O13Rik|Nck|Nck-1	non-catalytic region of tyrosine kinase adaptor protein 1	protein-coding
15672	chr9	44417498	44418501	+	0	NA	promoter-TSS (NM_201372)	promoter-TSS (NM_201372)	70	NR_151775	382073	Mm.259573	NM_201372	ENSMUSG00000043923	Ccdc84	D630044F24Rik|Gm1114	coiled-coil domain containing 84	protein-coding
9981	chr3	103968402	103968719	+	0	NA	promoter-TSS (NR_030676)	promoter-TSS (NR_030676)	-244	NR_030676	100125931	Mm.400392	NR_030676	ENSMUSG00000089998	Phtf1os	A130049A11Rik	putative homeodomain transcription factor 1, opposite strand	ncRNA
5859	chr15	101180427	101181023	+	0	NA	intron (NM_007395, intron 1 of 8)	intron (NM_007395, intron 1 of 8)	6653	NM_007395	11479	Mm.308467	NM_007395	ENSMUSG00000000532	Acvr1b	6820432J04|ALK-4|ActR-IB|ActRIB|Acvrlk4|Alk4|SKR2	activin A receptor, type 1B	protein-coding
14137	chr7	104353158	104353539	+	0	NA	promoter-TSS (NM_175677)	promoter-TSS (NM_175677)	1	NM_175677	319236	Mm.425502	NM_175677	ENSMUSG00000057143	Trim12c	9230105E10Rik|Trim12-2	tripartite motif-containing 12C	protein-coding
5410	chr15	78244560	78245331	+	0	NA	5' UTR (NM_008677, exon 1 of 10)	5' UTR (NM_008677, exon 1 of 10)	134	NM_008677	17972	Mm.2068	NM_008677	ENSMUSG00000071715	Ncf4	AI451400|p40phox	neutrophil cytosolic factor 4	protein-coding
6868	chr17	35860972	35861903	+	0	NA	exon (NM_134122, exon 1 of 4)	exon (NM_134122, exon 1 of 4)	119	NM_134122	106582	Mm.390992	NM_134122	ENSMUSG00000059791	Nrm	2610307M02Rik|AI429796	nurim (nuclear envelope membrane protein)	protein-coding
6695	chr17	31069427	31069732	+	0	NA	intron (NM_009593, intron 2 of 14)	intron (NM_009593, intron 2 of 14)	11885	NM_009593	11307	Mm.15691	NM_009593	ENSMUSG00000024030	Abcg1	AW413978|Abc8|White	ATP binding cassette subfamily G member 1	protein-coding
8450	chr2	29628491	29628736	+	0	NA	intron (NM_054050, intron 1 of 23)	intron (NM_054050, intron 1 of 23)	8893	NM_001039086	107746	Mm.298274	NM_054050	ENSMUSG00000039844	Rapgef1	4932418O06Rik|C3G|Grf2	Rap guanine nucleotide exchange factor (GEF) 1	protein-coding
10091	chr3	127868130	127868632	+	0	NA	Intergenic	MER63A|DNA|hAT-Blackjack	27942	NM_027482	70617	Mm.317049	NM_027482	ENSMUSG00000050549	Fam241a	2700063A17Rik|5730508B09Rik|C80506	family with sequence similarity 241, member A	protein-coding
14868	chr8	72131773	72132377	+	0	NA	Intergenic	Intergenic	-3217	NM_001001491	326618	Mm.295124	NM_001001491	ENSMUSG00000031799	Tpm4	2610528G24Rik|Tpm4.2|Tpm4.2cy	tropomyosin 4	protein-coding
11734	chr5	100875606	100875944	+	0	NA	intron (NM_172715, intron 3 of 12)	intron (NM_172715, intron 3 of 12)	29546	NM_172715	231510	Mm.271911	NM_172715	ENSMUSG00000029314	Gpat3	1-AGPAT|1-AGPAT 9|4933407I02Rik|4933408F15|A230097K15Rik|Agpat9|GPAT-3|mGPAT3	glycerol-3-phosphate acyltransferase 3	protein-coding
11336	chr4	156025920	156026535	+	0	NA	promoter-TSS (NM_021985)	promoter-TSS (NM_021985)	-95	NM_021985	21936	Mm.3180	NM_009400	ENSMUSG00000041954	Tnfrsf18	AITR|Gitr	tumor necrosis factor receptor superfamily, member 18	protein-coding
14183	chr7	114087968	114088361	+	0	NA	intron (NM_025846, intron 1 of 5)	intron (NM_025846, intron 1 of 5)	29617	NM_025846	66922	Mm.276572	NM_025846	ENSMUSG00000055723	Rras2	2610016H24Rik|C86394|TC21	related RAS viral (r-ras) oncogene 2	protein-coding
2030	chr11	48787817	48788601	+	0	NA	Intergenic	ORR1E|LTR|ERVL-MaLR	-12151	NM_008143	14694	Mm.5305	NM_008143	ENSMUSG00000020372	Rack1	AL033335|GB-like|Gnb2-rs1|Gnb2l1|p205	receptor for activated C kinase 1	protein-coding
14636	chr8	25596895	25597964	+	0	NA	promoter-TSS (NM_173012)	promoter-TSS (NM_173012)	58	NM_173012	270035	Mm.268349	NM_173012	ENSMUSG00000037363	Letm2	6030453H13|D030041N04Rik	leucine zipper-EF-hand containing transmembrane protein 2	protein-coding
12029	chr5	122614237	122614831	+	0	NA	promoter-TSS (NM_001358917)	promoter-TSS (NM_001358917)	10	NM_001358917	12589	Mm.10125	NM_009879	ENSMUSG00000029469	Ift81	AW060663|Cdv-1|Cdv-1r|Cdv1	intraflagellar transport 81	protein-coding
1121	chr10	60287261	60288184	+	0	NA	intron (NM_001146124, intron 1 of 13)	intron (NM_001146124, intron 1 of 13)	3261	NM_001146124	19156	Mm.29978	NM_011179	ENSMUSG00000004207	Psap	AI037048|SGP-1	prosaposin	protein-coding
14779	chr8	70374207	70375709	+	0	NA	exon (NM_016685, exon 4 of 19)	exon (NM_016685, exon 4 of 19)	1410	NM_016685	12845	Mm.45071	NM_016685	ENSMUSG00000031849	Comp	TSP5	cartilage oligomeric matrix protein	protein-coding
7446	chr18	50032861	50033114	+	0	NA	intron (NM_001360935, intron 1 of 1)	intron (NM_001360935, intron 1 of 1)	2003	NM_001360935	106869	Mm.27740	NM_134131	ENSMUSG00000062210	Tnfaip8	AA987150|E130304C20Rik|Gg2-1|Gm10539|Nded|Ssc-2|Tipe	tumor necrosis factor, alpha-induced protein 8	protein-coding
12014	chr5	122209746	122210371	+	0	NA	promoter-TSS (NM_028752)	promoter-TSS (NM_028752)	-81	NM_001359454	74096	Mm.28804	NM_028752	ENSMUSG00000064267	Hvcn1	0610039P13Rik|AI450555|BTS|HV1|Vsop.|mVSOP	hydrogen voltage-gated channel 1	protein-coding
7153	chr17	78417520	78418439	+	0	NA	exon (NM_001285946, exon 1 of 7)	exon (NM_001285946, exon 1 of 7)	173	NM_001285949	225020	Mm.236835	NM_199448	ENSMUSG00000056121	Fez2	9030616F16|D17Ertd315e	fasciculation and elongation protein zeta 2 (zygin II)	protein-coding
12849	chr6	87725358	87725968	+	0	NA	Intergenic	MLT1G1|LTR|ERVL-MaLR	-5206	NM_001159697	58229	Mm.333229	NM_021418	ENSMUSG00000068263	Efcc1	Ccdc48	EF hand and coiled-coil domain containing 1	protein-coding
2250	chr11	61519063	61519320	+	0	NA	3' UTR (NM_010148, exon 10 of 10)	3' UTR (NM_010148, exon 10 of 10)	14047	NM_013717	27078	Mm.261226	NM_013717	ENSMUSG00000001039	B9d1	AW045994|B9|Eppb9	B9 protein domain 1	protein-coding
6780	chr17	34186809	34188203	+	0	NA	promoter-TSS (NM_013683)	promoter-TSS (NM_013683)	-50	NM_001161730	21354	Mm.482076	NM_013683	ENSMUSG00000037321	Tap1	ABC17|APT1|Abcb2|Ham-1|Ham1|MTP1|PSF1|RING4|TAP|Tap-1|Y3	transporter 1, ATP-binding cassette, sub-family B (MDR/TAP)	protein-coding
4418	chr13	92354101	92355394	+	0	NA	promoter-TSS (NM_010049)	promoter-TSS (NM_010049)	-36	NM_010049	13361	Mm.23695	NM_010049	ENSMUSG00000021707	Dhfr	8430436I03Rik|AA607882|AI662710|AW555094	dihydrofolate reductase	protein-coding
113	chr1	39090741	39091953	+	0	NA	Intergenic	MT2A|LTR|ERVL	95645	NR_105767	102466631		NR_105767	ENSMUSG00000098833	Mir6349	Gm27558|mmu-mir-6349	microRNA 6349	ncRNA
16588	chrX	151520288	151521049	+	0	NA	promoter-TSS (NM_177201)	promoter-TSS (NM_177201)	-4	NM_001113354	320595	Mm.17156	NM_177201	ENSMUSG00000041229	Phf8	9830141C09Rik|mKIAA1111	PHD finger protein 8	protein-coding
2913	chr11	101315989	101316765	+	0	NA	5' UTR (NM_011192, exon 1 of 11)	5' UTR (NM_011192, exon 1 of 11)	164	NM_011192	19192	Mm.288477	NM_011192	ENSMUSG00000078652	Psme3	AA410043|AU020960|Ki|PA28gamma|REGgamma|pa28g	proteaseome (prosome, macropain) activator subunit 3 (PA28 gamma, Ki)	protein-coding
13835	chr7	63934497	63935014	+	0	NA	intron (NM_021366, intron 1 of 1)	intron (NM_021366, intron 1 of 1)	4160	NM_021366	50794	Mm.240473	NM_021366	ENSMUSG00000052040	Klf13	0610043C13Rik|9430029L20Rik|Bteb3|FKLF-2|FKLF2|NSLP1|RFLAT-1|RFLAT1	Kruppel-like factor 13	protein-coding
16009	chr9	86464693	86464978	+	0	NA	promoter-TSS (NM_027394)	promoter-TSS (NM_027394)	81	NM_027394	70348	Mm.53469	NM_027394	ENSMUSG00000032415	Ube2cbp	2610018I03Rik|Ube3d	ubiquitin-conjugating enzyme E2C binding protein	protein-coding
12682	chr6	54817165	54817665	+	0	NA	exon (NM_199143, exon 1 of 5)	exon (NM_199143, exon 1 of 5)	499	NM_199143	387524	Mm.286149	NM_199143	ENSMUSG00000058446	Znrf2	1190002C14Rik|AU044205|D6Ertd365e	zinc and ring finger 2	protein-coding
10894	chr4	133506403	133506985	+	0	NA	Intergenic	RLTR14_RN|LTR|ERV1	-8144	NM_001081156	69539	Mm.151594	NM_001081156	ENSMUSG00000056596	Trnp1	2300002D11Rik|Trnp	TMF1-regulated nuclear protein 1	protein-coding
6001	chr16	14088239	14088661	+	0	NA	intron (NM_144518, intron 2 of 5)	intron (NM_144518, intron 2 of 5)	70824	NM_001081154	223989	Mm.85442	NM_001081154	ENSMUSG00000060657	Marf1	4921513D23Rik|BC031575|C87306|E030019O05|Lkap|mKIAA0430	meiosis regulator and mRNA stability 1	protein-coding
4404	chr13	80883847	80884077	+	0	NA	intron (NM_001042591, intron 1 of 7)	intron (NM_001042591, intron 1 of 7)	540	NM_001042591	105171	Mm.423137	NM_001042591	ENSMUSG00000074794	Arrdc3	AI450344|mKIAA1376	arrestin domain containing 3	protein-coding
753	chr1	178337112	178338098	+	0	NA	non-coding (NR_149827, exon 1 of 17)	non-coding (NR_149827, exon 1 of 17)	210	NM_016805	51810	Mm.86589	NM_016805	ENSMUSG00000039630	Hnrnpu	AA408410|AI256620|AL024194|AL024437|AW557595|C86794|Hnrpu|SAFA|Sp120|hnRNP U	heterogeneous nuclear ribonucleoprotein U	protein-coding
1229	chr10	76531158	76531850	+	0	NA	promoter-TSS (NM_146006)	promoter-TSS (NM_146006)	-101	NM_146006	16987	Mm.55075	NM_146006	ENSMUSG00000033105	Lss	2810025N20Rik|D10Ertd116e|Osc	lanosterol synthase	protein-coding
2753	chr11	97133263	97133515	+	0	NA	Intergenic	Intergenic	13030	NR_106094	102466822		NR_106094	ENSMUSG00000099286	Mir7235	Gm27986|mmu-mir-7235	microRNA 7235	ncRNA
9979	chr3	103867785	103868541	+	0	NA	intron (NR_104070, intron 3 of 22)	intron (NR_104070, intron 3 of 22)	7886	NM_008979	19260	Mm.395	NM_008979	ENSMUSG00000027843	Ptpn22	70zpep|PEP|Ptpn8	protein tyrosine phosphatase, non-receptor type 22 (lymphoid)	protein-coding
4259	chr13	54574796	54575235	+	0	NA	promoter-TSS (NM_019968)	promoter-TSS (NM_019968)	2	NM_019968	56795	Mm.89484	NM_019968	ENSMUSG00000025870	Arl10	Arl10a|Arm1	ADP-ribosylation factor-like 10	protein-coding
5917	chr16	3975878	3976914	+	0	NA	5' UTR (NM_175547, exon 1 of 15)	5' UTR (NM_175547, exon 1 of 15)	236	NM_001081280	268857	Mm.215994	NM_175547	ENSMUSG00000049871	Nlrc3	CLR16.2|D230007K08Rik|mFLJ00348	NLR family, CARD domain containing 3	protein-coding
8738	chr2	72117137	72118258	+	0	NA	intron (NM_001355478, intron 1 of 26)	intron (NM_001355478, intron 1 of 26)	63080	NM_001355478	56508	Mm.196153	NM_019688	ENSMUSG00000049044	Rapgef4	1300003D15Rik|5730402K07Rik|6330581N18Rik|EPAC 2|Epac-2|Epac2|mKIAA4040	Rap guanine nucleotide exchange factor (GEF) 4	protein-coding
7833	chr19	7274456	7274731	+	0	NA	TTS (NM_007928)	TTS (NM_007928)	6314	NM_001320554	104383	Mm.283859	NM_054048	ENSMUSG00000024968	Rcor2	1A13|AW122124|CoREST|Rcor|Rcor1	REST corepressor 2	protein-coding
7862	chr19	8921559	8921953	+	0	NA	intron (NM_024256, intron 1 of 4)	intron (NM_024256, intron 1 of 4)	1363	NM_024256	72727	Mm.259	NM_024256	ENSMUSG00000071649	B3gat3	2810405M13Rik	beta-1,3-glucuronyltransferase 3 (glucuronosyltransferase I)	protein-coding
5582	chr15	82165530	82167330	+	0	NA	intron (NM_033218, intron 1 of 18)	intron (NM_033218, intron 1 of 18)	19161	NM_033218	20788	Mm.38016	NM_033218	ENSMUSG00000022463	Srebf2	AI608257|SREBP-2|SREBP2|SREBP2gc|bHLHd2|lop13|nuc	sterol regulatory element binding factor 2	protein-coding
520	chr1	133711287	133711663	+	0	NA	intron (NM_213616, intron 19 of 19)	intron (NM_213616, intron 19 of 19)	15170	NR_105868	102466206		NR_105868	ENSMUSG00000098606	Mir6903	Gm27797|mmu-mir-6903	microRNA 6903	ncRNA
4572	chr14	18271075	18271437	+	0	NA	promoter-TSS (NM_025586)	promoter-TSS (NM_025586)	120	NM_001316712	69721	Mm.25648	NM_023526	ENSMUSG00000021772	Nkiras1	2400004O09Rik|KBRAS1|kappaB-Ras1	NFKB inhibitor interacting Ras-like protein 1	protein-coding
984	chr10	34019264	34020121	+	0	NA	promoter-TSS (NM_025614)	promoter-TSS (NM_025614)	-76	NM_025614	66521	Mm.28528	NM_025614	ENSMUSG00000019782	Rwdd1	0710001K08Rik|2610002D06Rik|2700069A07Rik|IH1	RWD domain containing 1	protein-coding
5659	chr15	88818955	88819742	+	0	NA	promoter-TSS (NM_145477)	promoter-TSS (NM_145477)	-30	NM_001142357	223774	Mm.41512	NM_145477	ENSMUSG00000035845	Alg12	ECM39	asparagine-linked glycosylation 12 (alpha-1,6-mannosyltransferase)	protein-coding
1578	chr10	99241962	99242532	+	0	NA	Intergenic	Intergenic	-20984	NM_026268	67603	Mm.1791	NM_026268	ENSMUSG00000019960	Dusp6	1300019I03Rik|MKP-3|MKP3|PYST1	dual specificity phosphatase 6	protein-coding
30	chr1	20890469	20890918	+	0	NA	promoter-TSS (NR_040492)	promoter-TSS (NR_040492)	145	NM_028829	74229	Mm.40780	NM_028829	ENSMUSG00000025931	Paqr8	1700019B16Rik|3110001D06Rik	progestin and adipoQ receptor family member VIII	protein-coding
490	chr1	131153161	131153414	+	0	NA	promoter-TSS (NM_001136070)	promoter-TSS (NM_001136070)	80	NM_001136070	16865	Mm.276294	NM_010709	ENSMUSG00000026427	Eif2d	D1Ertd5e|Lgtn	eukaryotic translation initiation factor 2D	protein-coding
5626	chr15	85646204	85646457	+	0	NA	Intergenic	Intergenic	-57443	NR_110483	102800312	Mm.33117	NR_110483		Lncppara	Lincppara|Mirlet7bhg|linc-Ppara	long noncoding RNA near Ppara	ncRNA
3014	chr11	106665426	106666260	+	0	NA	intron (NM_001305158, intron 13 of 14)	PB1D7|SINE|Alu	49438	NM_001032378	18613	Mm.343951	NM_008816	ENSMUSG00000020717	Pecam1	C85791|Cd31|PECAM-1|Pecam	platelet/endothelial cell adhesion molecule 1	protein-coding
4547	chr14	8080241	8080746	+	0	NA	5' UTR (NM_001348727, exon 1 of 6)	5' UTR (NM_001348727, exon 1 of 6)	180	NM_025938	67053	Mm.210048	NM_025938	ENSMUSG00000023156	Rpp14	2610511E03Rik|AA682089	ribonuclease P 14 subunit	protein-coding
6637	chr17	28612597	28613405	+	0	NA	intron (NM_016795, intron 2 of 15)	intron (NM_016795, intron 2 of 15)	9520	NM_016795	20815	Mm.15252	NM_016795	ENSMUSG00000004865	Srpk1	AU017960	serine/arginine-rich protein specific kinase 1	protein-coding
12563	chr6	38299075	38299555	+	0	NA	promoter-TSS (NM_172467)	promoter-TSS (NM_172467)	-56	NM_172467	209032	Mm.101389	NM_172467	ENSMUSG00000047749	Zc3hav1l	B130055L09Rik|E430016P22Rik	zinc finger CCCH-type, antiviral 1-like	protein-coding
2314	chr11	69092146	69093090	+	0	NA	TTS (NM_009497)	TTS (NM_009497)	4090	NM_009497	22318	Mm.28643	NM_009497	ENSMUSG00000020894	Vamp2	Syb-2|Syb2|Vamp-2|sybII	vesicle-associated membrane protein 2	protein-coding
130	chr1	39950004	39950366	+	0	NA	intron (NM_001252202, intron 2 of 29)	intron (NM_001252202, intron 2 of 29)	49272	NM_001252202	26921	Mm.491139	NM_008696	ENSMUSG00000026074	Map4k4	9430080K19Rik|AU043147|AU045934|AW046177|HGK|Nik	mitogen-activated protein kinase kinase kinase kinase 4	protein-coding
2202	chr11	59201996	59203096	+	0	NA	promoter-TSS (NR_037964)	promoter-TSS (NR_037964)	60	NM_026035	67212	Mm.282694	NM_026035	ENSMUSG00000036860	Mrpl55	2810038N09Rik|L55mt|MRP-L55	mitochondrial ribosomal protein L55	protein-coding
6260	chr16	87440314	87440640	+	0	NA	5' UTR (NM_016924, exon 1 of 5)	5' UTR (NM_016924, exon 1 of 5)	115	NM_016924	53858	Mm.162406	NM_016924	ENSMUSG00000041079	Rwdd2b	ORF5	RWD domain containing 2B	protein-coding
6313	chr16	92697179	92698007	+	0	NA	promoter-TSS (NM_009821)	promoter-TSS (NM_009821)	-264	NM_001111023	12394	Mm.4081	NM_009821	ENSMUSG00000022952	Runx1	AML1|CBF-alpha-2|Cbfa2|Pebp2a2|Pebpa2b	runt related transcription factor 1	protein-coding
6738	chr17	32965759	32966153	+	0	NA	promoter-TSS (NR_033585)	promoter-TSS (NR_033585)	125	NM_153063	224691	Mm.328953	NM_153063	ENSMUSG00000053600	Zfp472	KRIM-1|Krim-1A|Krim-1B|Krim1	zinc finger protein 472	protein-coding
11950	chr5	118027222	118028135	+	0	NA	promoter-TSS (NM_021344)	promoter-TSS (NM_021344)	-65	NR_151582	57816	Mm.273285	NM_021344	ENSMUSG00000029359	Tesc	1010001A17Rik|2410011K10Rik|TE-1	tescalcin	protein-coding
5927	chr16	4624621	4624934	+	0	NA	intron (NM_025571, intron 1 of 4)	CpG	169	NM_025571	66449	Mm.354760	NM_025571	ENSMUSG00000014301	Pam16	2010110I09Rik|AV006767|CGI-136|Magmas|Tim16|Timm16	presequence translocase-asssociated motor 16 homolog (S. cerevisiae)	protein-coding
2836	chr11	98949553	98950143	+	0	NA	intron (NM_001177302, intron 2 of 9)	intron (NM_001177302, intron 2 of 9)	10137	NM_001177303	19401	Mm.439744	NM_009024	ENSMUSG00000037992	Rara	Nr1b1|RAR|RARalpha1	retinoic acid receptor, alpha	protein-coding
11045	chr4	136089830	136090566	+	0	NA	Intergenic	Intergenic	-36827	NM_025919	67025	Mm.276856	NM_025919	ENSMUSG00000059291	Rpl11	2010203J19Rik	ribosomal protein L11	protein-coding
4990	chr14	101640240	101640829	+	0	NA	promoter-TSS (NM_001033132)	promoter-TSS (NM_001033132)	-63	NM_001168592	66200	Mm.250474	NM_001033132	ENSMUSG00000075486	Commd6	1110059J08Rik|1700063H17Rik	COMM domain containing 6	protein-coding
11210	chr4	150239189	150240279	+	0	NA	intron (NM_023119, intron 2 of 11)	intron (NM_023119, intron 2 of 11)	2410	NM_001025388	433182	Mm.70666	NM_001025388	ENSMUSG00000059040	Eno1b	EG433182|Eno-1|Eno1|Gm5506|NNE	enolase 1B, retrotransposed	protein-coding
12301	chr5	139166114	139166385	+	0	NA	intron (NM_001081265, intron 7 of 12)	intron (NM_001081265, intron 7 of 12)	-15546	NM_001359101	19085	Mm.306163	NM_008923	ENSMUSG00000025855	Prkar1b	AI385716|RIbeta	protein kinase, cAMP dependent regulatory, type I beta	protein-coding
5193	chr15	57911946	57912942	+	0	NA	intron (NM_001356310, intron 1 of 19)	CpG	245	NM_001081396	210544	Mm.390835	NM_199300	ENSMUSG00000022364	Tbc1d31	4B3|D330013L20Rik|Gm85|Wdr67	TBC1 domain family, member 31	protein-coding
14645	chr8	25840497	25841238	+	0	NA	promoter-TSS (NM_011791)	promoter-TSS (NM_011791)	-80	NM_011791	23808	Mm.27706	NM_011791	ENSMUSG00000031575	Ash2l	-	ASH2 like histone lysine methyltransferase complex subunit	protein-coding
7718	chr19	4962005	4962668	+	0	NA	promoter-TSS (NM_025553)	promoter-TSS (NM_025553)	30	NM_025553	66419	Mm.28494	NM_025553	ENSMUSG00000024902	Mrpl11	2410001P07Rik|L11mt	mitochondrial ribosomal protein L11	protein-coding
10482	chr4	62524656	62525582	+	0	NA	promoter-TSS (NM_177607)	promoter-TSS (NM_177607)	-105	NM_021498	59001	Mm.27444	NM_021498	ENSMUSG00000028394	Pole3	1810034K18Rik|YBL1	polymerase (DNA directed), epsilon 3 (p17 subunit)	protein-coding
4881	chr14	67933198	67933611	+	0	NA	5' UTR (NM_177780, exon 1 of 52)	5' UTR (NM_177780, exon 1 of 52)	168	NM_177780	68813	Mm.258155	NM_177780	ENSMUSG00000044447	Dock5	1110060D06Rik|AI666732|AI956923|BC016533|E130320D18|lr2|rlc	dedicator of cytokinesis 5	protein-coding
6148	chr16	33250994	33252569	+	0	NA	intron (NM_080557, intron 1 of 13)	CpG	325	NM_080557	69150	Mm.28196	NM_080557	ENSMUSG00000022808	Snx4	1810036H14Rik|AI037066	sorting nexin 4	protein-coding
1868	chr11	6603469	6603959	+	0	NA	intron (NM_001081652, intron 1 of 7)	intron (NM_001081652, intron 1 of 7)	2340	NM_001081652	192950	Mm.337771	NM_001081652	ENSMUSG00000041073	Nacad	D230024G13Rik|mKIAA0363	NAC alpha domain containing	protein-coding
8800	chr2	91080493	91081072	+	0	NA	Intergenic	Intergenic	-10467	NR_110981	68427	Mm.192375	NM_026721	ENSMUSG00000002105	Slc39a13	1100001L14Rik|AA387663|ZIP-13|ZIP13	solute carrier family 39 (metal ion transporter), member 13	protein-coding
307	chr1	85649907	85650499	+	0	NA	intron (NM_013673, intron 1 of 19)	intron (NM_013673, intron 1 of 19)	215	NM_001313714	20684	Mm.290906	NM_013673	ENSMUSG00000026222	Sp100	A430075G10Rik	nuclear antigen Sp100	protein-coding
11948	chr5	117976726	117977484	+	0	NA	intron (NM_001346588, intron 1 of 11)	CpG	335	NM_145564	231670	Mm.21912	NM_145564	ENSMUSG00000032898	Fbxo21	2810425J22Rik|AU016673	F-box protein 21	protein-coding
4095	chr13	24800077	24801963	+	0	NA	promoter-TSS (NM_024473)	promoter-TSS (NM_024473)	-637	NM_024473	79555	Mm.266668	NM_024473	ENSMUSG00000019132	BC005537	8030460C05Rik|C78201	cDNA sequence BC005537	protein-coding
6570	chr17	26938184	26940429	+	0	NA	intron (NM_026948, intron 1 of 5)	CpG	152	NR_104458	67675	Mm.439919	NM_026307	ENSMUSG00000024194	Cuta	0610039D01Rik|1810022E02Rik|1810060C03Rik|2700094G22Rik|AI326454	cutA divalent cation tolerance homolog	protein-coding
2158	chr11	57518168	57519059	+	0	NA	promoter-TSS (NM_001168668)	promoter-TSS (NM_001168668)	31	NM_026342	67726	Mm.25632	NM_026342	ENSMUSG00000020523	Fam114a2	1810073G14Rik|9030624B09Rik	family with sequence similarity 114, member A2	protein-coding
7281	chr18	4352939	4353481	+	0	NA	promoter-TSS (NR_040328)	promoter-TSS (NR_040328)	-257	NM_007746	26410	Mm.3275	NM_007746	ENSMUSG00000024235	Map3k8	Cot|Cot/Tpl2|Est|Estf|Tpl-2|Tpl2|c-COT	mitogen-activated protein kinase kinase kinase 8	protein-coding
10519	chr4	87669641	87669978	+	0	NA	Intergenic	Intergenic	136514	NM_029931	70122	Mm.288898	NM_027326	ENSMUSG00000028496	Mllt3	2210011H10Rik|2610012I03Rik|3830408D16Rik|Af9|D4Ertd321e	myeloid/lymphoid or mixed-lineage leukemia; translocated to, 3	protein-coding
6149	chr16	33261388	33262273	+	0	NA	intron (NM_080557, intron 1 of 13)	RMER4A|LTR|ERVK	10374	NM_080557	69150	Mm.28196	NM_080557	ENSMUSG00000022808	Snx4	1810036H14Rik|AI037066	sorting nexin 4	protein-coding
1842	chr11	5955275	5956158	+	0	NA	promoter-TSS (NM_019661)	promoter-TSS (NM_019661)	-42	NM_019661	56418	Mm.294821	NM_019661	ENSMUSG00000002741	Ykt6	0610042I15Rik|1810013M05Rik|AW105923	YKT6 v-SNARE homolog (S. cerevisiae)	protein-coding
370	chr1	91049459	91050009	+	0	NA	intron (NM_001111312, intron 1 of 12)	(CA)n|Simple_repeat|Simple_repeat	-3710	NM_001310732	16978	Mm.45039	NM_008515	ENSMUSG00000026305	Lrrfip1	AU024550|Fliiap1	leucine rich repeat (in FLII) interacting protein 1	protein-coding
6536	chr17	25785346	25785839	+	0	NA	promoter-TSS (NM_001271434)	promoter-TSS (NM_001271434)	-6	NM_001271437	68977	Mm.29230	NM_026897	ENSMUSG00000061046	Haghl	1500017E18Rik|2810014I23Rik|C330022E15Rik	hydroxyacylglutathione hydrolase-like	protein-coding
9546	chr3	22075894	22077168	+	0	NA	promoter-TSS (NM_030732)	promoter-TSS (NM_030732)	-121	NM_030732	81004	Mm.202966	NM_030732	ENSMUSG00000027630	Tbl1xr1	8030499H02Rik|A630076E03Rik|AW539987|C21|C230089I12Rik|DC42|Ira1|TBLR1	transducin (beta)-like 1X-linked receptor 1	protein-coding
8579	chr2	32608578	32608867	+	0	NA	intron (NM_001289549, intron 2 of 6)	intron (NM_001289549, intron 2 of 6)	1737	NM_001289547	50935	Mm.88831	NM_016973	ENSMUSG00000026811	St6galnac6	ST6GalNAcVI|Siat7f	ST6 (alpha-N-acetyl-neuraminyl-2,3-beta-galactosyl-1,3)-N-acetylgalactosaminide alpha-2,6-sialyltransferase 6	protein-coding
3430	chr12	17544185	17545481	+	0	NA	promoter-TSS (NM_013614)	promoter-TSS (NM_013614)	-40	NM_013614	18263	Mm.34102	NM_013614	ENSMUSG00000011179	Odc1	ODC	ornithine decarboxylase, structural 1	protein-coding
13390	chr7	19381840	19382329	+	0	NA	promoter-TSS (NM_007949)	promoter-TSS (NM_007949)	45	NM_007949	13871	Mm.36524	NM_007949	ENSMUSG00000030400	Ercc2	AA407812|AU020867|AW240756|CXPD|Ercc-2|Mhdarco15|RCO015|XPD	excision repair cross-complementing rodent repair deficiency, complementation group 2	protein-coding
3327	chr11	120548991	120550342	+	0	NA	promoter-TSS (NM_001033231)	promoter-TSS (NM_001033231)	61	NM_001033231	192173	Mm.262300	NM_001033231	ENSMUSG00000061111	Mcrip1	Fam195b	MAPK regulated corepressor interacting protein 1	protein-coding
12583	chr6	39316294	39316728	+	0	NA	Intergenic	Intergenic	60924	NR_155076	72144	Mm.482167	NM_028123	ENSMUSG00000029924	Slc37a3	2610507O21Rik|AU044904	solute carrier family 37 (glycerol-3-phosphate transporter), member 3	protein-coding
11855	chr5	113771259	113773221	+	0	NA	promoter-TSS (NM_025526)	promoter-TSS (NM_025526)	160	NM_001356621	53890	Mm.29594	NM_016926	ENSMUSG00000018974	Sart3	AU045857|mKIAA0156	squamous cell carcinoma antigen recognized by T cells 3	protein-coding
3062	chr11	109425029	109426714	+	0	NA	promoter-TSS (NM_025275)	promoter-TSS (NM_025275)	-75	NM_025275	13929	Mm.211850	NM_025275	ENSMUSG00000020610	Amz2	AA408420|ESTM12|X83328	archaelysin family metallopeptidase 2	protein-coding
12268	chr5	137530930	137532195	+	0	NA	intron (NM_010312, intron 1 of 9)	CpG	1744	NM_010312	14693	Mm.30141	NM_010312	ENSMUSG00000029713	Gnb2	Gnb-2	guanine nucleotide binding protein (G protein), beta 2	protein-coding
5929	chr16	4679155	4679898	+	0	NA	intron (NM_030205, intron 1 of 27)	intron (NM_030205, intron 1 of 27)	194	NM_030205	78885	Mm.325512	NM_030205	ENSMUSG00000039637	Coro7	0610011B16Rik|AW048373|AW556392	coronin 7	protein-coding
13675	chr7	38090060	38090735	+	0	NA	Intergenic	Intergenic	17093	NM_007633	12447	Mm.16110	NM_007633	ENSMUSG00000002068	Ccne1	AW538188|CycE1	cyclin E1	protein-coding
3448	chr12	21316232	21316662	+	0	NA	promoter-TSS (NM_026347)	promoter-TSS (NM_026347)	55	NM_026347	67732	Mm.335830	NM_026347	ENSMUSG00000062054	Iah1	1500019E20Rik|4833421E05Rik	isoamyl acetate-hydrolyzing esterase 1 homolog	protein-coding
1247	chr10	77984447	77984775	+	0	NA	3' UTR (NM_026431, exon 7 of 7)	3' UTR (NM_026431, exon 7 of 7)	5961	NM_026431	67884	Mm.297512	NM_026431	ENSMUSG00000020284	Cfap410	1810043G02Rik|AV026620|D10Jhu13e	cilia and flagella associated protein 410	protein-coding
4946	chr14	75834346	75835362	+	0	NA	Intergenic	Intergenic	10110	NR_045294	100043189	Mm.426329	NR_045294		Gm4285	-	predicted gene 4285	ncRNA
3793	chr12	100958206	100958423	+	0	NA	intron (NM_026681, intron 10 of 29)	L3|LINE|CR1	-50116	NM_175493	238377	Mm.32160	NM_175493	ENSMUSG00000047415	Gpr68	BB131428|Ogr1	G protein-coupled receptor 68	protein-coding
14727	chr8	48109912	48110205	+	0	NA	promoter-TSS (NM_001161515)	promoter-TSS (NM_001161515)	45	NM_001161515	320685	Mm.121549	NM_178788	ENSMUSG00000031562	Dctd	6030466N05Rik	dCMP deaminase	protein-coding
7144	chr17	74315901	74316911	+	0	NA	promoter-TSS (NM_001146223)	promoter-TSS (NM_001146223)	-12	NM_001146222	66310	Mm.28536	NM_024428	ENSMUSG00000024067	Dpy30	2810410M20Rik|C87842	dpy-30, histone methyltransferase complex regulatory subunit	protein-coding
12239	chr5	136135462	136136449	+	0	NA	promoter-TSS (NM_001347492)	promoter-TSS (NM_001347492)	119	NM_027891	71735	Mm.425292	NM_027891	ENSMUSG00000029703	Lrwd1	1200011O22Rik|AU042569|AW548074|Orca	leucine-rich repeats and WD repeat domain containing 1	protein-coding
1483	chr10	82891217	82891438	+	0	NA	intron (NM_001042513, intron 14 of 14)	B4A|SINE|B4	24701	NM_025499	66341	Mm.443284	NM_025499	ENSMUSG00000109864	Eid3	1700027M21Rik|NS4EB	EP300 interacting inhibitor of differentiation 3	protein-coding
9523	chr3	9947820	9948090	+	0	NA	Intergenic	Intergenic	-64630	NM_001272098	16592	Mm.741	NM_010634	ENSMUSG00000027533	Fabp5	E-FABP|Fabpe|Klbp|PA-FABP|mal1	fatty acid binding protein 5, epidermal	protein-coding
6207	chr16	46497068	46497557	+	0	NA	promoter-TSS (NM_021497)	promoter-TSS (NM_021497)	-345	NM_021496	58998	Mm.40477	NM_021495	ENSMUSG00000022656	Nectin3	2610301B19Rik|3000002N23Rik|4921513D19Rik|AA407785|AU016832|AW538082|CD113|Pvrl3	nectin cell adhesion molecule 3	protein-coding
9883	chr3	96040563	96040994	+	0	NA	intron (NM_013841, intron 10 of 14)	B4A|SINE|B4	17677	NM_013841	22365	Mm.263185	NM_013841	ENSMUSG00000015747	Vps45	AI462172|AW554165|mVps45	vacuolar protein sorting 45	protein-coding
3021	chr11	106787333	106787868	+	0	NA	intron (NM_001355676, intron 2 of 13)	CpG	894	NM_007840	13207	Mm.491096	NM_007840	ENSMUSG00000020719	Ddx5	2600009A06Rik|G17P1|HUMP68|Hlr1|p68	DEAD (Asp-Glu-Ala-Asp) box polypeptide 5	protein-coding
8917	chr2	118662850	118663235	+	0	NA	promoter-TSS (NM_001033254)	promoter-TSS (NM_001033254)	-535	NM_001033254	214230	Mm.241857	NM_001033254	ENSMUSG00000074923	Pak6	4732456M09	p21 (RAC1) activated kinase 6	protein-coding
13962	chr7	80205303	80205584	+	0	NA	intron (NM_001360135, intron 1 of 13)	RMER4B|LTR|ERVK	7002	NM_001360135	20352	Mm.275909	NM_013659	ENSMUSG00000030539	Sema4b	SemC|Semac|mKIAA1745	sema domain, immunoglobulin domain (Ig), transmembrane domain (TM) and short cytoplasmic domain, (semaphorin) 4B	protein-coding
7521	chr18	67799957	67800720	+	0	NA	promoter-TSS (NR_045376)	promoter-TSS (NR_045376)	231	NM_027556	70799	Mm.30857	NM_027556	ENSMUSG00000024542	Cep192	4631422C13Rik|D430014P18Rik	centrosomal protein 192	protein-coding
8740	chr2	72144703	72145549	+	0	NA	TTS (NM_001204167)	TTS (NM_001204167)	90509	NM_001355478	56508	Mm.196153	NM_019688	ENSMUSG00000049044	Rapgef4	1300003D15Rik|5730402K07Rik|6330581N18Rik|EPAC 2|Epac-2|Epac2|mKIAA4040	Rap guanine nucleotide exchange factor (GEF) 4	protein-coding
2911	chr11	101278939	101279221	+	0	NA	promoter-TSS (NM_026618)	promoter-TSS (NM_026618)	-123	NM_026562	68107	Mm.262369	NM_026562	ENSMUSG00000078653	Cntd1	1700051C09Rik|4921513J16Rik|5430417M23Rik|Cntd	cyclin N-terminal domain containing 1	protein-coding
5051	chr14	122181454	122182020	+	0	NA	promoter-TSS (NM_029556)	promoter-TSS (NM_029556)	43	NM_029556	69634	Mm.34608	NM_029556	ENSMUSG00000025545	Clybl	0610033J05Rik|2310014M14Rik|AI256068|Clb	citrate lyase beta like	protein-coding
1553	chr10	94687999	94689364	+	0	NA	promoter-TSS (NR_015524)	promoter-TSS (NR_015524)	-68	NR_015524	67723	Mm.116284	NR_015524		Cep83os	4932415G12Rik|Ccdc41os1	centrosomal protein 83, opposite strand	ncRNA
16596	chrX	155216033	155216570	+	0	NA	5' UTR (NM_001291865, exon 1 of 7)	5' UTR (NM_001291865, exon 1 of 7)	148	NM_009121	20229	Mm.2734	NM_009121	ENSMUSG00000025283	Sat1	AA617398|SSAT|Sat	spermidine/spermine N1-acetyl transferase 1	protein-coding
10619	chr4	114908548	114909438	+	0	NA	promoter-TSS (NM_008593)	promoter-TSS (NM_008593)	-95	NM_008593	17301	Mm.7997	NM_008593	ENSMUSG00000055210	Foxd2	AI426778|Mf2	forkhead box D2	protein-coding
3400	chr12	8313157	8314028	+	0	NA	intron (NM_021429, intron 1 of 6)	CpG	159	NM_021429	58240	Mm.309954	NM_021429	ENSMUSG00000020605	Hs1bp3	-	HCLS1 binding protein 3	protein-coding
12390	chr5	142903784	142907106	+	0	NA	exon (NM_007393, exon 3 of 6)	exon (NM_007393, exon 3 of 6)	1309	NM_007393	11461	Mm.328431	NM_007393	ENSMUSG00000029580	Actb	Actx|E430023M04Rik|beta-actin	actin, beta	protein-coding
2091	chr11	52280892	52281334	+	0	NA	intron (NM_009331, intron 2 of 9)	(CAGA)n|Simple_repeat|Simple_repeat	1482	NM_009331	21414	Mm.31630	NM_009331	ENSMUSG00000000782	Tcf7	AI465550|TCF-1|Tcf1	transcription factor 7, T cell specific	protein-coding
5448	chr15	78897879	78900739	+	0	NA	promoter-TSS (NM_001316686)	promoter-TSS (NM_001316686)	-459	NM_009164	20401	Mm.4462	NM_009164	ENSMUSG00000022436	Sh3bp1	3BP-1	SH3-domain binding protein 1	protein-coding
15190	chr8	111593177	111593543	+	0	NA	intron (NM_001168623, intron 1 of 4)	intron (NM_001168623, intron 1 of 4)	36962	NM_027570	52815	Mm.27589	NM_027570	ENSMUSG00000031958	Ldhd	4733401P21Rik|D8Bwg1320e|DLD	lactate dehydrogenase D	protein-coding
15338	chr8	123051465	123052005	+	0	NA	Intergenic	Intergenic	9160	NR_045268	100503178	Mm.294938	NR_045268	ENSMUSG00000099881	2810013P06Rik	-	RIKEN cDNA 2810013P06 gene	ncRNA
9989	chr3	104796483	104797207	+	0	NA	intron (NM_001163440, intron 16 of 20)	intron (NM_001163440, intron 16 of 20)	7811	NM_001291859	11853	Mm.262	NM_007484	ENSMUSG00000002233	Rhoc	AI324259|Arh9|Arhc	ras homolog family member C	protein-coding
52	chr1	35653102	35653831	+	0	NA	Intergenic	RLTR14|LTR|ERV1	-414934	NM_015818	50785	Mm.213566	NM_015818	ENSMUSG00000045216	Hs6st1	6Ost1	heparan sulfate 6-O-sulfotransferase 1	protein-coding
13556	chr7	28528123	28528662	+	0	NA	Intergenic	Intergenic	5556	NM_177396	338374	Mm.246799	NM_177396	ENSMUSG00000060747	Ifnl3	IFL-1|IL-28B|INF-alpha|INF-lambda|Il28|Il28b	interferon lambda 3	protein-coding
9333	chr2	166793317	166794038	+	0	NA	promoter-TSS (NM_023815)	promoter-TSS (NM_023815)	-90	NM_023815	76367	Mm.330796	NM_023815	ENSMUSG00000042854	Trp53rkb	2810408M09Rik|4933401B08Rik|5630401H01Rik|Nori-2|PRPK|Tp53rk|Trp53rk|Trp53tk|mNori-2p	transformation related protein 53 regulating kinase B	protein-coding
11769	chr5	106963655	106964839	+	0	NA	promoter-TSS (NM_009863)	promoter-TSS (NM_009863)	-75	NM_009863	12545	Mm.20842	NM_009863	ENSMUSG00000029283	Cdc7	AI597260|Cdc7l1|muCdc7	cell division cycle 7 (S. cerevisiae)	protein-coding
5581	chr15	82163917	82164167	+	0	NA	intron (NM_033218, intron 1 of 18)	B3A|SINE|B2	16773	NM_033218	20788	Mm.38016	NM_033218	ENSMUSG00000022463	Srebf2	AI608257|SREBP-2|SREBP2|SREBP2gc|bHLHd2|lop13|nuc	sterol regulatory element binding factor 2	protein-coding
14089	chr7	100159162	100160201	+	0	NA	exon (NM_026010, exon 1 of 2)	exon (NM_026010, exon 1 of 2)	404	NM_026010	67164	Mm.46777	NM_026010	ENSMUSG00000030725	Lipt2	2610209A20Rik	lipoyl(octanoyl) transferase 2 (putative)	protein-coding
4012	chr13	6646973	6647871	+	0	NA	intron (NM_019703, intron 1 of 21)	intron (NM_019703, intron 1 of 21)	1349	NM_019703	56421	Mm.273874	NM_019703	ENSMUSG00000021196	Pfkp	1200015H23Rik|9330125N24Rik|ATP-PFK|PFK-C|PFK-P	phosphofructokinase, platelet	protein-coding
15348	chr8	123253784	123254774	+	0	NA	promoter-TSS (NM_020497)	promoter-TSS (NM_020497)	-57	NM_028200	72325	Mm.276193	NM_028200	ENSMUSG00000001062	Vps9d1	1300018I17Rik|2410004N05Rik|5DOS1|Vsp9d1	VPS9 domain containing 1	protein-coding
15092	chr8	104630645	104632706	+	0	NA	promoter-TSS (NM_019662)	promoter-TSS (NM_019662)	-354	NM_019662	56437	Mm.29467	NM_019662	ENSMUSG00000031880	Rrad	REM3|Rad	Ras-related associated with diabetes	protein-coding
7324	chr18	21001223	21002970	+	0	NA	exon (NM_001303011, exon 1 of 5)	exon (NM_001303011, exon 1 of 5)	139	NM_207623	56515	Mm.253542	NM_019706	ENSMUSG00000024317	Rnf138	2410015A17Rik|2810480D20Rik|STRIN|Trif|Trif-d	ring finger protein 138	protein-coding
15181	chr8	111056231	111056617	+	0	NA	promoter-TSS (NM_028274)	promoter-TSS (NM_028274)	85	NM_028274	72544	Mm.24174	NM_028274	ENSMUSG00000109941	Exosc6	2610510N21Rik|C76919|Mtr3	exosome component 6	protein-coding
9709	chr3	84654254	84654497	+	0	NA	Intergenic	Intergenic	-11817	NM_177260	320782	Mm.107370	NM_177260	ENSMUSG00000056498	Tmem154	9930117H01Rik	transmembrane protein 154	protein-coding
16515	chrX	85776303	85777381	+	0	NA	promoter-TSS (NM_001294138)	promoter-TSS (NM_001294138)	-23	NM_212444	14933	Mm.246682	NM_008194	ENSMUSG00000025059	Gk	D930012N15Rik|Gyk	glycerol kinase	protein-coding
10512	chr4	86611561	86612206	+	0	NA	5' UTR (NM_173400, exon 1 of 17)	5' UTR (NM_173400, exon 1 of 17)	172	NM_173400	230376	Mm.74730	NM_173400	ENSMUSG00000038047	Haus6	6230416J20Rik|9830144E06|D4Ertd27e|mKIAA1574	HAUS augmin-like complex, subunit 6	protein-coding
15815	chr9	58247098	58247530	+	0	NA	exon (NM_001311088, exon 2 of 9)	exon (NM_001311088, exon 2 of 9)	2472	NM_001311088	18854	Mm.392123	NM_008884	ENSMUSG00000036986	Pml	1200009E24Rik|AI661194|Trim19	promyelocytic leukemia	protein-coding
1625	chr10	117844899	117846588	+	0	NA	intron (NM_024457, intron 1 of 7)	GC_rich|Low_complexity|Low_complexity	231	NM_024457	215449	Mm.233009	NM_024457	ENSMUSG00000052681	Rap1b	2810443E11Rik	RAS related protein 1b	protein-coding
5503	chr15	80010057	80010381	+	0	NA	intron (NM_011057, intron 1 of 6)	(GA)n|Simple_repeat|Simple_repeat	4589	NM_011057	18591	Mm.144089	NM_011057	ENSMUSG00000000489	Pdgfb	PDGF-2|PDGF-B|Sis|c-sis	platelet derived growth factor, B polypeptide	protein-coding
15098	chr8	105266984	105267420	+	0	NA	intron (NM_015821, intron 2 of 2)	intron (NM_015821, intron 2 of 2)	2554	NM_015821	50788	Mm.334764	NM_015821	ENSMUSG00000033313	Fbxl8	FBL8	F-box and leucine-rich repeat protein 8	protein-coding
15759	chr9	54863468	54864267	+	0	NA	5' UTR (NM_022655, exon 1 of 22)	5' UTR (NM_022655, exon 1 of 22)	112	NM_022655	64602	Mm.208991	NM_022655	ENSMUSG00000032293	Ireb2	D9Ertd85e|Irp2	iron responsive element binding protein 2	protein-coding
8221	chr19	60755699	60757258	+	0	NA	exon (NM_178421, exon 1 of 1)	exon (NM_178421, exon 1 of 1)	491	NM_178421	332397	Mm.186390	NM_178421	ENSMUSG00000072437	Nanos1	NOS-1	nanos C2HC-type zinc finger 1	protein-coding
8889	chr2	112378972	112379651	+	0	NA	promoter-TSS (NM_024254)	promoter-TSS (NM_024254)	100	NM_024254	72425	Mm.425091	NM_024254	ENSMUSG00000027132	Katnbl1	2410042D21Rik|AA166487|AA473307|AI467442	katanin p80 subunit B like 1	protein-coding
3280	chr11	119150867	119151225	+	0	NA	exon (NM_172443, exon 10 of 12)	exon (NM_172443, exon 10 of 12)	3091	NR_105899	102465563		NR_105899	ENSMUSG00000098704	Mir6934	Gm27523|mmu-mir-6934	microRNA 6934	ncRNA
13149	chr6	128888632	128889104	+	0	NA	intron (NM_001289706, intron 2 of 6)	intron (NM_001289706, intron 2 of 6)	1281	NM_001289706	93675	Mm.391513	NM_020257	ENSMUSG00000030365	Clec2i	Clr-g|Clrg|Dcl1|LCL-1|OCILrP2	C-type lectin domain family 2, member i	protein-coding
14375	chr7	127966769	127968669	+	0	NA	intron (NM_139149, intron 1 of 14)	CpG	240	NM_001347649	233908	Mm.277680	NM_139149	ENSMUSG00000030795	Fus	D430004D17Rik|D930039C12Rik|Fus1|Tls	fused in sarcoma	protein-coding
10998	chr4	135105332	135105677	+	0	NA	Intergenic	Intergenic	-15141	NM_019732	12399	Mm.378894	NM_019732	ENSMUSG00000070691	Runx3	AML2|Cbfa3|Pebp2a3	runt related transcription factor 3	protein-coding
4365	chr13	67813737	67814455	+	0	NA	intron (NM_198322, intron 1 of 3)	CpG	280	NM_198322	212569	Mm.358842	NM_198322	ENSMUSG00000030446	Zfp273	6820416H06Rik|Rslcan1	zinc finger protein 273	protein-coding
8651	chr2	37442969	37443377	+	0	NA	promoter-TSS (NM_146121)	promoter-TSS (NM_146121)	-52	NM_199025	320633	Mm.383299	NM_199025	ENSMUSG00000050714	Zbtb26	A630026F21Rik	zinc finger and BTB domain containing 26	protein-coding
8176	chr19	53461266	53461740	+	0	NA	intron (NR_028427, intron 2 of 9)	intron (NR_028427, intron 2 of 9)	3293	NR_028427	381232	Mm.248624	NR_028427		Mirt1	4833407H14Rik|5430437C04Rik|5830416P10Rik|Gm10758	myocardial infarction associated transcript 1	ncRNA
15067	chr8	95245182	95245532	+	0	NA	intron (NM_001195413, intron 31 of 32)	(GGGGA)n|Simple_repeat|Simple_repeat	61228	NM_001195413	333329	Mm.484049	NM_145601	ENSMUSG00000031789	Cngb1	Cngb1b|Garp2|Gm1959	cyclic nucleotide gated channel beta 1	protein-coding
14321	chr7	127016458	127017746	+	0	NA	TTS (NM_001102563)	TTS (NM_001102563)	250	NM_030240	67278	Mm.345385	NM_030240	ENSMUSG00000107068	Pagr1a	2900092E17Rik|C77040|PA1|PAGR1	PAXIP1 associated glutamate rich protein 1A	protein-coding
7382	chr18	35776508	35777114	+	0	NA	intron (NM_019912, intron 1 of 6)	Tigger15a|DNA|TcMar-Tigger	5252	NM_019912	56550	Mm.180052	NM_019912	ENSMUSG00000091896	Ube2d2a	1500034D03Rik|Ubc2e|Ube2d2|ubc4	ubiquitin-conjugating enzyme E2D 2A	protein-coding
1040	chr10	42760678	42761863	+	0	NA	promoter-TSS (NM_153055)	promoter-TSS (NM_153055)	-226	NM_001359284	140740	Mm.214344	NM_153055	ENSMUSG00000019802	Sec63	5730478J10Rik|AI649014|AW319215	SEC63-like (S. cerevisiae)	protein-coding
3083	chr11	113267735	113268053	+	0	NA	intron (NM_027216, intron 7 of 9)	L1MB3|LINE|L1	-58225	NR_040276	319871	Mm.383743	NR_040276	ENSMUSG00000085421	4732490B19Rik	-	RIKEN cDNA 4732490B19 gene	ncRNA
5072	chr15	6708107	6709741	+	0	NA	intron (NM_030168, intron 2 of 37)	CpG-4767	543	NM_030168	78757	Mm.275811	NM_030168	ENSMUSG00000050310	Rictor	4921505C17Rik|6030405M08Rik|AVO3|AW492497|D530039E11Rik	RPTOR independent companion of MTOR, complex 2	protein-coding
2650	chr11	87987318	87988001	+	0	NA	promoter-TSS (NM_026556)	promoter-TSS (NM_026556)	-126	NM_026556	68097	Mm.246436	NM_026556	ENSMUSG00000020483	Dynll2	1700064A15Rik|6720463E02Rik|C87222|DLC8|DLC8b|Dlc2	dynein light chain LC8-type 2	protein-coding
13310	chr7	16051902	16052955	+	0	NA	Intergenic	Intergenic	-19417	NM_001347559	666528	Mm.290718	NM_001099277	ENSMUSG00000078796	Zfp541	EG666528|Znf541	zinc finger protein 541	protein-coding
3882	chr12	108554247	108554724	+	0	NA	promoter-TSS (NM_007965)	promoter-TSS (NM_007965)	-235	NM_007965	14026	Mm.238841	NM_007965	ENSMUSG00000021262	Evl	AI528774|b2b2600Clo	Ena-vasodilator stimulated phosphoprotein	protein-coding
4672	chr14	31494425	31495543	+	0	NA	promoter-TSS (NM_001359850)	promoter-TSS (NM_001359850)	56	NM_001359847	67011	Mm.291731	NM_025907	ENSMUSG00000021891	Mettl6	1600013P15Rik|AI467521|AU020711	methyltransferase like 6	protein-coding
14019	chr7	83653870	83654449	+	0	NA	intron (NM_001360088, intron 13 of 18)	intron (NM_001360088, intron 13 of 18)	1336	NM_001360089	16170	Mm.10137	NM_010551	ENSMUSG00000001741	Il16	mKIAA4048	interleukin 16	protein-coding
878	chr10	3972707	3974176	+	0	NA	exon (NM_172308, exon 1 of 28)	exon (NM_172308, exon 1 of 28)	366	NM_001170786	270685	Mm.184752	NM_172308	ENSMUSG00000040675	Mthfd1l	2410004L15Rik|AI647056|Fthfsdc1	methylenetetrahydrofolate dehydrogenase (NADP+ dependent) 1-like	protein-coding
996	chr10	37323455	37323962	+	0	NA	Intergenic	Intergenic	-184782	NM_008538	17118	Mm.30059	NM_008538	ENSMUSG00000069662	Marcks	Macs|PKCSL	myristoylated alanine rich protein kinase C substrate	protein-coding
6120	chr16	31947849	31948653	+	0	NA	promoter-TSS (NM_026554)	promoter-TSS (NM_026554)	270	NR_027897	106264	Mm.347369	NM_025320	ENSMUSG00000107002	0610012G03Rik	AI839730	RIKEN cDNA 0610012G03 gene	ncRNA
1173	chr10	67185726	67185995	+	0	NA	5' UTR (NM_001242396, exon 1 of 25)	5' UTR (NM_001242396, exon 1 of 25)	110	NM_001242396	108829	Mm.23846	NM_207221	ENSMUSG00000037876	Jmjd1c	5430433L24Rik|D630035I23Rik|Jmjdic|TRIP8	jumonji domain containing 1C	protein-coding
13447	chr7	24644905	24645493	+	0	NA	Intergenic	Intergenic	8629	NM_133743	72434	Mm.281093	NM_133743	ENSMUSG00000057454	Lypd3	2310061G07Rik|C4.4a	Ly6/Plaur domain containing 3	protein-coding
3237	chr11	118212576	118212933	+	0	NA	promoter-TSS (NM_001112700)	promoter-TSS (NM_001112700)	-12	NM_001112700	19157	Mm.86413	NM_011180	ENSMUSG00000017132	Cyth1	CLM1|CTH-1|CYTIP|Pscd1	cytohesin 1	protein-coding
198	chr1	55363465	55363845	+	0	NA	promoter-TSS (NM_029267)	promoter-TSS (NM_029267)	-186	NM_029267	75388	Mm.483408	NM_029267	ENSMUSG00000025977	Boll	4930554P13Rik|4930597B14Rik	boule homolog, RNA binding protein	protein-coding
1184	chr10	68282890	68283383	+	0	NA	Intergenic	Intergenic	-4410	NM_023598	71371	Mm.440357	NM_023598	ENSMUSG00000019947	Arid5b	4930580B11|5430435G07Rik|AI467247|Desrt|Mrf2|Mrf2alpha|Mrf2beta	AT rich interactive domain 5B (MRF1-like)	protein-coding
11407	chr5	24586389	24586940	+	0	NA	promoter-TSS (NM_133913)	promoter-TSS (NM_133913)	-86	NM_133913	100910	Mm.140672	NM_133913	ENSMUSG00000038181	Chpf2	2010209O12Rik|AW060945|Gm42230|mKIAA1402|mir-671	chondroitin polymerizing factor 2	protein-coding
2584	chr11	83298687	83299299	+	0	NA	promoter-TSS (NM_134025)	promoter-TSS (NM_134025)	-16	NM_134025	103737	Mm.102205	NM_134025	ENSMUSG00000018733	Pex12	AI451906|OTTMUSCASG00059419|OTTMUSPWKG00059404	peroxisomal biogenesis factor 12	protein-coding
10333	chr4	41136173	41136602	+	0	NA	intron (NM_026275, intron 1 of 4)	intron (NM_026275, intron 1 of 4)	366	NM_026275	67615	Mm.389540	NM_026275	ENSMUSG00000036241	Ube2r2	1200003M11Rik|Cdc34b|Ubc3b	ubiquitin-conjugating enzyme E2R 2	protein-coding
6163	chr16	35938570	35939204	+	0	NA	5' UTR (NM_030253, exon 1 of 11)	5' UTR (NM_030253, exon 1 of 11)	140	NM_001013371	209200	Mm.390852	NM_001013371	ENSMUSG00000049502	Dtx3l	AU042200|BC023741	deltex 3-like, E3 ubiquitin ligase	protein-coding
15183	chr8	111145398	111145764	+	0	NA	promoter-TSS (NR_040363)	promoter-TSS (NR_040363)	-83	NR_040364	434350	Mm.442061	NR_040363		9430091E24Rik	-	RIKEN cDNA 9430091E24 gene	ncRNA
9816	chr3	90247844	90248536	+	0	NA	promoter-TSS (NM_013901)	promoter-TSS (NM_013901)	-2	NM_013901	30791	Mm.294709	NM_013901	ENSMUSG00000052310	Slc39a1	Zip1|Zirtl	solute carrier family 39 (zinc transporter), member 1	protein-coding
4300	chr13	55622713	55623264	+	0	NA	promoter-TSS (NM_007596)	promoter-TSS (NM_007596)	-17	NM_007596	12328	Mm.2313	NM_007596	ENSMUSG00000021501	Caml	AI385748|Camlg	calcium modulating ligand	protein-coding
11563	chr5	64030563	64030926	+	0	NA	Intergenic	Intergenic	-14229	NR_045384	74757	Mm.159329	NR_045384	ENSMUSG00000106219	5830416I19Rik	-	RIKEN cDNA 5830416I19 gene	ncRNA
10625	chr4	115839091	115839557	+	0	NA	intron (NM_001355174, intron 1 of 11)	CpG	126	NM_001285488	17346	Mm.209327	NM_021461	ENSMUSG00000028708	Mknk1	2410048M24Rik|Mnk1	MAP kinase-interacting serine/threonine kinase 1	protein-coding
10970	chr4	134736558	134737042	+	0	NA	Intergenic	Intergenic	31204	NM_145554	100017	Mm.27486	NM_145554	ENSMUSG00000037295	Ldlrap1	AA691260|ARH2|Arh|Arh1|FHCB1|FHCB2	low density lipoprotein receptor adaptor protein 1	protein-coding
1186	chr10	69352713	69352928	+	0	NA	promoter-TSS (NM_007659)	promoter-TSS (NM_007659)	92	NM_007659	12534	Mm.68442	NM_007659	ENSMUSG00000019942	Cdk1	Cdc2|Cdc2a|p34<CDC2>	cyclin-dependent kinase 1	protein-coding
9759	chr3	88592566	88592786	+	0	NA	Intergenic	Intergenic	13068	NM_001356319	66256	Mm.7091	NM_025448	ENSMUSG00000041355	Ssr2	1500032E05Rik|AI315033|AU020133|SSR-beta|TLAP|TRAPB|TRAPbeta	signal sequence receptor, beta	protein-coding
14000	chr7	80993084	80994288	+	0	NA	promoter-TSS (NM_178707)	promoter-TSS (NM_178707)	2	NM_178707	233410	Mm.29525	NM_178707	ENSMUSG00000005621	Zfp592	A730014M16Rik|Znf592	zinc finger protein 592	protein-coding
4273	chr13	55321711	55322681	+	0	NA	promoter-TSS (NM_009000)	promoter-TSS (NM_009000)	141	NM_025596	66494	Mm.439805	NM_025596	ENSMUSG00000021486	Prelid1	2610524G07Rik|Preli	PRELI domain containing 1	protein-coding
2625	chr11	87422447	87423068	+	0	NA	intron (NM_031386, intron 1 of 30)	intron (NM_031386, intron 1 of 30)	-4834	NM_001199293	83560	Mm.440758	NM_031386	ENSMUSG00000010342	Tex14	C85585	testis expressed gene 14	protein-coding
5744	chr15	97964004	97964415	+	0	NA	promoter-TSS (NM_001252153)	promoter-TSS (NM_001252153)	-20	NM_001252153	380967	Mm.196630	NM_201359	ENSMUSG00000052369	Tmem106c	AI046681|BC046621|D15Ertd405e	transmembrane protein 106C	protein-coding
16030	chr9	96119228	96119847	+	0	NA	exon (NM_177352, exon 1 of 17)	exon (NM_177352, exon 1 of 17)	108	NM_177352	235533	Mm.213651	NM_177352	ENSMUSG00000041440	Gk5	AV095337|C330018K18Rik|G630067D24Rik	glycerol kinase 5 (putative)	protein-coding
401	chr1	92468676	92469378	+	0	NA	intron (NM_024197, intron 3 of 9)	intron (NM_024197, intron 3 of 9)	-4485	NR_105865	102465542		NR_105865	ENSMUSG00000098288	Mir6900	Gm27708|mmu-mir-6900	microRNA 6900	ncRNA
15741	chr9	50775346	50775891	+	0	NA	intron (NR_045601, intron 1 of 13)	CpG	393	NR_045601	102580	Mm.160035	NM_133981	ENSMUSG00000032059	Alg9	8230402H15Rik|AI747665|B430313H07Rik|Dibd1	asparagine-linked glycosylation 9 (alpha 1,2 mannosyltransferase)	protein-coding
9142	chr2	153214748	153215411	+	0	NA	Intergenic	MTE2b|LTR|ERVL-MaLR	10362	NM_198617	241732	Mm.277243	NM_198617	ENSMUSG00000074671	Tspyl3	AW212607|Gm36	TSPY-like 3	protein-coding
4396	chr13	74563815	74564224	+	0	NA	Intergenic	Intergenic	-70069	NM_146231	235956		NM_146231	ENSMUSG00000069208	Zfp825	-	zinc finger protein 825	protein-coding
12748	chr6	72413898	72414431	+	0	NA	promoter-TSS (NM_019802)	promoter-TSS (NM_019802)	-144	NM_019802	56316	Mm.19937	NM_019802	ENSMUSG00000053460	Ggcx	-	gamma-glutamyl carboxylase	protein-coding
10321	chr4	40776693	40776927	+	0	NA	Intergenic	Intergenic	-18925	NM_021535	74255	Mm.289929	NM_021535	ENSMUSG00000028409	Smu1	2600001O03Rik|2610203K23Rik|AB044414|AI845086|AW556129|Bwd	smu-1 suppressor of mec-8 and unc-52 homolog (C. elegans)	protein-coding
15476	chr9	20636004	20636563	+	0	NA	Intergenic	Intergenic	-6434	NM_001361025	66177	Mm.390165	NM_025401	ENSMUSG00000084786	Ubl5	1110030M22Rik|beacon	ubiquitin-like 5	protein-coding
5647	chr15	86173602	86173912	+	0	NA	intron (NM_145475, intron 1 of 12)	intron (NM_145475, intron 1 of 12)	-11971	NR_155352	102638208	Mm.415090	NR_155352	ENSMUSG00000086424	Gm15569	-	predicted gene 15569	ncRNA
13514	chr7	27330377	27331361	+	0	NA	intron (NM_175641, intron 4 of 32)	intron (NM_175641, intron 4 of 32)	2779	NM_001113549	108075	Mm.272251	NM_175641	ENSMUSG00000040488	Ltbp4	2310046A13Rik	latent transforming growth factor beta binding protein 4	protein-coding
5150	chr15	36929432	36929862	+	0	NA	Intergenic	C-rich|Low_complexity|Low_complexity	77755	NM_026521	68036	Mm.371631	NM_026521	ENSMUSG00000062397	Zfp706	3110006P09Rik|AA793007|AW536850|C77232|Znf706	zinc finger protein 706	protein-coding
9739	chr3	88150242	88151309	+	0	NA	intron (NM_001310593, intron 1 of 10)	intron (NM_001310593, intron 1 of 10)	8403	NM_133665	17261	Mm.28184	NM_133665	ENSMUSG00000001419	Mef2d	C80750	myocyte enhancer factor 2D	protein-coding
14836	chr8	71536899	71538258	+	0	NA	promoter-TSS (NM_198095)	promoter-TSS (NM_198095)	-141	NM_198095	69550	Mm.260325	NM_198095	ENSMUSG00000046718	Bst2	2310015I10Rik|Bst-2|C87040|CD317|DAMP-1|GREG	bone marrow stromal cell antigen 2	protein-coding
6718	chr17	31854798	31856823	+	0	NA	promoter-TSS (NM_010831)	promoter-TSS (NM_010831)	-6	NM_010831	17691	Mm.290941	NM_010831	ENSMUSG00000024042	Sik1	Hrt-20|Msk|Sik|Sik-1|Snf1lk	salt inducible kinase 1	protein-coding
1882	chr11	11725823	11727328	+	0	NA	intron (NM_001301865, intron 3 of 6)	intron (NM_001301865, intron 3 of 6)	36398	NM_001301866	22778	Mm.103545	NM_009578	ENSMUSG00000018654	Ikzf1	5832432G11Rik|Ikaros|LyF-1|Zfpn1a1|Znfn1a1|hlk-1|mKIAA4227	IKAROS family zinc finger 1	protein-coding
608	chr1	155027474	155028579	+	0	NA	Intergenic	MLT1A|LTR|ERVL-MaLR	55238	NR_151545	671336	Mm.393476	NR_151545	ENSMUSG00000096950	Gm9530	-	predicted gene 9530	ncRNA
9306	chr2	166553621	166553897	+	0	NA	Intergenic	Intergenic	-10763	NR_152154	433503	Mm.491336	NR_152154		Gm29679	-	predicted gene, 29679	ncRNA
2869	chr11	100396910	100398130	+	0	NA	promoter-TSS (NR_132425)	promoter-TSS (NR_132425)	270	NM_010593	16480	Mm.299774	NM_010593	ENSMUSG00000001552	Jup	Ctnng|D930025P04Rik|PG	junction plakoglobin	protein-coding
25	chr1	16519005	16519218	+	0	NA	promoter-TSS (NM_001347044)	promoter-TSS (NM_001347044)	4	NM_001347044	29819	Mm.216257	NM_025303	ENSMUSG00000025920	Stau2	-	staufen double-stranded RNA binding protein 2	protein-coding
11184	chr4	149647342	149647796	+	0	NA	3' UTR (NM_001290989, exon 18 of 18)	3' UTR (NM_001290989, exon 18 of 18)	7998	NR_105990	102465983		NR_105990	ENSMUSG00000098580	Mir7023	Gm27912|mmu-mir-7023	microRNA 7023	ncRNA
3729	chr12	86686655	86686983	+	0	NA	intron (NM_177354, intron 2 of 6)	intron (NM_177354, intron 2 of 6)	8119	NM_177354	238328	Mm.216101	NM_177354	ENSMUSG00000021256	Vash1	AI834978|D930046M13Rik|G630009D10Rik|TTCP 1	vasohibin 1	protein-coding
1543	chr10	93453112	93453932	+	0	NA	exon (NM_001313897, exon 1 of 18)	exon (NM_001313897, exon 1 of 18)	126	NM_001313897	16993	Mm.271071	NM_008517	ENSMUSG00000015889	Lta4h	-	leukotriene A4 hydrolase	protein-coding
1781	chr11	3289059	3290970	+	0	NA	promoter-TSS (NM_001253691)	promoter-TSS (NM_001253691)	-443	NM_019574	56218	Mm.275563	NM_019574	ENSMUSG00000020453	Patz1	8430401L15Rik|AI447519|Mazr|Patz|Zfp278	POZ (BTB) and AT hook containing zinc finger 1	protein-coding
10686	chr4	120854725	120855061	+	0	NA	promoter-TSS (NM_182929)	promoter-TSS (NM_182929)	94	NM_182929	242662	Mm.192502	NM_182929	ENSMUSG00000032890	Rims3	A730060M23Rik|Nim3|Rim3|mKIAA0237	regulating synaptic membrane exocytosis 3	protein-coding
4589	chr14	20673926	20674732	+	0	NA	promoter-TSS (NM_001168273)	promoter-TSS (NM_001168273)	8	NM_001168273	218811	Mm.173119	NM_172596	ENSMUSG00000039367	Sec24c	2610204K03Rik|mKIAA0079	Sec24 related gene family, member C (S. cerevisiae)	protein-coding
5480	chr15	79687451	79688695	+	0	NA	promoter-TSS (NM_028792)	promoter-TSS (NM_028792)	-201	NM_028792	74158	Mm.323393	NM_028792	ENSMUSG00000022426	Josd1	1300006C06Rik|mKIAA0063	Josephin domain containing 1	protein-coding
16342	chr9	123260481	123260838	+	0	NA	5' UTR (NM_001002267, exon 1 of 1)	5' UTR (NM_001002267, exon 1 of 1)	130	NM_001002267	72309	Mm.8569	NM_001002267	ENSMUSG00000054871	Tmem158	2310037P21Rik|Ris1	transmembrane protein 158	protein-coding
1296	chr10	79994269	79994912	+	0	NA	exon (NM_007725, exon 7 of 7)	exon (NM_007725, exon 7 of 7)	-3018	NM_001347081	27403	Mm.103351	NM_013850	ENSMUSG00000035722	Abca7	ABCX|Abc51	ATP-binding cassette, sub-family A (ABC1), member 7	protein-coding
13727	chr7	45052729	45054919	+	0	NA	promoter-TSS (NM_175022)	promoter-TSS (NM_175022)	-943	NM_175022	233210	Mm.219137	NM_175022	ENSMUSG00000046574	Prr12	6720469B10|BC058674	proline rich 12	protein-coding
2854	chr11	99143613	99143945	+	0	NA	TTS (NM_001301713)	TTS (NM_001301713)	11298	NM_001301713	12775	Mm.2932	NM_007719	ENSMUSG00000037944	Ccr7	CC-CKR-7|CCR-7|CD197|Cdw197|Cmkbr7|EBI1|Ebi1h	chemokine (C-C motif) receptor 7	protein-coding
5952	chr16	8836765	8837042	+	0	NA	intron (NM_001081400, intron 2 of 3)	ID_B1|SINE|B4	6803	NM_001081400	69053	Mm.390868	NM_001081400	ENSMUSG00000022507	1810013L24Rik	1110017P05Rik|3010002C02Rik|AA792997|AW124177|Gm19906|R74903	RIKEN cDNA 1810013L24 gene	protein-coding
1058	chr10	43479547	43480115	+	0	NA	intron (NM_199028, intron 1 of 3)	CpG	691	NM_199028	331623	Mm.490388	NM_199028	ENSMUSG00000038214	Bend3	mKIAA1553	BEN domain containing 3	protein-coding
3171	chr11	116623390	116624537	+	0	NA	intron (NM_172572, intron 1 of 18)	CpG	289	NM_001167680	217344	Mm.89695	NM_172572	ENSMUSG00000020806	Rhbdf2	4732465I17Rik|Rhbdl6|cub	rhomboid 5 homolog 2	protein-coding
2810	chr11	98469999	98470448	+	0	NA	intron (NM_011771, intron 7 of 7)	intron (NM_011771, intron 7 of 7)	23389	NM_010346	14786	Mm.276702	NM_010346	ENSMUSG00000019312	Grb7	mKIAA4028	growth factor receptor bound protein 7	protein-coding
6938	chr17	46645615	46646549	+	0	NA	promoter-TSS (NM_029091)	promoter-TSS (NM_029091)	-2	NM_001357130	74764	Mm.279599	NM_029091	ENSMUSG00000003546	Klc4	1200014P03Rik|AA408085|AW146303|Knsl8	kinesin light chain 4	protein-coding
4071	chr13	23738775	23740088	+	0	NA	TTS (NM_015786)	TTS (NM_015786)	624	NM_015786	50708	Mm.193539	NM_015786	ENSMUSG00000036181	Hist1h1c	0610008C09Rik|H1.2|H1c|H1f2|H1var1|His1a	histone cluster 1, H1c	protein-coding
218	chr1	58973042	58974187	+	0	NA	promoter-TSS (NM_172406)	promoter-TSS (NM_172406)	92	NR_151686	227154	Mm.286006	NM_172656	ENSMUSG00000026027	Stradb	AA792893|Als2cr2|B830008M19|D1Ucla2|ILPIP|ILPIPA|PRO1038|Papk|Syradb	STE20-related kinase adaptor beta	protein-coding
8254	chr2	6212767	6213396	+	0	NA	promoter-TSS (NM_024208)	promoter-TSS (NM_024208)	-87	NM_024208	67856	Mm.38342	NM_024208	ENSMUSG00000039063	Echdc3	2310005D12Rik|AI662097	enoyl Coenzyme A hydratase domain containing 3	protein-coding
10153	chr3	137863614	137864832	+	0	NA	promoter-TSS (NM_001316995)	promoter-TSS (NM_001316995)	-264	NM_001316995	51788	Mm.117541	NM_016750	ENSMUSG00000037894	H2afz	H2A.Z|H2A.Z1|H2a.z-1	H2A histone family, member Z	protein-coding
12494	chr6	8504786	8505217	+	0	NA	Intergenic	Intergenic	4160	NR_040452	320312	Mm.374890	NR_040452	ENSMUSG00000087305	A430035B10Rik	2810488G03Rik	RIKEN cDNA A430035B10 gene	ncRNA
689	chr1	166001261	166002076	+	0	NA	intron (NM_198932, intron 1 of 15)	CpG	966	NM_198932	18986	Mm.245261	NM_011137	ENSMUSG00000026565	Pou2f1	2810482H01Rik|NF-A1|Oct-1|Oct1|Otf-1|Otf1	POU domain, class 2, transcription factor 1	protein-coding
10204	chr3	152941460	152941922	+	0	NA	intron (NM_012028, intron 2 of 4)	intron (NM_012028, intron 2 of 4)	40516	NM_012028	26938	Mm.40915	NM_012028	ENSMUSG00000039037	St6galnac5	AI851940|Siat7e	ST6 (alpha-N-acetyl-neuraminyl-2,3-beta-galactosyl-1,3)-N-acetylgalactosaminide alpha-2,6-sialyltransferase 5	protein-coding
217	chr1	58806818	58807086	+	0	NA	intron (NM_001277926, intron 2 of 9)	intron (NM_001277926, intron 2 of 9)	4450	NM_001277926	12370	Mm.336851	NM_009812	ENSMUSG00000026029	Casp8	CASP-8|FLICE|MACH|Mch5	caspase 8	protein-coding
536	chr1	134361395	134362331	+	0	NA	exon (NM_020588, exon 1 of 8)	exon (NM_020588, exon 1 of 8)	136	NM_001042485	57439	Mm.393140	NM_020588	ENSMUSG00000042305	Tmem183a	1300007B12Rik|1700020N19Rik|Tmem183	transmembrane protein 183A	protein-coding
4641	chr14	27355189	27355675	+	0	NA	intron (NM_001289687, intron 1 of 9)	intron (NM_001289687, intron 1 of 9)	-5957	NM_001289688	71704	Mm.248606	NM_027871	ENSMUSG00000021895	Arhgef3	1200004I24Rik|9830169H03Rik|C76747|Xpln	Rho guanine nucleotide exchange factor (GEF) 3	protein-coding
11617	chr5	65918767	65919546	+	0	NA	Intergenic	Intergenic	-47968	NM_001081104	231252	Mm.140015	NM_001081104	ENSMUSG00000029205	Chrna9	2410015I05Rik|Acra9|EG666827|Gm8311	cholinergic receptor, nicotinic, alpha polypeptide 9	protein-coding
4968	chr14	79243229	79243771	+	0	NA	intron (NM_001033215, intron 1 of 2)	RCHARR1|DNA|hAT-Charlie	3867	NM_001033215	105590	Mm.486536	NM_001033215	ENSMUSG00000071262	Zfp957	AU017455	zinc finger protein 957	protein-coding
16503	chrX	74428688	74430006	+	0	NA	promoter-TSS (NM_010547)	promoter-TSS (NM_010547)	32	NM_001161422	16151	Mm.12967	NM_010547	ENSMUSG00000004221	Ikbkg	1110037D23Rik|AI848108|AI851264|AW124339|IKK[g]|NEMO	inhibitor of kappaB kinase gamma	protein-coding
211	chr1	58504652	58505192	+	0	NA	5' UTR (NM_001271526, exon 1 of 18)	5' UTR (NM_001271526, exon 1 of 18)	187	NM_008765	18393	Mm.3411	NM_008765	ENSMUSG00000026037	Orc2	AU041563|Orc2l	origin recognition complex, subunit 2	protein-coding
11077	chr4	138249869	138250983	+	0	NA	promoter-TSS (NM_001099631)	promoter-TSS (NM_001099631)	15	NM_001099631	230863	Mm.482408	NM_001099631	ENSMUSG00000045349	Sh2d5	BC036961	SH2 domain containing 5	protein-coding
16078	chr9	103304899	103305368	+	0	NA	promoter-TSS (NM_176979)	promoter-TSS (NM_176979)	-194	NM_176979	235559	Mm.259893	NM_176979	ENSMUSG00000032555	Topbp1	1110031N14Rik|2810429C13Rik|AI256758|D430026L04Rik|mKIAA0259	topoisomerase (DNA) II binding protein 1	protein-coding
7588	chr18	80046633	80046944	+	0	NA	promoter-TSS (NM_053117)	promoter-TSS (NM_053117)	-107	NM_053117	93737	Mm.24678	NM_053117	ENSMUSG00000056214	Pard6g	2410049N21Rik|Par6a	par-6 family cell polarity regulator gamma	protein-coding
9615	chr3	51701569	51701813	+	0	NA	intron (NM_001004176, intron 2 of 4)	intron (NM_001004176, intron 2 of 4)	40512	NM_174995	211666	Mm.24679	NM_174995	ENSMUSG00000074604	Mgst2	GST2|MGST-II	microsomal glutathione S-transferase 2	protein-coding
16229	chr9	113706371	113706691	+	0	NA	intron (NM_001164678, intron 1 of 17)	intron (NM_001164678, intron 1 of 17)	1728	NM_001164678	18571	Mm.29816	NM_011052	ENSMUSG00000032504	Pdcd6ip	AI480591|AW544830|Aip1|Alix|C76364|Eig2|mKIAA1375	programmed cell death 6 interacting protein	protein-coding
5539	chr15	80697249	80698216	+	0	NA	promoter-TSS (NR_045309)	promoter-TSS (NR_045309)	-122	NR_045309	106059	Mm.442457	NR_045309	ENSMUSG00000116220	A430088P11Rik	-	RIKEN cDNA A430088P11 gene	ncRNA
16055	chr9	98979676	98980186	+	0	NA	Intergenic	Intergenic	-6442	NM_011810	23873	Mm.74605	NM_011810	ENSMUSG00000032463	Faim	-	Fas apoptotic inhibitory molecule	protein-coding
13093	chr6	125164863	125166028	+	0	NA	intron (NM_001289726, intron 1 of 6)	CpG-12474	328	NM_008084	14433	Mm.304088	NM_008084	ENSMUSG00000057666	Gapdh	Gapd	glyceraldehyde-3-phosphate dehydrogenase	protein-coding
3150	chr11	116167923	116168387	+	0	NA	promoter-TSS (NM_172571)	promoter-TSS (NM_172571)	23	NM_172571	217335	Mm.35241	NM_172571	ENSMUSG00000020776	Fbf1	1110033G01Rik|5930413D20|mKIAA1863	Fas (TNFRSF6) binding factor 1	protein-coding
12650	chr6	48742700	48743503	+	0	NA	exon (NM_008376, exon 3 of 3)	exon (NM_008376, exon 3 of 3)	-3096	NM_175035	317757	Mm.455917	NM_175035	ENSMUSG00000043505	Gimap5	D630024P16|E230026N22Rik	GTPase, IMAP family member 5	protein-coding
15932	chr9	66916256	66916818	+	0	NA	intron (NM_173413, intron 1 of 7)	AmnSINE1|SINE|Deu	3168	NM_173413	235442	Mm.260376	NM_173413	ENSMUSG00000036943	Rab8b	5930437D16|D330025I23Rik	RAB8B, member RAS oncogene family	protein-coding
7941	chr19	21104571	21104819	+	0	NA	promoter-TSS (NR_126458)	promoter-TSS (NR_126458)	-15	NR_126458	75354	Mm.243873	NR_126458	ENSMUSG00000118047	4930554I06Rik	-	RIKEN cDNA 4930554I06 gene	ncRNA
7978	chr19	29522012	29522711	+	0	NA	promoter-TSS (NR_015567)	promoter-TSS (NR_015567)	79	NM_001081319	226089	Mm.353838	NM_177641	ENSMUSG00000038658	Ric1	C030046E11Rik|C130057E09Rik|Kiaa1432	RAB6A GEF complex partner 1	protein-coding
10371	chr4	43956557	43956804	+	0	NA	Intergenic	Intergenic	-1022	NM_027450	384009	Mm.22213	NM_027450	ENSMUSG00000028480	Glipr2	5730414A08Rik|C77180|GAPR-1	GLI pathogenesis-related 2	protein-coding
14953	chr8	84073386	84074438	+	0	NA	exon (NM_009055, exon 2 of 21)	exon (NM_009055, exon 2 of 21)	7076	NM_009055	19724	Mm.7892	NM_009055	ENSMUSG00000031706	Rfx1	AI047719|AI385641	regulatory factor X, 1 (influences HLA class II expression)	protein-coding
5576	chr15	81960207	81961384	+	0	NA	exon (NM_001282040, exon 1 of 7)	exon (NM_001282040, exon 1 of 7)	135	NM_001282041	29858	Mm.18939	NM_013872	ENSMUSG00000022474	Pmm1	C77612	phosphomannomutase 1	protein-coding
9784	chr3	89266403	89266809	+	0	NA	5' UTR (NM_026767, exon 1 of 2)	5' UTR (NM_026767, exon 1 of 2)	145	NM_026767	68563	Mm.272927	NM_026767	ENSMUSG00000042737	Dpm3	1110001H19Rik|AV117483	dolichyl-phosphate mannosyltransferase polypeptide 3	protein-coding
3420	chr12	16136346	16136701	+	0	NA	Intergenic	Intergenic	-319738	NM_144551	217410	Mm.491136	NM_144551	ENSMUSG00000020601	Trib2	AW319517|TRB-2|TRB2	tribbles pseudokinase 2	protein-coding
8654	chr2	37703391	37704073	+	0	NA	Intergenic	CpG	-15448	NR_039590	100628597		NR_039590	ENSMUSG00000092958	Mir5128	mir-5128|mmu-mir-5128|mu-mir-5128	microRNA 5128	ncRNA
15282	chr8	120543521	120544493	+	0	NA	intron (NM_001145896, intron 1 of 15)	intron (NM_001145896, intron 1 of 15)	5311	NR_106159	102466849		NR_106159	ENSMUSG00000098280	Mir7687	Gm27573|mmu-mir-7687	microRNA 7687	ncRNA
14316	chr7	126897959	126898881	+	0	NA	promoter-TSS (NM_028389)	promoter-TSS (NM_028389)	-142	NM_026827	68742	Mm.248646	NM_026827	ENSMUSG00000060538	Tmem219	1110032O16Rik|2900045G02Rik|IGFBP-3R	transmembrane protein 219	protein-coding
[truncated: 14,922 more rows]

## Sheet: D8_Klf2_R1__ann
PeakID (cmd=annotatePeaks.pl Klf2_R1_chr_ann.bed mm10)	Chr	Start	End	Strand	Peak Score	Focus Ratio/Region Size	Annotation	Detailed Annotation	Distance to TSS	Nearest PromoterID	Entrez ID	Nearest Unigene	Nearest Refseq	Nearest Ensembl	Gene Name	Gene Alias	Gene Description	Gene Type
[truncated: 14,672 more rows]
