# Supplementary material for: KLF2 overrides the resident memory CD8 T cell differentiation program, in opposition to KLF3
Source: Proc Natl Acad Sci U S A. 2026 Mar 23;123(13):e2533700123. doi: 10.1073/pnas.2533700123 (PMC13037849; doi:10.1073/pnas.2533700123)
Supplement: Supplementary file 5 — Dataset S04 (XLSX) [file pnas.2533700123.sd04.xlsx]

## Sheet: Cluster_1_ann
PeakID (cmd=annotatePeaks.pl Cluster_1.bed mm10)	Chr	Start	End	Strand	Peak Score	Focus Ratio/Region Size	Annotation	Detailed Annotation	Distance to TSS	Nearest PromoterID	Entrez ID	Nearest Unigene	Nearest Refseq	Nearest Ensembl	Gene Name	Gene Alias	Gene Description	Gene Type
2228	chr15	60152314	60152814	+	0	NA	Intergenic	Intergenic	-135946	NM_027668	71088	Mm.425950	NM_027668	ENSMUSG00000071749	4933412E24Rik	-	RIKEN cDNA 4933412E24 gene	protein-coding
178	chr3	115715934	115716125	+	0	NA	promoter-TSS (NM_007901)	promoter-TSS (NM_007901)	-974	NM_007901	13609	Mm.982	NM_007901	ENSMUSG00000045092	S1pr1	AI849002|Edg1|Lpb1|S1p|S1p1	sphingosine-1-phosphate receptor 1	protein-coding
1786	chr17	71264852	71265105	+	0	NA	intron (NM_001357338, intron 4 of 7)	intron (NM_001357338, intron 4 of 7)	46033	NM_001357337	246707	Mm.23462	NM_145158	ENSMUSG00000024053	Emilin2	FOAP-10	elastin microfibril interfacer 2	protein-coding
357	chr1	88284222	88284446	+	0	NA	Intergenic	Intergenic	-6755	NM_198652	381280	Mm.384762	NM_198652	ENSMUSG00000044783	Hjurp	6430706D22Rik|A730008H23Rik|C330011F01Rik|Gm975|Mfleg1	Holliday junction recognition protein	protein-coding
1192	chr15	78248443	78248889	+	0	NA	intron (NM_008677, intron 1 of 9)	intron (NM_008677, intron 1 of 9)	3855	NM_008677	17972	Mm.2068	NM_008677	ENSMUSG00000071715	Ncf4	AI451400|p40phox	neutrophil cytosolic factor 4	protein-coding
2084	chr16	78524474	78524993	+	0	NA	Intergenic	RLTR11A|LTR|ERVK	-35583	NR_040569	75818	Mm.410817	NR_040569	ENSMUSG00000116628	4930478L05Rik	-	RIKEN cDNA 4930478L05 gene	ncRNA
961	chr9	95311529	95312171	+	0	NA	Intergenic	Intergenic	95420	NM_018763	54371	Mm.212446	NM_018763	ENSMUSG00000033350	Chst2	AI428561|AW121776|C130041E03Rik|Chts2|GST-2|GlcNAc6ST|Gn6st	carbohydrate sulfotransferase 2	protein-coding
40	chr5	112093779	112094155	+	0	NA	Intergenic	Intergenic	-112796	NR_045377	75569	Mm.243721	NR_045377	ENSMUSG00000101683	1700028D13Rik	-	RIKEN cDNA 1700028D13 gene	ncRNA
945	chr2	32870180	32870639	+	0	NA	Intergenic	Intergenic	-5725	NM_146119	227737	Mm.301646	NM_146119	ENSMUSG00000026796	Fam129b	9130404D14Rik	family with sequence similarity 129, member B	protein-coding
653	chr4	119689490	119689813	+	0	NA	Intergenic	Intergenic	-30706	NM_008191	14916	Mm.278	NM_008191	ENSMUSG00000032978	Guca2b	AV066530|Gcap2|Ugn	guanylate cyclase activator 2b (retina)	protein-coding
2506	chr3	133411704	133412186	+	0	NA	Intergenic	Intergenic	101835	NM_146141	74776	Mm.210305	NM_146141	ENSMUSG00000028013	Ppa2	1110013G13Rik|Sid6306	pyrophosphatase (inorganic) 2	protein-coding
2172	chr3	79504414	79504870	+	0	NA	intron (NM_001162999, intron 7 of 16)	L1MC3|LINE|L1	63037	NM_001162999	329679	Mm.244005	NM_001162999	ENSMUSG00000061175	Fnip2	D630023B12Rik|mKIAA1450	folliculin interacting protein 2	protein-coding
2495	chr11	109764996	109765318	+	0	NA	Intergenic	Intergenic	-42901	NM_153782	208659	Mm.208662	NM_153782	ENSMUSG00000020614	Fam20a	AI606893	family with sequence similarity 20, member A	protein-coding
285	chr10	45026804	45027510	+	0	NA	Intergenic	Intergenic	-40057	NM_011156	19072	Mm.37294	NM_011156	ENSMUSG00000019849	Prep	AI047692|AI450383|D10Wsu136e|PE|PEP|Pop	prolyl endopeptidase	protein-coding
1878	chr10	117852656	117853095	+	0	NA	Intergenic	Intergenic	-6901	NM_024457	215449	Mm.233009	NM_024457	ENSMUSG00000052681	Rap1b	2810443E11Rik	RAS related protein 1b	protein-coding
2527	chr11	34694226	34694500	+	0	NA	intron (NM_033374, intron 17 of 51)	intron (NM_033374, intron 17 of 51)	89542	NM_033374	94176	Mm.380679	NM_033374	ENSMUSG00000020143	Dock2	AI662014|AW122239|CED-5|Hch|MBC	dedicator of cyto-kinesis 2	protein-coding
1932	chr10	21868280	21868601	+	0	NA	Intergenic	Intergenic	-13744	NM_001161845	20393	Mm.28405	NM_011361	ENSMUSG00000019970	Sgk1	Sgk	serum/glucocorticoid regulated kinase 1	protein-coding
1803	chr6	134072517	134072962	+	0	NA	intron (NM_001303102, intron 2 of 8)	intron (NM_001303102, intron 2 of 8)	37039	NM_007961	14011	Mm.269995	NM_007961	ENSMUSG00000030199	Etv6	AW123102|AW557856|Tel	ets variant 6	protein-coding
546	chr11	74572087	74573117	+	0	NA	intron (NM_001015046, intron 1 of 24)	intron (NM_001015046, intron 1 of 24)	17556	NM_001015046	380711	Mm.425690	NM_001015046	ENSMUSG00000038807	Rap1gap2	AU067654|Garnl4|Gm1561|mKIAA1039	RAP1 GTPase activating protein 2	protein-coding
1147	chr14	51385587	51386199	+	0	NA	Intergenic	Intergenic	-25108	NM_011686	669149	Mm.377117	NM_011686	ENSMUSG00000000606	Vmn2r88	V2r13|V2r3	vomeronasal 2, receptor 88	protein-coding
671	chr6	115518858	115519580	+	0	NA	Intergenic	Intergenic	-25485	NM_199033	381802	Mm.291208	NM_199033	ENSMUSG00000042389	Tsen2	AU067695	tRNA splicing endonuclease subunit 2	protein-coding
39	chr8	122296147	122296391	+	0	NA	intron (NM_009569, intron 1 of 9)	intron (NM_009569, intron 1 of 9)	14128	NM_009569	22761	Mm.3105	NM_009569	ENSMUSG00000049577	Zfpm1	FOG|Fog1	zinc finger protein, multitype 1	protein-coding
1047	chr13	97408337	97408957	+	0	NA	Intergenic	Intergenic	-26323	NR_110432	100039691	Mm.219358	NR_110430	ENSMUSG00000078952	Lncenc1	Gm11019|Gm2373|Lincenc1|Platr18|linc-Enc1	long non-coding RNA, embryonic stem cells expressed 1	ncRNA
1578	chr13	65035146	65035420	+	0	NA	exon (NM_001083890, exon 4 of 4)	exon (NM_001083890, exon 4 of 4)	2225	NM_001083890	238683	Mm.295543	NM_001083890	ENSMUSG00000074849	Spata31d1c	4932441B19Rik|Fam75d1c	spermatogenesis associated 31 subfamily D, member 1C	protein-coding
1943	chr2	92464693	92465068	+	0	NA	Intergenic	Intergenic	-4362	NM_145832	228368	Mm.273990	NM_145832	ENSMUSG00000049922	Slc35c1	E430007K15Rik|fuct1	solute carrier family 35, member C1	protein-coding
2010	chr13	12344525	12344689	+	0	NA	Intergenic	L1MEc|LINE|L1	-3875	NM_033268	11472	Mm.37638	NM_033268	ENSMUSG00000052374	Actn2	1110008F24Rik	actinin alpha 2	protein-coding
1729	chr2	62382558	62383081	+	0	NA	intron (NM_010074, intron 5 of 25)	L2|LINE|L2	29412	NM_001159543	13482	Mm.1151	NM_010074	ENSMUSG00000035000	Dpp4	Cd26|Dpp-4|THAM	dipeptidylpeptidase 4	protein-coding
1141	chr16	31286817	31286999	+	0	NA	Intergenic	Lx8|LINE|L1	-11631	NM_025800	66849	Mm.291593	NM_025800	ENSMUSG00000047714	Ppp1r2	0610025N14Rik|2310007G06Rik|4930440J04Rik|5430408E15Rik|D16Ertd248e|I-2|IPP-2	protein phosphatase 1, regulatory inhibitor subunit 2	protein-coding
2206	chr9	21259465	21259631	+	0	NA	Intergenic	B4A|SINE|B4	-5737	NM_153583	235040	Mm.440165	NM_153583	ENSMUSG00000002820	Atg4d	9830134P12Rik|APG4-D|Apg4d|Atg4dl|Autl4	autophagy related 4D, cysteine peptidase	protein-coding
1085	chr10	21385714	21386007	+	0	NA	intron (NM_178713, intron 4 of 6)	intron (NM_178713, intron 4 of 6)	8560	NM_178713	237320	Mm.90181	NM_178713	ENSMUSG00000037542	Aldh8a1	Raldh4	aldehyde dehydrogenase 8 family, member A1	protein-coding
1822	chr13	119651642	119651863	+	0	NA	3' UTR (NM_020279, exon 3 of 3)	3' UTR (NM_020279, exon 3 of 3)	27933	NM_020279	56838	Mm.143745	NM_020279	ENSMUSG00000074715	Ccl28	CCK1|MEC|Scya28	chemokine (C-C motif) ligand 28	protein-coding
2513	chr7	132699694	132700360	+	0	NA	intron (NM_029609, intron 6 of 6)	intron (NM_029609, intron 6 of 6)	76889	NM_001347630	77938	Mm.225649	NM_175268	ENSMUSG00000030956	Fam53b	A930008G19Rik|mKIAA0140	family with sequence similarity 53, member B	protein-coding
2293	chr19	58193793	58194225	+	0	NA	Intergenic	Intergenic	-102195	NR_040449	791347	Mm.452208	NR_040449		Gm10007	-	predicted gene 10007	ncRNA
102	chr5	74061690	74062086	+	0	NA	intron (NM_177561, intron 1 of 8)	L1ME3Cz|LINE|L1	6523	NM_177561	69727	Mm.48795	NM_177561	ENSMUSG00000054814	Usp46	1190009E20Rik|2410018I08Rik|AI451644	ubiquitin specific peptidase 46	protein-coding
1436	chr11	121687839	121689005	+	0	NA	Intergenic	Intergenic	-14005	NM_144797	210029	Mm.153566	NM_144797	ENSMUSG00000039208	Metrnl	9430048M07Rik|BC019776	meteorin, glial cell differentiation regulator-like	protein-coding
1109	chr6	52305783	52306515	+	0	NA	Intergenic	CpG	-7349	NM_007966	14028	Mm.389754	NM_007966	ENSMUSG00000005503	Evx1	Evx-1	even-skipped homeobox 1	protein-coding
800	chr2	28523805	28524079	+	0	NA	intron (NM_009058, intron 1 of 17)	intron (NM_009058, intron 1 of 17)	-9522	NM_001145835	19730	Mm.5236	NM_009058	ENSMUSG00000026821	Ralgds	Gnds|Rgds|mKIAA1308	ral guanine nucleotide dissociation stimulator	protein-coding
1694	chr9	120046623	120046963	+	0	NA	Intergenic	Intergenic	21503	NM_009987	13051	Mm.44065	NM_009987	ENSMUSG00000052336	Cx3cr1	-	chemokine (C-X3-C motif) receptor 1	protein-coding
625	chr6	35373855	35374593	+	0	NA	Intergenic	Intergenic	43378	NR_040526	73409	Mm.69443	NR_040526	ENSMUSG00000107341	1700065J11Rik	-	RIKEN cDNA 1700065J11 gene	ncRNA
1885	chr6	43619299	43619671	+	0	NA	intron (NM_013861, intron 2 of 8)	intron (NM_013861, intron 2 of 8)	46793	NM_013861	29807	Mm.320979	NM_013861	ENSMUSG00000029735	Tpk1	-	thiamine pyrophosphokinase	protein-coding
335	chr3	152956143	152956345	+	0	NA	intron (NM_012028, intron 2 of 4)	Lx7|LINE|L1	25963	NM_012028	26938	Mm.40915	NM_012028	ENSMUSG00000039037	St6galnac5	AI851940|Siat7e	ST6 (alpha-N-acetyl-neuraminyl-2,3-beta-galactosyl-1,3)-N-acetylgalactosaminide alpha-2,6-sialyltransferase 5	protein-coding
2489	chr11	22962080	22962363	+	0	NA	intron (NM_144514, intron 1 of 2)	MTD|LTR|ERVL-MaLR	-9784	NM_011663	22183	Mm.29542	NM_011663	ENSMUSG00000044068	Zrsr1	D11Ncvs75|Irlgs2|SP2|U2af1-rs1|U2afbp-rs	zinc finger (CCCH type), RNA binding motif and serine/arginine rich 1	protein-coding
1684	chr17	57102230	57102578	+	0	NA	intron (NR_033508, intron 2 of 3)	intron (NR_033508, intron 2 of 3)	-2981	NM_009404	21950	Mm.41171	NM_009404	ENSMUSG00000035678	Tnfsf9	4-1BB-L|4-1BBL|AI848817|Cd137l|Ly63l	tumor necrosis factor (ligand) superfamily, member 9	protein-coding
18	chr14	78691970	78692414	+	0	NA	intron (NM_001081336, intron 2 of 29)	intron (NM_001081336, intron 2 of 29)	40537	NM_001081336	380921	Mm.89591	NM_001081336	ENSMUSG00000034731	Dgkh	5930402B05Rik|D130015C16|DGK	diacylglycerol kinase, eta	protein-coding
1779	chr12	108655844	108656081	+	0	NA	intron (NM_001163396, intron 4 of 14)	intron (NM_001163396, intron 4 of 14)	-2658	NR_029771	723909		NR_029771	ENSMUSG00000065436	Mir342	Mirn342|mmu-mir-342	microRNA 342	ncRNA
2352	chr8	46873253	46873384	+	0	NA	Intergenic	Intergenic	-113569	NM_177304	320981	Mm.211429	NM_177304	ENSMUSG00000038173	Enpp6	4833421B01Rik|B830047L21Rik|D8Ertd514e|E-NPP 6|GPC-Cpde|Npp6	ectonucleotide pyrophosphatase/phosphodiesterase 6	protein-coding
1681	chr3	116487635	116488070	+	0	NA	Intergenic	Intergenic	20323	NM_025517	66368	Mm.251228	NM_025517	ENSMUSG00000000339	Rtca	2310009A18Rik|AI450277|RPC|Rtcd1	RNA 3'-terminal phosphate cyclase	protein-coding
2490	chr14	57718016	57718481	+	0	NA	intron (NM_015771, intron 2 of 7)	intron (NM_015771, intron 2 of 7)	16170	NM_153382	50523	Mm.347899	NM_015771	ENSMUSG00000021959	Lats2	4932411G09Rik|AV277261|AW228608	large tumor suppressor 2	protein-coding
1708	chr4	108825836	108826529	+	0	NA	exon (NM_001356361, exon 3 of 6)	exon (NM_001356361, exon 3 of 6)	7458	NM_027453	70533	Mm.379178	NM_027453	ENSMUSG00000028568	Btf3l4	4632412E09Rik|5730434I03Rik|AI316863|AU022207|AW552446	basic transcription factor 3-like 4	protein-coding
1469	chr14	15099981	15100294	+	0	NA	Intergenic	Intergenic	279322	NM_001195229	674895	Mm.317563	NM_001034865	ENSMUSG00000042567	Nek10	Gm282	NIMA (never in mitosis gene a)- related kinase 10	protein-coding
2122	chr13	95912774	95913615	+	0	NA	Intergenic	MLT2D|LTR|ERVL	-21272	NM_027711	544963	Mm.38878	NM_027711	ENSMUSG00000021676	Iqgap2	4933417J23Rik|A630053O10|AI788777	IQ motif containing GTPase activating protein 2	protein-coding
2025	chr5	111881448	111881920	+	0	NA	Intergenic	Intergenic	-119956	NR_045834	269683	Mm.136946	NM_207252	ENSMUSG00000085271	E130006D01Rik	Gm16018|Gm681	RIKEN cDNA E130006D01 gene	ncRNA
2279	chr13	24576478	24576941	+	0	NA	Intergenic	Intergenic	-5480	NM_001286100	193385	Mm.217319	NM_029679	ENSMUSG00000036006	Ripor2	Fam65b	RHO family interacting cell polarization regulator 2	protein-coding
235	chr4	123531406	123531704	+	0	NA	intron (NM_001199137, intron 5 of 92)	intron (NM_001199137, intron 5 of 92)	-84865	NR_105824	102465214		NR_105824	ENSMUSG00000099005	Mir6398	Gm27657|mmu-mir-6398	microRNA 6398	ncRNA
627	chr19	10723734	10723949	+	0	NA	intron (NM_007650, intron 5 of 10)	intron (NM_007650, intron 5 of 10)	15133	NM_007650	12507	Mm.779	NM_007650	ENSMUSG00000024669	Cd5	Ly-1|Ly-12|Ly-A|Lyt-1	CD5 antigen	protein-coding
395	chr12	71950030	71950775	+	0	NA	intron (NM_026102, intron 12 of 25)	intron (NM_026102, intron 12 of 25)	60859	NM_001286452	208846	Mm.87417	NM_026102	ENSMUSG00000034574	Daam1	-	dishevelled associated activator of morphogenesis 1	protein-coding
1766	chr8	114800324	114800499	+	0	NA	intron (NM_019573, intron 8 of 8)	intron (NM_019573, intron 8 of 8)	360759	NM_019573	80707	Mm.440420	NM_019573	ENSMUSG00000004637	Wwox	5330426P09Rik|9030416C10Rik|WOX1	WW domain-containing oxidoreductase	protein-coding
1847	chr10	61261164	61262123	+	0	NA	intron (NM_001081127, intron 2 of 21)	intron (NM_001081127, intron 2 of 21)	11795	NM_001081127	237360	Mm.333252	NM_001081127	ENSMUSG00000059901	Adamts14	Adamts-14|TS14	a disintegrin-like and metallopeptidase (reprolysin type) with thrombospondin type 1 motif, 14	protein-coding
740	chr8	128171157	128171713	+	0	NA	Intergenic	Intergenic	106790	NR_105822	102465212		NR_105822	ENSMUSG00000099326	Mir21c	Gm28013|mmu-mir-21c	microRNA 21c	ncRNA
1869	chr2	104183278	104183700	+	0	NA	intron (NM_001033347, intron 16 of 20)	MTEb-int|LTR|ERVL-MaLR	60720	NM_026634	68243	Mm.158191	NM_026634	ENSMUSG00000032671	A930018P22Rik	-	RIKEN cDNA A930018P22 gene	protein-coding
1422	chr17	69441100	69441441	+	0	NA	intron (NM_001145192, intron 1 of 1)	intron (NM_001145192, intron 1 of 1)	1944	NM_001145192	320722	Mm.400254	NM_001145192	ENSMUSG00000091636	Akain1	A330050F15Rik	A kinase (PRKA) anchor inhibitor 1	protein-coding
85	chr6	120957264	120957676	+	0	NA	intron (NM_001270475, intron 27 of 31)	intron (NM_001270475, intron 27 of 31)	-1374	NR_138099	215458	Mm.122399	NR_138099		LOC215458	-	uncharacterized LOC215458	ncRNA
1218	chr7	132772453	132773750	+	0	NA	intron (NM_212473, intron 2 of 4)	intron (NM_212473, intron 2 of 4)	3815	NM_001347630	77938	Mm.225649	NM_175268	ENSMUSG00000030956	Fam53b	A930008G19Rik|mKIAA0140	family with sequence similarity 53, member B	protein-coding
1889	chr8	18625577	18625809	+	0	NA	intron (NM_173189, intron 5 of 13)	intron (NM_173189, intron 5 of 13)	30562	NM_173189	244329	Mm.235296	NM_173189	ENSMUSG00000039842	Mcph1	5430437K10Rik|BRIT1|D030046N04Rik|MCT|Tg(HLA-A2.1)1Enge	microcephaly, primary autosomal recessive 1	protein-coding
1126	chr4	152013668	152013859	+	0	NA	intron (NM_001033352, intron 2 of 3)	intron (NM_001033352, intron 2 of 3)	4872	NM_001033352	242785	Mm.22306	NM_001033352	ENSMUSG00000073700	Klhl21	1810045K06Rik|D330008A20|mKIAA0469	kelch-like 21	protein-coding
847	chr8	113827254	113827819	+	0	NA	intron (NM_172466, intron 3 of 22)	intron (NM_172466, intron 3 of 22)	21303	NM_172466	208936	Mm.167471	NM_172466	ENSMUSG00000053399	Adamts18	9630038L21|ADAMTS21|E130314N14Rik	a disintegrin-like and metallopeptidase (reprolysin type) with thrombospondin type 1 motif, 18	protein-coding
1160	chr2	11039808	11040570	+	0	NA	Intergenic	MIR|SINE|MIR	-132193	NM_008859	18761	Mm.329993	NM_008859	ENSMUSG00000026778	Prkcq	A130035A12Rik|AW494342|PKC-0|PKC-theta|PKCtheta|Pkcq	protein kinase C, theta	protein-coding
1338	chr8	115515465	115515793	+	0	NA	Intergenic	Intergenic	191265	NM_001025577	17132	Mm.275549	NM_001025577	ENSMUSG00000055435	Maf	2810401A20Rik|A230108G15Rik|AW047063|c-maf	avian musculoaponeurotic fibrosarcoma oncogene homolog	protein-coding
55	chr7	98468775	98469989	+	0	NA	intron (NM_001130693, intron 14 of 18)	intron (NM_001130693, intron 14 of 18)	-24840	NM_001113379	434215	Mm.323057	NM_001113379	ENSMUSG00000090958	Lrrc32	AI426318|D11S833Eh|D7H11S833E|EG434215|Garp	leucine rich repeat containing 32	protein-coding
1169	chr8	128530654	128531034	+	0	NA	Intergenic	Intergenic	-154810	NM_010578	16412	Mm.263396	NM_010578	ENSMUSG00000025809	Itgb1	4633401G24Rik|AA409975|AA960159|CD29|Fnrb|Gm9863|gpIIa	integrin beta 1 (fibronectin receptor beta)	protein-coding
1979	chr4	59132203	59132577	+	0	NA	Intergenic	B4A|SINE|B4	-57160	NM_011673	22234	Mm.198803	NM_011673	ENSMUSG00000028381	Ugcg	AU043821|C80537|Epcs21|GlcT-1|Ugcgl	UDP-glucose ceramide glucosyltransferase	protein-coding
484	chr10	21895530	21895961	+	0	NA	intron (NM_001161845, intron 1 of 13)	MER44B|DNA|TcMar-Tigger	13561	NM_001161845	20393	Mm.28405	NM_011361	ENSMUSG00000019970	Sgk1	Sgk	serum/glucocorticoid regulated kinase 1	protein-coding
158	chr6	145432865	145433313	+	0	NA	intron (NM_028742, intron 3 of 9)	intron (NM_028742, intron 3 of 9)	1836	NM_028742	74071	Mm.441497	NM_028742	ENSMUSG00000054966	Lmntd1	4933403M22Rik|AI482300|Ifltd1|Lmna-rs1|Lmna1	lamin tail domain containing 1	protein-coding
807	chr9	64564249	64564882	+	0	NA	intron (NM_001134399, intron 5 of 24)	intron (NM_001134399, intron 5 of 24)	173191	NM_017382	53869	Mm.1387	NM_017382	ENSMUSG00000004771	Rab11a	-	RAB11A, member RAS oncogene family	protein-coding
1933	chr10	62959170	62959478	+	0	NA	non-coding (NR_152862, exon 9 of 21)	non-coding (NR_152862, exon 9 of 21)	12295	NR_152862	327762	Mm.21492	NM_177372	ENSMUSG00000036875	Dna2	Dna2l|E130315B21Rik	DNA replication helicase/nuclease 2	protein-coding
1655	chr5	111870466	111870929	+	0	NA	Intergenic	Intergenic	-108969	NR_045834	269683	Mm.136946	NM_207252	ENSMUSG00000085271	E130006D01Rik	Gm16018|Gm681	RIKEN cDNA E130006D01 gene	ncRNA
499	chr12	85973445	85974106	+	0	NA	intron (NM_001347395, intron 29 of 32)	intron (NM_001347395, intron 29 of 32)	105266	NM_009368	21809	Mm.3992	NM_009368	ENSMUSG00000021253	Tgfb3	TGF-beta-3|Tgfb-3	transforming growth factor, beta 3	protein-coding
1711	chr13	20352477	20352864	+	0	NA	intron (NM_080288, intron 14 of 21)	Lx10|LINE|L1	-120320	NM_198093	140580	Mm.342392	NM_080288	ENSMUSG00000041112	Elmo1	6330578D22Rik|C230095H21Rik|CED-12	engulfment and cell motility 1	protein-coding
490	chr11	97539732	97540734	+	0	NA	intron (NM_018873, intron 4 of 19)	G-rich|Low_complexity|Low_complexity	34893	NM_018873	56013	Mm.342665	NM_018873	ENSMUSG00000038453	Srcin1	P140|SNIP|mKIAA1684|p140Cap	SRC kinase signaling inhibitor 1	protein-coding
173	chr10	5796229	5796447	+	0	NA	Intergenic	Intergenic	9127	NM_025995	67141	Mm.197520	NM_025995	ENSMUSG00000019773	Fbxo5	2510044I10Rik|C85305|Emi1|Fbxo31	F-box protein 5	protein-coding
2037	chr3	90111752	90112016	+	0	NA	intron (NM_029937, intron 2 of 39)	L1MD3|LINE|L1	7752	NM_029937	77595	Mm.159949	NM_029937	ENSMUSG00000027939	Nup210l	4930548O11Rik|R26-EGFP|Tg(Gt(ROSA)26Sor-EGFP)130910Eps	nucleoporin 210-like	protein-coding
380	chr3	61409232	61409496	+	0	NA	Intergenic	Intergenic	44857	NM_028712	74012	Mm.422674	NM_028712	ENSMUSG00000036894	Rap2b	4021402C18Rik|AA408554	RAP2B, member of RAS oncogene family	protein-coding
1617	chr9	73068238	73068705	+	0	NA	intron (NM_001301232, intron 1 of 5)	LTR81B|LTR|Gypsy	4323	NM_001301232	11891	Mm.34867	NM_023635	ENSMUSG00000032202	Rab27a	2210402C08Rik|2410003M20Rik|4933437C11Rik|ash	RAB27A, member RAS oncogene family	protein-coding
151	chr8	34315168	34315620	+	0	NA	Intergenic	MTEa|LTR|ERVL-MaLR	-148682	NR_105820	102465211		NR_105820	ENSMUSG00000098785	Mir6395	Gm27561|mmu-mir-6395	microRNA 6395	ncRNA
1992	chr15	99652565	99652788	+	0	NA	Intergenic	PB1D10|SINE|Alu	-1020	NM_012025	26934	Mm.273804	NM_012025	ENSMUSG00000023015	Racgap1	AI227039|AI327394|Band25|GTPase|MgcRacGAP|gtl11|mKIAA1478	Rac GTPase-activating protein 1	protein-coding
1582	chr9	57620141	57621033	+	0	NA	exon (NM_199222, exon 1 of 13)	exon (NM_199222, exon 1 of 13)	187	NM_199222	235416	Mm.295630	NM_199222	ENSMUSG00000056271	Lman1l	BC020188|slamp	lectin, mannose-binding 1 like	protein-coding
1922	chr7	45106244	45106704	+	0	NA	Intergenic	Intergenic	-2652	NM_001357117	14132	Mm.3303	NM_010189	ENSMUSG00000003420	Fcgrt	FcRn	Fc receptor, IgG, alpha chain transporter	protein-coding
547	chr2	27692240	27692418	+	0	NA	intron (NM_011305, intron 1 of 9)	intron (NM_011305, intron 1 of 9)	15128	NM_011305	20181	Mm.24624	NM_011305	ENSMUSG00000015846	Rxra	9530071D11Rik|Nr2b1|RXRalpha1	retinoid X receptor alpha	protein-coding
952	chr14	71120177	71121090	+	0	NA	Intergenic	MIRb|SINE|MIR	-130640	NR_046075	100043132	Mm.399336	NR_046075	ENSMUSG00000115139	Gm4251	-	predicted gene 4251	ncRNA
2266	chr1	166410390	166410763	+	0	NA	promoter-TSS (NM_001142948)	promoter-TSS (NM_001142948)	-748	NM_175170	71592	Mm.192094	NM_175170	ENSMUSG00000040596	Pogk	9130401E23Rik|BASS2|mKIAA1513	pogo transposable element with KRAB domain	protein-coding
165	chr4	121025771	121025997	+	0	NA	Intergenic	L2|LINE|L2	-8637	NM_133716	69780	Mm.271819	NM_133716	ENSMUSG00000032870	Smap2	1810031K02Rik|AA408614|Smap1l	small ArfGAP 2	protein-coding
1917	chr5	31604896	31605039	+	0	NA	Intergenic	Intergenic	-8984	NM_025796	66845	Mm.120763	NM_025796	ENSMUSG00000106918	Mrpl33	0610009M10Rik|L33mt|MRP-L33	mitochondrial ribosomal protein L33	protein-coding
1314	chr3	75692154	75692502	+	0	NA	Intergenic	L1MA8|LINE|L1	-36597	NR_040539	69193	Mm.374088	NR_040539	ENSMUSG00000099370	Platr10	2410007B07Rik	pluripotency associated transcript 10	ncRNA
2073	chr5	137686149	137686416	+	0	NA	Intergenic	Intergenic	-1529	NM_178162	231801	Mm.260869	NM_145566	ENSMUSG00000029722	Agfg2	A630095P14Rik|Hrbl|RAB-R|RABR	ArfGAP with FG repeats 2	protein-coding
605	chr7	101089344	101089519	+	0	NA	Intergenic	Intergenic	-19344	NM_199012	207278	Mm.263041	NM_199012	ENSMUSG00000030691	Fchsd2	BC034086|NWK1|R74866|Sh3md3|mKIAA0769	FCH and double SH3 domains 2	protein-coding
538	chr11	4251296	4251958	+	0	NA	Intergenic	Intergenic	-5941	NM_008501	16878	Mm.4964	NM_008501	ENSMUSG00000034394	Lif	-	leukemia inhibitory factor	protein-coding
1007	chr9	21947464	21947971	+	0	NA	exon (NM_001290299, exon 10 of 10)	exon (NM_001290299, exon 10 of 10)	-8036	NM_025870	66962	Mm.46647	NM_025870	ENSMUSG00000051238	Swsap1	2310047B19Rik	SWIM type zinc finger 7 associated protein 1	protein-coding
1991	chr5	134234359	134234551	+	0	NA	Intergenic	Intergenic	-4830	NR_104383	17969	Mm.425296	NM_010876	ENSMUSG00000015950	Ncf1	NCF-47K|NOXO2|Ncf-1|p47-phox|p47<phox>|p47phox	neutrophil cytosolic factor 1	protein-coding
488	chr14	55946041	55946807	+	0	NA	Intergenic	ORR1E|LTR|ERVL-MaLR	-1749	NM_010780	17228	Mm.1252	NM_010780	ENSMUSG00000022225	Cma1	MMCP-5|Mcp-5|Mcp5|Mcpt5	chymase 1, mast cell	protein-coding
1346	chr4	119875655	119876063	+	0	NA	intron (NM_010657, intron 1 of 8)	intron (NM_010657, intron 1 of 8)	61181	NM_010657	16656	Mm.302758	NM_010657	ENSMUSG00000028634	Hivep3	2900056N03Rik|A130075N07|AI848000|E030045D18Rik|KBP-1|KBP1|Krc|Rc|Schnurri-3|Shn3|Zas3	human immunodeficiency virus type I enhancer binding protein 3	protein-coding
251	chr1	43529029	43529438	+	0	NA	intron (NM_010879, intron 2 of 4)	intron (NM_010879, intron 2 of 4)	83482	NM_010879	17974	Mm.389903	NM_010879	ENSMUSG00000066877	Nck2	4833426I10Rik|Grb4|NCKbeta|Nck-2	non-catalytic region of tyrosine kinase adaptor protein 2	protein-coding
883	chr8	126205820	126206483	+	0	NA	Intergenic	B4|SINE|B4	-92428	NM_175434	210027	Mm.405238	NM_175434	ENSMUSG00000057060	Slc35f3	B230375D17Rik	solute carrier family 35, member F3	protein-coding
180	chr3	61467232	61467644	+	0	NA	Intergenic	Intergenic	102931	NM_028712	74012	Mm.422674	NM_028712	ENSMUSG00000036894	Rap2b	4021402C18Rik|AA408554	RAP2B, member of RAS oncogene family	protein-coding
508	chr1	88638712	88638951	+	0	NA	Intergenic	RMER17C|LTR|ERVK	63360	NM_177305	320982	Mm.27968	NM_177305	ENSMUSG00000049866	Arl4c	A630084M22Rik|Arl7|LAK	ADP-ribosylation factor-like 4C	protein-coding
2175	chr3	84630646	84631082	+	0	NA	Intergenic	Intergenic	-35328	NM_177260	320782	Mm.107370	NM_177260	ENSMUSG00000056498	Tmem154	9930117H01Rik	transmembrane protein 154	protein-coding
1678	chr10	5450049	5450231	+	0	NA	intron (NM_001347711, intron 2 of 145)	ORR1D2|LTR|ERVL-MaLR	38174	NM_001347711	64009	Mm.331626	NM_022027	ENSMUSG00000096054	Syne1	8B|A330049M09Rik|BE692247|C130039F11Rik|CPG2|KASH1|Myne1|mKIAA1756|myne-1	spectrin repeat containing, nuclear envelope 1	protein-coding
1056	chr19	59381693	59381913	+	0	NA	Intergenic	Intergenic	-36023	NM_001033222	107368	Mm.27250	NM_001033222	ENSMUSG00000074746	Pdzd8	A630041P07Rik|AV329468|AW228944|Pdzk8	PDZ domain containing 8	protein-coding
1324	chr3	75696089	75696540	+	0	NA	Intergenic	Intergenic	-40583	NR_040539	69193	Mm.374088	NR_040539	ENSMUSG00000099370	Platr10	2410007B07Rik	pluripotency associated transcript 10	ncRNA
702	chr3	89872177	89872744	+	0	NA	intron (NM_010559, intron 9 of 9)	intron (NM_010559, intron 9 of 9)	40736	NM_010559	16194	Mm.2856	NM_010559	ENSMUSG00000027947	Il6ra	CD126|IL-6R|IL-6R-alpha|IL-6RA|Il6r	interleukin 6 receptor, alpha	protein-coding
530	chr11	100411545	100412313	+	0	NA	intron (NM_176830, intron 4 of 7)	intron (NM_176830, intron 4 of 7)	2890	NM_176830	66180	Mm.4940	NM_176830	ENSMUSG00000006931	P3h4	1110036O03Rik|AI413214|Leprel4|Sc65	prolyl 3-hydroxylase family member 4 (non-enzymatic)	protein-coding
1802	chr19	10729881	10730149	+	0	NA	intron (NM_007650, intron 2 of 10)	intron (NM_007650, intron 2 of 10)	8959	NM_007650	12507	Mm.779	NM_007650	ENSMUSG00000024669	Cd5	Ly-1|Ly-12|Ly-A|Lyt-1	CD5 antigen	protein-coding
1900	chr15	60158986	60160528	+	0	NA	Intergenic	Intergenic	-143139	NM_027668	71088	Mm.425950	NM_027668	ENSMUSG00000071749	4933412E24Rik	-	RIKEN cDNA 4933412E24 gene	protein-coding
443	chr3	107221470	107222180	+	0	NA	promoter-TSS (NM_001111143)	promoter-TSS (NM_001111143)	-93	NM_001111143	229697	Mm.297051	NM_001111143	ENSMUSG00000046213	Cym	Gm131	chymosin	protein-coding
2023	chr19	11531579	11531800	+	0	NA	Intergenic	Intergenic	-5160	NM_025658	66607	Mm.441056	NM_025658	ENSMUSG00000024678	Ms4a4d	2210417J23Rik	membrane-spanning 4-domains, subfamily A, member 4D	protein-coding
1358	chr2	13195363	13196087	+	0	NA	intron (NM_009105, intron 7 of 8)	intron (NM_009105, intron 7 of 8)	75690	NM_009105	20163	Mm.905	NM_009105	ENSMUSG00000026727	Rsu1	RsuI|rsp-1	Ras suppressor protein 1	protein-coding
280	chr9	122398666	122399432	+	0	NA	promoter-TSS (NR_045967)	promoter-TSS (NR_045967)	-248	NR_045967	654800	Mm.393956	NR_045967		A730085K08Rik	-	RIKEN cDNA A730085K08 gene	ncRNA
871	chr14	76569104	76569939	+	0	NA	Intergenic	Intergenic	-12632	NM_001360046	72661	Mm.320384	NM_001160326	ENSMUSG00000052584	Serp2	2810032E02Rik	stress-associated endoplasmic reticulum protein family member 2	protein-coding
364	chr1	166429048	166429440	+	0	NA	Intergenic	Intergenic	-19416	NM_175170	71592	Mm.192094	NM_175170	ENSMUSG00000040596	Pogk	9130401E23Rik|BASS2|mKIAA1513	pogo transposable element with KRAB domain	protein-coding
345	chr9	85671684	85672435	+	0	NA	Intergenic	Intergenic	77275	NM_001081282	108837	Mm.22315	NM_175371	ENSMUSG00000035941	Ibtk	5430411K16Rik|AA409502|BTKI|mKIAA1417	inhibitor of Bruton agammaglobulinemia tyrosine kinase	protein-coding
2267	chr3	53185425	53186161	+	0	NA	intron (NM_175386, intron 2 of 3)	intron (NM_175386, intron 2 of 3)	144246	NM_175386	108927	Mm.118617	NM_175386	ENSMUSG00000048332	Lhfp	2810489O06Rik|AI194968|Lhfpl6	lipoma HMGIC fusion partner	protein-coding
2377	chr14	30531509	30531757	+	0	NA	Intergenic	ID_B1|SINE|B4	-17498	NM_009388	21881	Mm.290692	NM_009388	ENSMUSG00000021957	Tkt	p68	transketolase	protein-coding
1227	chr9	21419367	21420153	+	0	NA	intron (NM_021888, intron 9 of 9)	intron (NM_021888, intron 9 of 9)	-5148	NM_001253893	13430	Mm.433257	NM_007871	ENSMUSG00000033335	Dnm2	Dyn2|Udnm|b2b2159Clo	dynamin 2	protein-coding
2348	chr8	90797742	90797983	+	0	NA	Intergenic	ORR1F|LTR|ERVL-MaLR	-30973	NM_177224	109151	Mm.100615	NM_177224	ENSMUSG00000056608	Chd9	1810014J18Rik|9030205D12Rik|A330063D19Rik|AD013|PRIC320|mKIAA0308	chromodomain helicase DNA binding protein 9	protein-coding
768	chr7	74426945	74427713	+	0	NA	intron (NM_001038643, intron 2 of 10)	L2a|LINE|L2	127451	NM_001038643	108116	Mm.425467	NM_023908	ENSMUSG00000025790	Slco3a1	5830414C08Rik|Anr1|MJAM|OATP-D|R75096|Slc21a11	solute carrier organic anion transporter family, member 3a1	protein-coding
736	chr4	122838501	122838908	+	0	NA	intron (NM_008917, intron 1 of 8)	L2b|LINE|L2	2477	NM_008917	19063	Mm.277719	NM_008917	ENSMUSG00000028657	Ppt1	9530043G02Rik|AA960502|C77813|CLN1|D4Ertd184e|INCL|PPT	palmitoyl-protein thioesterase 1	protein-coding
86	chr7	3424705	3425063	+	0	NA	exon (NM_133183, exon 1 of 4)	exon (NM_133183, exon 1 of 4)	222	NM_133183	54378	Mm.424047	NM_133183	ENSMUSG00000078815	Cacng6	2310033H20Rik	calcium channel, voltage-dependent, gamma subunit 6	protein-coding
1266	chrX	9206918	9207462	+	0	NA	intron (NM_173414, intron 1 of 4)	intron (NM_173414, intron 1 of 4)	7217	NM_173414	236285	Mm.245119	NM_173414	ENSMUSG00000047344	Lancl3	6030463G20Rik	LanC lantibiotic synthetase component C-like 3 (bacterial)	protein-coding
2441	chr3	8716003	8716252	+	0	NA	Intergenic	Intergenic	-49089	NM_010423	15213	Mm.29581	NM_010423	ENSMUSG00000040289	Hey1	AI316788|AI414254|CHF2|HRT1|Herp2|Hesr1|bHLHb31|hesr-1	hairy/enhancer-of-split related with YRPW motif 1	protein-coding
1428	chr12	15998190	15998705	+	0	NA	Intergenic	Intergenic	-181662	NM_144551	217410	Mm.491136	NM_144551	ENSMUSG00000020601	Trib2	AW319517|TRB-2|TRB2	tribbles pseudokinase 2	protein-coding
101	chr11	4317941	4318401	+	0	NA	Intergenic	Intergenic	51375	NM_001039537	16878	Mm.4964	NM_008501	ENSMUSG00000034394	Lif	-	leukemia inhibitory factor	protein-coding
160	chr12	24632171	24632413	+	0	NA	Intergenic	Intergenic	-19079	NM_178357	194655	Mm.9616	NM_178357	ENSMUSG00000020653	Klf11	9830142A17|D12Ertd427e|Tieg2|Tieg2b|Tieg3	Kruppel-like factor 11	protein-coding
1487	chr14	99419045	99419320	+	0	NA	Intergenic	Intergenic	120491	NM_009769	12224	Mm.30262	NM_009769	ENSMUSG00000005148	Klf5	4930520J07Rik|Bteb2|CKLF|IKLF	Kruppel-like factor 5	protein-coding
2296	chr10	117985116	117985282	+	0	NA	Intergenic	Intergenic	59740	NR_045342	71067	Mm.410793	NR_045342	ENSMUSG00000112500	4933411E08Rik	-	RIKEN cDNA 4933411E08 gene	ncRNA
1782	chr4	123654140	123654326	+	0	NA	intron (NM_001199137, intron 1 of 92)	intron (NM_001199137, intron 1 of 92)	-11648	NR_136925	102633214	Mm.399387	NR_136925		Gm12925	-	predicted gene 12925	ncRNA
1541	chr2	173794853	173795400	+	0	NA	Intergenic	PB1D7|SINE|Alu	57555	NM_019806	56491	Mm.260456	NM_019806	ENSMUSG00000054455	Vapb	AI225786|AI840687|AI848259|D2Abb2e|R75548|VAP33b|Vamp33b	vesicle-associated membrane protein, associated protein B and C	protein-coding
111	chr19	37109842	37110164	+	0	NA	intron (NM_198300, intron 4 of 10)	intron (NM_198300, intron 4 of 10)	-63840	NR_045329	319931	Mm.446730	NR_045329	ENSMUSG00000097591	A330032B11Rik	-	RIKEN cDNA A330032B11 gene	ncRNA
1360	chr7	46939358	46939753	+	0	NA	intron (NM_001040695, intron 8 of 11)	intron (NM_001040695, intron 8 of 11)	18963	NM_001040695	54122	Mm.1999	NM_016855	ENSMUSG00000043262	Uevld	8430408E05Rik|Attp	UEV and lactate/malate dehyrogenase domains	protein-coding
2052	chr10	123155856	123156130	+	0	NA	intron (NM_027604, intron 6 of 21)	Charlie1a|DNA|hAT-Charlie	41026	NM_001301628	14479	Mm.244209	NM_027604	ENSMUSG00000020124	Usp15	4921514G19Rik|AI327321|E430033I05Rik|Gcap18	ubiquitin specific peptidase 15	protein-coding
1668	chr18	34098660	34098994	+	0	NA	Intergenic	ORR1E|LTR|ERVL-MaLR	-91621	NM_013512	13824	Mm.3465	NM_013512	ENSMUSG00000024376	Epb41l4a	Epb4.1l4|Epb4.1l4a|NBL4	erythrocyte membrane protein band 4.1 like 4a	protein-coding
1640	chr2	6444736	6445080	+	0	NA	Intergenic	Intergenic	92172	NM_181399	98910	Mm.40673	NM_181399	ENSMUSG00000039046	Usp6nl	AI316785|RNTRE|TRE2NL|mKIAA0019	USP6 N-terminal like	protein-coding
1929	chr7	16365349	16365570	+	0	NA	intron (NM_019748, intron 5 of 8)	intron (NM_019748, intron 5 of 8)	22437	NM_001285892	56459	Mm.258530	NM_019748	ENSMUSG00000052833	Sae1	2400010M20Rik|2610044L12Rik|AL033372|AOS1|AW743391|D7Ertd177e|HSPC140|Sua1|Uble1a	SUMO1 activating enzyme subunit 1	protein-coding
2324	chr8	78624058	78624330	+	0	NA	intron (NM_001009981, intron 5 of 10)	intron (NM_001009981, intron 5 of 10)	114866	NM_029736	76775	Mm.334631	NM_029736	ENSMUSG00000031684	Slc10a7	2410193C02Rik|P7	solute carrier family 10 (sodium/bile acid cotransporter family), member 7	protein-coding
152	chr8	8984048	8985715	+	0	NA	Intergenic	Intergenic	147407	NR_045854	71249	Mm.158635	NR_045854	ENSMUSG00000108848	4933430N04Rik	-	RIKEN cDNA 4933430N04 gene	ncRNA
1417	chr3	75682735	75683193	+	0	NA	Intergenic	MTC|LTR|ERVL-MaLR	-27233	NR_040539	69193	Mm.374088	NR_040539	ENSMUSG00000099370	Platr10	2410007B07Rik	pluripotency associated transcript 10	ncRNA
1369	chr3	157616836	157617276	+	0	NA	intron (NM_011196, intron 2 of 2)	intron (NM_011196, intron 2 of 2)	50164	NM_011196	19218	Mm.30424	NM_011196	ENSMUSG00000040016	Ptger3	EP3|Pgerep3|Ptgerep3	prostaglandin E receptor 3 (subtype EP3)	protein-coding
1104	chr4	130016787	130017884	+	0	NA	intron (NM_001199696, intron 23 of 28)	intron (NM_001199696, intron 23 of 28)	25281	NM_001290715	230775	Mm.262241	NM_173071	ENSMUSG00000028782	Adgrb2	Bai2	adhesion G protein-coupled receptor B2	protein-coding
493	chr6	30804669	30805419	+	0	NA	intron (NR_149738, intron 21 of 24)	intron (NR_149738, intron 21 of 24)	63745	NR_029900	723930		NR_029900	ENSMUSG00000065501	Mir335	Mirn335|mir-335|mmu-mir-335	microRNA 335	ncRNA
1386	chr10	5448103	5449011	+	0	NA	intron (NM_001347711, intron 2 of 145)	intron (NM_001347711, intron 2 of 145)	39757	NM_001347711	64009	Mm.331626	NM_022027	ENSMUSG00000096054	Syne1	8B|A330049M09Rik|BE692247|C130039F11Rik|CPG2|KASH1|Myne1|mKIAA1756|myne-1	spectrin repeat containing, nuclear envelope 1	protein-coding
1921	chr1	88682482	88682796	+	0	NA	Intergenic	Intergenic	19552	NM_177305	320982	Mm.27968	NM_177305	ENSMUSG00000049866	Arl4c	A630084M22Rik|Arl7|LAK	ADP-ribosylation factor-like 4C	protein-coding
2332	chr1	173949107	173949540	+	0	NA	Intergenic	Lx5|LINE|L1	-6651	NM_001302650	15950	Mm.463437	NM_008328	ENSMUSG00000039997	Ifi203	Ifi203a|Ifi203b|Mndal	interferon activated gene 203	protein-coding
1288	chr8	128529120	128529364	+	0	NA	Intergenic	Intergenic	-156412	NM_010578	16412	Mm.263396	NM_010578	ENSMUSG00000025809	Itgb1	4633401G24Rik|AA409975|AA960159|CD29|Fnrb|Gm9863|gpIIa	integrin beta 1 (fibronectin receptor beta)	protein-coding
520	chr2	17597514	17598235	+	0	NA	intron (NM_028757, intron 2 of 6)	intron (NM_028757, intron 2 of 6)	34360	NR_105847	102465964		NR_105847	ENSMUSG00000099161	Mir6419	Gm27713|mmu-mir-6419	microRNA 6419	ncRNA
1161	chr1	136335943	136336349	+	0	NA	intron (NM_001347109, intron 1 of 17)	intron (NM_001347109, intron 1 of 17)	9958	NM_001347110	67886	Mm.144143	NM_001081360	ENSMUSG00000041570	Camsap2	1600013L13Rik|4930541M15Rik|Camsap1l1|mKIAA1078	calmodulin regulated spectrin-associated protein family, member 2	protein-coding
459	chr12	41494550	41494964	+	0	NA	intron (NM_053122, intron 4 of 6)	intron (NM_053122, intron 4 of 6)	-8700	NM_001271709	16981	Mm.404786	NM_010733	ENSMUSG00000036295	Lrrn3	NLRR-3	leucine rich repeat protein 3, neuronal	protein-coding
939	chr16	31006689	31006939	+	0	NA	intron (NM_198626, intron 3 of 3)	intron (NM_198626, intron 3 of 3)	74618	NM_198626	268880	Mm.286693	NM_198626	ENSMUSG00000047434	Xxylt1	AI480653	xyloside xylosyltransferase 1	protein-coding
1721	chr7	51697748	51698198	+	0	NA	Intergenic	Intergenic	73336	NM_001355150	140919	Mm.256618	NM_080853	ENSMUSG00000030500	Slc17a6	2900073D12Rik|DNPI|VGLUT2	solute carrier family 17 (sodium-dependent inorganic phosphate cotransporter), member 6	protein-coding
1696	chr17	28506014	28506304	+	0	NA	Intergenic	Intergenic	-20010	NM_010220	14229	Mm.276405	NM_010220	ENSMUSG00000024222	Fkbp5	D17Ertd592e|Dit1|FKBP-5|FKBP51	FK506 binding protein 5	protein-coding
798	chr2	127505198	127505789	+	0	NA	intron (NM_019789, intron 2 of 8)	intron (NM_019789, intron 2 of 8)	15899	NM_001291005	56461	Mm.315292	NM_019789	ENSMUSG00000079056	Kcnip3	4933407H12Rik|AI413860|Csen|DREAM|KChIP3|R74849	Kv channel interacting protein 3, calsenilin	protein-coding
1094	chr5	28382286	28382759	+	0	NA	intron (NM_028234, intron 10 of 18)	intron (NM_028234, intron 10 of 18)	65333	NM_028234	381626	Mm.304075	NM_028234	ENSMUSG00000048271	Rbm33	3200001K10Rik|6430512A10Rik|AA386890|Prr8	RNA binding motif protein 33	protein-coding
690	chr16	10852278	10852534	+	0	NA	Intergenic	Intergenic	17347	NM_001162932	223970	Mm.325777	NM_001033278	ENSMUSG00000037991	Rmi2	A630055G03Rik|Gm537|Gm929	RecQ mediated genome instability 2	protein-coding
387	chr1	170972346	170973379	+	0	NA	intron (NM_001077189, intron 1 of 7)	MIR|SINE|MIR	3209	NM_010187	14130	Mm.425062	NM_010187	ENSMUSG00000026656	Fcgr2b	AI528646|CD32|F630109E10Rik|Fc[g]RII|FcgRII|Fcgr2|Fcgr2a|Fcr-2|Fcr-3|Ly-17|Ly-m20|LyM-1|Lym-1|fcRII	Fc receptor, IgG, low affinity IIb	protein-coding
1489	chr12	104971692	104971904	+	0	NA	intron (NM_001042699, intron 3 of 18)	intron (NM_001042699, intron 3 of 18)	26879	NM_001042699	212073	Mm.212688	NM_172500	ENSMUSG00000054150	Syne3	KASH3|nesprin-3	spectrin repeat containing, nuclear envelope family member 3	protein-coding
2190	chr2	155572862	155573395	+	0	NA	exon (NM_008180, exon 7 of 13)	exon (NM_008180, exon 7 of 13)	-16198	NR_040613	74945	Mm.401956	NR_040613	ENSMUSG00000086529	Acss2os	4930471I20Rik	acyl-CoA synthetase short-chain family member 2, opposite strand	ncRNA
2307	chr10	37381448	37382260	+	0	NA	Intergenic	Intergenic	-242928	NM_008538	17118	Mm.30059	NM_008538	ENSMUSG00000069662	Marcks	Macs|PKCSL	myristoylated alanine rich protein kinase C substrate	protein-coding
943	chr2	35999909	36000403	+	0	NA	Intergenic	Intergenic	-20532	NM_029774	74410	Mm.21591	NM_028921	ENSMUSG00000026885	Ttll11	4932702F08Rik|4933424A20Rik|AU043211|D2Ertd624e	tubulin tyrosine ligase-like family, member 11	protein-coding
1255	chr8	121668478	121668989	+	0	NA	Intergenic	Intergenic	-16800	NM_080855	142682	Mm.103202	NM_080855	ENSMUSG00000061410	Zcchc14	AA792890|BDG29	zinc finger, CCHC domain containing 14	protein-coding
636	chr11	86109329	86109826	+	0	NA	intron (NM_178309, intron 15 of 19)	B3|SINE|B2	-85227	NR_046030	629393	Mm.372867	NR_046030		Gm20759	-	predicted gene, 20759	ncRNA
21	chr7	30885362	30885755	+	0	NA	Intergenic	L1MDa|LINE|L1	-5216	NM_001043317	12483	Mm.260994	NM_009845	ENSMUSG00000030577	Cd22	A530093D23|Lyb-8|Lyb8	CD22 antigen	protein-coding
536	chr2	59470685	59471087	+	0	NA	Intergenic	Intergenic	-13767	NM_029723	76747	Mm.275769	NM_029723	ENSMUSG00000026989	Dapl1	2310032F03Rik|EEDA	death associated protein-like 1	protein-coding
2325	chr10	117919262	117919395	+	0	NA	Intergenic	Intergenic	-6131	NR_045342	71067	Mm.410793	NR_045342	ENSMUSG00000112500	4933411E08Rik	-	RIKEN cDNA 4933411E08 gene	ncRNA
47	chr13	30875547	30875977	+	0	NA	intron (NM_025588, intron 16 of 27)	intron (NM_025588, intron 16 of 27)	71999	NM_153072	210554	Mm.450571	NM_153072	ENSMUSG00000076430	Hus1b	-	HUS1 checkpoint clamp component B	protein-coding
1812	chr7	46832207	46832453	+	0	NA	Intergenic	Intergenic	-13474	NM_010699	16828	Mm.29324	NM_010699	ENSMUSG00000063229	Ldha	Ldh1|Ldhm|l7R2	lactate dehydrogenase A	protein-coding
2129	chr18	60058863	60059823	+	0	NA	Intergenic	Intergenic	-152734	NM_001033767	240327	Mm.357104	NM_001033767	ENSMUSG00000073555	Gm4951	EG240327|Ifgga2	predicted gene 4951	protein-coding
1691	chr6	120458464	120458799	+	0	NA	Intergenic	Intergenic	-4566	NM_008359	16172	Mm.4481	NM_008359	ENSMUSG00000002897	Il17ra	AW538159|Cdw217|Il17r|VDw217	interleukin 17 receptor A	protein-coding
578	chr18	80550482	80550671	+	0	NA	Intergenic	Intergenic	-6030	NR_028424	100039348	Mm.254722	NR_028424	ENSMUSG00000118319	Gm2176	A430076E10Rik	glucosamine-6-phosphate deaminase 1 pseudogene	pseudo
512	chr2	25147491	25148844	+	0	NA	Intergenic	Intergenic	-32591	NM_025980	67122	Mm.46539	NM_025980	ENSMUSG00000078202	Nrarp	2700054M22Rik	Notch-regulated ankyrin repeat protein	protein-coding
833	chr4	44159729	44160196	+	0	NA	intron (NM_001038993, intron 1 of 11)	intron (NM_001038993, intron 1 of 11)	7576	NM_175201	73469	Mm.262859	NM_175201	ENSMUSG00000035696	Rnf38	1700065B19Rik|2610202O07Rik|AA673263|Oip1	ring finger protein 38	protein-coding
2140	chr12	33076066	33076970	+	0	NA	intron (NM_001024478, intron 4 of 19)	intron (NM_001024478, intron 4 of 19)	16357	NM_001024478	68764	Mm.60083	NM_001024478	ENSMUSG00000035860	Cdhr3	1110049B09Rik|BB172694|Cdh28	cadherin-related family member 3	protein-coding
743	chr12	113193267	113193737	+	0	NA	Intergenic	Intergenic	7599	NM_153776	69195	Mm.313244	NM_153776	ENSMUSG00000049036	Tmem121	2410008J05Rik|Hole	transmembrane protein 121	protein-coding
97	chr12	117821363	117822017	+	0	NA	Intergenic	Intergenic	-22171	NM_146040	217946	Mm.281149	NM_146040	ENSMUSG00000021175	Cdca7l	BC006933|JPO2	cell division cycle associated 7 like	protein-coding
426	chr11	115338712	115339209	+	0	NA	intron (NM_001347647, intron 1 of 6)	intron (NM_001347647, intron 1 of 6)	4226	NM_027132	69602	Mm.101844	NM_027132	ENSMUSG00000018862	Otop3	2310011E08Rik	otopetrin 3	protein-coding
385	chr5	64518882	64519438	+	0	NA	Intergenic	Intergenic	42152	NR_045412	77382	Mm.366742	NR_045411	ENSMUSG00000105352	C030018K13Rik	-	RIKEN cDNA C030018K13 gene	ncRNA
2362	chr11	83592774	83593326	+	0	NA	promoter-TSS (NM_009139)	promoter-TSS (NM_009139)	37	NM_009139	20305	Mm.137	NM_009139	ENSMUSG00000018927	Ccl6	MRP-1|Scya6|c10	chemokine (C-C motif) ligand 6	protein-coding
1859	chr1	170971875	170972208	+	0	NA	intron (NM_001077189, intron 1 of 7)	B1_Mur1|SINE|Alu	4030	NM_010187	14130	Mm.425062	NM_010187	ENSMUSG00000026656	Fcgr2b	AI528646|CD32|F630109E10Rik|Fc[g]RII|FcgRII|Fcgr2|Fcgr2a|Fcr-2|Fcr-3|Ly-17|Ly-m20|LyM-1|Lym-1|fcRII	Fc receptor, IgG, low affinity IIb	protein-coding
1344	chr10	89597360	89597598	+	0	NA	exon (NM_182959, exon 5 of 12)	exon (NM_182959, exon 5 of 12)	2336	NM_001310710	216227	Mm.233921	NM_182959	ENSMUSG00000019935	Slc17a8	BC042593|Vglut3	solute carrier family 17 (sodium-dependent inorganic phosphate cotransporter), member 8	protein-coding
925	chr10	98563843	98564261	+	0	NA	Intergenic	Intergenic	-212185	NR_045179	667438	Mm.414522	NR_045179	ENSMUSG00000112896	Gm8633	EG667438	predicted gene 8633	ncRNA
342	chr1	138564822	138565036	+	0	NA	intron (NM_021605, intron 1 of 9)	intron (NM_021605, intron 1 of 9)	54828	NM_021605	59125	Mm.143817	NM_021605	ENSMUSG00000026393	Nek7	2810460C19Rik|AU020186	NIMA (never in mitosis gene a)-related expressed kinase 7	protein-coding
1961	chr14	105272005	105272856	+	0	NA	intron (NM_029561, intron 1 of 7)	L1MC1|LINE|L1	13757	NM_029561	76273	Mm.290669	NM_029561	ENSMUSG00000053253	Ndfip2	0710001O20Rik|2810436B12Rik|9130207N19Rik|N4wbp5a|mKIAA1165	Nedd4 family interacting protein 2	protein-coding
2373	chr10	40387538	40387888	+	0	NA	intron (NM_001291816, intron 1 of 11)	intron (NM_001291816, intron 1 of 11)	38405	NM_198164	78334	Mm.200924	NM_198164	ENSMUSG00000038481	Cdk19	2700084L06Rik|AI845279|AW228747|CDK11|Cdc2l6|mKIAA1028	cyclin-dependent kinase 19	protein-coding
337	chr10	57745563	57745772	+	0	NA	Intergenic	Intergenic	-39256	NM_021272	12140	Mm.3644	NM_021272	ENSMUSG00000019874	Fabp7	B-FABP|BFABP|Blbp|MRG	fatty acid binding protein 7, brain	protein-coding
646	chr5	111195872	111196212	+	0	NA	intron (NM_001267622, intron 6 of 22)	intron (NM_001267622, intron 6 of 22)	-134655	NM_019640	56305	Mm.200516	NM_019640	ENSMUSG00000050017	Pitpnb	PI-TP-beta	phosphatidylinositol transfer protein, beta	protein-coding
171	chr5	72621950	72622540	+	0	NA	intron (NM_007723, intron 1 of 8)	intron (NM_007723, intron 1 of 8)	20507	NM_007723	12788	Mm.436652	NM_007723	ENSMUSG00000067220	Cnga1	Cncg	cyclic nucleotide gated channel alpha 1	protein-coding
2319	chr13	85476259	85476798	+	0	NA	Intergenic	Intergenic	-187042	NM_145452	218397	Mm.259653	NM_145452	ENSMUSG00000021549	Rasa1	Gap|RasGAP|Rasa	RAS p21 protein activator 1	protein-coding
2472	chr17	87376033	87376479	+	0	NA	intron (NM_028639, intron 19 of 19)	intron (NM_028639, intron 19 of 19)	51485	NM_029298	75467	Mm.50108	NM_029298	ENSMUSG00000036557	Stpg4	1700011E24Rik|GSE	sperm tail PG rich repeat containing 4	protein-coding
1397	chr1	69454021	69454346	+	0	NA	Intergenic	Intergenic	231777	NM_011770	22779	Mm.106343	NM_011770	ENSMUSG00000025997	Ikzf2	A730095J18Rik|Helios|Zfpn1a2|Znfn1a2	IKAROS family zinc finger 2	protein-coding
1305	chr14	25272755	25273460	+	0	NA	Intergenic	Intergenic	-129866	NR_045718	75862	Mm.109191	NR_045718	ENSMUSG00000114916	4930572O13Rik	-	RIKEN cDNA 4930572O13 gene	ncRNA
2222	chr10	130363705	130364188	+	0	NA	Intergenic	RLTR17B_Mm|LTR|ERVK	30295	NM_001081448	625068	Mm.359168	NM_001081448	ENSMUSG00000070601	Vmn2r84	EG625068	vomeronasal 2, receptor 84	protein-coding
1653	chr5	67152983	67153273	+	0	NA	Intergenic	Intergenic	-54002	NM_008888	18935	Mm.62505	NM_008888	ENSMUSG00000012520	Phox2b	Dilp1|NBPhox|Pmx2b|Px2b	paired-like homeobox 2b	protein-coding
1897	chr19	55134480	55134657	+	0	NA	Intergenic	Intergenic	-7330	NM_001356285	14732	Mm.210196	NM_008149	ENSMUSG00000024978	Gpam	GPAT|GPAT-1|GPAT1|P90	glycerol-3-phosphate acyltransferase, mitochondrial	protein-coding
2446	chr5	64729232	64729691	+	0	NA	Intergenic	Intergenic	-74062	NM_008453	16599	Mm.392759	NM_008453	ENSMUSG00000029178	Klf3	9930027G08Rik|AL024007|Bklf|Tef-2	Kruppel-like factor 3 (basic)	protein-coding
1350	chr3	97955527	97955887	+	0	NA	intron (NM_001033779, intron 1 of 1)	intron (NM_001033779, intron 1 of 1)	25534	NM_001033779	433632	Mm.212421	NM_001033779		Gm5544	EG433632	predicted gene 5544	protein-coding
99	chr6	129620999	129621390	+	0	NA	exon (NM_001286018, exon 2 of 8)	exon (NM_001286018, exon 2 of 8)	1489	NM_033078	27007	Mm.8217	NM_033078	ENSMUSG00000030149	Klrk1	D6H12S2489E|NKG2-D|Nkg2d	killer cell lectin-like receptor subfamily K, member 1	protein-coding
630	chr1	61067866	61068552	+	0	NA	Intergenic	Intergenic	90295	NM_017480	54167	Mm.42044	NM_017480	ENSMUSG00000026009	Icos	AILIM|CCLP|CRP-1|H4|Ly115	inducible T cell co-stimulator	protein-coding
448	chr15	75989198	75989581	+	0	NA	Intergenic	Intergenic	-4380	NM_177922	332110	Mm.40843	NM_177922	ENSMUSG00000063704	Mapk15	BC048082|ERK-8	mitogen-activated protein kinase 15	protein-coding
1018	chr2	16356215	16356591	+	0	NA	promoter-TSS (NM_026162)	promoter-TSS (NM_026162)	99	NM_026162	67448	Mm.313938	NM_026162	ENSMUSG00000026748	Plxdc2	1200007L24Rik|5430431D22Rik|AI646728|AU022916|AV231634|Tem7r	plexin domain containing 2	protein-coding
672	chr14	62016762	62017696	+	0	NA	Intergenic	Intergenic	275750	NM_173419	239133	Mm.127330	NM_173419	ENSMUSG00000048281	Dleu7	BC038059	deleted in lymphocytic leukemia, 7	protein-coding
567	chr18	80724486	80724710	+	0	NA	Intergenic	MER121|DNA|TcMar?	-11527	NM_001164110	18018	Mm.329560	NM_016791	ENSMUSG00000033016	Nfatc1	2210017P03Rik|AI449492|AV076380|NF-ATc|NFAT2|NFATc|Nfatcb	nuclear factor of activated T cells, cytoplasmic, calcineurin dependent 1	protein-coding
682	chr13	36366220	36366838	+	0	NA	intron (NM_001039189, intron 4 of 5)	intron (NM_001039189, intron 4 of 5)	248886	NM_024274	69955	Mm.70690	NM_024274	ENSMUSG00000021420	Fars2	Fars1|pheRS	phenylalanine-tRNA synthetase 2 (mitochondrial)	protein-coding
2523	chr2	79302485	79302717	+	0	NA	intron (NM_010576, intron 16 of 27)	intron (NM_010576, intron 16 of 27)	47175	NM_010576	16401	Mm.31903	NM_010576	ENSMUSG00000027009	Itga4	CD49D|Itga4B	integrin alpha 4	protein-coding
1263	chr1	88625253	88625585	+	0	NA	Intergenic	Intergenic	73902	NR_037971	100503197	Mm.99352	NR_037971	ENSMUSG00000100798	Gm19589	-	predicted gene, 19589	ncRNA
1983	chr1	173507372	173507644	+	0	NA	Intergenic	Intergenic	28449	NM_001024721	545384	Mm.371698	NM_001024721	ENSMUSG00000070501	Ifi214	Pyhin-B|p214	interferon activated gene 214	protein-coding
1400	chr6	145469112	145469813	+	0	NA	Intergenic	Intergenic	-34537	NM_028742	74071	Mm.441497	NM_028742	ENSMUSG00000054966	Lmntd1	4933403M22Rik|AI482300|Ifltd1|Lmna-rs1|Lmna1	lamin tail domain containing 1	protein-coding
976	chr8	33593726	33594203	+	0	NA	Intergenic	Intergenic	-5657	NM_017374	19053	Mm.29301	NM_017374	ENSMUSG00000009630	Ppp2cb	AI115466|D8Ertd766e|PP2Ac	protein phosphatase 2 (formerly 2A), catalytic subunit, beta isoform	protein-coding
1665	chr2	104179741	104179966	+	0	NA	intron (NM_001033347, intron 16 of 20)	MLT1L|LTR|ERVL-MaLR	57084	NM_026634	68243	Mm.158191	NM_026634	ENSMUSG00000032671	A930018P22Rik	-	RIKEN cDNA A930018P22 gene	protein-coding
784	chr14	25386833	25387454	+	0	NA	Intergenic	MT2A|LTR|ERVL	-72042	NM_001310666	328365	Mm.227484	NM_183208	ENSMUSG00000007817	Zmiz1	BC065120|E330020C23|Gm10397|I920194n01|Rai17|Zimp10	zinc finger, MIZ-type containing 1	protein-coding
2065	chr9	42487971	42488415	+	0	NA	Intergenic	ORR1E|LTR|ERVL-MaLR	-15935	NM_173038	272589	Mm.34483	NM_173038	ENSMUSG00000037287	Tbcel	D330014K23|E130107N23Rik|Lrrc35	tubulin folding cofactor E-like	protein-coding
2434	chr1	131490074	131490299	+	0	NA	intron (NM_001081011, intron 2 of 22)	intron (NM_001081011, intron 2 of 22)	37175	NM_001081011	14270	Mm.276259	NM_019520	ENSMUSG00000026425	Srgap2	9930124L22Rik|AI448945|FBP2|Fnbp2|srGAP3	SLIT-ROBO Rho GTPase activating protein 2	protein-coding
2251	chr19	46713951	46714521	+	0	NA	intron (NM_020577, intron 6 of 10)	intron (NM_020577, intron 6 of 10)	6793	NM_020577	57344	Mm.28566	NM_020577	ENSMUSG00000003559	As3mt	2310045H08Rik|Cyt19	arsenic (+3 oxidation state) methyltransferase	protein-coding
745	chr2	26634660	26634936	+	0	NA	exon (NM_019833, exon 3 of 5)	exon (NM_019833, exon 3 of 5)	3187	NR_028572	100306955	Mm.27103	NR_028572	ENSMUSG00000097052	Snora43	ACA43	small nucleolar RNA, H/ACA box 43	snoRNA
2452	chr10	5439918	5440268	+	0	NA	intron (NM_001347711, intron 3 of 145)	intron (NM_001347711, intron 3 of 145)	48221	NM_001347711	64009	Mm.331626	NM_022027	ENSMUSG00000096054	Syne1	8B|A330049M09Rik|BE692247|C130039F11Rik|CPG2|KASH1|Myne1|mKIAA1756|myne-1	spectrin repeat containing, nuclear envelope 1	protein-coding
1220	chr8	122530464	122530989	+	0	NA	intron (NM_001037298, intron 1 of 50)	intron (NM_001037298, intron 1 of 50)	20603	NM_001037298	234839	Mm.37324	NM_001037298	ENSMUSG00000014444	Piezo1	9630020g22|Fam38a|mKIAA0233	piezo-type mechanosensitive ion channel component 1	protein-coding
2403	chr1	60401763	60402007	+	0	NA	Intergenic	Intergenic	-7734	NM_001198571	329165	Mm.212066	NM_198127	ENSMUSG00000026782	Abi2	8430425M24Rik|AI839867|AblBP3|ArgBP1|C130078H13	abl-interactor 2	protein-coding
665	chr2	19630876	19631251	+	0	NA	Intergenic	Intergenic	26834	NR_033642	100041244	Mm.407223	NR_033642		Gm3230	-	predicted gene 3230	ncRNA
2160	chr10	28889540	28890412	+	0	NA	Intergenic	MLTR11A|LTR|ERVK	96330	NM_026336	67719	Mm.440480	NM_026336	ENSMUSG00000015519	2310057J18Rik	2210414P04Rik|Leg1	RIKEN cDNA 2310057J18 gene	protein-coding
1029	chr7	110768512	110769119	+	0	NA	intron (NM_001276301, intron 1 of 14)	CpG	609	NM_001276301	11717	Mm.3238	NM_009667	ENSMUSG00000005686	Ampd3	-	adenosine monophosphate deaminase 3	protein-coding
1645	chr3	137795689	137796315	+	0	NA	Intergenic	Intergenic	-12387	NR_105801	102466638		NR_105801	ENSMUSG00000099011	Mir6380	Gm27356|mmu-mir-6380	microRNA 6380	ncRNA
543	chrX	142469595	142470464	+	0	NA	Intergenic	Intergenic	-79494	NM_001033600	50790	Mm.391337	NM_019477	ENSMUSG00000031278	Acsl4	9430020A05Rik|ACS4|AU018108|Facl4|Lacs4	acyl-CoA synthetase long-chain family member 4	protein-coding
2235	chr1	170983069	170983510	+	0	NA	Intergenic	Intergenic	-7218	NM_001077189	14130	Mm.425062	NM_010187	ENSMUSG00000026656	Fcgr2b	AI528646|CD32|F630109E10Rik|Fc[g]RII|FcgRII|Fcgr2|Fcgr2a|Fcr-2|Fcr-3|Ly-17|Ly-m20|LyM-1|Lym-1|fcRII	Fc receptor, IgG, low affinity IIb	protein-coding
1050	chr12	100778912	100779936	+	0	NA	intron (NM_145448, intron 1 of 12)	intron (NM_145448, intron 1 of 12)	367	NM_001361017	217830	Mm.218590	NM_145448	ENSMUSG00000021185	Dglucy	9030617O03Rik	D-glutamate cyclase	protein-coding
963	chr1	162625330	162625661	+	0	NA	Intergenic	Intergenic	-13655	NM_010865	17926	Mm.10694	NM_010865	ENSMUSG00000026697	Myoc	AI957332|GLC1A|TIGR	myocilin	protein-coding
2029	chr17	69412952	69413194	+	0	NA	Intergenic	Intergenic	-3374	NR_026848	77533	Mm.266592	NR_026848		C030034I22Rik	-	RIKEN cDNA C030034I22 gene	ncRNA
352	chr13	81401675	81402145	+	0	NA	intron (NM_054053, intron 77 of 89)	MTE2b|LTR|ERVL-MaLR	231234	NM_054053	110789	Mm.288694	NM_054053	ENSMUSG00000069170	Adgrv1	Frings|Gpr98|Mass1|Mgr1|VLGR1	adhesion G protein-coupled receptor V1	protein-coding
1780	chr7	104401113	104401436	+	0	NA	Intergenic	Intergenic	-42628	NM_175648	244183	Mm.347647	NM_175648	ENSMUSG00000052749	Trim30b	A530023O14Rik|Trim30-1	tripartite motif-containing 30B	protein-coding
1202	chr3	101407408	101407972	+	0	NA	intron (NM_207205, intron 2 of 10)	intron (NM_207205, intron 2 of 10)	30565	NM_207205	78908	Mm.257997	NM_207205	ENSMUSG00000042035	Igsf3	1700016K10Rik|2810035F16Rik|4833439O17Rik|mKIAA0466	immunoglobulin superfamily, member 3	protein-coding
1289	chr18	78133956	78134273	+	0	NA	intron (NM_001171011, intron 1 of 8)	intron (NM_001171011, intron 1 of 8)	8005	NM_001171011	108052	Mm.33832	NM_028122	ENSMUSG00000059336	Slc14a1	2610507K20Rik|3021401A05Rik|UT-B|Utb1	solute carrier family 14 (urea transporter), member 1	protein-coding
1012	chr19	44407259	44407739	+	0	NA	5' UTR (NM_009127, exon 1 of 6)	5' UTR (NM_009127, exon 1 of 6)	210	NM_009127	20249	Mm.267377	NM_009127	ENSMUSG00000037071	Scd1	AA589638|AI265570|Scd|Scd-1|ab	stearoyl-Coenzyme A desaturase 1	protein-coding
1597	chr8	88771174	88771850	+	0	NA	Intergenic	Intergenic	74484	NM_173369	74256	Mm.490395	NM_173369	ENSMUSG00000036712	Cyld	2010013M14Rik|2900009M21Rik|C130039D01Rik|CDMT|CYLD1|EAC|mKIAA0849	CYLD lysine 63 deubiquitinase	protein-coding
140	chr15	59978991	59979378	+	0	NA	Intergenic	Intergenic	37434	NM_027668	71088	Mm.425950	NM_027668	ENSMUSG00000071749	4933412E24Rik	-	RIKEN cDNA 4933412E24 gene	protein-coding
1447	chr1	39091087	39091481	+	0	NA	Intergenic	MT2A|LTR|ERVL	95708	NR_105767	102466631		NR_105767	ENSMUSG00000098833	Mir6349	Gm27558|mmu-mir-6349	microRNA 6349	ncRNA
1419	chr5	108405532	108405909	+	0	NA	intron (NM_008806, intron 3 of 21)	intron (NM_008806, intron 3 of 21)	17347	NM_008806	18587	Mm.1372	NM_008806	ENSMUSG00000029491	Pde6b	Pdeb|r|rd|rd-1|rd1|rd10	phosphodiesterase 6B, cGMP, rod receptor, beta polypeptide	protein-coding
1401	chr8	128487892	128488605	+	0	NA	intron (NM_001358959, intron 12 of 16)	intron (NM_001358959, intron 12 of 16)	129007	NR_035436	100316680		NR_035436	ENSMUSG00000084523	Mir1903	Mirn1903|mmu-mir-1903	microRNA 1903	ncRNA
1151	chr16	93246570	93247160	+	0	NA	Intergenic	Intergenic	106324	NR_040486	69857	Mm.81192	NR_040486	ENSMUSG00000100277	1810053B23Rik	1810008L18Rik|1810056K14Rik	RIKEN cDNA 1810053B23 gene	ncRNA
744	chr2	167139644	167140325	+	0	NA	intron (NM_008420, intron 1 of 1)	intron (NM_008420, intron 1 of 1)	48834	NM_008420	16500	Mm.205341	NM_008420	ENSMUSG00000050556	Kcnb1	Kcr1-1|Kv2.1|Shab	potassium voltage gated channel, Shab-related subfamily, member 1	protein-coding
1975	chr1	23882547	23883260	+	0	NA	intron (NM_001357395, intron 2 of 10)	intron (NM_001357395, intron 2 of 10)	26833	NR_110972	98366	Mm.329963	NM_028534	ENSMUSG00000026155	Smap1	1700056O10Rik|4921514B13Rik|4921525H11Rik|AI462175	small ArfGAP 1	protein-coding
361	chr15	9533174	9533857	+	0	NA	Intergenic	Intergenic	-3639	NM_008372	16197	Mm.389	NM_008372	ENSMUSG00000003882	Il7r	CD127|IL-7Ralpha	interleukin 7 receptor	protein-coding
881	chr14	69977850	69978635	+	0	NA	intron (NM_028560, intron 4 of 6)	intron (NM_028560, intron 4 of 6)	-99203	NM_018781	13655	Mm.103737	NM_018781	ENSMUSG00000033730	Egr3	Pilot	early growth response 3	protein-coding
2272	chr4	149759442	149759846	+	0	NA	intron (NM_027460, intron 2 of 6)	intron (NM_027460, intron 2 of 6)	14623	NM_027460	70556	Mm.41877	NM_027460	ENSMUSG00000028982	Slc25a33	5730438N18Rik|Pnc1	solute carrier family 25, member 33	protein-coding
1131	chr10	78594606	78595012	+	0	NA	Intergenic	Intergenic	-2845	NM_027875	71709	Mm.86439	NM_027875	ENSMUSG00000032714	Syde1	1200008N06Rik|BB043000|mSYD1A	synapse defective 1, Rho GTPase, homolog 1 (C. elegans)	protein-coding
593	chr1	164069307	164069598	+	0	NA	intron (NM_001164059, intron 5 of 7)	intron (NM_001164059, intron 5 of 7)	7376	NM_011346	20343	Mm.1461	NM_011346	ENSMUSG00000026581	Sell	AI528707|CD62L|L-selectin|LECAM-1|Lnhr|Ly-22|Ly-m22|Lyam-1|Lyam1	selectin, lymphocyte	protein-coding
2223	chr5	140622746	140623002	+	0	NA	3' UTR (NM_175274, exon 14 of 14)	3' UTR (NM_175274, exon 14 of 14)	15533	NM_008494	16848	Mm.12834	NM_008494	ENSMUSG00000029570	Lfng	AW061165	LFNG O-fucosylpeptide 3-beta-N-acetylglucosaminyltransferase	protein-coding
1882	chr12	118423980	118424540	+	0	NA	Intergenic	Intergenic	105933	NR_045947	100384890	Mm.484658	NR_045947	ENSMUSG00000113875	D230030E09Rik	Npe	Riken cDNA D230030E09 gene	ncRNA
1898	chr15	60165290	60166387	+	0	NA	Intergenic	Lx5b|LINE|L1	-149220	NM_027668	71088	Mm.425950	NM_027668	ENSMUSG00000071749	4933412E24Rik	-	RIKEN cDNA 4933412E24 gene	protein-coding
12	chr6	99909890	99910591	+	0	NA	Intergenic	Intergenic	-183848	NM_015768	50501	Mm.87365	NM_015768	ENSMUSG00000030069	Prok2	Bv8|PK2|Prok1	prokineticin 2	protein-coding
1287	chr6	34497415	34497827	+	0	NA	intron (NM_007563, intron 2 of 2)	intron (NM_007563, intron 2 of 2)	21265	NM_007563	12183	Mm.282863	NM_007563	ENSMUSG00000038871	Bpgm	AI323730|AL022789|C86192	2,3-bisphosphoglycerate mutase	protein-coding
428	chr1	88656146	88656560	+	0	NA	Intergenic	Intergenic	45838	NM_177305	320982	Mm.27968	NM_177305	ENSMUSG00000049866	Arl4c	A630084M22Rik|Arl7|LAK	ADP-ribosylation factor-like 4C	protein-coding
1601	chr2	72136778	72137523	+	0	NA	intron (NM_001355478, intron 1 of 26)	intron (NM_001355478, intron 1 of 26)	82533	NM_001204166	56508	Mm.196153	NM_019688	ENSMUSG00000049044	Rapgef4	1300003D15Rik|5730402K07Rik|6330581N18Rik|EPAC 2|Epac-2|Epac2|mKIAA4040	Rap guanine nucleotide exchange factor (GEF) 4	protein-coding
1480	chr17	56810315	56810711	+	0	NA	intron (NM_009056, intron 1 of 16)	intron (NM_009056, intron 1 of 16)	20495	NM_009056	19725	Mm.102	NM_009056	ENSMUSG00000024206	Rfx2	5430432H19Rik	regulatory factor X, 2 (influences HLA class II expression)	protein-coding
789	chr18	67552246	67552591	+	0	NA	intron (NM_194355, intron 1 of 14)	intron (NM_194355, intron 1 of 14)	303	NM_194355	68166	Mm.208723	NM_176832	ENSMUSG00000024533	Spire1	6030430B19Rik|AI415299|AU022898|AW550622|Spir-1	spire type actin nucleation factor 1	protein-coding
1513	chr6	130386680	130387779	+	0	NA	promoter-TSS (NM_016659)	promoter-TSS (NM_016659)	-355	NM_016659	16627	Mm.24399	NM_016659	ENSMUSG00000079853	Klra1	A1|CH29-493D4.3|Klra22|Ly49a|Ly49o<129>|Ly49v	killer cell lectin-like receptor, subfamily A, member 1	protein-coding
259	chr7	102322097	102322507	+	0	NA	intron (NM_009287, intron 1 of 11)	intron (NM_009287, intron 1 of 11)	54478	NM_009287	20866	Mm.645	NM_009287	ENSMUSG00000030987	Stim1	SIM	stromal interaction molecule 1	protein-coding
908	chr11	101376033	101376455	+	0	NA	intron (NM_008061, intron 4 of 4)	intron (NM_008061, intron 4 of 4)	8528	NM_008061	14377	Mm.18064	NM_008061	ENSMUSG00000078650	G6pc	AW107337|G6Pase|G6pt|Glc-6-Pase	glucose-6-phosphatase, catalytic	protein-coding
2461	chr2	11016456	11016932	+	0	NA	Intergenic	ORR1E|LTR|ERVL-MaLR	-155688	NM_008859	18761	Mm.329993	NM_008859	ENSMUSG00000026778	Prkcq	A130035A12Rik|AW494342|PKC-0|PKC-theta|PKCtheta|Pkcq	protein kinase C, theta	protein-coding
901	chr3	101066064	101066553	+	0	NA	intron (NM_011197, intron 4 of 8)	intron (NM_011197, intron 4 of 8)	-36813	NM_001167906	630146	Mm.190915	NM_001099332	ENSMUSG00000086564	Cd101	EWI-101|Gm1016|Gm734|Igsf2	CD101 antigen	protein-coding
2138	chr6	99985187	99985923	+	0	NA	Intergenic	Intergenic	-259163	NM_015768	50501	Mm.87365	NM_015768	ENSMUSG00000030069	Prok2	Bv8|PK2|Prok1	prokineticin 2	protein-coding
473	chr1	39089703	39090272	+	0	NA	Intergenic	MTD|LTR|ERVL-MaLR	97005	NR_105767	102466631		NR_105767	ENSMUSG00000098833	Mir6349	Gm27558|mmu-mir-6349	microRNA 6349	ncRNA
236	chr12	25424524	25424725	+	0	NA	Intergenic	Intergenic	295450	NR_045844	432641	Mm.112955	NR_045844		Gm17746	-	predicted gene, 17746	ncRNA
860	chr15	61481812	61482583	+	0	NA	Intergenic	Intergenic	292254	NR_040350	432956	Mm.404918	NR_040350	ENSMUSG00000116031	D030024E09Rik	-	RIKEN cDNA D030024E09 gene	ncRNA
1455	chr11	32061650	32062424	+	0	NA	Intergenic	Intergenic	39191	NR_130637	104692	Mm.414035	NR_130637	ENSMUSG00000086386	Gm12108	BB052462	predicted gene 12108	ncRNA
397	chr12	113044574	113044918	+	0	NA	intron (NM_001291445, intron 2 of 22)	intron (NM_001291445, intron 2 of 22)	-29756	NM_001361919	75671	Mm.23377	NM_029381	ENSMUSG00000012211	Tex22	1700028O09Rik|AV210422|Tep22	testis expressed gene 22	protein-coding
669	chr6	84178826	84179148	+	0	NA	intron (NM_001077694, intron 40 of 54)	intron (NM_001077694, intron 40 of 54)	159601	NM_001310152	26903	Mm.220982	NM_021469	ENSMUSG00000033788	Dysf	2310004N10Rik|AI604795|D6Pas3	dysferlin	protein-coding
1723	chr18	43508140	43508405	+	0	NA	Intergenic	Intergenic	-69986	NM_001291455	22240	Mm.8180	NM_009468	ENSMUSG00000024501	Dpysl3	CRMP-4|DRP-3|TUC4|ULIP-1|Ulip|Ulip1	dihydropyrimidinase-like 3	protein-coding
1087	chr4	121023821	121024420	+	0	NA	Intergenic	Intergenic	-6873	NM_133716	69780	Mm.271819	NM_133716	ENSMUSG00000032870	Smap2	1810031K02Rik|AA408614|Smap1l	small ArfGAP 2	protein-coding
1320	chr9	118400618	118400818	+	0	NA	Intergenic	Intergenic	-29121	NR_040716	71196	Mm.73218	NR_040716	ENSMUSG00000111843	4933432G23Rik	-	RIKEN cDNA 4933432G23 gene	ncRNA
1521	chr5	64835197	64835560	+	0	NA	Intergenic	Intergenic	31855	NM_008453	16599	Mm.392759	NM_008453	ENSMUSG00000029178	Klf3	9930027G08Rik|AL024007|Bklf|Tef-2	Kruppel-like factor 3 (basic)	protein-coding
2432	chr11	72310963	72311889	+	0	NA	intron (NM_001291153, intron 3 of 3)	intron (NM_001291153, intron 3 of 3)	-3018	NM_001099688	628100	Mm.390365	NM_001099688	ENSMUSG00000070388	Fbxo39	1700010H23Rik	F-box protein 39	protein-coding
1262	chr7	58392279	58393433	+	0	NA	Intergenic	Intergenic	-265346	NM_009728	11982	Mm.135129	NM_009728	ENSMUSG00000025324	Atp10a	Atp10c|pfatp	ATPase, class V, type 10A	protein-coding
320	chr9	77834372	77835033	+	0	NA	Intergenic	Intergenic	80167	NM_010295	14629	Mm.89888	NM_010295	ENSMUSG00000032350	Gclc	D9Wsu168e|GLCL-H|Ggcs-hs|Glclc	glutamate-cysteine ligase, catalytic subunit	protein-coding
2002	chr3	68966932	68967818	+	0	NA	intron (NM_026641, intron 6 of 19)	intron (NM_026641, intron 6 of 19)	37195	NM_026641	68259	Mm.389451	NM_026641	ENSMUSG00000027778	Ift80	4921524P20Rik|Wdr56|mKIAA1374	intraflagellar transport 80	protein-coding
1945	chr10	61559242	61559951	+	0	NA	intron (NM_153542, intron 4 of 4)	intron (NM_153542, intron 4 of 4)	-35888	NM_001177511	237362	Mm.131297	NM_001177511	ENSMUSG00000020090	Npffr1	Gm236|Gpr147|NPFF1|NPFF1R|OT7T022	neuropeptide FF receptor 1	protein-coding
1595	chr17	56921727	56922255	+	0	NA	intron (NM_022328, intron 2 of 11)	intron (NM_022328, intron 2 of 11)	13397	NM_022328	64144	Mm.148748	NM_022328	ENSMUSG00000024212	Mllt1	AA407901|BAM11|ENL|LTG19	myeloid/lymphoid or mixed-lineage leukemia; translocated to, 1	protein-coding
1071	chr11	99170654	99171706	+	0	NA	Intergenic	Intergenic	-16103	NM_007719	12775	Mm.2932	NM_007719	ENSMUSG00000037944	Ccr7	CC-CKR-7|CCR-7|CD197|Cdw197|Cmkbr7|EBI1|Ebi1h	chemokine (C-C motif) receptor 7	protein-coding
839	chr10	95016920	95017227	+	0	NA	Intergenic	MTEa|LTR|ERVL-MaLR	-72495	NM_018797	54712	Mm.256712	NM_018797	ENSMUSG00000074785	Plxnc1	2510048K12Rik|AW742158|CD232|Vespr	plexin C1	protein-coding
2212	chr9	72479356	72479776	+	0	NA	intron (NM_009359, intron 7 of 11)	intron (NM_009359, intron 7 of 11)	12393	NM_009359	21778	Mm.14485	NM_009359	ENSMUSG00000090626	Tex9	Gm19407|tsec-1	testis expressed gene 9	protein-coding
2343	chr13	20155410	20155556	+	0	NA	intron (NM_080288, intron 1 of 21)	intron (NM_080288, intron 1 of 21)	64976	NM_080288	140580	Mm.342392	NM_080288	ENSMUSG00000041112	Elmo1	6330578D22Rik|C230095H21Rik|CED-12	engulfment and cell motility 1	protein-coding
2081	chr18	11832364	11832643	+	0	NA	intron (NR_045421, intron 1 of 3)	MTEb|LTR|ERVL-MaLR	-6771	NM_022021	63955	Mm.40717	NM_022021	ENSMUSG00000040957	Cables1	Cables|ik3-1	CDK5 and Abl enzyme substrate 1	protein-coding
174	chr18	15331612	15332097	+	0	NA	Intergenic	Intergenic	71145	NM_001308647	11829	Mm.250786	NM_009700	ENSMUSG00000024411	Aqp4	WCH4	aquaporin 4	protein-coding
123	chr4	19925843	19925993	+	0	NA	Intergenic	Intergenic	-3352	NM_175406	242341	Mm.19298	NM_175406	ENSMUSG00000028238	Atp6v0d2	1620401A02Rik|AI324824|V-ATPase	ATPase, H+ transporting, lysosomal V0 subunit D2	protein-coding
314	chr8	128540086	128540330	+	0	NA	Intergenic	Intergenic	-145446	NM_010578	16412	Mm.263396	NM_010578	ENSMUSG00000025809	Itgb1	4633401G24Rik|AA409975|AA960159|CD29|Fnrb|Gm9863|gpIIa	integrin beta 1 (fibronectin receptor beta)	protein-coding
179	chr8	86852479	86852958	+	0	NA	intron (NM_030563, intron 3 of 6)	intron (NM_030563, intron 3 of 6)	32540	NM_030563	80750	Mm.25117	NM_030563	ENSMUSG00000031652	N4bp1	AI481586|C81621	NEDD4 binding protein 1	protein-coding
1560	chr11	116987048	116987306	+	0	NA	TTS (NM_172948)	TTS (NM_172948)	68314	NM_172948	268510	Mm.35141	NM_172948	ENSMUSG00000043857	Mgat5b	C330018B01|GnT-IX|mGnTVB	mannoside acetylglucosaminyltransferase 5, isoenzyme B	protein-coding
1150	chr8	122415710	122416112	+	0	NA	intron (NM_001029993, intron 17 of 18)	B1F|SINE|Alu	-6109	NM_145834	234836	Mm.222808	NM_145834	ENSMUSG00000046108	Il17c	IL-17C	interleukin 17C	protein-coding
1801	chr8	34344702	34345070	+	0	NA	Intergenic	Intergenic	-178174	NR_105820	102465211		NR_105820	ENSMUSG00000098785	Mir6395	Gm27561|mmu-mir-6395	microRNA 6395	ncRNA
2118	chr6	115813541	115813895	+	0	NA	intron (NM_001110506, intron 7 of 8)	intron (NM_001110506, intron 7 of 8)	-4975	NM_172086	19951	Mm.104368	NM_172086	ENSMUSG00000057841	Rpl32	AU020185|rpL32-3A	ribosomal protein L32	protein-coding
1163	chr3	101367228	101368057	+	0	NA	Intergenic	Intergenic	-9483	NM_207205	78908	Mm.257997	NM_207205	ENSMUSG00000042035	Igsf3	1700016K10Rik|2810035F16Rik|4833439O17Rik|mKIAA0466	immunoglobulin superfamily, member 3	protein-coding
1311	chr7	66143495	66143928	+	0	NA	intron (NM_001081163, intron 2 of 2)	intron (NM_001081163, intron 2 of 2)	34196	NM_001081163	269941	Mm.333916	NM_001081163	ENSMUSG00000032640	Chsy1	-	chondroitin sulfate synthase 1	protein-coding
1452	chr17	33947663	33948156	+	0	NA	intron (NM_020603, intron 10 of 14)	intron (NM_020603, intron 10 of 14)	3579	NM_019420	54218	Mm.11132	NM_019420	ENSMUSG00000067370	B3galt4	Gal-T2|Galt2	UDP-Gal:betaGlcNAc beta 1,3-galactosyltransferase, polypeptide 4	protein-coding
1853	chr2	9533587	9533800	+	0	NA	Intergenic	PB1D10|SINE|Alu	344178	NR_038180	73438	Mm.23558	NR_038180	ENSMUSG00000085580	1700061F12Rik	-	RIKEN cDNA 1700061F12 gene	ncRNA
1459	chr16	24171248	24171575	+	0	NA	Intergenic	Intergenic	-88721	NR_155457	108168278	Mm.417246	NR_155457		Gm46545	-	predicted gene, 46545	ncRNA
19	chr6	99785189	99785757	+	0	NA	Intergenic	Intergenic	-59081	NM_015768	50501	Mm.87365	NM_015768	ENSMUSG00000030069	Prok2	Bv8|PK2|Prok1	prokineticin 2	protein-coding
252	chr4	21755072	21755522	+	0	NA	intron (NM_001290420, intron 11 of 11)	ORR1B1|LTR|ERVL-MaLR	11914	NM_029840	77032	Mm.87238	NM_029840	ENSMUSG00000028251	Tstd3	2610029I01Rik	thiosulfate sulfurtransferase (rhodanese)-like domain containing 3	protein-coding
719	chr3	101673802	101674061	+	0	NA	Intergenic	Intergenic	-69224	NM_144900	11928	Mm.193670	NM_144900	ENSMUSG00000033161	Atp1a1	Atpa-1|BC010319	ATPase, Na+/K+ transporting, alpha 1 polypeptide	protein-coding
1524	chr19	11467918	11468305	+	0	NA	Intergenic	MLTR18C_MM|LTR|ERVK	-1257	NM_001166376	73656	Mm.440719	NM_028595	ENSMUSG00000079419	Ms4a6c	2200009H22Rik|2210417N07Rik	membrane-spanning 4-domains, subfamily A, member 6C	protein-coding
1672	chr19	40488538	40489194	+	0	NA	intron (NM_178362, intron 1 of 28)	intron (NM_178362, intron 1 of 28)	24870	NM_178362	20411	Mm.210815	NM_009166	ENSMUSG00000025006	Sorbs1	2310065E01Rik|9530001P15Rik|CAP|SH3P12|Sh3d5|mKIAA1296	sorbin and SH3 domain containing 1	protein-coding
1097	chr7	104301887	104302394	+	0	NA	intron (NM_023835, intron 5 of 7)	intron (NM_023835, intron 5 of 7)	-12891	NR_040749	622070	Mm.486406	NR_040749	ENSMUSG00000087175	Gm15133	-	predicted gene 15133	ncRNA
1033	chr2	59474445	59474715	+	0	NA	Intergenic	L1MC5a|LINE|L1	-10073	NM_029723	76747	Mm.275769	NM_029723	ENSMUSG00000026989	Dapl1	2310032F03Rik|EEDA	death associated protein-like 1	protein-coding
1953	chr9	21274913	21275400	+	0	NA	TTS (NM_153583)	TTS (NM_153583)	9871	NM_153583	235040	Mm.440165	NM_153583	ENSMUSG00000002820	Atg4d	9830134P12Rik|APG4-D|Apg4d|Atg4dl|Autl4	autophagy related 4D, cysteine peptidase	protein-coding
1804	chr18	56837295	56837463	+	0	NA	intron (NM_177115, intron 1 of 4)	intron (NM_177115, intron 1 of 4)	88169	NM_177115	320253	Mm.312623	NM_177115	ENSMUSG00000032656	March3	6330411I15Rik|A530081L18Rik|AI843639|MARCH-III	membrane-associated ring finger (C3HC4) 3	protein-coding
597	chr8	72330761	72331489	+	0	NA	Intergenic	Intergenic	12063	NM_008452	16598	Mm.26938	NM_008452	ENSMUSG00000055148	Klf2	Lklf	Kruppel-like factor 2 (lung)	protein-coding
2505	chr5	93226020	93226458	+	0	NA	Intergenic	B4A|SINE|B4	19721	NM_029363	75610	Mm.175502	NM_029363	ENSMUSG00000029384	2010109A12Rik	-	RIKEN cDNA 2010109A12 gene	protein-coding
130	chr9	61387712	61388118	+	0	NA	intron (NM_001083928, intron 4 of 19)	intron (NM_001083928, intron 4 of 19)	15549	NM_009389	21887	Mm.24255	NM_009389	ENSMUSG00000032280	Tle3	2610103N05Rik|ESG|Grg3a|Grg3b|mKIAA1547	transducin-like enhancer of split 3	protein-coding
360	chr18	64931119	64931532	+	0	NA	intron (NM_001114386, intron 1 of 30)	intron (NM_001114386, intron 1 of 30)	43569	NM_001114386	83814	Mm.98668	NM_031881	ENSMUSG00000024589	Nedd4l	1300012C07Rik|Nedd4-2|Nedd4b	neural precursor cell expressed, developmentally down-regulated gene 4-like	protein-coding
64	chr17	13668444	13669017	+	0	NA	Intergenic	Intergenic	-91811	NR_151731	17356	Mm.59167	NM_010806	ENSMUSG00000068036	Afdn	5033403D15Rik|AF6|Af-6|Afadin|Gm314|I-afadin|Mllt4|S-afadin	afadin, adherens junction formation factor	protein-coding
1960	chr5	64388090	64388283	+	0	NA	Intergenic	MTEb|LTR|ERVL-MaLR	79756	NR_040681	69999	Mm.261413	NR_040681	ENSMUSG00000100911	1700027F09Rik	-	RIKEN cDNA 1700027F09 gene	ncRNA
1828	chr19	46705410	46705531	+	0	NA	Intergenic	Intergenic	-1973	NM_020577	57344	Mm.28566	NM_020577	ENSMUSG00000003559	As3mt	2310045H08Rik|Cyt19	arsenic (+3 oxidation state) methyltransferase	protein-coding
2201	chr2	71360215	71360848	+	0	NA	intron (NM_172436, intron 2 of 17)	intron (NM_172436, intron 2 of 17)	7023	NM_172436	78830	Mm.30928	NM_172436	ENSMUSG00000027010	Slc25a12	2610002D09Rik|AI839531|B230107K20Rik|BB129864	solute carrier family 25 (mitochondrial carrier, Aralar), member 12	protein-coding
1252	chr11	6018264	6019204	+	0	NA	intron (NM_001174054, intron 2 of 20)	intron (NM_001174054, intron 2 of 20)	47014	NM_001174054	12323	Mm.439733	NM_007595	ENSMUSG00000057897	Camk2b	CaMKII	calcium/calmodulin-dependent protein kinase II, beta	protein-coding
531	chr4	135043685	135044298	+	0	NA	Intergenic	RMER15|LTR|ERVL	-76654	NM_019732	12399	Mm.378894	NM_019732	ENSMUSG00000070691	Runx3	AML2|Cbfa3|Pebp2a3	runt related transcription factor 3	protein-coding
581	chr10	3333487	3333711	+	0	NA	Intergenic	Intergenic	-32551	NM_133485	76142	Mm.308126	NM_133485	ENSMUSG00000040653	Ppp1r14c	6330514J04Rik|KEPI	protein phosphatase 1, regulatory inhibitor subunit 14C	protein-coding
1873	chr2	155562642	155563433	+	0	NA	TTS (NM_008180)	TTS (NM_008180)	-6107	NR_040613	74945	Mm.401956	NR_040613	ENSMUSG00000086529	Acss2os	4930471I20Rik	acyl-CoA synthetase short-chain family member 2, opposite strand	ncRNA
1751	chr3	101570348	101570670	+	0	NA	Intergenic	RLTR9A|LTR|ERVK	34198	NM_144900	11928	Mm.193670	NM_144900	ENSMUSG00000033161	Atp1a1	Atpa-1|BC010319	ATPase, Na+/K+ transporting, alpha 1 polypeptide	protein-coding
2338	chr16	92874113	92874320	+	0	NA	Intergenic	Intergenic	-48142	NM_001111021	12394	Mm.4081	NM_009821	ENSMUSG00000022952	Runx1	AML1|CBF-alpha-2|Cbfa2|Pebp2a2|Pebpa2b	runt related transcription factor 1	protein-coding
1278	chr10	99440940	99441457	+	0	NA	Intergenic	Intergenic	-167973	NR_038019	100504202	Mm.403801	NR_038019	ENSMUSG00000111962	Gm20110	-	predicted gene, 20110	ncRNA
937	chr5	28321823	28322046	+	0	NA	intron (NM_028234, intron 1 of 18)	intron (NM_028234, intron 1 of 18)	4745	NM_028234	381626	Mm.304075	NM_028234	ENSMUSG00000048271	Rbm33	3200001K10Rik|6430512A10Rik|AA386890|Prr8	RNA binding motif protein 33	protein-coding
587	chr1	39102073	39102457	+	0	NA	Intergenic	Intergenic	84727	NR_105767	102466631		NR_105767	ENSMUSG00000098833	Mir6349	Gm27558|mmu-mir-6349	microRNA 6349	ncRNA
383	chr6	140724561	140724855	+	0	NA	Intergenic	Intergenic	97823	NM_001309436	11569	Mm.86453	NM_009637	ENSMUSG00000030232	Aebp2	AU023766|B230313N05Rik	AE binding protein 2	protein-coding
1068	chr1	182536962	182537500	+	0	NA	Intergenic	MTEa|LTR|ERVL-MaLR	-19621	NM_009794	12334	Mm.19306	NM_009794	ENSMUSG00000026509	Capn2	AI326419|CALP80|Capa-2|Capa2|m-calpain|m-calpin	calpain 2	protein-coding
793	chr7	81319504	81320601	+	0	NA	intron (NM_008803, intron 16 of 21)	intron (NM_008803, intron 16 of 21)	25182	NM_009092	20068	Mm.42767	NM_009092	ENSMUSG00000061787	Rps17	-	ribosomal protein S17	protein-coding
41	chr5	113626190	113626734	+	0	NA	intron (NM_008153, intron 1 of 2)	intron (NM_008153, intron 1 of 2)	17141	NM_001359060	14747	Mm.5196	NM_008153	ENSMUSG00000042190	Cmklr1	ChemR23|DEZ|Gpcr27|mcmklr1	chemokine-like receptor 1	protein-coding
1088	chr11	67588416	67589290	+	0	NA	intron (NM_001109657, intron 1 of 13)	intron (NM_001109657, intron 1 of 13)	2353	NM_001109657	14457	Mm.40338	NM_008088	ENSMUSG00000033066	Gas7	AW124766|B230343A10Rik|Gas7-cb	growth arrest specific 7	protein-coding
2078	chr5	24747640	24747893	+	0	NA	Intergenic	Intergenic	10077	NM_153076	214301	Mm.63484	NM_153076	ENSMUSG00000038135	Crygn	-	crystallin, gamma N	protein-coding
2041	chr2	60375164	60375593	+	0	NA	intron (NM_013825, intron 2 of 34)	intron (NM_013825, intron 2 of 34)	7853	NM_013825	17076	Mm.2074	NM_013825	ENSMUSG00000026980	Ly75	CD205|DEC-205|DEC205	lymphocyte antigen 75	protein-coding
2126	chr8	105727282	105728025	+	0	NA	intron (NM_027469, intron 2 of 2)	intron (NM_027469, intron 2 of 2)	19364	NM_001357256	71046	Mm.280888	NM_027655	ENSMUSG00000013158	4933405L10Rik	-	RIKEN cDNA 4933405L10 gene	protein-coding
2014	chr7	140692765	140692969	+	0	NA	Intergenic	Intergenic	1960	NM_146963	18344	Mm.222838	NM_146963	ENSMUSG00000066122	Olfr45	IB6|MOR253-2	olfactory receptor 45	protein-coding
355	chr1	61423257	61423735	+	0	NA	Intergenic	Intergenic	45064	NR_040483	77341	Mm.402964	NR_040483	ENSMUSG00000085447	9530026F06Rik	-	RIKEN cDNA 9530026F06 gene	ncRNA
308	chr17	29365327	29365543	+	0	NA	intron (NM_001159538, intron 3 of 15)	intron (NM_001159538, intron 3 of 15)	4521	NM_013710	26382	Mm.279187	NM_013710	ENSMUSG00000024013	Fgd2	Tcd-2|Tcd2|ZFYVE4|tcs-2|tcs2	FYVE, RhoGEF and PH domain containing 2	protein-coding
1245	chr17	84032389	84032753	+	0	NA	Intergenic	Intergenic	34019	NR_130994	78148	Mm.243918	NR_130994	ENSMUSG00000117431	8430430B14Rik	-	RIKEN cDNA 8430430B14 gene	ncRNA
157	chr5	28242226	28242987	+	0	NA	intron (NM_001310512, intron 1 of 3)	intron (NM_001310512, intron 1 of 3)	3182	NM_001310512	269637	Mm.68286	NM_175651	ENSMUSG00000044681	Cnpy1	1500012D20Rik|9630008K15Rik|AI853839	canopy FGF signaling regulator 1	protein-coding
149	chr1	13651488	13651871	+	0	NA	intron (NM_145381, intron 1 of 6)	Lx9|LINE|L1	8830	NM_145381	212442	Mm.89572	NM_145381	ENSMUSG00000025937	Lactb2	Cgi-83|E430032H21Rik	lactamase, beta 2	protein-coding
571	chr5	96191406	96191913	+	0	NA	Intergenic	Intergenic	-18456	NM_001039084	94061	Mm.295499	NM_053158	ENSMUSG00000029486	Mrpl1	2410002L03Rik|5830418D04Rik|AI462572|L1mt	mitochondrial ribosomal protein L1	protein-coding
1195	chr2	151943968	151944766	+	0	NA	intron (NM_009641, intron 8 of 8)	intron (NM_009641, intron 8 of 8)	23250	NR_035478	100316704		NR_035478	ENSMUSG00000088491	Mir1953	mir-1953|mmu-mir-1953	microRNA 1953	ncRNA
112	chr6	42354322	42354857	+	0	NA	intron (NM_001289618, intron 4 of 9)	intron (NM_001289618, intron 4 of 9)	4761	NM_001289617	22793	Mm.282303	NM_011777	ENSMUSG00000029860	Zyx	9530098H06Rik|R75157	zyxin	protein-coding
811	chr8	72331686	72331945	+	0	NA	Intergenic	Intergenic	12753	NM_008452	16598	Mm.26938	NM_008452	ENSMUSG00000055148	Klf2	Lklf	Kruppel-like factor 2 (lung)	protein-coding
1623	chr2	17746328	17746515	+	0	NA	Intergenic	RMER1B|Other|Other	-15353	NM_028757	74103	Mm.120298	NM_028757	ENSMUSG00000053702	Nebl	1200007O21Rik|A630080F05Rik|BB140644|D830029A09Rik|Lnebl	nebulette	protein-coding
2374	chr2	75907102	75907423	+	0	NA	intron (NM_172666, intron 17 of 19)	intron (NM_172666, intron 17 of 19)	31200	NM_028235	72421	Mm.275109	NM_028235	ENSMUSG00000075273	Ttc30b	2510042P03Rik|Tcc30b	tetratricopeptide repeat domain 30B	protein-coding
1817	chr16	59434922	59435277	+	0	NA	intron (NM_001081190, intron 6 of 8)	L2a|LINE|L2	27717	NM_001081190	328699	Mm.451970	NM_001081190	ENSMUSG00000074991	Gabrr3	-	gamma-aminobutyric acid (GABA) receptor, rho 3	protein-coding
1347	chr10	28780428	28780601	+	0	NA	intron (NM_178666, intron 3 of 5)	B1F1|SINE|Alu	112154	NM_001305663	210757	Mm.123021	NM_178666	ENSMUSG00000049109	Themis	E430004N04Rik|Gasp|Spot|Tsepa|thylex	thymocyte selection associated	protein-coding
153	chr9	100331942	100332945	+	0	NA	Intergenic	Intergenic	154030	NM_001033543	213208	Mm.242896	NM_001033543	ENSMUSG00000044244	Il20rb	AV228068|Fndc6|Gm186|Il20R2	interleukin 20 receptor beta	protein-coding
714	chr4	136562761	136563159	+	0	NA	intron (NM_133872, intron 8 of 18)	intron (NM_133872, intron 8 of 18)	39763	NM_001347221	99982	Mm.28540	NM_133872	ENSMUSG00000036940	Kdm1a	1810043O07Rik|AA408884|Aof2|D4Ertd478e|Kdm1|Lsd1|mKIAA0601	lysine (K)-specific demethylase 1A	protein-coding
2531	chr2	79012935	79013468	+	0	NA	Intergenic	Intergenic	143523	NR_151457	22193	Mm.1485	NM_009454	ENSMUSG00000027011	Ube2e3	Ubce4|ubcM2	ubiquitin-conjugating enzyme E2E 3	protein-coding
660	chr9	44494745	44495424	+	0	NA	intron (NM_001357490, intron 1 of 7)	intron (NM_001357490, intron 1 of 7)	-4052	NM_030256	80288	Mm.370270	NM_030256	ENSMUSG00000063382	Bcl9l	B9L|BC003321|BCL9-2|DLNB11	B cell CLL/lymphoma 9-like	protein-coding
1538	chr19	40823201	40823401	+	0	NA	Intergenic	Intergenic	-7978	NM_172839	240665	Mm.309	NM_172839	ENSMUSG00000025010	Ccnj	D430039C20Rik	cyclin J	protein-coding
1861	chr11	113787384	113787694	+	0	NA	intron (NM_172800, intron 44 of 44)	intron (NM_172800, intron 44 of 44)	-35724	NM_001163346	56699	Mm.293378	NM_020006	ENSMUSG00000041598	Cdc42ep4	1500041M20Rik|Borg4|CEP4	CDC42 effector protein (Rho GTPase binding) 4	protein-coding
1055	chr12	77535163	77535470	+	0	NA	Intergenic	Intergenic	125175	NM_001252616	53618	Mm.35628	NM_016893	ENSMUSG00000021065	Fut8	-	fucosyltransferase 8	protein-coding
2016	chr2	113914306	113914553	+	0	NA	Intergenic	Lx8b|LINE|L1	-65768	NM_181416	228482	Mm.45753	NM_181416	ENSMUSG00000041219	Arhgap11a	6530401L14Rik|mKIAA0013	Rho GTPase activating protein 11A	protein-coding
1140	chr3	87247422	87247842	+	0	NA	Intergenic	Intergenic	15892	NM_030707	80891	Mm.45173	NM_030707	ENSMUSG00000015852	Fcrls	2810439C17Rik|9330158F12|FcRH2sc|Fcrh2|IFGP2|IgSR|MMAN-g|Msr2|moFcRH2sc	Fc receptor-like S, scavenger receptor	protein-coding
438	chr7	79293622	79293968	+	0	NA	intron (NM_018811, intron 1 of 10)	intron (NM_018811, intron 1 of 10)	20529	NM_018811	54608	Mm.365490	NM_018811	ENSMUSG00000039202	Abhd2	2210009N18Rik|LABH2|Labh-2	abhydrolase domain containing 2	protein-coding
1272	chrX	102029734	102030013	+	0	NA	intron (NM_001163610, intron 1 of 7)	intron (NM_001163610, intron 1 of 7)	41434	NM_001278534	331474	Mm.23297	NM_183318	ENSMUSG00000049191	Rtl5	6430402L03Rik|Mar5|Mart5|Rgag4|mKIAA2001	retrotransposon Gag like 5	protein-coding
2038	chr11	32013096	32014127	+	0	NA	intron (NM_001290681, intron 2 of 4)	intron (NM_001290681, intron 2 of 4)	12334	NM_001290681	18197	Mm.3304	NM_008741	ENSMUSG00000020297	Nsg2	P19	neuron specific gene family member 2	protein-coding
80	chr13	97530621	97530817	+	0	NA	Intergenic	Intergenic	-29281	NR_046157	328314	Mm.138047	NR_046157	ENSMUSG00000110235	Gm5086	B230311A21|EG328314	predicted gene 5086	ncRNA
489	chr4	88878275	88878679	+	0	NA	Intergenic	Intergenic	1724	NM_177348	230405	Mm.246593	NM_177348	ENSMUSG00000045364	Ifne	Ifn-tau-1|Ifne1|Ifnt1|Infe1	interferon epsilon	protein-coding
2429	chr4	145130018	145130458	+	0	NA	intron (NM_001276465, intron 27 of 69)	intron (NM_001276465, intron 27 of 69)	60428	NM_001276502	230895	Mm.240310	NM_001033190	ENSMUSG00000020220	Vps13d	-	vacuolar protein sorting 13D	protein-coding
1785	chr13	30576885	30577234	+	0	NA	Intergenic	Intergenic	-31743	NM_025710	66694	Mm.181933	NM_025710	ENSMUSG00000038462	Uqcrfs1	4430402G14Rik|AI875505	ubiquinol-cytochrome c reductase, Rieske iron-sulfur polypeptide 1	protein-coding
1453	chr2	58844445	58844904	+	0	NA	intron (NM_001362394, intron 11 of 13)	intron (NM_001362394, intron 11 of 13)	89490	NM_001289659	76654	Mm.200370	NM_029692	ENSMUSG00000026839	Upp2	1700124F02Rik|AI266885|UDRPASE2|UP2|UPASE2	uridine phosphorylase 2	protein-coding
36	chrX	98291765	98292354	+	0	NA	intron (NM_013476, intron 3 of 7)	intron (NM_013476, intron 3 of 7)	143302	NM_013476	11835	Mm.39005	NM_013476	ENSMUSG00000046532	Ar	AW320017|Tfm	androgen receptor	protein-coding
28	chr11	74570658	74570817	+	0	NA	intron (NM_001015046, intron 1 of 24)	intron (NM_001015046, intron 1 of 24)	19421	NM_001015046	380711	Mm.425690	NM_001015046	ENSMUSG00000038807	Rap1gap2	AU067654|Garnl4|Gm1561|mKIAA1039	RAP1 GTPase activating protein 2	protein-coding
2380	chr5	29865012	29865228	+	0	NA	Intergenic	Intergenic	-129184	NR_028426	332993	Mm.473746	NR_028426		Gm5129	EG332993	predicted gene 5129	ncRNA
995	chr19	20393638	20394111	+	0	NA	Intergenic	Intergenic	-3203	NM_010730	16952	Mm.248360	NM_010730	ENSMUSG00000024659	Anxa1	Anx-1|Anx-A1|C430014K04Rik|Lpc-1|Lpc1	annexin A1	protein-coding
1826	chr5	120110034	120110730	+	0	NA	Intergenic	MTEa|LTR|ERVL-MaLR	-6131	NM_028762	74111	Mm.41022	NM_028762	ENSMUSG00000029594	Rbm19	1200009A02Rik|AV302714|NPO	RNA binding motif protein 19	protein-coding
1863	chr12	24644032	24644507	+	0	NA	Intergenic	Intergenic	-7102	NM_178357	194655	Mm.9616	NM_178357	ENSMUSG00000020653	Klf11	9830142A17|D12Ertd427e|Tieg2|Tieg2b|Tieg3	Kruppel-like factor 11	protein-coding
1306	chr8	128552119	128552602	+	0	NA	Intergenic	Intergenic	-133294	NM_010578	16412	Mm.263396	NM_010578	ENSMUSG00000025809	Itgb1	4633401G24Rik|AA409975|AA960159|CD29|Fnrb|Gm9863|gpIIa	integrin beta 1 (fibronectin receptor beta)	protein-coding
2090	chr15	94254944	94255445	+	0	NA	intron (NR_045629, intron 3 of 3)	intron (NR_045629, intron 3 of 3)	7992	NR_045629	328594	Mm.135523	NR_045629		D630010B17Rik	Gm811	RIKEN cDNA D630010B17 gene	ncRNA
2036	chr11	32020224	32020850	+	0	NA	intron (NM_001290681, intron 3 of 4)	intron (NM_001290681, intron 3 of 4)	19260	NM_001290681	18197	Mm.3304	NM_008741	ENSMUSG00000020297	Nsg2	P19	neuron specific gene family member 2	protein-coding
555	chr7	16337743	16338035	+	0	NA	intron (NM_019748, intron 6 of 8)	intron (NM_019748, intron 6 of 8)	28306	NM_133234	170770	Mm.7660	NM_133234	ENSMUSG00000002083	Bbc3	PUMA|PUMA/JFY1	BCL2 binding component 3	protein-coding
681	chr12	76085084	76085357	+	0	NA	intron (NM_001005510, intron 99 of 115)	intron (NM_001005510, intron 99 of 115)	92039	NR_104386	13983	Mm.2561	NM_010157	ENSMUSG00000021055	Esr2	ER[b]|ERbeta|Estrb	estrogen receptor 2 (beta)	protein-coding
2468	chr17	12976395	12976804	+	0	NA	intron (NM_001113532, intron 5 of 5)	intron (NM_001113532, intron 5 of 5)	15660	NM_001113533	60532	Mm.275521	NM_175394	ENSMUSG00000060475	Wtap	2810408K05Rik|9430038B09Rik	Wilms tumour 1-associating protein	protein-coding
769	chr8	120396753	120397357	+	0	NA	Intergenic	Intergenic	-91811	NM_198671	382034	Mm.334856	NM_198671	ENSMUSG00000031822	Gse1	2210013I18Rik|mKIAA0182	genetic suppressor element 1, coiled-coil protein	protein-coding
2019	chr15	34390024	34390329	+	0	NA	intron (NM_001358780, intron 6 of 18)	intron (NM_001358780, intron 6 of 18)	-32304	NM_001256161	77358	Mm.402759	NM_001256161	ENSMUSG00000094447	9430069I07Rik	-	RIKEN cDNA 9430069I07 gene	protein-coding
588	chr2	144441066	144441929	+	0	NA	Intergenic	Intergenic	-17783	NR_033459	668917	Mm.152805	NR_033459	ENSMUSG00000083674	Zfp133-ps	Zfp133	zinc finger protein 133, pseudogene	pseudo
1988	chr2	121594683	121595218	+	0	NA	intron (NM_001360084, intron 1 of 13)	intron (NM_001360084, intron 1 of 13)	88227	NM_001290986	241627	Mm.293284	NM_030234	ENSMUSG00000027242	Wdr76	5830411K18Rik|6030457D09|AA517836	WD repeat domain 76	protein-coding
1225	chr7	55891925	55892221	+	0	NA	exon (NM_001164661, exon 13 of 32)	exon (NM_001164661, exon 13 of 32)	50002	NM_011370	20430	Mm.37249	NM_011370	ENSMUSG00000030447	Cyfip1	E030028J09Rik|P140SRA-1|P140sra1|Shyc|Sra-1|Sra1|l(7)1Rl|l71Rl|l7Rl1|mKIAA0068|pl-1	cytoplasmic FMR1 interacting protein 1	protein-coding
2474	chr7	64196047	64196597	+	0	NA	intron (NM_018752, intron 1 of 13)	intron (NM_018752, intron 1 of 13)	-9484	NR_029805	387207		NR_029805	ENSMUSG00000065585	Mir211	Mirn211|mir-211|mmu-mir-211	microRNA 211	ncRNA
346	chr1	155056263	155056557	+	0	NA	Intergenic	Intergenic	26854	NR_151545	671336	Mm.393476	NR_151545	ENSMUSG00000096950	Gm9530	-	predicted gene 9530	ncRNA
716	chr15	100058221	100058356	+	0	NA	intron (NM_001159361, intron 1 of 37)	intron (NM_001159361, intron 1 of 37)	19624	NM_001159361	239667	Mm.243658	NM_172819	ENSMUSG00000023026	Dip2b	4932422C22|AI317237|AI854602|mKIAA1463	disco interacting protein 2 homolog B	protein-coding
2415	chr6	122301333	122301524	+	0	NA	Intergenic	Intergenic	-7292	NM_010749	17113	Mm.249225	NM_010749	ENSMUSG00000007458	M6pr	CD-MPR|Mpr46	mannose-6-phosphate receptor, cation dependent	protein-coding
2001	chr5	114680949	114681336	+	0	NA	intron (NM_019821, intron 1 of 4)	intron (NM_019821, intron 1 of 4)	9793	NM_019821	56356	Mm.275766	NM_019821	ENSMUSG00000011884	Gltp	1110001F24Rik|C76925|C77564	glycolipid transfer protein	protein-coding
1051	chr9	106386125	106386791	+	0	NA	Intergenic	Intergenic	17826	NM_153459	235584	Mm.275584	NM_153459	ENSMUSG00000053716	Dusp7	AU015694|Mkpx|Pyst2	dual specificity phosphatase 7	protein-coding
290	chr1	88581855	88582267	+	0	NA	Intergenic	Intergenic	30544	NR_037971	100503197	Mm.99352	NR_037971	ENSMUSG00000100798	Gm19589	-	predicted gene, 19589	ncRNA
1443	chr16	10829304	10829501	+	0	NA	Intergenic	RSINE1|SINE|B4	-5657	NM_001162932	223970	Mm.325777	NM_001033278	ENSMUSG00000037991	Rmi2	A630055G03Rik|Gm537|Gm929	RecQ mediated genome instability 2	protein-coding
192	chr3	65905516	65906074	+	0	NA	Intergenic	(CA)n|Simple_repeat|Simple_repeat	52454	NM_019937	56706	Mm.175612	NM_019937	ENSMUSG00000027829	Ccnl1	2610030E23Rik|AU018493|Ccnl|ania-6a	cyclin L1	protein-coding
2085	chr5	111039532	111040291	+	0	NA	intron (NM_001267622, intron 2 of 22)	intron (NM_001267622, intron 2 of 22)	35767	NR_030482	735278		NR_030482	ENSMUSG00000076163	Mir701	Mirn701|mir-701|mmu-mir-701	microRNA 701	ncRNA
2265	chr12	33220306	33221069	+	0	NA	intron (NM_028139, intron 3 of 3)	MIRb|SINE|MIR	73001	NM_028139	380753	Mm.41540	NM_028139	ENSMUSG00000020564	Atxn7l1	2810423G08Rik|Atxn7l4	ataxin 7-like 1	protein-coding
1977	chr5	64387064	64387300	+	0	NA	Intergenic	ORR1D2-int|LTR|ERVL-MaLR	80760	NR_040681	69999	Mm.261413	NR_040681	ENSMUSG00000100911	1700027F09Rik	-	RIKEN cDNA 1700027F09 gene	ncRNA
1426	chr7	68144182	68144592	+	0	NA	intron (NM_010513, intron 2 of 20)	intron (NM_010513, intron 2 of 20)	119846	NM_030101	78444	Mm.425468	NM_030101	ENSMUSG00000030553	Pgpep1l	C330024D12Rik	pyroglutamyl-peptidase I-like	protein-coding
197	chr10	41880766	41881076	+	0	NA	intron (NM_001162908, intron 1 of 9)	intron (NM_001162908, intron 1 of 9)	-6518	NM_001013370	140742	Mm.139418	NM_001013370	ENSMUSG00000038332	Sesn1	1110002G11Rik|AU044290|Pa26|Sest1	sestrin 1	protein-coding
276	chr3	144591383	144591811	+	0	NA	intron (NM_053102, intron 3 of 4)	intron (NM_053102, intron 3 of 4)	21170	NM_053102	93684	Mm.29812	NM_053102	ENSMUSG00000037072	Selenof	9430015P09Rik|Sep15	selenoprotein F	protein-coding
1034	chrX	50797476	50798314	+	0	NA	Intergenic	Intergenic	-43476	NM_133729	70415	Mm.46254	NM_133729	ENSMUSG00000031112	Stk26	2610018G03Rik|Mst4	serine/threonine kinase 26	protein-coding
2169	chr16	87501332	87501589	+	0	NA	intron (NR_040375, intron 1 of 2)	PB1D9|SINE|Alu	5387	NR_040375	414095	Mm.166361	NR_040375	ENSMUSG00000093606	B130034C11Rik	-	RIKEN cDNA B130034C11 gene	ncRNA
1555	chr1	139481872	139482217	+	0	NA	intron (NM_009791, intron 18 of 27)	intron (NM_009791, intron 18 of 27)	-19663	NM_031164	14060	Mm.30105	NM_031164	ENSMUSG00000026368	F13b	Cf-13b|Cf13b	coagulation factor XIII, beta subunit	protein-coding
1228	chrX	102060937	102061370	+	0	NA	intron (NM_001163610, intron 1 of 7)	intron (NM_001163610, intron 1 of 7)	10154	NM_001278534	331474	Mm.23297	NM_183318	ENSMUSG00000049191	Rtl5	6430402L03Rik|Mar5|Mart5|Rgag4|mKIAA2001	retrotransposon Gag like 5	protein-coding
2337	chr10	119024554	119024780	+	0	NA	Intergenic	Intergenic	25832	NR_152787	102636674	Mm.399320	NR_152787	ENSMUSG00000112778	Gm33677	-	predicted gene, 33677	ncRNA
238	chr11	67479404	67480025	+	0	NA	Intergenic	Intergenic	-53284	NM_008088	14457	Mm.40338	NM_008088	ENSMUSG00000033066	Gas7	AW124766|B230343A10Rik|Gas7-cb	growth arrest specific 7	protein-coding
879	chr4	137856053	137856245	+	0	NA	Intergenic	Intergenic	-6088	NM_199307	230857	Mm.401062	NM_199307	ENSMUSG00000057530	Ece1	AW322500|ECE-1|ECE-1a|ECE-1b|ECE-1d	endothelin converting enzyme 1	protein-coding
1686	chr11	32011900	32012127	+	0	NA	intron (NM_001290681, intron 2 of 4)	intron (NM_001290681, intron 2 of 4)	10736	NM_001290681	18197	Mm.3304	NM_008741	ENSMUSG00000020297	Nsg2	P19	neuron specific gene family member 2	protein-coding
1772	chr6	114833302	114833944	+	0	NA	intron (NM_001253718, intron 19 of 19)	intron (NM_001253718, intron 19 of 19)	88198	NM_177683	232334	Mm.268357	NM_177683	ENSMUSG00000030315	Vgll4	BC048841|VGL-4	vestigial like family member 4	protein-coding
239	chr7	140188940	140189156	+	0	NA	Intergenic	Intergenic	12944	NM_146518	258511	Mm.334306	NM_146518	ENSMUSG00000051051	Olfr523	MOR104-4	olfactory receptor 523	protein-coding
2159	chr8	57402381	57402709	+	0	NA	Intergenic	Intergenic	-53378	NM_009136	20284	Mm.12886	NM_009136	ENSMUSG00000031610	Scrg1	AW124307	scrapie responsive gene 1	protein-coding
561	chr8	72268409	72268645	+	0	NA	Intergenic	Intergenic	28509	NM_007456	11767	Mm.290086	NM_007456	ENSMUSG00000003033	Ap1m1	AA408894|AP47|Adtm1A|Cltnm|mu1A	adaptor-related protein complex AP-1, mu subunit 1	protein-coding
2408	chr3	84075530	84075847	+	0	NA	Intergenic	Intergenic	-35527	NM_172681	229473	Mm.28838	NM_172681	ENSMUSG00000033767	Tmem131l	D930015E06Rik|Kiaa0922|mKIAA0922	transmembrane 131 like	protein-coding
1546	chr17	30349356	30349665	+	0	NA	intron (NM_172618, intron 6 of 11)	intron (NM_172618, intron 6 of 11)	46670	NR_030688	623169	Mm.440508	NR_030688		Gm6402	EG623169	ribosomal protein S17 pseudogene	pseudo
2256	chr6	49160073	49160352	+	0	NA	intron (NM_023670, intron 3 of 14)	intron (NM_023670, intron 3 of 14)	54742	NM_023670	140488	Mm.281018	NM_023670	ENSMUSG00000029814	Igf2bp3	2610101N11Rik|AA522010|AL022933|AU045931|IMP-3|IMP3|Koc13|Neilsen|mimp3	insulin-like growth factor 2 mRNA binding protein 3	protein-coding
1499	chr10	130364790	130365083	+	0	NA	Intergenic	Intergenic	29305	NM_001081448	625068	Mm.359168	NM_001081448	ENSMUSG00000070601	Vmn2r84	EG625068	vomeronasal 2, receptor 84	protein-coding
1250	chr11	67526425	67527577	+	0	NA	Intergenic	Intergenic	-5997	NM_008088	14457	Mm.40338	NM_008088	ENSMUSG00000033066	Gas7	AW124766|B230343A10Rik|Gas7-cb	growth arrest specific 7	protein-coding
2079	chr10	59367741	59368455	+	0	NA	intron (NM_001316370, intron 11 of 13)	intron (NM_001316370, intron 11 of 13)	-35587	NM_023530	69836	Mm.30268	NM_023530	ENSMUSG00000009646	Pla2g12b	2010002E04Rik|Fksg71|Pla2g13|hlb218	phospholipase A2, group XIIB	protein-coding
87	chr13	21259820	21260193	+	0	NA	Intergenic	Intergenic	32680	NM_010343	14780	Mm.1332	NM_010343	ENSMUSG00000004344	Gpx5	AV379049|Arep	glutathione peroxidase 5	protein-coding
1273	chr14	120496160	120496727	+	0	NA	intron (NM_029519, intron 1 of 1)	intron (NM_029519, intron 1 of 1)	17982	NM_029519	76108	Mm.261448	NM_029519	ENSMUSG00000051615	Rap2a	5830461H18Rik	RAS related protein 2a	protein-coding
393	chr1	132348173	132348450	+	0	NA	Intergenic	Intergenic	19637	NM_001311108	68875	Mm.273785	NM_178874	ENSMUSG00000042066	Tmcc2	1110063G11Rik	transmembrane and coiled-coil domains 2	protein-coding
633	chr15	78922861	78922988	+	0	NA	Intergenic	Intergenic	-3801	NM_008495	16852	Mm.43831	NM_008495	ENSMUSG00000068220	Lgals1	AA410090|Gal-1|Galbp|L-14.5|L14|Lect14|galectin-1	lectin, galactose binding, soluble 1	protein-coding
1256	chr4	101192274	101192776	+	0	NA	intron (NM_146145, intron 2 of 24)	intron (NM_146145, intron 2 of 24)	72757	NM_146145	16451	Mm.289657	NM_013567	ENSMUSG00000028530	Jak1	AA960307|BAP004|C130039L05Rik	Janus kinase 1	protein-coding
2092	chr10	98849961	98850122	+	0	NA	Intergenic	PB1D11|SINE|Alu	-64601	NM_001359509	67972	Mm.166944	NM_026482	ENSMUSG00000019943	Atp2b1	2810442I22Rik|E130111D10Rik|Pmca1	ATPase, Ca++ transporting, plasma membrane 1	protein-coding
935	chr9	118284131	118284591	+	0	NA	Intergenic	Lx9|LINE|L1	134130	NR_155294	100502695	Mm.100991	NR_155294	ENSMUSG00000097402	Gm17399	-	predicted gene, 17399	ncRNA
1611	chr14	73637421	73637770	+	0	NA	Intergenic	Intergenic	84809	NM_011506	20916	Mm.38951	NM_011506	ENSMUSG00000022110	Sucla2	4930547K18Rik|A-SCS|SCS-betaA	succinate-Coenzyme A ligase, ADP-forming, beta subunit	protein-coding
859	chr10	79690964	79691150	+	0	NA	intron (NR_126325, intron 1 of 3)	intron (NR_126325, intron 1 of 3)	2037	NM_001302485	16904	Mm.378960	NM_008504	ENSMUSG00000054206	Gzmm	Lmet1|MMET-1	granzyme M (lymphocyte met-ase 1)	protein-coding
2518	chr3	128122210	128122387	+	0	NA	intron (NR_045704, intron 5 of 5)	intron (NR_045704, intron 5 of 5)	109307	NR_045704	402774	Mm.209170	NR_045704	ENSMUSG00000105816	D030025E07Rik	-	RIKEN cDNA D030025E07 gene	ncRNA
1067	chr8	128516891	128518180	+	0	NA	Intergenic	Intergenic	158294	NR_035436	100316680		NR_035436	ENSMUSG00000084523	Mir1903	Mirn1903|mmu-mir-1903	microRNA 1903	ncRNA
200	chr5	29205334	29206071	+	0	NA	intron (NR_110371, intron 5 of 7)	intron (NR_110371, intron 5 of 7)	9709	NM_021470	56874	Mm.87352	NM_021470	ENSMUSG00000029130	Rnf32	1700009J01Rik|2700025B22Rik|4930542N22Rik|Lmbr2	ring finger protein 32	protein-coding
2145	chr1	92258513	92259272	+	0	NA	Intergenic	Intergenic	-78551	NM_207225	208727	Mm.318567	NM_207225	ENSMUSG00000026313	Hdac4	4932408F19Rik|HD4	histone deacetylase 4	protein-coding
1460	chr14	121553868	121554110	+	0	NA	intron (NM_001081039, intron 50 of 53)	intron (NM_001081039, intron 50 of 53)	-48735	NM_053079	56643	Mm.155618	NM_053079	ENSMUSG00000025557	Slc15a1	D630032F02|PECT1|PEPT1	solute carrier family 15 (oligopeptide transporter), member 1	protein-coding
1784	chr6	12095616	12096170	+	0	NA	Intergenic	ORR1D2|LTR|ERVL-MaLR	13687	NR_003631	625347	Mm.389084	NM_001039041	ENSMUSG00000057223	Gm6578	EG625347	mitochondrial ribosomal protein L32 pseudogene	pseudo
467	chr11	77196808	77197092	+	0	NA	Intergenic	Lx7|LINE|L1	-7982	NM_176965	319634	Mm.108786	NM_176965	ENSMUSG00000050944	Efcab5	4930563A03Rik	EF-hand calcium binding domain 5	protein-coding
1710	chr5	141024375	141024766	+	0	NA	Intergenic	ORR1E|LTR|ERVL-MaLR	-23974	NM_175362	108723	Mm.46187	NM_175362	ENSMUSG00000036526	Card11	0610008L17Rik|2410011D02Rik|BIMP3|CARMA1	caspase recruitment domain family, member 11	protein-coding
1103	chr11	103142282	103143358	+	0	NA	Intergenic	Intergenic	9461	NM_027658	71059	Mm.273871	NM_027658	ENSMUSG00000043372	Hexim2	4933402L21Rik	hexamethylene bis-acetamide inducible 2	protein-coding
2514	chr13	93999156	93999503	+	0	NA	Intergenic	MLT1D|LTR|ERVL-MaLR	-58467	NM_172589	218454	Mm.316553	NM_172589	ENSMUSG00000045312	Lhfpl2	6030465B15|AI447312|AW050335|mKIAA0206|vgim	lipoma HMGIC fusion partner-like 2	protein-coding
2306	chr5	8672325	8672484	+	0	NA	intron (NM_011076, intron 5 of 29)	intron (NM_011076, intron 5 of 29)	-49452	NM_001347311	242819	Mm.332192	NM_198620	ENSMUSG00000040570	Rundc3b	Gm440	RUN domain containing 3B	protein-coding
2384	chr10	108129177	108129473	+	0	NA	Intergenic	Intergenic	-33075	NM_027892	17931	Mm.422959	NM_027892	ENSMUSG00000019907	Ppp1r12a	1200015F06Rik|5730577I22Rik|AA792106|AV099298|D10Ertd625e|Mypt1	protein phosphatase 1, regulatory subunit 12A	protein-coding
980	chr3	52842981	52843590	+	0	NA	Intergenic	Intergenic	84381	NR_040555	622124	Mm.389434	NR_040555	ENSMUSG00000104401	Gm20750	-	predicted gene, 20750	ncRNA
315	chr13	37977171	37977418	+	0	NA	3' UTR (NM_025965, exon 8 of 8)	3' UTR (NM_025965, exon 8 of 8)	16914	NM_001360842	107513	Mm.426670	NM_025965	ENSMUSG00000021427	Ssr1	2510001K09Rik|6330400D04|AI159733|AI452176|SSR|TRAPA	signal sequence receptor, alpha	protein-coding
1914	chr1	192740232	192740456	+	0	NA	intron (NM_144881, intron 4 of 11)	B4|SINE|B4	30875	NM_144881	226861	Mm.145857	NM_144881	ENSMUSG00000037375	Hhat	2810432O22Rik|AI462858|AP-2CRE|Skn|Tg(TFAP2A-cre)1Will	hedgehog acyltransferase	protein-coding
922	chr8	117127736	117128144	+	0	NA	intron (NM_021486, intron 8 of 10)	MER20|DNA|hAT-Charlie	-30195	NM_001081151	209239	Mm.132992	NM_001081151	ENSMUSG00000052557	Gan	A330045G18|gigaxonin	giant axonal neuropathy	protein-coding
1375	chr18	6310175	6310764	+	0	NA	Intergenic	Intergenic	-68945	NM_008448	16573	Mm.223744	NM_008448	ENSMUSG00000006740	Kif5b	AL022807|Khc|Khcs|Kns1|Ukhc	kinesin family member 5B	protein-coding
1190	chr2	35993874	35995010	+	0	NA	Intergenic	L2c|LINE|L2	-14818	NM_029774	74410	Mm.21591	NM_028921	ENSMUSG00000026885	Ttll11	4932702F08Rik|4933424A20Rik|AU043211|D2Ertd624e	tubulin tyrosine ligase-like family, member 11	protein-coding
1931	chr9	61571498	61571922	+	0	NA	Intergenic	Intergenic	199344	NM_009389	21887	Mm.24255	NM_009389	ENSMUSG00000032280	Tle3	2610103N05Rik|ESG|Grg3a|Grg3b|mKIAA1547	transducin-like enhancer of split 3	protein-coding
2124	chr8	72351270	72351971	+	0	NA	intron (NM_007944, intron 22 of 23)	intron (NM_007944, intron 22 of 23)	32558	NM_008452	16598	Mm.26938	NM_008452	ENSMUSG00000055148	Klf2	Lklf	Kruppel-like factor 2 (lung)	protein-coding
1946	chr2	173063294	173063571	+	0	NA	Intergenic	Intergenic	41530	NM_019547	56190	Mm.485782	NM_019547	ENSMUSG00000027510	Rbm38	Rnpc1|Seb4|Seb4l	RNA binding motif protein 38	protein-coding
2390	chrX	167057514	167057887	+	0	NA	Intergenic	MIRb|SINE|MIR	12670	NM_001101606	667794	Mm.302232	NM_001101606		Gm8817	EG667794	predicted gene 8817	protein-coding
1753	chr2	112507463	112507716	+	0	NA	intron (NM_028844, intron 1 of 5)	PB1|SINE|Alu	14625	NM_028844	74268	Mm.315125	NM_028844	ENSMUSG00000003604	Aven	1700013A01Rik|1700056A21Rik|mAven-L|mAven-S	apoptosis, caspase activation inhibitor	protein-coding
1950	chr11	52089064	52089707	+	0	NA	Intergenic	Intergenic	-9439	NM_019411	19052	Mm.260288	NM_019411	ENSMUSG00000020349	Ppp2ca	PP2A|R75353	protein phosphatase 2 (formerly 2A), catalytic subunit, alpha isoform	protein-coding
1896	chr15	60151201	60151707	+	0	NA	Intergenic	Intergenic	-134836	NM_027668	71088	Mm.425950	NM_027668	ENSMUSG00000071749	4933412E24Rik	-	RIKEN cDNA 4933412E24 gene	protein-coding
209	chr17	63404084	63404391	+	0	NA	intron (NM_015794, intron 4 of 8)	intron (NM_015794, intron 4 of 8)	-91264	NR_130176	414079	Mm.444282	NR_130176	ENSMUSG00000090565	4930405O22Rik	-	RIKEN cDNA 4930405O22 gene	ncRNA
117	chr3	115704358	115705043	+	0	NA	Intergenic	Intergenic	10355	NM_007901	13609	Mm.982	NM_007901	ENSMUSG00000045092	S1pr1	AI849002|Edg1|Lpb1|S1p|S1p1	sphingosine-1-phosphate receptor 1	protein-coding
2274	chr18	34335638	34335813	+	0	NA	intron (NM_025527, intron 4 of 4)	intron (NM_025527, intron 4 of 4)	4580	NM_025527	66384	Mm.29452	NM_025527	ENSMUSG00000014504	Srp19	2310020D23Rik	signal recognition particle 19	protein-coding
1661	chr8	46895548	46895851	+	0	NA	Intergenic	Intergenic	-91188	NM_177304	320981	Mm.211429	NM_177304	ENSMUSG00000038173	Enpp6	4833421B01Rik|B830047L21Rik|D8Ertd514e|E-NPP 6|GPC-Cpde|Npp6	ectonucleotide pyrophosphatase/phosphodiesterase 6	protein-coding
846	chr1	134050534	134051095	+	0	NA	Intergenic	ORR1E-int|LTR|ERVL-MaLR	13560	NM_021355	14264	Mm.287146	NM_021355	ENSMUSG00000041559	Fmod	AI131919|AU041740|FM|SLRR2E	fibromodulin	protein-coding
606	chr2	27712604	27712941	+	0	NA	intron (NM_001290482, intron 1 of 9)	intron (NM_001290482, intron 1 of 9)	2189	NM_001290482	20181	Mm.24624	NM_011305	ENSMUSG00000015846	Rxra	9530071D11Rik|Nr2b1|RXRalpha1	retinoid X receptor alpha	protein-coding
1658	chr3	107577705	107578393	+	0	NA	Intergenic	Intergenic	-16982	NM_007441	11694	Mm.10112	NM_007441	ENSMUSG00000014603	Alx3	-	aristaless-like homeobox 3	protein-coding
1619	chr2	121604980	121605324	+	0	NA	intron (NM_001360084, intron 1 of 13)	intron (NM_001360084, intron 1 of 13)	98429	NM_001290986	241627	Mm.293284	NM_030234	ENSMUSG00000027242	Wdr76	5830411K18Rik|6030457D09|AA517836	WD repeat domain 76	protein-coding
11	chr14	70000527	70000983	+	0	NA	intron (NM_028560, intron 4 of 6)	intron (NM_028560, intron 4 of 6)	-76690	NM_018781	13655	Mm.103737	NM_018781	ENSMUSG00000033730	Egr3	Pilot	early growth response 3	protein-coding
1669	chr10	98717687	98718089	+	0	NA	Intergenic	Intergenic	-196754	NM_001359509	67972	Mm.166944	NM_026482	ENSMUSG00000019943	Atp2b1	2810442I22Rik|E130111D10Rik|Pmca1	ATPase, Ca++ transporting, plasma membrane 1	protein-coding
613	chr12	40023728	40024235	+	0	NA	Intergenic	Intergenic	13395	NM_007487	11861	Mm.12723	NM_007487	ENSMUSG00000047446	Arl4a	AI467555|Arl4	ADP-ribosylation factor-like 4A	protein-coding
446	chrX	98296510	98296765	+	0	NA	intron (NM_013476, intron 3 of 7)	intron (NM_013476, intron 3 of 7)	147880	NM_013476	11835	Mm.39005	NM_013476	ENSMUSG00000046532	Ar	AW320017|Tfm	androgen receptor	protein-coding
2430	chr11	62667445	62667911	+	0	NA	Intergenic	MTE2a|LTR|ERVL-MaLR	19014	NM_175002	216829	Mm.295306	NM_175002	ENSMUSG00000048497	Mmgt2	AI852046	membrane magnesium transporter 2	protein-coding
505	chr10	61327149	61328565	+	0	NA	intron (NM_013753, intron 18 of 19)	intron (NM_013753, intron 18 of 19)	30021	NM_011073	18646	Mm.240313	NM_011073	ENSMUSG00000037202	Prf1	Pfn|Pfp|Prf-1	perforin 1 (pore forming protein)	protein-coding
1610	chr3	89233809	89234133	+	0	NA	TTS (NM_183037)	TTS (NM_183037)	4915	NM_013605	17829	Mm.16193	NM_013605	ENSMUSG00000042784	Muc1	CD227|EMA|Muc-1	mucin 1, transmembrane	protein-coding
1299	chr6	101359679	101360199	+	0	NA	intron (NM_018884, intron 2 of 9)	intron (NM_018884, intron 2 of 9)	17958	NM_018884	55983	Mm.321654	NM_018884	ENSMUSG00000035357	Pdzrn3	1110020C07Rik|AI429718|AL023082|LNX3|SEMACAP3|Semcap3	PDZ domain containing RING finger 3	protein-coding
477	chr4	86723701	86723891	+	0	NA	Intergenic	Intergenic	-24759	NM_184088	329877	Mm.273718	NM_184088	ENSMUSG00000038024	Dennd4c	1700065A05Rik|AA420392	DENN/MADD domain containing 4C	protein-coding
1325	chr7	27740985	27741507	+	0	NA	intron (NM_009560, intron 4 of 4)	intron (NM_009560, intron 4 of 4)	9837	NM_009560	22718	Mm.66913	NM_009560	ENSMUSG00000037640	Zfp60	6330516O17Rik|AI426106|AI449354|Mfg-3|Mfg3	zinc finger protein 60	protein-coding
792	chr2	9535760	9536265	+	0	NA	Intergenic	Intergenic	342588	NM_001355111	14462	Mm.313866	NM_008091	ENSMUSG00000015619	Gata3	Gata-3|jal	GATA binding protein 3	protein-coding
270	chr2	59482572	59482822	+	0	NA	Intergenic	Intergenic	-1956	NM_029723	76747	Mm.275769	NM_029723	ENSMUSG00000026989	Dapl1	2310032F03Rik|EEDA	death associated protein-like 1	protein-coding
1781	chr12	15934330	15934686	+	0	NA	Intergenic	ORR1G|LTR|ERVL-MaLR	-117723	NM_144551	217410	Mm.491136	NM_144551	ENSMUSG00000020601	Trib2	AW319517|TRB-2|TRB2	tribbles pseudokinase 2	protein-coding
313	chr13	64298922	64299357	+	0	NA	intron (NM_025370, intron 4 of 5)	MTE2a|LTR|ERVL-MaLR	13571	NM_025370	66129	Mm.491110	NM_025370	ENSMUSG00000021482	Prxl2c	1110018J18Rik|AI849003|Aaed1	peroxiredoxin like 2C	protein-coding
2371	chr10	37337003	37337763	+	0	NA	Intergenic	Intergenic	-198457	NM_008538	17118	Mm.30059	NM_008538	ENSMUSG00000069662	Marcks	Macs|PKCSL	myristoylated alanine rich protein kinase C substrate	protein-coding
413	chr13	64252263	64252782	+	0	NA	intron (NR_045798, intron 1 of 2)	intron (NR_045798, intron 1 of 2)	3822	NR_045798	66503	Mm.443331	NR_045798	ENSMUSG00000097101	1810034E14Rik	-	RIKEN cDNA 1810034E14 gene	ncRNA
2422	chr14	57685884	57686312	+	0	NA	Intergenic	Intergenic	-21142	NM_020506	57258	Mm.202747	NM_020506	ENSMUSG00000021952	Xpo4	B430309A01Rik|mKIAA1721	exportin 4	protein-coding
1706	chr7	25636209	25636892	+	0	NA	intron (NM_007533, intron 4 of 8)	intron (NM_007533, intron 4 of 8)	8926	NM_001036740	232984	Mm.192369	NM_146184	ENSMUSG00000059479	B3gnt8	B3galt7|B7galt7|BC025206	UDP-GlcNAc:betaGal beta-1,3-N-acetylglucosaminyltransferase 8	protein-coding
1818	chr17	84421511	84421719	+	0	NA	intron (NM_183021, intron 21 of 37)	intron (NM_183021, intron 21 of 37)	44593	NM_183021	240174	Mm.246767	NM_177826	ENSMUSG00000024251	Thada	6530405K19|A930021O22|AU019899|BC052885|GITA	thyroid adenoma associated	protein-coding
1754	chr15	68228302	68228679	+	0	NA	intron (NR_152182, intron 1 of 13)	intron (NR_152182, intron 1 of 13)	30366	NM_198644	380993	Mm.309526	NM_198644	ENSMUSG00000022335	Zfat	Gm922|Zfat1|Zfp406	zinc finger and AT hook domain containing	protein-coding
1064	chr8	15034858	15035016	+	0	NA	Intergenic	Intergenic	11141	NR_037972	434285	Mm.334425	NM_001007591	ENSMUSG00000049008	BB014433	-	expressed sequence BB014433	ncRNA
1303	chr12	3896916	3897745	+	0	NA	exon (NM_001271753, exon 11 of 23)	exon (NM_001271753, exon 11 of 23)	5586	NM_153743	13435	Mm.5001	NM_007872	ENSMUSG00000020661	Dnmt3a	MmuIIIA	DNA methyltransferase 3A	protein-coding
1006	chr5	28168382	28169021	+	0	NA	intron (NM_010134, intron 1 of 1)	intron (NM_010134, intron 1 of 1)	3005	NM_010134	13799	Mm.4298	NM_010134	ENSMUSG00000039095	En2	BB131122|En-2|mo-En-2	engrailed 2	protein-coding
341	chrX	23807183	23807368	+	0	NA	Intergenic	RMER13B|LTR|ERVK	-85488	NM_001034864	236749	Mm.296422	NM_001034864	ENSMUSG00000068113	Gm4907	EG236749	predicted gene 4907	protein-coding
468	chr9	56456432	56456706	+	0	NA	intron (NM_025812, intron 1 of 9)	intron (NM_025812, intron 1 of 9)	37950	NM_025812	66867	Mm.150856	NM_025812	ENSMUSG00000032329	Hmg20a	1200004E06Rik|5730490E10Rik|Hmgxb1|Ibraf	high mobility group 20A	protein-coding
338	chr9	124028593	124028966	+	0	NA	exon (NM_009914, exon 2 of 2)	exon (NM_009914, exon 2 of 2)	6808	NM_009914	12771	Mm.57050	NM_009914	ENSMUSG00000035448	Ccr3	CC-CKR3|CKR3|Cmkbr1l2|Cmkbr3	chemokine (C-C motif) receptor 3	protein-coding
362	chr19	11371265	11371464	+	0	NA	Intergenic	LTR65|LTR|ERV1	-4124	NM_001310331	666907		NM_001310331	ENSMUSG00000101389	Ms4a4a	EG666907	membrane-spanning 4-domains, subfamily A, member 4A	protein-coding
930	chr11	68434780	68435134	+	0	NA	intron (NM_177320, intron 1 of 18)	intron (NM_177320, intron 1 of 18)	2832	NM_177320	320207	Mm.244960	NM_177320	ENSMUSG00000020901	Pik3r5	AV230647|F730038I15Rik|Foap2|p101	phosphoinositide-3-kinase regulatory subunit 5	protein-coding
458	chr10	40515448	40515877	+	0	NA	Intergenic	Intergenic	-54700	NM_027572	70840	Mm.332570	NM_027572	ENSMUSG00000019834	Slc22a16	4921504E14Rik|CT2|FLIPT2|OCT6|OKB1	solute carrier family 22 (organic cation transporter), member 16	protein-coding
631	chr5	111200956	111201093	+	0	NA	intron (NM_001267622, intron 6 of 22)	intron (NM_001267622, intron 6 of 22)	-129673	NM_019640	56305	Mm.200516	NM_019640	ENSMUSG00000050017	Pitpnb	PI-TP-beta	phosphatidylinositol transfer protein, beta	protein-coding
2515	chr6	41195860	41196117	+	0	NA	Intergenic	Intergenic	-106284	NM_011646	22074	Mm.383263	NM_011646	ENSMUSG00000054106	Try4	0910001B19Rik|Td	trypsin 4	protein-coding
1700	chr18	55565883	55566140	+	0	NA	Intergenic	ORR1D2|LTR|ERVL-MaLR	-573420	NM_001360787	269023	Mm.192984	NM_175751	ENSMUSG00000052713	Zfp608	4932417D18Rik|D430007A19Rik|Znf608	zinc finger protein 608	protein-coding
1924	chr6	90748218	90748605	+	0	NA	intron (NM_001356440, intron 1 of 13)	intron (NM_001356440, intron 1 of 13)	-31882	NM_001134383	232227	Mm.196943	NM_182784	ENSMUSG00000034312	Iqsec1	AW561907|BC026481|BRAG2|D6Ertd349e|cI-43	IQ motif and Sec7 domain 1	protein-coding
2317	chr7	66273598	66274022	+	0	NA	intron (NM_146191, intron 26 of 33)	ORR1F|LTR|ERVL-MaLR	107914	NR_106024	102465640		NR_106024	ENSMUSG00000098353	Mir7057	Gm27550|mmu-mir-7057	microRNA 7057	ncRNA
1237	chr2	36000474	36000714	+	0	NA	Intergenic	ORR1E|LTR|ERVL-MaLR	-20970	NM_029774	74410	Mm.21591	NM_028921	ENSMUSG00000026885	Ttll11	4932702F08Rik|4933424A20Rik|AU043211|D2Ertd624e	tubulin tyrosine ligase-like family, member 11	protein-coding
2109	chr17	12862083	12862461	+	0	NA	intron (NM_008552, intron 3 of 8)	intron (NM_008552, intron 3 of 8)	5871	NM_008552	17171	Mm.425994	NM_008552	ENSMUSG00000068037	Mas1	Mas-1|MasR|Mgra	MAS1 oncogene	protein-coding
523	chr1	23272182	23272522	+	0	NA	promoter-TSS (NR_029533)	promoter-TSS (NR_029533)	83	NR_029533	387225		NR_029533	ENSMUSG00000065405	Mir30a	Mirn30a|mir-30a|mmu-mir-30a	microRNA 30a	ncRNA
43	chr12	13512528	13512744	+	0	NA	intron (NM_027706, intron 44 of 51)	intron (NM_027706, intron 44 of 51)	115010	NR_136761	102639399	Mm.122052	NR_136761	ENSMUSG00000113666	Gm35725	-	predicted gene, 35725	ncRNA
2327	chr10	12881174	12881450	+	0	NA	Intergenic	B4A|SINE|B4	-19577	NM_011682	22288	Mm.331784	NM_011682	ENSMUSG00000019820	Utrn	AA589569|DRP|Dmdl	utrophin	protein-coding
1415	chr4	11419807	11420064	+	0	NA	Intergenic	Intergenic	-33152	NM_001290383	207920	Mm.387719	NM_194055	ENSMUSG00000040728	Esrp1	2210008M09Rik|A630065D16|BC031468|Rbm35a	epithelial splicing regulatory protein 1	protein-coding
760	chr17	29250000	29250303	+	0	NA	TTS (NM_026845)	TTS (NM_026845)	-12361	NM_153166	240058	Mm.39905	NM_153166	ENSMUSG00000024008	Cpne5	A830083G22Rik	copine V	protein-coding
673	chr2	72365108	72365761	+	0	NA	intron (NM_023057, intron 4 of 19)	intron (NM_023057, intron 4 of 19)	79733	NM_178084	65964	Mm.304143	NM_023057	ENSMUSG00000004085	Map3k20	AV006891|B230120H23Rik|HCCS-4|MLTK|MLTKalpha|MLTKbeta|Zak	mitogen-activated protein kinase kinase kinase 20	protein-coding
1389	chr12	112967389	112968234	+	0	NA	intron (NM_028193, intron 10 of 17)	intron (NM_028193, intron 10 of 17)	-8671	NM_001145900	399566	Mm.440140	NM_201646	ENSMUSG00000002803	Btbd6	-	BTB (POZ) domain containing 6	protein-coding
76	chr9	105689426	105689818	+	0	NA	exon (NM_001102607, exon 37 of 37)	exon (NM_001102607, exon 37 of 37)	46627	NM_001081309	75669	Mm.274830	NM_029380	ENSMUSG00000032571	Pik3r4	2210010O15Rik|C730038E05Rik|C85833|D9Ertd418e|Vps15|p150	phosphoinositide-3-kinase regulatory subunit 4	protein-coding
1591	chr6	71154899	71155392	+	0	NA	Intergenic	Intergenic	-10765	NM_001033929	232078	Mm.37547	NM_178413	ENSMUSG00000054474	Thnsl2	BC051244|TSH2	threonine synthase-like 2 (bacterial)	protein-coding
56	chr1	59895353	59895813	+	0	NA	Intergenic	Intergenic	-17423	NM_001037725	72750	Mm.258250	NM_001037725	ENSMUSG00000041040	Fam117b	2810425F24Rik|6330416D14Rik|Als2cr13	family with sequence similarity 117, member B	protein-coding
836	chr4	88875310	88876114	+	0	NA	Intergenic	Lx9|LINE|L1	4489	NM_177348	230405	Mm.246593	NM_177348	ENSMUSG00000045364	Ifne	Ifn-tau-1|Ifne1|Ifnt1|Infe1	interferon epsilon	protein-coding
2459	chr10	96822266	96823061	+	0	NA	Intergenic	Intergenic	205662	NM_007569	12226	Mm.23811	NM_007569	ENSMUSG00000036478	Btg1	AI426953|AW546738	B cell translocation gene 1, anti-proliferative	protein-coding
282	chr14	15272454	15272822	+	0	NA	Intergenic	ORR1E|LTR|ERVL-MaLR	-164985	NR_152122	77981	Mm.138039	NM_001033183		B230110C06Rik	-	RIKEN cDNA B230110C06 gene	ncRNA
2177	chr13	38335351	38335697	+	0	NA	Intergenic	L1MC1|LINE|L1	-10192	NM_007556	12161	Mm.385759	NM_007556	ENSMUSG00000039004	Bmp6	D13Wsu115e|Vgr1	bone morphogenetic protein 6	protein-coding
1764	chr7	106793048	106793304	+	0	NA	Intergenic	Intergenic	-2177	NM_001011862	258180	Mm.377371	NM_001011862	ENSMUSG00000096714	Olfr699	MOR283-10P	olfactory receptor 699	protein-coding
34	chr5	112488201	112488744	+	0	NA	intron (NM_001253916, intron 1 of 16)	intron (NM_001253916, intron 1 of 16)	39046	NM_001177504	625464	Mm.389676	NM_001177504	ENSMUSG00000072722	Gm6588	EG625464	predicted gene 6588	protein-coding
436	chr6	124376364	124376599	+	0	NA	Intergenic	Intergenic	-11995	NR_131162	72268	Mm.420740	NR_131162		1700027F06Rik	-	RIKEN cDNA 1700027F06 gene	ncRNA
1641	chr9	123157111	123157393	+	0	NA	3' UTR (NM_011606, exon 3 of 3)	3' UTR (NM_011606, exon 3 of 3)	6306	NM_011606	21922	Mm.34588	NM_011606	ENSMUSG00000025784	Clec3b	Tna	C-type lectin domain family 3, member b	protein-coding
513	chr13	97406328	97407167	+	0	NA	Intergenic	IMPB_01|Satellite|Satellite	-28223	NR_110432	100039691	Mm.219358	NR_110430	ENSMUSG00000078952	Lncenc1	Gm11019|Gm2373|Lincenc1|Platr18|linc-Enc1	long non-coding RNA, embryonic stem cells expressed 1	ncRNA
541	chr8	72272453	72272804	+	0	NA	Intergenic	Intergenic	32610	NM_007456	11767	Mm.290086	NM_007456	ENSMUSG00000003033	Ap1m1	AA408894|AP47|Adtm1A|Cltnm|mu1A	adaptor-related protein complex AP-1, mu subunit 1	protein-coding
2364	chr11	58184450	58184604	+	0	NA	intron (NM_001135115, intron 1 of 1)	intron (NM_001135115, intron 1 of 1)	684	NM_001135115	631323	Mm.394103	NM_001135115		Gm12250	Irgb10	predicted gene 12250	protein-coding
66	chr9	21455499	21455655	+	0	NA	intron (NM_001357721, intron 1 of 19)	intron (NM_001357721, intron 1 of 19)	30669	NM_001039520	13430	Mm.433257	NM_007871	ENSMUSG00000033335	Dnm2	Dyn2|Udnm|b2b2159Clo	dynamin 2	protein-coding
2381	chr5	136449787	136450149	+	0	NA	intron (NM_001291238, intron 2 of 22)	ORR1E|LTR|ERVL-MaLR	-74165	NR_030500	723975		NR_030500	ENSMUSG00000106479	Mir721	Mirn721|miRY|mir-721|mmu-mir-721	microRNA 721	ncRNA
400	chr6	83411676	83412170	+	0	NA	intron (NM_001347313, intron 3 of 11)	intron (NM_001347313, intron 3 of 11)	-10821	NR_105793	102465194		NR_105793	ENSMUSG00000099045	Mir6374	Gm27292|mmu-mir-6374	microRNA 6374	ncRNA
1940	chr17	35731046	35731304	+	0	NA	Intergenic	Intergenic	-26576	NM_007584	12305	Mm.5021	NM_007584	ENSMUSG00000003534	Ddr1	6030432F18|AI323681|CD167a|Cak|Nep|PTK3A	discoidin domain receptor family, member 1	protein-coding
1574	chr7	106499711	106500445	+	0	NA	Intergenic	ORR1D2-int|LTR|ERVL-MaLR	-59005	NR_003967	209380	Mm.461779	NM_001001318		Gm4759	EG209380	GTPase, very large interferon inducible 1 pseudogene	pseudo
1409	chr11	68750923	68751243	+	0	NA	intron (NM_175260, intron 5 of 40)	intron (NM_175260, intron 5 of 40)	59168	NM_175260	77579	Mm.218233	NM_175260	ENSMUSG00000020900	Myh10	5730504C04Rik|9330167F11Rik|Fltn|Myhn-2|Myhn2|NMHC II-B|NMHC-B|NMHCII-B|NMMHC II-b|NMMHC-B|NMMHC-IIB|SMemb|mKIAA3005	myosin, heavy polypeptide 10, non-muscle	protein-coding
2155	chr15	83455560	83455959	+	0	NA	intron (NM_001358643, intron 1 of 9)	intron (NM_001358643, intron 1 of 9)	-7879	NM_001358644	23970	Mm.23978	NM_011862	ENSMUSG00000016664	Pacsin2	AI197433	protein kinase C and casein kinase substrate in neurons 2	protein-coding
2305	chr4	11468484	11468869	+	0	NA	Intergenic	Lx6|LINE|L1	-17282	NM_001347055	66185	Mm.331487	NM_001081183	ENSMUSG00000040720	Virma	1110037F02Rik|4930422M05Rik|Kiaa1429|mKIAA1429	vir like m6A methyltransferase associated	protein-coding
1376	chr2	12709124	12709615	+	0	NA	Intergenic	Intergenic	-214672	NM_001305437	19212	Mm.229322	NM_008961	ENSMUSG00000026730	Pter	AI790318|Mpr56-1	phosphotriesterase related	protein-coding
577	chr1	166434012	166434344	+	0	NA	Intergenic	Intergenic	21310	NR_151518	102636226	Mm.412602	NR_151518		Gm33354	-	predicted gene, 33354	ncRNA
903	chr1	128607962	128608532	+	0	NA	Intergenic	MIRb|SINE|MIR	-15948	NM_009911	12767	Mm.1401	NM_009911	ENSMUSG00000045382	Cxcr4	CD184|CXC-R4|CXCR-4|Cmkar4|LESTR|PB-CKR|PBSF/SDF-1|Sdf1r|b2b220Clo	chemokine (C-X-C motif) receptor 4	protein-coding
2367	chr5	64500531	64500671	+	0	NA	Intergenic	Intergenic	23593	NR_045412	77382	Mm.366742	NR_045411	ENSMUSG00000105352	C030018K13Rik	-	RIKEN cDNA C030018K13 gene	ncRNA
614	chr1	151979860	151980492	+	0	NA	intron (NM_197990, intron 3 of 5)	intron (NM_197990, intron 3 of 5)	110144	NM_197990	69399	Mm.278031	NM_197990	ENSMUSG00000032666	1700025G04Rik	2610510E02Rik|2900042O04Rik	RIKEN cDNA 1700025G04 gene	protein-coding
2271	chr12	79574216	79574913	+	0	NA	intron (NM_009014, intron 7 of 10)	intron (NM_009014, intron 7 of 10)	277213	NM_001252562	19363	Mm.341756	NM_009014	ENSMUSG00000059060	Rad51b	AI553500|R51H2|Rad51l1|mREC2	RAD51 paralog B	protein-coding
1328	chr18	14604171	14605006	+	0	NA	Intergenic	MTEb|LTR|ERVL-MaLR	78326	NM_009280	268996	Mm.31761	NM_009280	ENSMUSG00000037013	Ss18	D130059H17|Ssxt|Syt	SS18, nBAF chromatin remodeling complex subunit	protein-coding
1430	chr9	7202465	7202910	+	0	NA	intron (NM_029775, intron 4 of 7)	intron (NM_029775, intron 4 of 7)	18182	NM_029775	76863	Mm.27293	NM_029775	ENSMUSG00000032002	Dcun1d5	3110001A18Rik|4833420K19Rik|AW060460|D430047L21Rik	DCN1, defective in cullin neddylation 1, domain containing 5 (S. cerevisiae)	protein-coding
1492	chr13	97387466	97387946	+	0	NA	Intergenic	MER5B|DNA|hAT-Charlie	-47264	NR_110432	100039691	Mm.219358	NR_110430	ENSMUSG00000078952	Lncenc1	Gm11019|Gm2373|Lincenc1|Platr18|linc-Enc1	long non-coding RNA, embryonic stem cells expressed 1	ncRNA
2383	chr7	51756286	51756587	+	0	NA	Intergenic	Intergenic	-105579	NM_001330608	14453	Mm.207360	NM_008087	ENSMUSG00000030498	Gas2	Gas-2	growth arrest specific 2	protein-coding
1549	chrX	167037443	167037838	+	0	NA	Intergenic	RMER15|LTR|ERVL	32730	NM_001101606	667794	Mm.302232	NM_001101606		Gm8817	EG667794	predicted gene 8817	protein-coding
1887	chr12	25139715	25139944	+	0	NA	Intergenic	Intergenic	10655	NR_045844	432641	Mm.112955	NR_045844		Gm17746	-	predicted gene, 17746	ncRNA
1659	chr5	24747031	24747546	+	0	NA	Intergenic	Intergenic	10555	NM_153076	214301	Mm.63484	NM_153076	ENSMUSG00000038135	Crygn	-	crystallin, gamma N	protein-coding
2339	chr11	97512147	97512432	+	0	NA	3' UTR (NM_018873, exon 20 of 20)	3' UTR (NM_018873, exon 20 of 20)	-11949	NM_001289118	100141474	Mm.482426	NM_001289118	ENSMUSG00000047988	4933428G20Rik	-	RIKEN cDNA 4933428G20 gene	protein-coding
1241	chrX	159680500	159680725	+	0	NA	intron (NM_001135727, intron 1 of 17)	intron (NM_001135727, intron 1 of 17)	-27989	NM_021389	58194	Mm.286495	NM_021389	ENSMUSG00000040990	Sh3kbp1	1200007H22Rik|1700125L08Rik|5830464D22Rik|AI447724|Cin85|IN85|Ruk|Seta	SH3-domain kinase binding protein 1	protein-coding
1771	chr2	121586243	121586954	+	0	NA	intron (NM_001360084, intron 2 of 13)	intron (NM_001360084, intron 2 of 13)	79875	NM_001290986	241627	Mm.293284	NM_030234	ENSMUSG00000027242	Wdr76	5830411K18Rik|6030457D09|AA517836	WD repeat domain 76	protein-coding
913	chr2	31809388	31809553	+	0	NA	intron (NM_183424, intron 1 of 1)	intron (NM_183424, intron 1 of 1)	1110	NM_183424	227717	Mm.185027	NM_183424	ENSMUSG00000043102	Qrfp	P518	pyroglutamylated RFamide peptide	protein-coding
310	chr6	128974846	128975107	+	0	NA	promoter-TSS (NR_045009)	promoter-TSS (NR_045009)	53	NR_045009	100504591	Mm.441029	NR_045009		Gm15987	-	predicted gene 15987	ncRNA
2493	chr9	14815390	14815790	+	0	NA	intron (NM_018736, intron 12 of 19)	intron (NM_018736, intron 12 of 19)	30936	NM_001310728	17535	Mm.149071	NM_018736	ENSMUSG00000031928	Mre11a	Mre11|Mre11b	MRE11A homolog A, double strand break repair nuclease	protein-coding
2203	chr11	53516709	53517587	+	0	NA	Intergenic	Intergenic	-2588	NM_001347496	20362	Mm.274399	NM_033144	ENSMUSG00000018398	Sept8	AW046166|Sepl	septin 8	protein-coding
1224	chr9	107747083	107747776	+	0	NA	intron (NR_153190, intron 16 of 23)	intron (NR_153190, intron 16 of 23)	23573	NM_001359525	83486	Mm.259197	NM_148930	ENSMUSG00000032580	Rbm5	D030069N10Rik	RNA binding motif protein 5	protein-coding
826	chr8	120109318	120109482	+	0	NA	Intergenic	Intergenic	-4752	NM_001163761	234797	Mm.101958	NM_172286	ENSMUSG00000031824	6430548M08Rik	AW049007|Kiaa0513|mKIAA0513	RIKEN cDNA 6430548M08 gene	protein-coding
146	chr18	39059552	39060156	+	0	NA	intron (NM_001361073, intron 1 of 21)	MIRb|SINE|MIR	66709	NM_175164	71302	Mm.329396	NM_175164	ENSMUSG00000036452	Arhgap26	1810044B20Rik|2610010G17Rik|4933432P15Rik|AI853435|mKIAA0621	Rho GTPase activating protein 26	protein-coding
1124	chr3	75690405	75690615	+	0	NA	Intergenic	Intergenic	-34779	NR_040539	69193	Mm.374088	NR_040539	ENSMUSG00000099370	Platr10	2410007B07Rik	pluripotency associated transcript 10	ncRNA
1570	chr12	77133517	77133733	+	0	NA	Intergenic	Intergenic	-104479	NM_001252614	53618	Mm.35628	NM_016893	ENSMUSG00000021065	Fut8	-	fucosyltransferase 8	protein-coding
718	chr1	39885585	39885969	+	0	NA	Intergenic	Intergenic	-15136	NM_001252200	26921	Mm.491139	NM_008696	ENSMUSG00000026074	Map4k4	9430080K19Rik|AU043147|AU045934|AW046177|HGK|Nik	mitogen-activated protein kinase kinase kinase kinase 4	protein-coding
1906	chr5	64435493	64435853	+	0	NA	Intergenic	Intergenic	32269	NR_040681	69999	Mm.261413	NR_040681	ENSMUSG00000100911	1700027F09Rik	-	RIKEN cDNA 1700027F09 gene	ncRNA
1969	chr10	12928871	12929421	+	0	NA	Intergenic	Lx8|LINE|L1	-6019	NR_038028	320273	Mm.417706	NR_038027	ENSMUSG00000097378	B230208H11Rik	-	RIKEN cDNA B230208H11 gene	ncRNA
1727	chr9	108136937	108137484	+	0	NA	intron (NR_126077, intron 1 of 2)	intron (NR_126077, intron 1 of 2)	355	NR_126077	76873	Mm.436935	NR_126077	ENSMUSG00000102224	4930447F24Rik	-	RIKEN cDNA 4930447F24 gene	ncRNA
245	chr7	49093442	49094551	+	0	NA	intron (NM_001111016, intron 2 of 38)	intron (NM_001111016, intron 2 of 38)	68162	NR_154465	108167511	Mm.400599	NR_154465		9130015G15Rik	-	RIKEN cDNA 9130015G15 gene	ncRNA
1745	chrX	59147920	59148476	+	0	NA	intron (NM_001356335, intron 1 of 4)	intron (NM_001356335, intron 1 of 4)	-13762	NM_010200	14168	Mm.7995	NM_010200	ENSMUSG00000031137	Fgf13	Fhf2	fibroblast growth factor 13	protein-coding
1539	chr6	129577964	129578331	+	0	NA	promoter-TSS (NM_153590)	promoter-TSS (NM_153590)	-139	NM_153590	243655	Mm.30968	NM_153590	ENSMUSG00000050241	Klre1	Klre-1|NKG2I	killer cell lectin-like receptor family E member 1	protein-coding
1588	chr10	37323560	37323724	+	0	NA	Intergenic	Intergenic	-184716	NM_008538	17118	Mm.30059	NM_008538	ENSMUSG00000069662	Marcks	Macs|PKCSL	myristoylated alanine rich protein kinase C substrate	protein-coding
832	chr2	52524570	52525131	+	0	NA	intron (NM_001037099, intron 2 of 13)	intron (NM_001037099, intron 2 of 13)	33761	NM_146123	12298	Mm.330223	NM_146123	ENSMUSG00000017412	Cacnb4	3110038O15Rik|Cchb4|lh	calcium channel, voltage-dependent, beta 4 subunit	protein-coding
2498	chr12	41563457	41563821	+	0	NA	intron (NM_053122, intron 4 of 6)	intron (NM_053122, intron 4 of 6)	-77582	NM_001271709	16981	Mm.404786	NM_010733	ENSMUSG00000036295	Lrrn3	NLRR-3	leucine rich repeat protein 3, neuronal	protein-coding
233	chr13	24341982	24342442	+	0	NA	intron (NM_001284519, intron 2 of 17)	intron (NM_001284519, intron 2 of 17)	14808	NM_001284519	12763	Mm.8396	NM_007717	ENSMUSG00000016756	Cmah	-	cytidine monophospho-N-acetylneuraminic acid hydroxylase	protein-coding
1697	chr2	32342461	32343085	+	0	NA	intron (NM_010065, intron 1 of 20)	intron (NM_010065, intron 1 of 20)	10556	NR_125959	13429	Mm.44736	NM_010065	ENSMUSG00000026825	Dnm1	AI838169|Dnm|Ftfl|mKIAA4093	dynamin 1	protein-coding
1973	chr6	30992495	30993192	+	0	NA	Intergenic	RMER1C|Other|Other	-33853	NM_001135093	619665	Mm.204671	NM_001135093	ENSMUSG00000073209	Klf14	5330411L03Rik|AL022736|BTEB5	Kruppel-like factor 14	protein-coding
1770	chr16	11869952	11870340	+	0	NA	intron (NM_146067, intron 2 of 3)	intron (NM_146067, intron 2 of 3)	-31218	NR_033509	791359	Mm.227592	NR_033509	ENSMUSG00000055015	Gm9961	-	predicted gene 9961	ncRNA
336	chr6	149183382	149183568	+	0	NA	exon (NM_001113424, exon 3 of 7)	exon (NM_001113424, exon 3 of 7)	5237	NM_001356344	232566	Mm.209147	NM_001113424	ENSMUSG00000068250	Amn1	5830467E07Rik|A230083D09|C730024G19Rik	antagonist of mitotic exit network 1	protein-coding
1925	chr10	117994290	117994651	+	0	NA	Intergenic	Intergenic	69011	NR_045342	71067	Mm.410793	NR_045342	ENSMUSG00000112500	4933411E08Rik	-	RIKEN cDNA 4933411E08 gene	ncRNA
1349	chr1	34554364	34554658	+	0	NA	intron (NM_009356, intron 4 of 4)	intron (NM_009356, intron 4 of 4)	6432	NM_009356	21756	Mm.14418	NM_009356	ENSMUSG00000037529	Prss40	Tesp2	protease, serine 40	protein-coding
1226	chr8	13688073	13688280	+	0	NA	Intergenic	Intergenic	-10589	NM_009025	19414	Mm.18517	NM_009025	ENSMUSG00000031453	Rasa3	AI326412|C86362|E130011G04|GAPIII|hlb381|scat	RAS p21 protein activator 3	protein-coding
262	chr4	32365062	32365761	+	0	NA	Intergenic	Intergenic	-52024	NM_001109661	12014	Mm.491223	NM_007521	ENSMUSG00000040270	Bach2	E030004N02Rik	BTB and CNC homology, basic leucine zipper transcription factor 2	protein-coding
511	chr15	78502410	78503260	+	0	NA	Intergenic	Intergenic	-7769	NM_008368	16185	Mm.35287	NM_008368	ENSMUSG00000068227	Il2rb	CD122|IL-15Rbeta|IL15Rbeta|Il-2/15Rbeta|Il-2Rbeta|p70	interleukin 2 receptor, beta chain	protein-coding
2453	chr11	75561015	75561320	+	0	NA	intron (NM_001199284, intron 6 of 13)	intron (NM_001199284, intron 6 of 13)	9738	NR_039553	100628624		NR_039553	ENSMUSG00000093100	Mir3971	mmu-mir-3971|mu-mir-3971	microRNA 3971	ncRNA
2471	chr13	8783540	8784360	+	0	NA	Intergenic	MTEa|LTR|ERVL-MaLR	87094	NM_172445	207615	Mm.284654	NM_172445	ENSMUSG00000021147	Wdr37	-	WD repeat domain 37	protein-coding
212	chr15	80020485	80020991	+	0	NA	Intergenic	Intergenic	-5930	NM_011057	18591	Mm.144089	NM_011057	ENSMUSG00000000489	Pdgfb	PDGF-2|PDGF-B|Sis|c-sis	platelet derived growth factor, B polypeptide	protein-coding
2062	chr2	58822462	58822840	+	0	NA	3' UTR (NM_001001178, exon 15 of 15)	3' UTR (NM_001001178, exon 15 of 15)	67467	NM_001289659	76654	Mm.200370	NM_029692	ENSMUSG00000026839	Upp2	1700124F02Rik|AI266885|UDRPASE2|UP2|UPASE2	uridine phosphorylase 2	protein-coding
1432	chr2	164534237	164534623	+	0	NA	Intergenic	Intergenic	-16100	NR_152178	670507	Mm.404686	NR_152178		Gm14317	-	predicted gene 14317	ncRNA
1036	chrX	164027287	164027501	+	0	NA	intron (NM_181315, intron 1 of 7)	intron (NM_181315, intron 1 of 7)	616	NM_181315	56078	Mm.180953	NM_181315	ENSMUSG00000031373	Car5b	7330410H16Rik|CAVB|Ca5b|CarVb|D730005F19Rik	carbonic anhydrase 5b, mitochondrial	protein-coding
1157	chr2	130577576	130578078	+	0	NA	TTS (NM_011025)	TTS (NM_011025)	1658	NM_011025	18429	Mm.16745	NM_011025	ENSMUSG00000027301	Oxt	OT|Oxy	oxytocin	protein-coding
340	chr8	128577376	128577566	+	0	NA	Intergenic	MTD|LTR|ERVL-MaLR	-108183	NM_010578	16412	Mm.263396	NM_010578	ENSMUSG00000025809	Itgb1	4633401G24Rik|AA409975|AA960159|CD29|Fnrb|Gm9863|gpIIa	integrin beta 1 (fibronectin receptor beta)	protein-coding
1368	chrX	163988052	163988285	+	0	NA	intron (NM_181315, intron 6 of 7)	intron (NM_181315, intron 6 of 7)	-29502	NM_009453	22184	Mm.426178	NM_009453	ENSMUSG00000031370	Zrsr2	35kDa|5031411E02Rik|A230052C13Rik|C77286|U2af1-rs2|URP	zinc finger (CCCH type), RNA binding motif and serine/arginine rich 2	protein-coding
1143	chr10	42843507	42843614	+	0	NA	Intergenic	Intergenic	-16952	NM_001359265	268297	Mm.98731	NM_172938	ENSMUSG00000044770	Scml4	9330161D17|mFLJ00197	Scm polycomb group protein like 4	protein-coding
1002	chr11	67578257	67578783	+	0	NA	intron (NM_008088, intron 1 of 13)	intron (NM_008088, intron 1 of 13)	-7980	NM_001109657	14457	Mm.40338	NM_008088	ENSMUSG00000033066	Gas7	AW124766|B230343A10Rik|Gas7-cb	growth arrest specific 7	protein-coding
568	chr6	52477339	52477671	+	0	NA	Intergenic	Intergenic	-14946	NR_046049	74304	Mm.490579	NR_046049	ENSMUSG00000107895	1700094M24Rik	-	RIKEN cDNA 1700094M24 gene	ncRNA
344	chr6	51077757	51077998	+	0	NA	Intergenic	Intergenic	192033	NR_029719	387166		NR_029719	ENSMUSG00000065505	Mir148a	Mirn148|Mirn148a|mir-148a	microRNA 148a	ncRNA
688	chr2	20961843	20962620	+	0	NA	intron (NM_001128084, intron 1 of 24)	L2|LINE|L2	5490	NM_001128084	71435	Mm.28507	NM_001081364	ENSMUSG00000036591	Arhgap21	5530401C11Rik|AA416458|ARHGAP10	Rho GTPase activating protein 21	protein-coding
2021	chr11	60230588	60230810	+	0	NA	intron (NM_153080, intron 14 of 14)	intron (NM_153080, intron 14 of 14)	-8118	NM_001358315	20787	Mm.278701	NM_011480	ENSMUSG00000020538	Srebf1	ADD1|SREBP1|bHLHd1	sterol regulatory element binding transcription factor 1	protein-coding
319	chr8	86901961	86902299	+	0	NA	Intergenic	Intergenic	-16872	NM_030563	80750	Mm.25117	NM_030563	ENSMUSG00000031652	N4bp1	AI481586|C81621	NEDD4 binding protein 1	protein-coding
2465	chr13	108596861	108597788	+	0	NA	Intergenic	AT_rich|Low_complexity|Low_complexity	-56853	NM_011056	238871	Mm.434429	NM_011056	ENSMUSG00000021699	Pde4d	9630011N22Rik|Dpde3	phosphodiesterase 4D, cAMP specific	protein-coding
483	chr4	24942767	24943718	+	0	NA	Intergenic	Intergenic	-30177	NM_030733	81006	Mm.160412	NM_030733	ENSMUSG00000040372	Gpr63	PSP24beta|Psp24-2	G protein-coupled receptor 63	protein-coding
549	chr8	86845788	86846558	+	0	NA	intron (NM_030563, intron 6 of 6)	intron (NM_030563, intron 6 of 6)	39085	NM_030563	80750	Mm.25117	NM_030563	ENSMUSG00000031652	N4bp1	AI481586|C81621	NEDD4 binding protein 1	protein-coding
1654	chr2	29768784	29769500	+	0	NA	Intergenic	Intergenic	7614	NM_001177392	433416	Mm.330112	NM_001034887	ENSMUSG00000075425	Gm13547	-	predicted gene 13547	protein-coding
809	chr1	39206869	39207225	+	0	NA	intron (NM_008719, intron 1 of 20)	intron (NM_008719, intron 1 of 20)	12775	NM_008719	18143	Mm.2380	NM_008719	ENSMUSG00000026077	Npas2	MOP4|bHLHe9	neuronal PAS domain protein 2	protein-coding
953	chr2	35985460	35985957	+	0	NA	Intergenic	Intergenic	-6084	NM_029774	74410	Mm.21591	NM_028921	ENSMUSG00000026885	Ttll11	4932702F08Rik|4933424A20Rik|AU043211|D2Ertd624e	tubulin tyrosine ligase-like family, member 11	protein-coding
576	chr3	115695251	115695518	+	0	NA	Intergenic	Intergenic	19671	NM_007901	13609	Mm.982	NM_007901	ENSMUSG00000045092	S1pr1	AI849002|Edg1|Lpb1|S1p|S1p1	sphingosine-1-phosphate receptor 1	protein-coding
2119	chr16	19984890	19985256	+	0	NA	Intergenic	B4A|SINE|B4	-2024	NM_183390	239743	Mm.86699	NM_183390	ENSMUSG00000043008	Klhl6	-	kelch-like 6	protein-coding
59	chr6	70720390	70720548	+	0	NA	Intergenic	Intergenic	71706	NM_009075	19895	Mm.17905	NM_009075	ENSMUSG00000053604	Rpia	RPI	ribose 5-phosphate isomerase A	protein-coding
960	chr13	5806223	5806630	+	0	NA	Intergenic	B1F2|SINE|Alu	51666	NR_045891	71867	Mm.179181	NR_045891	ENSMUSG00000100625	1700016G22Rik	-	RIKEN cDNA 1700016G22 gene	ncRNA
2480	chr6	130102608	130103018	+	0	NA	intron (NM_013793, intron 3 of 7)	intron (NM_013793, intron 3 of 7)	27022	NM_010650	16639	Mm.439698	NM_010650	ENSMUSG00000089727	Klra8	Cmv-1|Cmv1|Ly49h|Ly49u<129>	killer cell lectin-like receptor, subfamily A, member 8	protein-coding
1871	chr8	35680622	35681066	+	0	NA	Intergenic	Intergenic	-91824	NR_040376	100504714	Mm.381744	NR_040376	ENSMUSG00000097357	Gm16793	-	predicted gene, 16793	ncRNA
583	chr6	120264059	120264840	+	0	NA	intron (NM_198884, intron 1 of 19)	intron (NM_198884, intron 1 of 19)	30110	NM_198884	330406	Mm.321840	NM_198884	ENSMUSG00000041372	B4galnt3	AB114826|B4GalNAcT3|C330047A21	beta-1,4-N-acetyl-galactosaminyl transferase 3	protein-coding
986	chr11	120957160	120957393	+	0	NA	intron (NM_001038653, intron 5 of 5)	intron (NM_001038653, intron 5 of 5)	8209	NM_001038654	80879	Mm.28632	NM_030696	ENSMUSG00000025161	Slc16a3	Mct3|Mct4	solute carrier family 16 (monocarboxylic acid transporters), member 3	protein-coding
780	chr2	26298424	26298661	+	0	NA	Intergenic	Intergenic	-3985	NM_177841	329366	Mm.77712	NM_177841	ENSMUSG00000048038	Ccdc187	4932418E24Rik	coiled-coil domain containing 187	protein-coding
817	chr5	117954533	117954711	+	0	NA	3' UTR (NM_008712, exon 28 of 28)	3' UTR (NM_008712, exon 28 of 28)	-22148	NM_001346588	231670	Mm.21912	NM_145564	ENSMUSG00000032898	Fbxo21	2810425J22Rik|AU016673	F-box protein 21	protein-coding
404	chr10	75536056	75536773	+	0	NA	TTS (NM_026095)	TTS (NM_026095)	18372	NM_026095	67332	Mm.45151	NM_026095	ENSMUSG00000020180	Snrpd3	1700043E15Rik|2310009E13Rik|AW046420|SMD3	small nuclear ribonucleoprotein D3	protein-coding
689	chr15	64067372	64068145	+	0	NA	Intergenic	Intergenic	-7310	NM_144846	223601	Mm.246108	NM_144846	ENSMUSG00000022378	Fam49b	0910001A06Rik|AW122079	family with sequence similarity 49, member B	protein-coding
2448	chr1	127514515	127514808	+	0	NA	intron (NM_028135, intron 5 of 7)	intron (NM_028135, intron 5 of 7)	163360	NM_028135	72160	Mm.281287	NM_028135	ENSMUSG00000026347	Tmem163	2610024A01Rik|A-cre|Act-Cre|SV31|Tg(ACTB-cre)2Mrt|actin-cre|cre<actin>	transmembrane protein 163	protein-coding
1674	chr1	87914971	87915409	+	0	NA	exon (NM_177646, exon 4 of 30)	exon (NM_177646, exon 4 of 30)	-60891	NR_136921	100503175	Mm.426422	NR_136921	ENSMUSG00000101942	Gm19582	-	predicted gene, 19582	ncRNA
735	chr1	64114439	64114600	+	0	NA	intron (NM_033563, intron 1 of 3)	intron (NM_033563, intron 1 of 3)	6870	NM_033563	93691	Mm.29466	NM_033563	ENSMUSG00000025959	Klf7	9830124P08Rik	Kruppel-like factor 7 (ubiquitous)	protein-coding
1923	chr1	192663127	192663431	+	0	NA	intron (NM_144881, intron 8 of 11)	ORR1E|LTR|ERVL-MaLR	107940	NM_144881	226861	Mm.145857	NM_144881	ENSMUSG00000037375	Hhat	2810432O22Rik|AI462858|AP-2CRE|Skn|Tg(TFAP2A-cre)1Will	hedgehog acyltransferase	protein-coding
2309	chr16	24339491	24339998	+	0	NA	Intergenic	Intergenic	-53606	NM_178665	210126	Mm.209385	NM_178665	ENSMUSG00000033306	Lpp	9430020K16Rik|AA959454|AU024130|B130055L10Rik|C79715|D630048H16	LIM domain containing preferred translocation partner in lipoma	protein-coding
2069	chr15	9622677	9623420	+	0	NA	intron (NM_001305042, intron 26 of 36)	Lx8|LINE|L1	-93172	NM_008372	16197	Mm.389	NM_008372	ENSMUSG00000003882	Il7r	CD127|IL-7Ralpha	interleukin 7 receptor	protein-coding
1001	chr1	60821385	60821859	+	0	NA	Intergenic	Intergenic	75234	NM_007642	12487	Mm.255003	NM_007642	ENSMUSG00000026012	Cd28	-	CD28 antigen	protein-coding
116	chr13	97322458	97322848	+	0	NA	Intergenic	ORR1E|LTR|ERVL-MaLR	81548	NM_007930	13803	Mm.241073	NM_007930	ENSMUSG00000041773	Enc1	Nrpb|PIG10	ectodermal-neural cortex 1	protein-coding
1577	chr3	96485734	96486575	+	0	NA	Intergenic	Intergenic	-33848	NM_001256181	329716	Mm.275223	NM_183223	ENSMUSG00000046317	BC107364	D730018G16	cDNA sequence BC107364	protein-coding
1193	chr15	82914417	82915015	+	0	NA	Intergenic	Intergenic	-2582	NM_013836	21411	Mm.252156	NM_013836	ENSMUSG00000041852	Tcf20	2810438H08Rik|SPBP|mKIAA0292	transcription factor 20	protein-coding
723	chr6	144773065	144773366	+	0	NA	Intergenic	ID_B1|SINE|B4	100347	NR_040519	66760	Mm.233631	NR_040519	ENSMUSG00000085785	Sox5os3	4933425H06Rik	SRY (sex determining region Y)-box 5, opposite strand 3	ncRNA
83	chr7	58759133	58759284	+	0	NA	intron (NM_009728, intron 2 of 20)	intron (NM_009728, intron 2 of 20)	101006	NM_009728	11982	Mm.135129	NM_009728	ENSMUSG00000025324	Atp10a	Atp10c|pfatp	ATPase, class V, type 10A	protein-coding
2192	chr9	111138084	111138628	+	0	NA	intron (NM_027742, intron 2 of 13)	intron (NM_027742, intron 2 of 13)	20245	NM_027742	71268	Mm.302287	NM_027742	ENSMUSG00000032497	Lrrfip2	5133400F20Rik|AI850587	leucine rich repeat (in FLII) interacting protein 2	protein-coding
1606	chr7	127999246	127999823	+	0	NA	Intergenic	Intergenic	-4844	NM_001079932	434246	Mm.389924	NM_001079932	ENSMUSG00000042828	Trim72	BC067209|MG53	tripartite motif-containing 72	protein-coding
527	chr17	86801353	86802577	+	0	NA	intron (NM_010137, intron 2 of 15)	intron (NM_010137, intron 2 of 15)	48101	NM_010137	13819	Mm.1415	NM_010137	ENSMUSG00000024140	Epas1	HIF-2alpha|HIF2A|HLF|HRF|MOP2|bHLHe73	endothelial PAS domain protein 1	protein-coding
390	chr8	22780495	22780963	+	0	NA	intron (NM_008872, intron 13 of 13)	intron (NM_008872, intron 13 of 13)	23007	NM_008872	18791	Mm.154660	NM_008872	ENSMUSG00000031538	Plat	AU020998|AW212668|D8Ertd2e|tPA	plasminogen activator, tissue	protein-coding
1233	chr19	3871151	3871867	+	0	NA	intron (NR_073190, intron 3 of 12)	intron (NR_073190, intron 3 of 12)	19736	NR_073190	12660	Mm.225505	NM_013490	ENSMUSG00000024843	Chka	CK|CK/EK-alpha|Chetk-alpha|Chk|ChoK|EK|EtnK-alpha	choline kinase alpha	protein-coding
26	chr8	48122752	48123372	+	0	NA	intron (NM_178788, intron 3 of 5)	Lx8|LINE|L1	13049	NM_001161515	320685	Mm.121549	NM_178788	ENSMUSG00000031562	Dctd	6030466N05Rik	dCMP deaminase	protein-coding
2110	chr16	29977570	29978111	+	0	NA	intron (NR_037689, intron 1 of 5)	intron (NR_037689, intron 1 of 5)	1284	NR_037689	328657	Mm.425982	NM_001033403	ENSMUSG00000075286	Gm1968	-	predicted gene 1968	ncRNA
1505	chr17	10425226	10425960	+	0	NA	intron (NM_027032, intron 4 of 4)	intron (NM_027032, intron 4 of 4)	-30623	NR_077238	319750	Mm.383485	NR_077237	ENSMUSG00000089633	A230009B12Rik	-	RIKEN cDNA A230009B12 gene	ncRNA
896	chr8	117074105	117075100	+	0	NA	intron (NM_029686, intron 4 of 42)	intron (NM_029686, intron 4 of 42)	7847	NM_029686	76645	Mm.159753	NM_029686	ENSMUSG00000034416	Pkd1l2	1700126L06Rik	polycystic kidney disease 1 like 2	protein-coding
1420	chr1	143941514	143941779	+	0	NA	Intergenic	Intergenic	62503	NM_009061	19735	Mm.28262	NM_009061	ENSMUSG00000026360	Rgs2	GOS8	regulator of G-protein signaling 2	protein-coding
2137	chr2	45186926	45188107	+	0	NA	Intergenic	Intergenic	-70074	NM_001355288	24136	Mm.440702	NM_015753	ENSMUSG00000026872	Zeb2	9130203F04Rik|D130016B08Rik|SIP1|Zfhx1b|Zfx1b|Zfxh1b	zinc finger E-box binding homeobox 2	protein-coding
228	chr1	88564758	88565329	+	0	NA	Intergenic	Intergenic	13526	NR_037971	100503197	Mm.99352	NR_037971	ENSMUSG00000100798	Gm19589	-	predicted gene, 19589	ncRNA
2006	chr12	102251095	102251390	+	0	NA	intron (NM_172152, intron 12 of 16)	intron (NM_172152, intron 12 of 16)	-31832	NM_177620	217835	Mm.24145	NM_177620	ENSMUSG00000044456	Rin3	6430500K07|C86933	Ras and Rab interactor 3	protein-coding
844	chr1	182383018	182383578	+	0	NA	Intergenic	Intergenic	-25869	NM_173378	209456	Mm.287450	NM_173378	ENSMUSG00000026510	Trp53bp2	53BP2|AI746547|ASPP2|PPP1R13A|Tp53bp2|X98550	transformation related protein 53 binding protein 2	protein-coding
289	chr1	88288847	88289064	+	0	NA	Intergenic	Tigger7|DNA|TcMar-Tigger	-11376	NM_198652	381280	Mm.384762	NM_198652	ENSMUSG00000044783	Hjurp	6430706D22Rik|A730008H23Rik|C330011F01Rik|Gm975|Mfleg1	Holliday junction recognition protein	protein-coding
920	chr13	85333172	85333430	+	0	NA	Intergenic	Intergenic	-43815	NM_145452	218397	Mm.259653	NM_145452	ENSMUSG00000021549	Rasa1	Gap|RasGAP|Rasa	RAS p21 protein activator 1	protein-coding
1717	chr7	67530145	67530490	+	0	NA	intron (NR_028144, intron 7 of 8)	intron (NR_028144, intron 7 of 8)	114919	NM_175124	67867	Mm.31247	NM_027413	ENSMUSG00000030556	Lrrc28	1300004K21Rik|2210012C09Rik|2310058O11Rik	leucine rich repeat containing 28	protein-coding
1843	chr15	59511985	59512377	+	0	NA	intron (NM_026746, intron 4 of 6)	intron (NM_026746, intron 4 of 6)	-136473	NM_144549	211770	Mm.40298	NM_144549	ENSMUSG00000032501	Trib1	A530090O15Rik|TRB-1|Trb1	tribbles pseudokinase 1	protein-coding
1550	chr1	153415085	153415382	+	0	NA	promoter-TSS (NR_033736)	promoter-TSS (NR_033736)	-1000	NR_033736	626058	Mm.31556	NM_001177359		E330020D12Rik	EG626058|F430003O07Rik|Gm6648	Riken cDNA E330020D12 gene	ncRNA
1731	chr11	96653938	96654189	+	0	NA	intron (NM_001033186, intron 4 of 12)	intron (NM_001033186, intron 4 of 12)	123492	NM_001163389	74479	Mm.270781	NM_028965	ENSMUSG00000020876	Snx11	4933439F10Rik|A930041K09Rik|AI117694	sorting nexin 11	protein-coding
1515	chr14	73584926	73585394	+	0	NA	intron (NM_011506, intron 6 of 10)	intron (NM_011506, intron 6 of 10)	32374	NM_011506	20916	Mm.38951	NM_011506	ENSMUSG00000022110	Sucla2	4930547K18Rik|A-SCS|SCS-betaA	succinate-Coenzyme A ligase, ADP-forming, beta subunit	protein-coding
1732	chr19	3922888	3923470	+	0	NA	intron (NM_026316, intron 2 of 9)	L2a|LINE|L2	6537	NM_026316	67689	Mm.109341	NM_026316	ENSMUSG00000024885	Aldh3b1	1700001N19Rik|ALDH4|ALDH7	aldehyde dehydrogenase 3 family, member B1	protein-coding
1414	chr6	66413020	66413326	+	0	NA	Intergenic	Intergenic	-122048	NM_019499	56150	Mm.489653	NM_019499	ENSMUSG00000029910	Mad2l1	AA673185|MAD2	MAD2 mitotic arrest deficient-like 1	protein-coding
757	chr4	135570759	135571193	+	0	NA	intron (NM_001013756, intron 1 of 15)	intron (NM_001013756, intron 1 of 15)	2644	NM_001013756	230824	Mm.331972	NM_001013756	ENSMUSG00000037188	Grhl3	AI561912|Get1|Som|Tfcp2l4|ct	grainyhead like transcription factor 3	protein-coding
1177	chr14	69978933	69979619	+	0	NA	intron (NM_028560, intron 4 of 6)	MER74B|LTR|ERVL	-98169	NM_018781	13655	Mm.103737	NM_018781	ENSMUSG00000033730	Egr3	Pilot	early growth response 3	protein-coding
2123	chr5	128982733	128983983	+	0	NA	Intergenic	Intergenic	6878	NM_001359022	13852	Mm.260716	NM_007941	ENSMUSG00000029428	Stx2	AW538950|Epim|G1-536-1|Syn-2|repro34	syntaxin 2	protein-coding
1959	chr2	164828905	164829124	+	0	NA	promoter-TSS (NM_029370)	promoter-TSS (NM_029370)	-480	NM_029370	75642	Mm.159541	NM_029370	ENSMUSG00000017767	Spata25	1700020C07Rik|Tsg23	spermatogenesis associated 25	protein-coding
1502	chr16	87501758	87501933	+	0	NA	intron (NR_040375, intron 1 of 2)	intron (NR_040375, intron 1 of 2)	5772	NR_040375	414095	Mm.166361	NR_040375	ENSMUSG00000093606	B130034C11Rik	-	RIKEN cDNA B130034C11 gene	ncRNA
1488	chr17	24447348	24447648	+	0	NA	intron (NR_125990, intron 3 of 13)	intron (NR_125990, intron 3 of 13)	-4397	NM_025718	66705	Mm.29017	NM_025718	ENSMUSG00000024136	Dnase1l2	4733401H14Rik	deoxyribonuclease 1-like 2	protein-coding
1993	chr11	97130803	97131147	+	0	NA	Intergenic	Intergenic	15444	NR_106094	102466822		NR_106094	ENSMUSG00000099286	Mir7235	Gm27986|mmu-mir-7235	microRNA 7235	ncRNA
667	chr4	14881556	14882445	+	0	NA	intron (NM_028264, intron 1 of 6)	intron (NM_028264, intron 1 of 6)	17781	NM_028264	72519	Mm.279158	NM_028264	ENSMUSG00000028221	Pip4p2	2610319K07Rik|AI315591|AV001360|Tmem55a	phosphatidylinositol-4,5-bisphosphate 4-phosphatase 2	protein-coding
1748	chr14	114946339	114946958	+	0	NA	promoter-TSS (NR_126548)	promoter-TSS (NR_126548)	-700	NR_126548	74982		NR_126548	ENSMUSG00000115372	1700100I10Rik	1700085D13Rik|4930481K08Rik	RIKEN cDNA 1700100I10 gene	ncRNA
182	chr17	29431831	29432304	+	0	NA	Intergenic	MIRb|SINE|MIR	-58978	NM_008842	18712	Mm.328931	NM_008842	ENSMUSG00000024014	Pim1	Pim-1	proviral integration site 1	protein-coding
119	chr11	117027475	117028165	+	0	NA	Intergenic	Intergenic	-48963	NR_027059	76972	Mm.309167	NR_027059	ENSMUSG00000086859	Snhg20	2810008D09Rik	small nucleolar RNA host gene 20	ncRNA
579	chr1	64089023	64089279	+	0	NA	intron (NM_033563, intron 1 of 3)	intron (NM_033563, intron 1 of 3)	32238	NM_033563	93691	Mm.29466	NM_033563	ENSMUSG00000025959	Klf7	9830124P08Rik	Kruppel-like factor 7 (ubiquitous)	protein-coding
1972	chr3	95991659	95991900	+	0	NA	intron (NM_023320, intron 3 of 5)	intron (NM_023320, intron 3 of 5)	4060	NM_023320	67220	Mm.458147	NM_023320	ENSMUSG00000015745	Plekho1	2810052M02Rik|CKIP-1|Ckip1|JZA-20|Jza2	pleckstrin homology domain containing, family O member 1	protein-coding
1819	chr7	127177027	127177275	+	0	NA	Intergenic	Intergenic	18926	NM_001285907	70233	Mm.28050	NM_027353	ENSMUSG00000042502	Cd2bp2	1500011B02Rik|2410024K20Rik|AW048183	CD2 cytoplasmic tail binding protein 2	protein-coding
1028	chr1	14755189	14755978	+	0	NA	exon (NM_001360810, exon 1 of 3)	exon (NM_001360810, exon 1 of 3)	383	NM_010827	17681	Mm.5820	NM_010827	ENSMUSG00000025930	Msc	MyoR|bHLHa22	musculin	protein-coding
188	chr8	124173497	124174257	+	0	NA	Intergenic	RMER1C|Other|Other	-57517	NM_139272	108148	Mm.33808	NM_139272	ENSMUSG00000089704	Galnt2	AI480629	polypeptide N-acetylgalactosaminyltransferase 2	protein-coding
861	chr4	32062551	32062915	+	0	NA	Intergenic	Intergenic	98626	NM_009316	26409	Mm.258589	NM_009316	ENSMUSG00000028284	Map3k7	B430101B05|C87327|Tak1	mitogen-activated protein kinase kinase kinase 7	protein-coding
2205	chr3	152956419	152956649	+	0	NA	intron (NM_012028, intron 2 of 4)	intron (NM_012028, intron 2 of 4)	25673	NM_012028	26938	Mm.40915	NM_012028	ENSMUSG00000039037	St6galnac5	AI851940|Siat7e	ST6 (alpha-N-acetyl-neuraminyl-2,3-beta-galactosyl-1,3)-N-acetylgalactosaminide alpha-2,6-sialyltransferase 5	protein-coding
1519	chr5	117515440	117515710	+	0	NA	intron (NM_001312914, intron 3 of 19)	intron (NM_001312914, intron 3 of 19)	101573	NM_001312914	333050	Mm.437947	NM_001034873	ENSMUSG00000061578	Ksr2	-	kinase suppressor of ras 2	protein-coding
2049	chr3	108644883	108645310	+	0	NA	3' UTR (NM_001358055, exon 15 of 15)	3' UTR (NM_001358055, exon 15 of 15)	-8817	NM_145543	229725	Mm.214545	NM_145543	ENSMUSG00000027884	Clcc1	Mclc	chloride channel CLIC-like 1	protein-coding
1496	chr15	86354983	86355262	+	0	NA	intron (NM_001358062, intron 6 of 9)	intron (NM_001358062, intron 6 of 9)	77447	NM_001358062	223754	Mm.28904	NM_145476	ENSMUSG00000051864	Tbc1d22a	BC023106|D15Ertd781e	TBC1 domain family, member 22a	protein-coding
1285	chr19	29341099	29341485	+	0	NA	Intergenic	Intergenic	-6622	NM_011272	19773	Mm.5033	NM_011272	ENSMUSG00000039097	Rln1	Rln|rlx	relaxin 1	protein-coding
814	chr7	101453347	101453873	+	0	NA	intron (NM_001008548, intron 2 of 30)	intron (NM_001008548, intron 2 of 30)	2358	NM_001243757	207728	Mm.247564	NM_001008548	ENSMUSG00000030653	Pde2a	CGS-PDE|cGSPDE	phosphodiesterase 2A, cGMP-stimulated	protein-coding
1135	chr9	90212867	90213385	+	0	NA	intron (NM_194334, intron 10 of 12)	intron (NM_194334, intron 10 of 12)	50148	NM_001003911	108153	Mm.102141	NM_001003911	ENSMUSG00000032363	Adamts7	ADAM-TS7|ADAMTS7B	a disintegrin-like and metallopeptidase (reprolysin type) with thrombospondin type 1 motif, 7	protein-coding
1312	chr9	35017508	35017945	+	0	NA	intron (NM_001190912, intron 9 of 15)	intron (NM_001190912, intron 9 of 15)	-99002	NR_029475	78934	Mm.391688	NR_029475	ENSMUSG00000070315	4930581F22Rik	-	RIKEN cDNA 4930581F22 gene	ncRNA
1797	chr2	73146191	73146501	+	0	NA	intron (NM_030091, intron 5 of 7)	ORR1E|LTR|ERVL-MaLR	68101	NM_025942	67059	Mm.22661	NM_025942	ENSMUSG00000027108	Ola1	2510025G09Rik|2810405J23Rik|2810409H07Rik|Gtpbp9|PTD004	Obg-like ATPase 1	protein-coding
694	chr5	137856446	137857288	+	0	NA	intron (NM_133209, intron 2 of 4)	intron (NM_133209, intron 2 of 4)	1182	NM_133209	170741	Mm.347593	NM_133209	ENSMUSG00000066684	Pilrb1	FDFACT|Fdact|Pilrb	paired immunoglobin-like type 2 receptor beta 1	protein-coding
272	chr9	66604017	66604367	+	0	NA	Intergenic	Intergenic	-11077	NM_144937	235441	Mm.32465	NM_144937	ENSMUSG00000032376	Usp3	AA409661|BC017156	ubiquitin specific peptidase 3	protein-coding
915	chrX	93617184	93617550	+	0	NA	intron (NM_008892, intron 4 of 36)	intron (NM_008892, intron 4 of 36)	14788	NM_008892	18968	Mm.1923	NM_008892	ENSMUSG00000006678	Pola1	AW321876|Pola	polymerase (DNA directed), alpha 1	protein-coding
1451	chr8	46543180	46543452	+	0	NA	Intergenic	B4|SINE|B4	-8753	NM_027973	71876	Mm.22108	NM_027973	ENSMUSG00000031629	Cenpu	1700029A22Rik|Mlf1ip	centromere protein U	protein-coding
244	chr17	46879767	46880497	+	0	NA	Intergenic	ORR1F|LTR|ERVL-MaLR	-10489	NM_178385	72726	Mm.33780	NM_178385	ENSMUSG00000036430	Tbcc	2810055C19Rik	tubulin-specific chaperone C	protein-coding
371	chr7	63965170	63965645	+	0	NA	Intergenic	Intergenic	-26492	NM_021366	50794	Mm.240473	NM_021366	ENSMUSG00000052040	Klf13	0610043C13Rik|9430029L20Rik|Bteb3|FKLF-2|FKLF2|NSLP1|RFLAT-1|RFLAT1	Kruppel-like factor 13	protein-coding
1616	chr2	45114674	45114971	+	0	NA	TTS (NR_110572)	TTS (NR_110572)	-1543	NM_015753	24136	Mm.440702	NM_015753	ENSMUSG00000026872	Zeb2	9130203F04Rik|D130016B08Rik|SIP1|Zfhx1b|Zfx1b|Zfxh1b	zinc finger E-box binding homeobox 2	protein-coding
1114	chr17	86969513	86970127	+	0	NA	intron (NM_145491, intron 2 of 4)	intron (NM_145491, intron 2 of 4)	6709	NM_145491	104215	Mm.826	NM_145491	ENSMUSG00000024143	Rhoq	Arhq|TC10A|Tc10	ras homolog family member Q	protein-coding
778	chr1	37696670	37697281	+	0	NA	intron (NM_028096, intron 1 of 9)	intron (NM_028096, intron 1 of 9)	22836	NM_028096	72097	Mm.142607	NM_028096	ENSMUSG00000026090	2010300C02Rik	-	RIKEN cDNA 2010300C02 gene	protein-coding
423	chr6	54746963	54747861	+	0	NA	Intergenic	Intergenic	65788	NM_001289740	68235	Mm.233860	NM_026629	ENSMUSG00000038065	Mturn	2410066E13Rik|AI448550|B230212L03Rik	maturin, neural progenitor differentiation regulator homolog (Xenopus)	protein-coding
1351	chrX	56741510	56741811	+	0	NA	intron (NM_001077361, intron 1 of 7)	intron (NM_001077361, intron 1 of 7)	9703	NM_001077361	14199	Mm.3126	NM_010211	ENSMUSG00000023092	Fhl1	FHL-1|KyoT|RAM14-1|SLIM|SLIM-1	four and a half LIM domains 1	protein-coding
492	chr1	43558426	43558627	+	0	NA	intron (NM_010879, intron 4 of 4)	MTD|LTR|ERVL-MaLR	112775	NM_010879	17974	Mm.389903	NM_010879	ENSMUSG00000066877	Nck2	4833426I10Rik|Grb4|NCKbeta|Nck-2	non-catalytic region of tyrosine kinase adaptor protein 2	protein-coding
2286	chr2	122125737	122125977	+	0	NA	exon (NM_026251, exon 9 of 18)	exon (NM_026251, exon 9 of 18)	-7471	NM_145531	214585	Mm.222303	NM_145531	ENSMUSG00000033396	Spg11	6030465E24Rik|A330015I11|C530005A01Rik	SPG11, spatacsin vesicle trafficking associated	protein-coding
1158	chr4	11507207	11507850	+	0	NA	intron (NM_001081183, intron 6 of 24)	intron (NM_001081183, intron 6 of 24)	21570	NM_001081183	66185	Mm.331487	NM_001081183	ENSMUSG00000040720	Virma	1110037F02Rik|4930422M05Rik|Kiaa1429|mKIAA1429	vir like m6A methyltransferase associated	protein-coding
150	chr13	110563941	110564389	+	0	NA	Intergenic	Intergenic	169121	NM_152804	20620	Mm.380	NM_152804	ENSMUSG00000021701	Plk2	Snk	polo like kinase 2	protein-coding
1529	chr1	167070343	167070737	+	0	NA	intron (NM_001160261, intron 1 of 2)	intron (NM_001160261, intron 1 of 2)	69123	NM_175461	226610	Mm.389217	NM_175461	ENSMUSG00000060568	Fam78b	C030014K22Rik|C030020L09Rik	family with sequence similarity 78, member B	protein-coding
1673	chr19	9103807	9104496	+	0	NA	Intergenic	Intergenic	-16195	NM_011681	22287	Mm.2258	NM_011681	ENSMUSG00000024653	Scgb1a1	CC10|CC16|CCSP|PCB-BP|UG|UGB|Utg	secretoglobin, family 1A, member 1 (uteroglobin)	protein-coding
989	chr15	58732979	58733452	+	0	NA	Intergenic	Intergenic	90212	NM_175212	74868	Mm.293754	NM_175212	ENSMUSG00000062373	Tmem65	2610029O13Rik|4930438D12Rik	transmembrane protein 65	protein-coding
600	chr4	144901568	144901830	+	0	NA	intron (NM_001357274, intron 2 of 6)	intron (NM_001357274, intron 2 of 6)	8562	NM_001357277	20148	Mm.14063	NM_011303	ENSMUSG00000066026	Dhrs3	Rsdr1|retSDR1	dehydrogenase/reductase (SDR family) member 3	protein-coding
998	chr2	6378732	6379192	+	0	NA	intron (NM_181399, intron 1 of 13)	intron (NM_181399, intron 1 of 13)	26226	NM_181399	98910	Mm.40673	NM_181399	ENSMUSG00000039046	Usp6nl	AI316785|RNTRE|TRE2NL|mKIAA0019	USP6 N-terminal like	protein-coding
1657	chr15	99275787	99276869	+	0	NA	intron (NM_001081254, intron 5 of 7)	MLTR14|LTR|ERV1	10852	NM_001081254	545136	Mm.324745	NM_001081254	ENSMUSG00000078907	Fam186b	EG545136	family with sequence similarity 186, member B	protein-coding
234	chr12	85944398	85944698	+	0	NA	intron (NM_001347395, intron 28 of 32)	Lx9|LINE|L1	119598	NM_001081423	320244	Mm.132172	NM_177114	ENSMUSG00000012609	Ttll5	1700048H13Rik|2310009M18Rik|4930556H18Rik|AI428864|D630041K24Rik|R75373|Stamp|mKIAA0998	tubulin tyrosine ligase-like family, member 5	protein-coding
410	chr3	101714626	101715065	+	0	NA	Intergenic	Intergenic	-110138	NM_144900	11928	Mm.193670	NM_144900	ENSMUSG00000033161	Atp1a1	Atpa-1|BC010319	ATPase, Na+/K+ transporting, alpha 1 polypeptide	protein-coding
726	chr1	128745932	128746411	+	0	NA	Intergenic	B4|SINE|B4	-153872	NM_009911	12767	Mm.1401	NM_009911	ENSMUSG00000045382	Cxcr4	CD184|CXC-R4|CXCR-4|Cmkar4|LESTR|PB-CKR|PBSF/SDF-1|Sdf1r|b2b220Clo	chemokine (C-X-C motif) receptor 4	protein-coding
2298	chr6	127208729	127209236	+	0	NA	intron (NR_040273, intron 2 of 2)	intron (NR_040273, intron 2 of 2)	-57934	NM_009829	12444	Mm.333406	NM_009829	ENSMUSG00000000184	Ccnd2	2600016F06Rik|AI256817|BF642806|C86853|Vin-1|Vin1|cD2	cyclin D2	protein-coding
381	chr19	46733401	46734245	+	0	NA	intron (NM_020577, intron 10 of 10)	intron (NM_020577, intron 10 of 10)	26380	NM_020577	57344	Mm.28566	NM_020577	ENSMUSG00000003559	As3mt	2310045H08Rik|Cyt19	arsenic (+3 oxidation state) methyltransferase	protein-coding
284	chr4	44672502	44673167	+	0	NA	intron (NM_008782, intron 5 of 9)	intron (NM_008782, intron 5 of 9)	-29966	NR_073462	70602	Mm.491142	NR_073462	ENSMUSG00000103995	5730488B01Rik	-	RIKEN cDNA 5730488B01 gene	ncRNA
1214	chr3	115679098	115679550	+	0	NA	Intergenic	MTD|LTR|ERVL-MaLR	35731	NM_007901	13609	Mm.982	NM_007901	ENSMUSG00000045092	S1pr1	AI849002|Edg1|Lpb1|S1p|S1p1	sphingosine-1-phosphate receptor 1	protein-coding
788	chr7	24646525	24646941	+	0	NA	Intergenic	Intergenic	10163	NM_133743	72434	Mm.281093	NM_133743	ENSMUSG00000057454	Lypd3	2310061G07Rik|C4.4a	Ly6/Plaur domain containing 3	protein-coding
799	chr8	86797615	86798279	+	0	NA	Intergenic	Intergenic	-51941	NM_009172	20437	Mm.324553	NM_009172	ENSMUSG00000036840	Siah1a	AA982064|AI853500|Sinh1a	siah E3 ubiquitin protein ligase 1A	protein-coding
1099	chr19	44389643	44389796	+	0	NA	Intergenic	Intergenic	17990	NM_009127	20249	Mm.267377	NM_009127	ENSMUSG00000037071	Scd1	AA589638|AI265570|Scd|Scd-1|ab	stearoyl-Coenzyme A desaturase 1	protein-coding
1107	chr13	54992636	54993219	+	0	NA	intron (NM_153131, intron 2 of 15)	intron (NM_153131, intron 2 of 15)	27892	NM_001206391	212032	Mm.267479	NM_001033245	ENSMUSG00000025877	Hk3	HK III|HK-III	hexokinase 3	protein-coding
1483	chr1	84406823	84407258	+	0	NA	intron (NM_152915, intron 9 of 12)	intron (NM_152915, intron 9 of 12)	-122395	NM_001003948	98496	Mm.187470	NM_001003948	ENSMUSG00000045658	Pid1	5033414K04Rik|NYGGF4|P-CLI1	phosphotyrosine interaction domain containing 1	protein-coding
2516	chr4	85626706	85627003	+	0	NA	Intergenic	MLT1F2-int|LTR|ERVL-MaLR	421398	NM_019535	20404	Mm.143603	NM_019535	ENSMUSG00000028488	Sh3gl2	9530001L19Rik|AI120490|AW555077|B930049H17Rik|EEN-B1|SH3PA|Sh3d2a	SH3-domain GRB2-like 2	protein-coding
1127	chr2	29096617	29097158	+	0	NA	Intergenic	Intergenic	-28105	NM_198033	269254	Mm.41867	NM_198033	ENSMUSG00000043535	Setx	A130090N03|A930037J23Rik|AOA2|AW060766|Als4|SCAR1|Sen1|mKIAA0625	senataxin	protein-coding
534	chr1	128602689	128602894	+	0	NA	Intergenic	Intergenic	-10492	NM_009911	12767	Mm.1401	NM_009911	ENSMUSG00000045382	Cxcr4	CD184|CXC-R4|CXCR-4|Cmkar4|LESTR|PB-CKR|PBSF/SDF-1|Sdf1r|b2b220Clo	chemokine (C-X-C motif) receptor 4	protein-coding
1955	chr3	103420095	103420446	+	0	NA	Intergenic	Intergenic	140977	NM_001079830	94093	Mm.195036	NM_053170	ENSMUSG00000033014	Trim33	8030451N04Rik|AI413936|Ecto|Tif1g	tripartite motif-containing 33	protein-coding
425	chr17	83832042	83832906	+	0	NA	intron (NM_025325, intron 7 of 9)	intron (NM_025325, intron 7 of 9)	14316	NM_025325	107766	Mm.30100	NM_025325	ENSMUSG00000000673	Haao	0610007K21Rik|0610012J07Rik|3-HAO|3-HAOxase|3HAO	3-hydroxyanthranilate 3,4-dioxygenase	protein-coding
1269	chr6	128852679	128853246	+	0	NA	intron (NM_001254946, intron 2 of 2)	RMER5|LTR|ERV1	-26647	NM_030599	80782	Mm.6180	NM_030599	ENSMUSG00000079298	Klrb1b	Klrb1d|Ly55b|Ly55d|NKR-P1B|NKR-P1D|Nkrp1-b|Nkrp1b|Nkrp1d|ly-55b|ly-55d	killer cell lectin-like receptor subfamily B member 1B	protein-coding
2245	chr1	88616183	88616821	+	0	NA	Intergenic	Intergenic	64985	NR_037971	100503197	Mm.99352	NR_037971	ENSMUSG00000100798	Gm19589	-	predicted gene, 19589	ncRNA
562	chr8	86843997	86844244	+	0	NA	3' UTR (NM_030563, exon 7 of 7)	3' UTR (NM_030563, exon 7 of 7)	41138	NM_030563	80750	Mm.25117	NM_030563	ENSMUSG00000031652	N4bp1	AI481586|C81621	NEDD4 binding protein 1	protein-coding
189	chr11	64115058	64115491	+	0	NA	Intergenic	Intergenic	35790	NR_033780	66456	Mm.124828	NR_033780	ENSMUSG00000087497	2810001G20Rik	AW045514	RIKEN cDNA 2810001G20 gene	ncRNA
1811	chr15	59936690	59936928	+	0	NA	Intergenic	Intergenic	79809	NM_027668	71088	Mm.425950	NM_027668	ENSMUSG00000071749	4933412E24Rik	-	RIKEN cDNA 4933412E24 gene	protein-coding
32	chr6	118018468	118019044	+	0	NA	intron (NM_001362104, intron 1 of 12)	(TGG)n|Simple_repeat|Simple_repeat	7251	NM_001316749	70727	Mm.87660	NM_027526	ENSMUSG00000030134	Rasgef1a	6330404M18Rik|AI835194	RasGEF domain family, member 1A	protein-coding
808	chr10	95698949	95699155	+	0	NA	Intergenic	Intergenic	-134906	NM_001358996	71207	Mm.24397	NM_027722	ENSMUSG00000020029	Nudt4	4933436C10Rik|DIPP-2|DIPP2|DIPP2alpha|DIPP2beta|HDCMB47P	nudix (nucleoside diphosphate linked moiety X)-type motif 4	protein-coding
678	chr2	38350506	38350687	+	0	NA	promoter-TSS (NM_010710)	promoter-TSS (NM_010710)	-712	NM_010710	16870	Mm.142856	NM_010710	ENSMUSG00000000247	Lhx2	LH2A|Lh-2|Lim2|ap|apterous	LIM homeobox protein 2	protein-coding
227	chr3	107185500	107186109	+	0	NA	intron (NM_001081140, intron 1 of 1)	intron (NM_001081140, intron 1 of 1)	2661	NM_001081140	242151	Mm.245155	NM_001081140	ENSMUSG00000042861	Kcna10	Gm1962|Kcna8|Kv1.8	potassium voltage-gated channel, shaker-related subfamily, member 10	protein-coding
1526	chr17	56919418	56919579	+	0	NA	intron (NM_022328, intron 3 of 11)	MLTR11A|LTR|ERVK	15890	NM_022328	64144	Mm.148748	NM_022328	ENSMUSG00000024212	Mllt1	AA407901|BAM11|ENL|LTG19	myeloid/lymphoid or mixed-lineage leukemia; translocated to, 1	protein-coding
1221	chr11	100291010	100291916	+	0	NA	Intergenic	Intergenic	-21592	NM_212483	68239	Mm.158190	NM_212483	ENSMUSG00000053654	Krt42	2410039E07Rik|K17n|Ka22|ecat6	keratin 42	protein-coding
1628	chr12	21438424	21438620	+	0	NA	Intergenic	Intergenic	-21086	NM_011739	22630	Mm.289630	NM_011739	ENSMUSG00000076432	Ywhaq	2700028P07Rik|AA409740|AU021156|R74690	tyrosine 3-monooxygenase/tryptophan 5-monooxygenase activation protein theta	protein-coding
1413	chr14	48271088	48271471	+	0	NA	Intergenic	Intergenic	72563	NR_003630	624367	Mm.445185	NM_001037921	ENSMUSG00000021846	Gm6498	EG624367	glyceraldehyde-3-phosphate dehydrogenase pseudogene	pseudo
1612	chr18	80537682	80537862	+	0	NA	Intergenic	Intergenic	6774	NR_028424	100039348	Mm.254722	NR_028424	ENSMUSG00000118319	Gm2176	A430076E10Rik	glucosamine-6-phosphate deaminase 1 pseudogene	pseudo
2470	chr1	92265334	92265996	+	0	NA	Intergenic	MTE-int|LTR|ERVL-MaLR	-85324	NM_207225	208727	Mm.318567	NM_207225	ENSMUSG00000026313	Hdac4	4932408F19Rik|HD4	histone deacetylase 4	protein-coding
791	chr8	86807666	86808724	+	0	NA	Intergenic	L1MB5|LINE|L1	-62189	NM_009172	20437	Mm.324553	NM_009172	ENSMUSG00000036840	Siah1a	AA982064|AI853500|Sinh1a	siah E3 ubiquitin protein ligase 1A	protein-coding
1907	chr1	170934160	170934927	+	0	NA	Intergenic	Intergenic	-6960	NM_001160215	98752	Mm.1850	NM_145141	ENSMUSG00000038421	Fcrla	BB219290|FCRL|FCRL1|FREB|Fcrlm1|Fcrx|Freb1|mFREB|mFcrX	Fc receptor-like A	protein-coding
27	chr3	107222275	107222576	+	0	NA	promoter-TSS (NM_001111143)	promoter-TSS (NM_001111143)	-693	NM_001111143	229697	Mm.297051	NM_001111143	ENSMUSG00000046213	Cym	Gm131	chymosin	protein-coding
2411	chr12	11283860	11284455	+	0	NA	intron (NM_001361252, intron 8 of 9)	intron (NM_001361252, intron 8 of 9)	-15730	NR_106136	102465775		NR_106136	ENSMUSG00000098879	Mir7675	Gm27965|mmu-mir-7675	microRNA 7675	ncRNA
1254	chr9	121646924	121647407	+	0	NA	intron (NM_011703, intron 1 of 12)	intron (NM_011703, intron 1 of 12)	4449	NM_011703	22354	Mm.282007	NM_011703	ENSMUSG00000032528	Vipr1	AV071699|VIP-R1|VPAC1	vasoactive intestinal peptide receptor 1	protein-coding
1284	chr1	21029008	21029538	+	0	NA	intron (NM_177409, intron 2 of 10)	intron (NM_177409, intron 2 of 10)	49952	NM_177409	170829	Mm.185680	NM_177409	ENSMUSG00000041779	Tram2	C330003D03Rik	translocating chain-associating membrane protein 2	protein-coding
407	chr5	107101050	107101481	+	0	NA	Intergenic	ORR1E|LTR|ERVL-MaLR	136704	NM_001271566	12545	Mm.20842	NM_009863	ENSMUSG00000029283	Cdc7	AI597260|Cdc7l1|muCdc7	cell division cycle 7 (S. cerevisiae)	protein-coding
4	chr8	121685067	121685716	+	0	NA	Intergenic	Intergenic	-33458	NM_080855	142682	Mm.103202	NM_080855	ENSMUSG00000061410	Zcchc14	AA792890|BDG29	zinc finger, CCHC domain containing 14	protein-coding
225	chr10	28619466	28619811	+	0	NA	Intergenic	MER58B|DNA|hAT-Charlie	-48722	NR_131208	210757	Mm.123021	NM_178666	ENSMUSG00000049109	Themis	E430004N04Rik|Gasp|Spot|Tsepa|thylex	thymocyte selection associated	protein-coding
460	chr14	10301616	10301992	+	0	NA	intron (NM_001360141, intron 5 of 9)	intron (NM_001360141, intron 5 of 9)	151654	NM_001308286	14198	Mm.397619	NM_010210	ENSMUSG00000060579	Fhit	AW045638|Fra14A2	fragile histidine triad gene	protein-coding
804	chr8	14990760	14991069	+	0	NA	intron (NM_001037736, intron 25 of 27)	intron (NM_001037736, intron 25 of 27)	-20111	NM_029116	74901	Mm.46675	NM_029116	ENSMUSG00000055675	Kbtbd11	2900016B01Rik|4930465M17Rik|mKIAA0711	kelch repeat and BTB (POZ) domain containing 11	protein-coding
634	chr15	3283275	3283713	+	0	NA	intron (NM_001357801, intron 4 of 6)	ORR1E|LTR|ERVL-MaLR	12517	NM_009155	20363	Mm.392203	NM_009155	ENSMUSG00000064373	Selenop	AU018766|D15Ucla1|Se-P|Sepp1|selp	selenoprotein P	protein-coding
2009	chr9	11513850	11514221	+	0	NA	Intergenic	ERVB4_3-LTR_MM|LTR|ERVK	-609260	NM_001170787	244682	Mm.187021	NM_001033359	ENSMUSG00000039488	Cntn5	6720426O10Rik|A830025P08Rik|Gm507|NB-2	contactin 5	protein-coding
1581	chr17	83799453	83800207	+	0	NA	intron (NM_054082, intron 14 of 16)	intron (NM_054082, intron 14 of 16)	46960	NM_025325	107766	Mm.30100	NM_025325	ENSMUSG00000000673	Haao	0610007K21Rik|0610012J07Rik|3-HAO|3-HAOxase|3HAO	3-hydroxyanthranilate 3,4-dioxygenase	protein-coding
2093	chr11	74645178	74645566	+	0	NA	Intergenic	L1MC|LINE|L1	-4123	NM_001081158	74148	Mm.214574	NM_001081158	ENSMUSG00000020741	Cluh	1300001I01Rik|Kiaa0664|mKIAA0664	clustered mitochondria (cluA/CLU1) homolog	protein-coding
2060	chr2	128103356	128104002	+	0	NA	intron (NM_028765, intron 16 of 17)	intron (NM_028765, intron 16 of 17)	-22359	NM_207680	12125	Mm.141083	NM_009754	ENSMUSG00000027381	Bcl2l11	1500006F24Rik|Bim|Bod|bcl2-L-11	BCL2-like 11 (apoptosis facilitator)	protein-coding
805	chr12	79751733	79752362	+	0	NA	intron (NM_009014, intron 8 of 10)	intron (NM_009014, intron 8 of 10)	172686	NR_131075	77290	Mm.395042	NR_131073	ENSMUSG00000112765	9430078K24Rik	-	RIKEN cDNA 9430078K24 gene	ncRNA
926	chr10	21577505	21578178	+	0	NA	Intergenic	Intergenic	-15304	NR_027968	67692	Mm.54306	NM_183266	ENSMUSG00000050844	1700020N01Rik	-	RIKEN cDNA 1700020N01 gene	ncRNA
1789	chr10	117605264	117605784	+	0	NA	Intergenic	Intergenic	-23976	NM_027468	70574	Mm.339332	NM_027468	ENSMUSG00000020183	Cpm	1110060I01Rik|5730456K23Rik|AA589379|E030045M14Rik	carboxypeptidase M	protein-coding
1300	chr8	128480762	128481299	+	0	NA	intron (NM_001358960, intron 11 of 15)	intron (NM_001358960, intron 11 of 15)	121789	NR_035436	100316680		NR_035436	ENSMUSG00000084523	Mir1903	Mirn1903|mmu-mir-1903	microRNA 1903	ncRNA
131	chr10	67701601	67702286	+	0	NA	Intergenic	Intergenic	-129984	NR_155444	105245193	Mm.72938	NR_155444		4930563J15Rik	-	RIKEN cDNA 4930563J15 gene	ncRNA
211	chr9	108144361	108145239	+	0	NA	intron (NM_007567, intron 1 of 11)	ORR1C1|LTR|ERVL-MaLR	7945	NR_126077	76873	Mm.436935	NR_126077	ENSMUSG00000102224	4930447F24Rik	-	RIKEN cDNA 4930447F24 gene	ncRNA
2039	chr5	89044823	89045181	+	0	NA	intron (NM_001359211, intron 5 of 26)	B4A|SINE|B4	17036	NM_001359212	54403	Mm.41044	NM_018760	ENSMUSG00000060961	Slc4a4	AI835705|NBC|NBC1	solute carrier family 4 (anion exchanger), member 4	protein-coding
1909	chr9	79782153	79782301	+	0	NA	intron (NM_133718, intron 1 of 6)	intron (NM_133718, intron 1 of 6)	11203	NM_133718	69981	Mm.486324	NM_133718	ENSMUSG00000032328	Tmem30a	2010200I23Rik|AW540225|Cdc50a|D9Wsu20e	transmembrane protein 30A	protein-coding
1507	chr6	130419117	130419859	+	0	NA	Intergenic	Intergenic	-32614	NM_016659	16627	Mm.24399	NM_016659	ENSMUSG00000079853	Klra1	A1|CH29-493D4.3|Klra22|Ly49a|Ly49o<129>|Ly49v	killer cell lectin-like receptor, subfamily A, member 1	protein-coding
229	chr1	88555556	88555993	+	0	NA	intron (NR_037971, intron 2 of 5)	MTD|LTR|ERVL-MaLR	4257	NR_037971	100503197	Mm.99352	NR_037971	ENSMUSG00000100798	Gm19589	-	predicted gene, 19589	ncRNA
2473	chr5	64678759	64678998	+	0	NA	Intergenic	Intergenic	-68179	NR_045078	100042198	Mm.25191	NR_045078	ENSMUSG00000105402	Gm3716	Gm1683	predicted gene 3716	ncRNA
379	chr1	135124573	135125302	+	0	NA	intron (NR_153383, intron 9 of 36)	intron (NR_153383, intron 9 of 36)	7638	NM_007955	13924	Mm.4450	NM_007955		Ptprv	Esp|OST|OST-PTP	protein tyrosine phosphatase, receptor type, V	protein-coding
899	chr1	66552389	66553163	+	0	NA	intron (NM_175510, intron 21 of 64)	intron (NM_175510, intron 21 of 64)	84329	NM_175510	329178	Mm.44798	NM_175510	ENSMUSG00000055567	Unc80	C030018G13Rik|C230061B10Rik|UNC-80	unc-80, NALCN activator	protein-coding
2368	chr15	62375640	62376236	+	0	NA	Intergenic	Intergenic	-156487	NR_003523	67552	Mm.484027	NM_026230		H2afy3	4933432H23Rik	H2A histone family, member Y3	pseudo
1238	chr7	113210586	113210825	+	0	NA	intron (NM_001357070, intron 1 of 19)	intron (NM_001357070, intron 1 of 19)	3240	NM_001357070	11865	Mm.33970	NM_007489	ENSMUSG00000055116	Arntl	Arnt3|BMAL1b|Bmal1|MOP3|bHLHe5|bmal1b'	aryl hydrocarbon receptor nuclear translocator-like	protein-coding
1615	chr12	21505362	21505826	+	0	NA	Intergenic	Intergenic	-88158	NM_011739	22630	Mm.289630	NM_011739	ENSMUSG00000076432	Ywhaq	2700028P07Rik|AA409740|AU021156|R74690	tyrosine 3-monooxygenase/tryptophan 5-monooxygenase activation protein theta	protein-coding
1117	chr2	25422355	25423376	+	0	NA	promoter-TSS (NM_013524)	promoter-TSS (NM_013524)	-377	NM_001289453	14347	Mm.1203	NM_013524	ENSMUSG00000036587	Fut7	AI853193|FTVII|Fuc-TVII|FucT-VII	fucosyltransferase 7	protein-coding
411	chr18	81409113	81409582	+	0	NA	Intergenic	Intergenic	-422769	NM_178280	20689	Mm.215917	NM_178280	ENSMUSG00000024565	Sall3	B130022O04Rik|Msal|Msal-1|Sal|Salt|Spalt	spalt like transcription factor 3	protein-coding
2308	chr2	24830613	24830986	+	0	NA	intron (NM_001012518, intron 15 of 26)	intron (NM_001012518, intron 15 of 26)	-67647	NM_001042528	12287	Mm.4424	NM_007579	ENSMUSG00000004113	Cacna1b	AW050276|AW060892|AW822256|BIII|Cav2.2|Cchn1a|alpha(1B)	calcium channel, voltage-dependent, N type, alpha 1B subunit	protein-coding
72	chr15	86335860	86336244	+	0	NA	intron (NM_001358062, intron 5 of 9)	intron (NM_001358062, intron 5 of 9)	58377	NM_001358062	223754	Mm.28904	NM_145476	ENSMUSG00000051864	Tbc1d22a	BC023106|D15Ertd781e	TBC1 domain family, member 22a	protein-coding
1442	chr10	88496688	88497136	+	0	NA	intron (NM_144807, intron 1 of 7)	intron (NM_144807, intron 1 of 7)	7058	NM_144807	212862	Mm.288897	NM_144807	ENSMUSG00000060002	Chpt1	-	choline phosphotransferase 1	protein-coding
679	chr8	120883599	120883712	+	0	NA	Intergenic	Intergenic	145016	NM_001301811	15900	Mm.334861	NM_008320	ENSMUSG00000041515	Irf8	AI893568|ICSBP|IRF-8|Icsbp1|Myls	interferon regulatory factor 8	protein-coding
2363	chr2	5014701	5014898	+	0	NA	Intergenic	ORR1F|LTR|ERVL-MaLR	-2008	NM_027290	70024	Mm.23828	NM_027290	ENSMUSG00000026669	Mcm10	2410041F14Rik|AU018508|C330019M07Rik|C79164	minichromosome maintenance 10 replication initiation factor	protein-coding
24	chr4	6218808	6219464	+	0	NA	3' UTR (NM_026534, exon 8 of 8)	3' UTR (NM_026534, exon 8 of 8)	28031	NM_026534	68053	Mm.404043	NM_026534	ENSMUSG00000028243	Ubxn2b	3110003A22Rik|6430407D20Rik|AI451665|p37	UBX domain protein 2B	protein-coding
924	chr8	126194142	126194722	+	0	NA	Intergenic	Intergenic	-104147	NM_175434	210027	Mm.405238	NM_175434	ENSMUSG00000057060	Slc35f3	B230375D17Rik	solute carrier family 35, member F3	protein-coding
645	chr2	59513594	59514054	+	0	NA	Intergenic	Intergenic	29171	NM_029723	76747	Mm.275769	NM_029723	ENSMUSG00000026989	Dapl1	2310032F03Rik|EEDA	death associated protein-like 1	protein-coding
575	chr15	77864234	77865022	+	0	NA	Intergenic	L1MB2|LINE|L1	-22453	NM_022410	17886	Mm.29677	NM_022410	ENSMUSG00000022443	Myh9	Fltn|Myhn-1|Myhn1|NMHCIIA|NMMHC-A|NMMHC-IIA|TU72.6	myosin, heavy polypeptide 9, non-muscle	protein-coding
929	chr10	26784898	26785610	+	0	NA	intron (NM_176837, intron 1 of 14)	ORR1E|LTR|ERVL-MaLR	12742	NM_176837	73910	Mm.356496	NM_176837	ENSMUSG00000039031	Arhgap18	4833419J07Rik|AI314906|AI843501	Rho GTPase activating protein 18	protein-coding
897	chr7	55960439	55960875	+	0	NA	intron (NM_023647, intron 1 of 6)	intron (NM_023647, intron 1 of 6)	1836	NM_001256132	93790	Mm.37249	NM_023647	ENSMUSG00000030452	Nipa2	2600017P10Rik|3830408P04Rik|AB041581	non imprinted in Prader-Willi/Angelman syndrome 2 homolog (human)	protein-coding
875	chr7	140029134	140029751	+	0	NA	intron (NM_001286011, intron 4 of 16)	intron (NM_001286011, intron 4 of 16)	6908	NM_133755	74237	Mm.40888	NM_133755	ENSMUSG00000025474	Tubgcp2	1700022B05Rik	tubulin, gamma complex associated protein 2	protein-coding
713	chr16	30227191	30227725	+	0	NA	Intergenic	Intergenic	40074	NM_027904	71756	Mm.290614	NM_027904	ENSMUSG00000023176	Cpn2	1300018K11Rik	carboxypeptidase N, polypeptide 2	protein-coding
2469	chr11	113490913	113491488	+	0	NA	intron (NM_027216, intron 4 of 9)	intron (NM_027216, intron 4 of 9)	74615	NM_027216	69806	Mm.341021	NM_027216	ENSMUSG00000041654	Slc39a11	1810074D23Rik|ZIP-11	solute carrier family 39 (metal ion transporter), member 11	protein-coding
2278	chr11	86839659	86840021	+	0	NA	Intergenic	Intergenic	-32180	NM_026191	67487	Mm.260627	NM_026191	ENSMUSG00000018425	Dhx40	2410016C14Rik|ARG147|DDX40|PAD	DEAH (Asp-Glu-Ala-His) box polypeptide 40	protein-coding
857	chr13	113548837	113549453	+	0	NA	Intergenic	ORR1D2|LTR|ERVL-MaLR	-46301	NR_045501	70917	Mm.491036	NR_045501	ENSMUSG00000114790	4921509O07Rik	-	RIKEN cDNA 4921509O07 gene	ncRNA
1253	chr5	139174922	139175561	+	0	NA	intron (NM_001081265, intron 9 of 12)	intron (NM_001081265, intron 9 of 12)	-24538	NM_001359097	19085	Mm.306163	NM_008923	ENSMUSG00000025855	Prkar1b	AI385716|RIbeta	protein kinase, cAMP dependent regulatory, type I beta	protein-coding
955	chr4	139319570	139320226	+	0	NA	Intergenic	Intergenic	9154	NM_025337	110198	Mm.482154	NM_025337	ENSMUSG00000028743	Akr7a5	0610025K21Rik|Afar|Afar1|Akr7a2	aldo-keto reductase family 7, member A5 (aflatoxin aldehyde reductase)	protein-coding
1554	chr10	75682309	75682607	+	0	NA	intron (NM_172549, intron 29 of 36)	G-rich|Low_complexity|Low_complexity	-38450	NM_001162913	71733	Mm.247956	NM_027890	ENSMUSG00000006342	Susd2	1200011D11Rik	sushi domain containing 2	protein-coding
1031	chr15	80892403	80892638	+	0	NA	intron (NM_177124, intron 10 of 21)	intron (NM_177124, intron 10 of 21)	-47519	NR_039573	100628612		NR_039573	ENSMUSG00000092868	Mir5113	mir-5113|mmu-mir-5113|mu-mir-5113	microRNA 5113	ncRNA
1130	chr5	134960422	134960949	+	0	NA	Intergenic	Intergenic	-13751	NM_009903	12740	Mm.7339	NM_009903	ENSMUSG00000047501	Cldn4	Cep-r|Cpetr|Cpetr1	claudin 4	protein-coding
1777	chr17	64735519	64735850	+	0	NA	intron (NM_008549, intron 19 of 21)	intron (NM_008549, intron 19 of 21)	-31427	NR_105051	101202683	Mm.393309	NR_105051	ENSMUSG00000117105	Dreh	-	down-regulated in hepatocellular carcinoma	ncRNA
1082	chr11	109591330	109591852	+	0	NA	intron (NM_145940, intron 4 of 12)	intron (NM_145940, intron 4 of 12)	19798	NM_145940	52639	Mm.35817	NM_145940	ENSMUSG00000041895	Wipi1	4930533H01Rik|AW411817|D11Ertd498e	WD repeat domain, phosphoinositide interacting 1	protein-coding
595	chr11	74568844	74569206	+	0	NA	intron (NM_001015046, intron 1 of 24)	(CACCAT)n|Simple_repeat|Simple_repeat	21133	NM_001015046	380711	Mm.425690	NM_001015046	ENSMUSG00000038807	Rap1gap2	AU067654|Garnl4|Gm1561|mKIAA1039	RAP1 GTPase activating protein 2	protein-coding
17	chr8	128559095	128559367	+	0	NA	Intergenic	Intergenic	-126423	NM_010578	16412	Mm.263396	NM_010578	ENSMUSG00000025809	Itgb1	4633401G24Rik|AA409975|AA960159|CD29|Fnrb|Gm9863|gpIIa	integrin beta 1 (fibronectin receptor beta)	protein-coding
405	chr8	72364947	72366289	+	0	NA	intron (NM_007944, intron 21 of 23)	intron (NM_007944, intron 21 of 23)	46556	NM_008452	16598	Mm.26938	NM_008452	ENSMUSG00000055148	Klf2	Lklf	Kruppel-like factor 2 (lung)	protein-coding
1856	chr16	93374887	93375161	+	0	NA	Intergenic	Intergenic	5304	NR_030429	791074		NR_030429	ENSMUSG00000076457	Mir802	Mirn802|mir-802|mmu-mir-802	microRNA 802	ncRNA
1935	chr8	57406405	57407036	+	0	NA	Intergenic	Intergenic	-49203	NM_009136	20284	Mm.12886	NM_009136	ENSMUSG00000031610	Scrg1	AW124307	scrapie responsive gene 1	protein-coding
429	chr10	40476858	40477321	+	0	NA	intron (NM_198164, intron 10 of 11)	intron (NM_198164, intron 10 of 11)	-93273	NM_027572	70840	Mm.332570	NM_027572	ENSMUSG00000019834	Slc22a16	4921504E14Rik|CT2|FLIPT2|OCT6|OKB1	solute carrier family 22 (organic cation transporter), member 16	protein-coding
2153	chr3	101700922	101701589	+	0	NA	Intergenic	Intergenic	-96548	NM_144900	11928	Mm.193670	NM_144900	ENSMUSG00000033161	Atp1a1	Atpa-1|BC010319	ATPase, Na+/K+ transporting, alpha 1 polypeptide	protein-coding
169	chr12	32811513	32811901	+	0	NA	Intergenic	ORR1B2-int|LTR|ERVL-MaLR	-8628	NM_021524	59027	Mm.202727	NM_021524	ENSMUSG00000020572	Nampt	1110035O14Rik|AI314458|AI480535|NAmPRTase|Pbef|Pbef1|Visfatin	nicotinamide phosphoribosyltransferase	protein-coding
1471	chr1	135807578	135808014	+	0	NA	intron (NM_021467, intron 6 of 8)	intron (NM_021467, intron 6 of 8)	8285	NM_001112702	21952	Mm.44379	NM_021467	ENSMUSG00000026418	Tnni1	2700018B22Rik|AI747285|ssTnI	troponin I, skeletal, slow 1	protein-coding
721	chr6	82891540	82891865	+	0	NA	Intergenic	Intergenic	-9849	NR_040520	69652	Mm.96357	NR_040520	ENSMUSG00000100291	2310069B03Rik	-	RIKEN cDNA 2310069B03 gene	ncRNA
312	chr5	32112238	32112546	+	0	NA	Intergenic	Intergenic	-24080	NM_008037	14284	Mm.24684	NM_008037	ENSMUSG00000029135	Fosl2	Fra-2	fos-like antigen 2	protein-coding
2510	chr10	96854526	96854759	+	0	NA	Intergenic	Intergenic	-181126	NR_045358	75301	Mm.108650	NR_045358	ENSMUSG00000111924	4930556N09Rik	-	RIKEN cDNA 4930556N09 gene	ncRNA
1881	chr6	144890170	144890514	+	0	NA	Intergenic	Intergenic	158470	NM_001024468	12035	Mm.4606	NM_007532	ENSMUSG00000030268	Bcat1	BCATc|Eca39	branched chain aminotransferase 1, cytosolic	protein-coding
2369	chr8	120867277	120867845	+	0	NA	Intergenic	ORR1E|LTR|ERVL-MaLR	128922	NM_001301811	15900	Mm.334861	NM_008320	ENSMUSG00000041515	Irf8	AI893568|ICSBP|IRF-8|Icsbp1|Myls	interferon regulatory factor 8	protein-coding
198	chr12	52009211	52009500	+	0	NA	Intergenic	Lx10|LINE|L1	-2848	NM_001347404	328092	Mm.2821	NM_029545	ENSMUSG00000020956	Dtd2	4930578F06Rik|6530401N04Rik|ATD|B830049N13Rik	D-tyrosyl-tRNA deacylase 2	protein-coding
1733	chr11	111793032	111793446	+	0	NA	Intergenic	Intergenic	727075	NM_008425	16518	Mm.4951	NM_008425	ENSMUSG00000041695	Kcnj2	IRK1|Kcnf1|Kir2.1	potassium inwardly-rectifying channel, subfamily J, member 2	protein-coding
1683	chr15	18823198	18823351	+	0	NA	intron (NM_009865, intron 1 of 11)	intron (NM_009865, intron 1 of 11)	2945	NM_009865	320873	Mm.117794	NM_009865	ENSMUSG00000022321	Cdh10	A830016G23Rik|C030003B10Rik|C030011H18Rik	cadherin 10	protein-coding
1806	chr6	130311718	130312142	+	0	NA	intron (NM_013793, intron 3 of 7)	intron (NM_013793, intron 3 of 7)	-3569	NM_024470	79410	Mm.482592	NM_024470		Klra23	Ly-49W1|Ly-49W2|Ly49W	killer cell lectin-like receptor subfamily A, member 23	protein-coding
700	chr7	126711957	126712241	+	0	NA	Intergenic	Intergenic	-7283	NM_009898	12721	Mm.290482	NM_009898	ENSMUSG00000030707	Coro1a	Clabp|Lmb3|TACO|p57	coronin, actin binding protein 1A	protein-coding
657	chr2	19630517	19630802	+	0	NA	Intergenic	Intergenic	27238	NR_033642	100041244	Mm.407223	NR_033642		Gm3230	-	predicted gene 3230	ncRNA
553	chr14	76582321	76582959	+	0	NA	Intergenic	Intergenic	-25751	NM_001360046	72661	Mm.320384	NM_001160326	ENSMUSG00000052584	Serp2	2810032E02Rik	stress-associated endoplasmic reticulum protein family member 2	protein-coding
2397	chr5	120704967	120705414	+	0	NA	intron (NM_008052, intron 2 of 9)	intron (NM_008052, intron 2 of 9)	6479	NM_008052	14357	Mm.1645	NM_008052	ENSMUSG00000029603	Dtx1	Fxit1|mKIAA4160	deltex 1, E3 ubiquitin ligase	protein-coding
1516	chr19	53119139	53119868	+	0	NA	Intergenic	Intergenic	-20940	NM_001164101	27360	Mm.426080	NM_013758	ENSMUSG00000025026	Add3	AI463285|R75380	adducin 3 (gamma)	protein-coding
1758	chrX	20266999	20267713	+	0	NA	intron (NM_177353, intron 1 of 16)	intron (NM_177353, intron 1 of 16)	24408	NM_177353	236727	Mm.40530	NM_177353	ENSMUSG00000037341	Slc9a7	6330509M05Rik|A530087D17Rik|AI450287|NHE7	solute carrier family 9 (sodium/hydrogen exchanger), member 7	protein-coding
569	chr17	42870570	42870821	+	0	NA	intron (NM_009847, intron 1 of 17)	intron (NM_009847, intron 1 of 17)	5729	NM_009847	12488	Mm.218637	NM_009847	ENSMUSG00000061665	Cd2ap	AL024079|C78928|METS-1|Mets1	CD2-associated protein	protein-coding
2067	chr19	9113654	9113817	+	0	NA	intron (NM_025610, intron 6 of 6)	intron (NM_025610, intron 6 of 6)	21831	NM_025610	66514	Mm.272847	NM_025610	ENSMUSG00000024654	Asrgl1	2410004D18Rik|ALP|ALP1|AU040643|AW060375	asparaginase like 1	protein-coding
2269	chr13	52085092	52085321	+	0	NA	Intergenic	Intergenic	-11535	NR_045061	74050	Mm.84860	NR_045061	ENSMUSG00000113211	4921525O09Rik	-	RIKEN cDNA 4921525O09 gene	ncRNA
974	chr16	95761731	95762408	+	0	NA	Intergenic	Intergenic	59662	NM_011809	23872	Mm.290207	NM_011809	ENSMUSG00000022895	Ets2	AU022856|Ets-2	E26 avian leukemia oncogene 2, 3' domain	protein-coding
2409	chrX	114473905	114474377	+	0	NA	promoter-TSS (NM_001290477)	promoter-TSS (NM_001290477)	-192	NM_001290478	237010	Mm.132583	NM_172781	ENSMUSG00000025597	Klhl4	B130014A11|C130018J01Rik	kelch-like 4	protein-coding
1212	chr11	52310734	52311255	+	0	NA	Intergenic	Intergenic	-27980	NM_001313981	21414	Mm.31630	NM_009331	ENSMUSG00000000782	Tcf7	AI465550|TCF-1|Tcf1	transcription factor 7, T cell specific	protein-coding
1318	chr7	82361169	82361499	+	0	NA	intron (NM_001190374, intron 2 of 29)	MTEa|LTR|ERVL-MaLR	25640	NM_001190374	269959	Mm.65306	NM_001190374	ENSMUSG00000070469	Adamtsl3	9230119C12Rik|C130057K09|mKIAA1233	ADAMTS-like 3	protein-coding
1378	chr5	20332599	20332947	+	0	NA	intron (NM_001170746, intron 6 of 22)	intron (NM_001170746, intron 6 of 22)	425255	NM_015823	50791	Mm.332231	NM_015823	ENSMUSG00000040003	Magi2	AIP-1|Acvri1|Acvrinp1|Acvrip1|Magi-2|S-SCAM|mKIAA0705	membrane associated guanylate kinase, WW and PDZ domain containing 2	protein-coding
1167	chr2	122356256	122356617	+	0	NA	intron (NM_001013829, intron 3 of 5)	intron (NM_001013829, intron 3 of 5)	12482	NM_001013829	435684	Mm.458215	NM_001013829	ENSMUSG00000033256	Shf	-	Src homology 2 domain containing F	protein-coding
675	chr2	77148079	77148662	+	0	NA	intron (NM_001025576, intron 2 of 23)	intron (NM_001025576, intron 2 of 23)	22265	NM_001025576	545428	Mm.26579	NM_001025576	ENSMUSG00000044033	Ccdc141	2610301F02Rik|CAMDI	coiled-coil domain containing 141	protein-coding
1568	chr1	40554750	40554996	+	0	NA	Intergenic	Intergenic	-25354	NM_177084	110895	Mm.108602	NM_177084	ENSMUSG00000026065	Slc9a4	AW990558|D730009J23Rik|NHE4	solute carrier family 9 (sodium/hydrogen exchanger), member 4	protein-coding
2111	chr2	160471088	160471670	+	0	NA	Intergenic	Intergenic	-104314	NM_010658	16658	Mm.330745	NM_010658	ENSMUSG00000074622	Mafb	Kreisler|Krml|Krml1|kr	v-maf musculoaponeurotic fibrosarcoma oncogene family, protein B (avian)	protein-coding
2496	chr17	12904397	12904749	+	0	NA	intron (NM_001034866, intron 6 of 18)	intron (NM_001034866, intron 6 of 18)	5427	NM_001034866	240023	Mm.242315	NM_001034866	ENSMUSG00000073460	Pnldc1	Gm313	poly(A)-specific ribonuclease (PARN)-like domain containing 1	protein-coding
1366	chr3	9408694	9409250	+	0	NA	intron (NR_015499, intron 1 of 1)	intron (NR_015499, intron 1 of 1)	5894	NR_015499	320088	Mm.212908	NR_015499	ENSMUSG00000097365	C030034L19Rik	A130044O20Rik	RIKEN cDNA C030034L19 gene	ncRNA
1865	chr11	80950644	80951035	+	0	NA	intron (NM_001034013, intron 3 of 9)	MER67A|LTR|ERV1	92450	NM_029367	75622	Mm.26988	NM_029367	ENSMUSG00000053184	Spaca3	1700025M08Rik|ALLP17|Lyc3|SLLP1|mSLLP1	sperm acrosome associated 3	protein-coding
2487	chr1	91286543	91287434	+	0	NA	TTS (NM_001355761)	TTS (NM_001355761)	-11350	NM_016717	50880	Mm.25724	NM_016717	ENSMUSG00000026307	Scly	9830169H08|A930015N15Rik|SCL|Scly1|Scly2	selenocysteine lyase	protein-coding
2221	chr11	71512269	71512632	+	0	NA	Intergenic	Intergenic	-4086	NR_152165	619299	Mm.387056	NR_152165		9230020A06Rik	-	RIKEN cDNA 9230020A06 gene	ncRNA
46	chr9	120067654	120067827	+	0	NA	intron (NM_009987, intron 1 of 1)	L1MC5|LINE|L1	556	NM_009987	13051	Mm.44065	NM_009987	ENSMUSG00000052336	Cx3cr1	-	chemokine (C-X3-C motif) receptor 1	protein-coding
2022	chr5	112012519	112013002	+	0	NA	Intergenic	Intergenic	-194003	NR_045377	75569	Mm.243721	NR_045377	ENSMUSG00000101683	1700028D13Rik	-	RIKEN cDNA 1700028D13 gene	ncRNA
972	chr5	125100041	125100358	+	0	NA	intron (NM_001253905, intron 3 of 42)	intron (NM_001253905, intron 3 of 42)	79015	NM_001253904	20602	Mm.278646	NM_011424	ENSMUSG00000029478	Ncor2	N-CoR|SMRT|SMRTe	nuclear receptor co-repressor 2	protein-coding
406	chr4	59238662	59238966	+	0	NA	Intergenic	Intergenic	-21237	NR_105031	101055769	Mm.421401	NR_105031		Gm12596	-	predicted gene 12596	ncRNA
2478	chr9	95121231	95121448	+	0	NA	intron (NM_177909, intron 12 of 15)	intron (NM_177909, intron 12 of 15)	285931	NM_018763	54371	Mm.212446	NM_018763	ENSMUSG00000033350	Chst2	AI428561|AW121776|C130041E03Rik|Chts2|GST-2|GlcNAc6ST|Gn6st	carbohydrate sulfotransferase 2	protein-coding
2089	chr18	11202356	11202653	+	0	NA	Intergenic	L2a|LINE|L2	-149937	NR_105023	68434	Mm.57626	NR_105022	ENSMUSG00000097222	1010001N08Rik	Gata6as	RIKEN cDNA 1010001N08 gene	ncRNA
1381	chr7	68062747	68063153	+	0	NA	intron (NM_010513, intron 2 of 20)	intron (NM_010513, intron 2 of 20)	110693	NM_010513	16001	Mm.275742	NM_010513	ENSMUSG00000005533	Igf1r	A330103N21Rik|CD221|D930020L01|IGF-1R|hyft	insulin-like growth factor I receptor	protein-coding
2410	chr1	127512982	127513200	+	0	NA	intron (NM_028135, intron 5 of 7)	intron (NM_028135, intron 5 of 7)	164930	NM_028135	72160	Mm.281287	NM_028135	ENSMUSG00000026347	Tmem163	2610024A01Rik|A-cre|Act-Cre|SV31|Tg(ACTB-cre)2Mrt|actin-cre|cre<actin>	transmembrane protein 163	protein-coding
2424	chr12	70656177	70656575	+	0	NA	intron (NR_037248, intron 4 of 4)	L1M2|LINE|L1	-169138	NM_028127	319710	Mm.2962	NM_028127	ENSMUSG00000048285	Frmd6	2610019M19Rik|4930488L10Rik|AW212977|Willin	FERM domain containing 6	protein-coding
2114	chr6	86781451	86781858	+	0	NA	intron (NM_013471, intron 1 of 12)	intron (NM_013471, intron 1 of 12)	-6540	NM_001331120	11746	Mm.259702	NM_013471	ENSMUSG00000029994	Anxa4	AI265406|AIV|AW106930|Anx4|Xanx-4	annexin A4	protein-coding
2162	chr2	26551977	26552726	+	0	NA	Intergenic	Intergenic	-28705	NM_178444	353156	Mm.268933	NM_178444	ENSMUSG00000026921	Egfl7	VE-statin|Zneu1	EGF-like domain 7	protein-coding
1330	chr3	89899587	89900102	+	0	NA	intron (NM_010559, intron 1 of 9)	Lx7|LINE|L1	13352	NM_010559	16194	Mm.2856	NM_010559	ENSMUSG00000027947	Il6ra	CD126|IL-6R|IL-6R-alpha|IL-6RA|Il6r	interleukin 6 receptor, alpha	protein-coding
1676	chr8	121560913	121561198	+	0	NA	intron (NM_133765, intron 2 of 8)	intron (NM_133765, intron 2 of 8)	16667	NR_045903	72259	Mm.396206	NR_045903	ENSMUSG00000097424	1700030M09Rik	-	RIKEN cDNA 1700030M09 gene	ncRNA
516	chr10	8465346	8465623	+	0	NA	intron (NM_177387, intron 1 of 7)	L1MEd|LINE|L1	53341	NM_177387	338362	Mm.41163	NM_177387	ENSMUSG00000047712	Ust	D930010O20Rik|UA2OST	uronyl-2-sulfotransferase	protein-coding
1038	chr19	4080560	4081124	+	0	NA	Intergenic	Intergenic	-1646	NM_001160253	29866	Mm.46268	NM_013878	ENSMUSG00000024857	Cabp2	-	calcium binding protein 2	protein-coding
1080	chr9	118169354	118169768	+	0	NA	intron (NR_155294, intron 1 of 1)	intron (NR_155294, intron 1 of 1)	19330	NR_155294	100502695	Mm.100991	NR_155294	ENSMUSG00000097402	Gm17399	-	predicted gene, 17399	ncRNA
1586	chr7	64192308	64192653	+	0	NA	intron (NM_018752, intron 1 of 13)	intron (NM_018752, intron 1 of 13)	7021	NM_018752	17364	Mm.38875	NM_018752	ENSMUSG00000030523	Trpm1	4732499L03Rik|AI606771|Ltrpc1|Mlsn1	transient receptor potential cation channel, subfamily M, member 1	protein-coding
1166	chr12	33048357	33048971	+	0	NA	intron (NM_001024478, intron 12 of 19)	intron (NM_001024478, intron 12 of 19)	44211	NM_001024478	68764	Mm.60083	NM_001024478	ENSMUSG00000035860	Cdhr3	1110049B09Rik|BB172694|Cdh28	cadherin-related family member 3	protein-coding
2462	chr13	112551349	112552086	+	0	NA	intron (NM_139299, intron 5 of 16)	intron (NM_139299, intron 5 of 16)	28945	NM_139299	218624	Mm.380801	NM_139299	ENSMUSG00000050377	Il31ra	CRL3|GLM-R|GPL|Glmr|NR10	interleukin 31 receptor A	protein-coding
570	chr4	145305838	145306319	+	0	NA	intron (NM_009401, intron 1 of 12)	intron (NM_009401, intron 1 of 12)	9069	NM_009401	21941	Mm.12810	NM_009401	ENSMUSG00000028602	Tnfrsf8	Cd30|D1S166E|Ki|Ki-1	tumor necrosis factor receptor superfamily, member 8	protein-coding
1022	chr9	83547927	83548641	+	0	NA	promoter-TSS (NM_172507)	promoter-TSS (NM_172507)	-54	NM_172507	212531	Mm.491246	NM_172507	ENSMUSG00000032261	Sh3bgrl2	A930014C21Rik|AA408038|B930089I21	SH3 domain binding glutamic acid-rich protein like 2	protein-coding
89	chr11	5015600	5016012	+	0	NA	intron (NM_001243043, intron 4 of 22)	intron (NM_001243043, intron 4 of 22)	28982	NM_007454	11764	Mm.274816	NM_007454	ENSMUSG00000009090	Ap1b1	Adtb1|b2b1660Clo	adaptor protein complex AP-1, beta 1 subunit	protein-coding
1404	chr19	33265226	33265605	+	0	NA	intron (NM_001146342, intron 2 of 4)	intron (NM_001146342, intron 2 of 4)	108303	NR_039552	100628575		NR_039552	ENSMUSG00000106278	Mir3970	mmu-mir-3970|mu-mir-3970	microRNA 3970	ncRNA
1396	chrX	71622347	71622665	+	0	NA	Intergenic	Intergenic	-41161	NM_001308501	14765	Mm.33336	NM_010340	ENSMUSG00000056380	Gpr50	H9	G-protein-coupled receptor 50	protein-coding
2154	chr11	115838732	115839185	+	0	NA	intron (NM_001252532, intron 2 of 25)	intron (NM_001252532, intron 2 of 25)	14900	NM_145438	217325	Mm.290450	NM_145438	ENSMUSG00000020782	Llgl2	9130006H11Rik|Llglh2	LLGL2 scribble cell polarity complex component	protein-coding
1025	chr4	24966290	24966939	+	0	NA	Intergenic	CpG	-6805	NM_030733	81006	Mm.160412	NM_030733	ENSMUSG00000040372	Gpr63	PSP24beta|Psp24-2	G protein-coupled receptor 63	protein-coding
221	chr10	34199693	34199938	+	0	NA	intron (NM_172508, intron 1 of 5)	intron (NM_172508, intron 1 of 5)	7736	NM_172508	212898	Mm.34557	NM_172508	ENSMUSG00000039497	Dse	6030499O08|AI480506|B130024B19Rik|DS-epi1|Sart2	dermatan sulfate epimerase	protein-coding
1949	chr7	126857074	126857315	+	0	NA	intron (NM_153580, intron 4 of 4)	intron (NM_153580, intron 4 of 4)	4269	NM_153580	233875	Mm.486253	NM_153580	ENSMUSG00000030689	Ino80e	AI225782|AI854876|Ccdc85|Ccdc95	INO80 complex subunit E	protein-coding
2117	chr17	27580498	27581135	+	0	NA	exon (NM_019837, exon 5 of 5)	exon (NM_019837, exon 5 of 5)	-15089	NM_001002895	106672	Mm.61488	NM_001002895	ENSMUSG00000062753	AI413582	AI854251|Smim29	expressed sequence AI413582	protein-coding
1359	chr1	193365798	193366405	+	0	NA	intron (NM_144817, intron 1 of 12)	intron (NM_144817, intron 1 of 12)	4181	NM_144817	215303	Mm.40329	NM_144817	ENSMUSG00000016179	Camk1g	CLICK-III|CaMKIgamma	calcium/calmodulin-dependent protein kinase I gamma	protein-coding
465	chr1	92782785	92783075	+	0	NA	Intergenic	Intergenic	-48715	NM_016696	14733	Mm.297976	NM_016696	ENSMUSG00000034220	Gpc1	AI462976	glypican 1	protein-coding
2230	chr2	26773378	26773834	+	0	NA	Intergenic	ORR1B1|LTR|ERVL-MaLR	13657	NM_001359165	105244100		NM_001359165		Gm39774	LCN17	predicted gene, 39774	protein-coding
2463	chr13	52078341	52079208	+	0	NA	Intergenic	ORR1E|LTR|ERVL-MaLR	-17967	NR_045061	74050	Mm.84860	NR_045061	ENSMUSG00000113211	4921525O09Rik	-	RIKEN cDNA 4921525O09 gene	ncRNA
2088	chr12	71897424	71897772	+	0	NA	intron (NM_026102, intron 2 of 25)	MTEa|LTR|ERVL-MaLR	8055	NM_001286452	208846	Mm.87417	NM_026102	ENSMUSG00000034574	Daam1	-	dishevelled associated activator of morphogenesis 1	protein-coding
424	chr15	34467545	34468402	+	0	NA	intron (NM_173421, intron 1 of 2)	intron (NM_173421, intron 1 of 2)	14661	NM_173421	239368	Mm.211977	NM_173421	ENSMUSG00000044726	Erich5	-	glutamate rich 5	protein-coding
2488	chr2	146401283	146401881	+	0	NA	intron (NM_001033348, intron 21 of 40)	intron (NM_001033348, intron 21 of 40)	110422	NM_001033348	241694	Mm.222310	NM_001033348	ENSMUSG00000037110	Ralgapa2	A230067G21Rik|AS250|BC053994|RGC2|pp250	Ral GTPase activating protein, alpha subunit 2 (catalytic)	protein-coding
1533	chr3	131232481	131232831	+	0	NA	TTS (NM_008212)	TTS (NM_008212)	39445	NM_008212	15107	Mm.260164	NM_008212	ENSMUSG00000027984	Hadh	AA409008|AU019341|AW742602|HCDH|Hadhsc|Schad	hydroxyacyl-Coenzyme A dehydrogenase	protein-coding
1630	chr13	24623306	24623600	+	0	NA	intron (NM_178658, intron 1 of 13)	B4A|SINE|B4	8847	NM_178658	193385	Mm.217319	NM_029679	ENSMUSG00000036006	Ripor2	Fam65b	RHO family interacting cell polarization regulator 2	protein-coding
886	chr9	108150431	108151018	+	0	NA	intron (NM_007567, intron 1 of 11)	intron (NM_007567, intron 1 of 11)	13869	NR_126077	76873	Mm.436935	NR_126077	ENSMUSG00000102224	4930447F24Rik	-	RIKEN cDNA 4930447F24 gene	ncRNA
1842	chr11	88994255	88994518	+	0	NA	Intergenic	Intergenic	-5017	NM_009546	217069	Mm.248445	NM_009546	ENSMUSG00000000275	Trim25	AA960166|AL022677|EFP|Zfp147	tripartite motif-containing 25	protein-coding
1382	chr5	111893019	111893511	+	0	NA	Intergenic	Intergenic	-131537	NR_045834	269683	Mm.136946	NM_207252	ENSMUSG00000085271	E130006D01Rik	Gm16018|Gm681	RIKEN cDNA E130006D01 gene	ncRNA
598	chr11	74559839	74560520	+	0	NA	intron (NM_001015046, intron 2 of 24)	intron (NM_001015046, intron 2 of 24)	29979	NM_001015046	380711	Mm.425690	NM_001015046	ENSMUSG00000038807	Rap1gap2	AU067654|Garnl4|Gm1561|mKIAA1039	RAP1 GTPase activating protein 2	protein-coding
68	chr7	139731178	139731502	+	0	NA	Intergenic	Intergenic	-47525	NM_001302546	212124	Mm.425507	NM_177212	ENSMUSG00000049571	Cfap46	9330101J02Rik|E030019B06Rik|Gm170|Ttc40	cilia and flagella associated protein 46	protein-coding
2464	chr7	64217383	64217726	+	0	NA	exon (NM_018752, exon 11 of 14)	exon (NM_018752, exon 11 of 14)	11748	NR_029805	387207		NR_029805	ENSMUSG00000065585	Mir211	Mirn211|mir-211|mmu-mir-211	microRNA 211	ncRNA
2076	chr15	67209162	67210097	+	0	NA	Intergenic	Intergenic	-17140	NR_045140	69334	Mm.63770	NR_045140	ENSMUSG00000102069	1700012I11Rik	-	RIKEN cDNA 1700012I11 gene	ncRNA
2080	chr8	72385791	72386193	+	0	NA	intron (NM_001122832, intron 9 of 15)	intron (NM_001122832, intron 9 of 15)	35482	NM_001289859	13859	Mm.288894	NM_007944	ENSMUSG00000006276	Eps15l1	9830147J04Rik|AI593686|Eps15-rs|Eps15R	epidermal growth factor receptor pathway substrate 15-like 1	protein-coding
701	chr9	41078346	41078784	+	0	NA	intron (NM_176860, intron 1 of 13)	intron (NM_176860, intron 1 of 13)	941	NM_001357412	72828	Mm.133615	NM_176860	ENSMUSG00000032020	Ubash3b	2810457I06Rik|BB125008|STS-1|TULA-2|p70	ubiquitin associated and SH3 domain containing, B	protein-coding
1137	chr5	86783069	86783507	+	0	NA	Intergenic	Intergenic	-20978	NM_001347375	231386	Mm.196325	NM_177680	ENSMUSG00000035851	Ythdc1	A730098D12Rik|C80342|mKIAA1966	YTH domain containing 1	protein-coding
1418	chr2	29097570	29097787	+	0	NA	Intergenic	MT2A|LTR|ERVL	-27314	NM_198033	269254	Mm.41867	NM_198033	ENSMUSG00000043535	Setx	A130090N03|A930037J23Rik|AOA2|AW060766|Als4|SCAR1|Sen1|mKIAA0625	senataxin	protein-coding
2224	chr13	113060963	113061193	+	0	NA	intron (NM_001281487, intron 4 of 11)	RCHARR1|DNA|hAT-Charlie	-14690	NM_027127	69590	Mm.12715	NM_027127	ENSMUSG00000021760	Gpx8	2310016C16Rik|AU017063	glutathione peroxidase 8 (putative)	protein-coding
609	chr10	84516382	84516779	+	0	NA	Intergenic	Intergenic	17308	NM_175451	216197	Mm.334999	NM_175451	ENSMUSG00000046841	Ckap4	5630400A09Rik|CLIMP-63|P63	cytoskeleton-associated protein 4	protein-coding
1280	chr6	72190043	72190969	+	0	NA	Intergenic	C-rich|Low_complexity|Low_complexity	45071	NM_153778	71093	Mm.87449	NM_153778	ENSMUSG00000037621	Atoh8	4933425C05Rik|Hath6|Math6|bHLHa21|okadin	atonal bHLH transcription factor 8	protein-coding
437	chrX	98301661	98302244	+	0	NA	intron (NM_013476, intron 3 of 7)	intron (NM_013476, intron 3 of 7)	153195	NM_013476	11835	Mm.39005	NM_013476	ENSMUSG00000046532	Ar	AW320017|Tfm	androgen receptor	protein-coding
1474	chr13	73685602	73685851	+	0	NA	intron (NM_001359603, intron 7 of 10)	intron (NM_001359603, intron 7 of 10)	6910	NM_001359603	74338	Mm.271635	NM_028878	ENSMUSG00000021565	Slc6a19	4632401C08Rik|B<0>AT1	solute carrier family 6 (neurotransmitter transporter), member 19	protein-coding
2300	chr19	53124057	53124504	+	0	NA	Intergenic	Intergenic	-16163	NM_001164101	27360	Mm.426080	NM_013758	ENSMUSG00000025026	Add3	AI463285|R75380	adducin 3 (gamma)	protein-coding
129	chr3	97796397	97797104	+	0	NA	exon (NM_001289701, exon 5 of 47)	exon (NM_001289701, exon 5 of 47)	-28736	NR_110360	83679	Mm.129840	NM_031401	ENSMUSG00000038170	Pde4dip	4732458A06Rik|9430063L05Rik|C87016|D130016K21Rik|D3Bwg1078e|Usmg4|mKIAA0454	phosphodiesterase 4D interacting protein (myomegalin)	protein-coding
884	chr5	51552459	51553128	+	0	NA	intron (NR_132764, intron 1 of 12)	intron (NR_132764, intron 1 of 12)	1128	NR_027710	19017	Mm.259072	NM_008904	ENSMUSG00000029167	Ppargc1a	A830037N07Rik|Gm11133|PGC-1|PPARGC-1-alpha|Pgc-1alpha|Pgc1|Pgco1|Ppargc1	peroxisome proliferative activated receptor, gamma, coactivator 1 alpha	protein-coding
288	chr1	92829039	92829268	+	0	NA	Intergenic	Intergenic	-2492	NM_016696	14733	Mm.297976	NM_016696	ENSMUSG00000034220	Gpc1	AI462976	glypican 1	protein-coding
217	chr13	45371717	45372086	+	0	NA	Intergenic	Intergenic	-17841	NM_153789	218203	Mm.212855	NM_153789	ENSMUSG00000038175	Mylip	9430057C20Rik|Mir	myosin regulatory light chain interacting protein	protein-coding
1015	chr8	128359513	128359833	+	0	NA	TTS (NR_035436)	TTS (NR_035436)	432	NR_035436	100316680		NR_035436	ENSMUSG00000084523	Mir1903	Mirn1903|mmu-mir-1903	microRNA 1903	ncRNA
1398	chr5	22587224	22588036	+	0	NA	Intergenic	Intergenic	37217	NR_102315	320719	Mm.459265	NR_102315	ENSMUSG00000097207	6030443J06Rik	1700030G06Rik	RIKEN cDNA 6030443J06 gene	ncRNA
889	chr7	132415172	132415828	+	0	NA	Intergenic	ORR1F|LTR|ERVL-MaLR	-98272	NM_029935	77590	Mm.213582	NM_029935	ENSMUSG00000030930	Chst15	4631426J05Rik|BRAG|GalNAc4S-6ST|GalNAcS-6ST|MAd5|mKIAA0598	carbohydrate sulfotransferase 15	protein-coding
202	chr3	101747779	101748937	+	0	NA	Intergenic	Intergenic	87865	NM_172295	242125	Mm.32900	NM_172295	ENSMUSG00000044313	Mab21l3	-	mab-21-like 3	protein-coding
550	chr11	99136418	99137109	+	0	NA	Intergenic	Intergenic	18314	NM_001301713	12775	Mm.2932	NM_007719	ENSMUSG00000037944	Ccr7	CC-CKR-7|CCR-7|CD197|Cdw197|Cmkbr7|EBI1|Ebi1h	chemokine (C-C motif) receptor 7	protein-coding
1685	chr1	36731954	36732377	+	0	NA	intron (NR_040290, intron 4 of 8)	Lx7|LINE|L1	17627	NR_040290	71166	Mm.157049	NR_040290	ENSMUSG00000102416	4933424G06Rik	1700104I15Rik	RIKEN cDNA 4933424G06 gene	ncRNA
985	chr3	115706811	115707033	+	0	NA	Intergenic	ID_B1|SINE|B4	8133	NM_007901	13609	Mm.982	NM_007901	ENSMUSG00000045092	S1pr1	AI849002|Edg1|Lpb1|S1p|S1p1	sphingosine-1-phosphate receptor 1	protein-coding
919	chr18	89161995	89162175	+	0	NA	Intergenic	Intergenic	-35342	NM_178687	225825	Mm.139293	NM_178687	ENSMUSG00000034028	Cd226	BC051526|DNAM-1|DNAM1|Pta1|TLiSA1	CD226 antigen	protein-coding
1894	chr16	52373921	52374597	+	0	NA	intron (NM_009655, intron 1 of 15)	ORR1B2|LTR|ERVL-MaLR	78822	NM_001331110	11658	Mm.288282	NM_009655	ENSMUSG00000022636	Alcam	AI853494|BEN|CD166|DM-GRASP|MuSC|SC1	activated leukocyte cell adhesion molecule	protein-coding
818	chr10	61232548	61232757	+	0	NA	intron (NM_001081127, intron 4 of 21)	intron (NM_001081127, intron 4 of 21)	40786	NM_001081127	237360	Mm.333252	NM_001081127	ENSMUSG00000059901	Adamts14	Adamts-14|TS14	a disintegrin-like and metallopeptidase (reprolysin type) with thrombospondin type 1 motif, 14	protein-coding
596	chr1	164136614	164137058	+	0	NA	intron (NM_011347, intron 8 of 15)	intron (NM_011347, intron 8 of 15)	-14999	NM_007976	14067	Mm.12900	NM_007976	ENSMUSG00000026579	F5	AI173222|Cf-5|Cf5	coagulation factor V	protein-coding
1139	chr2	181429424	181429862	+	0	NA	intron (NM_028125, intron 1 of 2)	intron (NM_028125, intron 1 of 2)	-5255	NM_027656	72147	Mm.486504	NM_027656	ENSMUSG00000027583	Zbtb46	2610019F01Rik|4933406L05Rik|BZEL|Btbd4	zinc finger and BTB domain containing 46	protein-coding
1294	chr10	75531138	75531501	+	0	NA	intron (NM_026095, intron 2 of 3)	intron (NM_026095, intron 2 of 3)	13277	NM_026095	67332	Mm.45151	NM_026095	ENSMUSG00000020180	Snrpd3	1700043E15Rik|2310009E13Rik|AW046420|SMD3	small nuclear ribonucleoprotein D3	protein-coding
2208	chr8	53611789	53612047	+	0	NA	intron (NM_146208, intron 2 of 9)	intron (NM_146208, intron 2 of 9)	27147	NM_146208	234258	Mm.281749	NM_146208	ENSMUSG00000039396	Neil3	AI449477|BC034753|C85903	nei like 3 (E. coli)	protein-coding
2427	chr13	20508114	20508391	+	0	NA	intron (NM_198093, intron 1 of 6)	intron (NM_198093, intron 1 of 6)	35262	NM_198093	140580	Mm.342392	NM_080288	ENSMUSG00000041112	Elmo1	6330578D22Rik|C230095H21Rik|CED-12	engulfment and cell motility 1	protein-coding
1208	chr15	80009493	80010119	+	0	NA	intron (NM_011057, intron 1 of 6)	intron (NM_011057, intron 1 of 6)	5002	NM_011057	18591	Mm.144089	NM_011057	ENSMUSG00000000489	Pdgfb	PDGF-2|PDGF-B|Sis|c-sis	platelet derived growth factor, B polypeptide	protein-coding
2074	chr17	87365137	87365867	+	0	NA	intron (NM_028639, intron 18 of 19)	MLT1J|LTR|ERVL-MaLR	62239	NM_029298	75467	Mm.50108	NM_029298	ENSMUSG00000036557	Stpg4	1700011E24Rik|GSE	sperm tail PG rich repeat containing 4	protein-coding
964	chr18	5378413	5378722	+	0	NA	Intergenic	Intergenic	-43760	NM_001360447	240186	Mm.118257	NM_178722	ENSMUSG00000050945	Zfp438	9430031G09|9430091M14Rik|B830013J05Rik	zinc finger protein 438	protein-coding
1926	chr10	118883923	118884439	+	0	NA	Intergenic	L2a|LINE|L2	-15278	NM_001014390	69181	Mm.45565	NM_001014390	ENSMUSG00000028630	Dyrk2	1810038L18Rik	dual-specificity tyrosine-(Y)-phosphorylation regulated kinase 2	protein-coding
2262	chr3	9916772	9917394	+	0	NA	Intergenic	Intergenic	-83404	NM_001195031	94212	Mm.23897	NM_053182	ENSMUSG00000027508	Pag1	Cbp|F730007C19Rik|Pag	phosphoprotein associated with glycosphingolipid microdomains 1	protein-coding
1511	chrX	105708383	105708699	+	0	NA	Intergenic	Intergenic	-55936	NM_030614	80903	Mm.154768	NM_030614	ENSMUSG00000031230	Fgf16	-	fibroblast growth factor 16	protein-coding
755	chr9	70094447	70094930	+	0	NA	intron (NM_029784, intron 7 of 8)	intron (NM_029784, intron 7 of 8)	46869	NM_029784	76886	Mm.44355	NM_029784	ENSMUSG00000032224	Fam81a	6430514L14Rik	family with sequence similarity 81, member A	protein-coding
77	chr4	137692230	137692512	+	0	NA	intron (NM_001081155, intron 2 of 24)	intron (NM_001081155, intron 2 of 24)	10744	NM_001081155	110351	Mm.180763	NM_029563	ENSMUSG00000041351	Rap1gap	1300019I11Rik|2310004O14Rik|AI427470|ARPP-90|Gap|Rap1GAP1|Rap1ga1	Rap1 GTPase-activating protein	protein-coding
993	chr5	137877767	137878124	+	0	NA	Intergenic	Intergenic	-6187	NM_001024932	545812	Mm.332769	NM_001024932	ENSMUSG00000066682	Pilrb2	EG545812	paired immunoglobin-like type 2 receptor beta 2	protein-coding
269	chr1	134345870	134346095	+	0	NA	TTS (NM_020588)	TTS (NM_020588)	-13054	NM_001144855	68507	Mm.295105	NM_001144855	ENSMUSG00000026458	Ppfia4	100042382|1110008G13Rik|AI448359|AI852265|C81506|Gm3812	protein tyrosine phosphatase, receptor type, f polypeptide (PTPRF), interacting protein (liprin), alpha 4	protein-coding
1336	chr9	118421046	118421275	+	0	NA	Intergenic	Intergenic	-8679	NR_040716	71196	Mm.73218	NR_040716	ENSMUSG00000111843	4933432G23Rik	-	RIKEN cDNA 4933432G23 gene	ncRNA
958	chr2	29718427	29719032	+	0	NA	intron (NM_001039086, intron 11 of 25)	intron (NM_001039086, intron 11 of 25)	-42799	NM_001177392	433416	Mm.330112	NM_001034887	ENSMUSG00000075425	Gm13547	-	predicted gene 13547	protein-coding
2313	chr11	83522018	83522566	+	0	NA	promoter-TSS (NM_001045543)	promoter-TSS (NM_001045543)	-193	NM_001045543	629303	Mm.390417	NM_001045543	ENSMUSG00000018925	Heatr9	Gm11435	HEAT repeat containing 9	protein-coding
2458	chr15	73522962	73523665	+	0	NA	intron (NR_152151, intron 2 of 23)	intron (NR_152151, intron 2 of 23)	10753	NM_001081066	105841	Mm.322557	NM_001081066	ENSMUSG00000036661	Dennd3	AI447457|E030003N15Rik	DENN/MADD domain containing 3	protein-coding
806	chr1	94041998	94043016	+	0	NA	intron (NM_008798, intron 1 of 4)	intron (NM_008798, intron 1 of 4)	10046	NM_008798	18566	Mm.5024	NM_008798	ENSMUSG00000026285	Pdcd1	Ly101|PD-1|Pdc1	programmed cell death 1	protein-coding
2053	chr4	24514817	24515344	+	0	NA	intron (NR_149739, intron 8 of 24)	L1MC4|LINE|L1	18629	NM_199467	212377	Mm.120919	NM_199467	ENSMUSG00000045751	Mms22l	F730047E07Rik|Gm134	MMS22-like, DNA repair protein	protein-coding
1478	chr12	30599432	30599808	+	0	NA	Intergenic	Intergenic	15177	NM_172049	211986	Mm.34035	NM_172049	ENSMUSG00000043061	Tmem18	BC024093	transmembrane protein 18	protein-coding
1014	chr10	80668500	80668941	+	0	NA	intron (NM_021462, intron 10 of 13)	intron (NM_021462, intron 10 of 13)	7573	NM_021462	17347	Mm.42126	NM_021462	ENSMUSG00000020190	Mknk2	2010016G11Rik|Gprk7|Mnk2	MAP kinase-interacting serine/threonine kinase 2	protein-coding
1185	chr16	91423839	91424586	+	0	NA	intron (NM_008349, intron 6 of 6)	intron (NM_008349, intron 6 of 6)	17977	NM_008349	16155	Mm.4154	NM_008349	ENSMUSG00000022969	Il10rb	6620401D04Rik|AI528744|CRF2-4|Crfb4|D16H21S58|D21S58h|IL-10R2|Il10r2	interleukin 10 receptor, beta	protein-coding
867	chr17	83823197	83824350	+	0	NA	Intergenic	(TC)n|Simple_repeat|Simple_repeat	23017	NM_025325	107766	Mm.30100	NM_025325	ENSMUSG00000000673	Haao	0610007K21Rik|0610012J07Rik|3-HAO|3-HAOxase|3HAO	3-hydroxyanthranilate 3,4-dioxygenase	protein-coding
1838	chr8	3346976	3347360	+	0	NA	Intergenic	Intergenic	-6247	NM_001033378	102098	Mm.170461	NM_133962	ENSMUSG00000004568	Arhgef18	A430078G23Rik|AI467246|D030053O22Rik	rho/rac guanine nucleotide exchange factor (GEF) 18	protein-coding
1316	chr17	13669299	13669524	+	0	NA	Intergenic	Intergenic	-91130	NR_151731	17356	Mm.59167	NM_010806	ENSMUSG00000068036	Afdn	5033403D15Rik|AF6|Af-6|Afadin|Gm314|I-afadin|Mllt4|S-afadin	afadin, adherens junction formation factor	protein-coding
2058	chrX	140531119	140531775	+	0	NA	Intergenic	MLT1J|LTR|ERVL-MaLR	11221	NR_122039	14605	Mm.22216	NM_010286	ENSMUSG00000031431	Tsc22d3	DIP|Dsip1|Gilz|TSC-22R|Tilz3	TSC22 domain family, member 3	protein-coding
327	chr7	82773615	82774384	+	0	NA	intron (NM_175317, intron 19 of 19)	intron (NM_175317, intron 19 of 19)	-18355	NR_046004	77800	Mm.444811	NR_046004	ENSMUSG00000086690	4933406J10Rik	A930009F24Rik	RIKEN cDNA 4933406J10 gene	ncRNA
2247	chr8	114816284	114817117	+	0	NA	intron (NM_019573, intron 8 of 8)	MLT1E2|LTR|ERVL-MaLR	377048	NM_019573	80707	Mm.440420	NM_019573	ENSMUSG00000004637	Wwox	5330426P09Rik|9030416C10Rik|WOX1	WW domain-containing oxidoreductase	protein-coding
697	chr1	128601362	128601694	+	0	NA	Intergenic	Intergenic	-9229	NM_009911	12767	Mm.1401	NM_009911	ENSMUSG00000045382	Cxcr4	CD184|CXC-R4|CXCR-4|Cmkar4|LESTR|PB-CKR|PBSF/SDF-1|Sdf1r|b2b220Clo	chemokine (C-X-C motif) receptor 4	protein-coding
1981	chr13	114909559	114909780	+	0	NA	intron (NM_008396, intron 1 of 29)	LTR40b|LTR|ERVL	22431	NM_008396	16398	Mm.5007	NM_008396	ENSMUSG00000015533	Itga2	CD49B|DX5|GPIa	integrin alpha 2	protein-coding
962	chrX	59508183	59509022	+	0	NA	intron (NM_001290414, intron 2 of 6)	intron (NM_001290414, intron 2 of 6)	58746	NM_001356335	14168	Mm.7995	NM_010200	ENSMUSG00000031137	Fgf13	Fhf2	fibroblast growth factor 13	protein-coding
1251	chr6	83786176	83787052	+	0	NA	Intergenic	Intergenic	7656	NR_136916	665004		NR_136916		Gm7443	EG665004	ribosomal protein L27 pseudogene	pseudo
906	chr8	126209873	126210425	+	0	NA	Intergenic	Intergenic	-88430	NM_175434	210027	Mm.405238	NM_175434	ENSMUSG00000057060	Slc35f3	B230375D17Rik	solute carrier family 35, member F3	protein-coding
1387	chr11	32095835	32096282	+	0	NA	non-coding (NR_130637, exon 2 of 2)	non-coding (NR_130637, exon 2 of 2)	5170	NR_130637	104692	Mm.414035	NR_130637	ENSMUSG00000086386	Gm12108	BB052462	predicted gene 12108	ncRNA
737	chr7	127100543	127100839	+	0	NA	Intergenic	MER20|DNA|hAT-Charlie	9255	NM_178901	101602	Mm.490357	NM_178901	ENSMUSG00000045165	AI467606	-	expressed sequence AI467606	protein-coding
2207	chr1	127975667	127975946	+	0	NA	intron (NM_001285945, intron 13 of 20)	intron (NM_001285945, intron 13 of 20)	107033	NM_178690	226407	Mm.489713	NM_178690	ENSMUSG00000036104	Rab3gap1	1700003B17Rik|4732493F09Rik|AL117896|Rab3gap|p130	RAB3 GTPase activating protein subunit 1	protein-coding
1240	chr13	101654934	101655174	+	0	NA	Intergenic	Intergenic	37576	NM_001024955	18708	Mm.259333	NM_001024955	ENSMUSG00000041417	Pik3r1	PI3K|p50alpha|p55alpha|p85alpha	phosphoinositide-3-kinase regulatory subunit 1	protein-coding
638	chr13	46779577	46780613	+	0	NA	intron (NM_010617, intron 25 of 37)	intron (NM_010617, intron 25 of 37)	-52246	NM_175749	218210	Mm.255398	NM_175749	ENSMUSG00000021374	Nup153	B130015D15Rik|C88147	nucleoporin 153	protein-coding
869	chr13	54987841	54988102	+	0	NA	intron (NM_153131, intron 1 of 15)	intron (NM_153131, intron 1 of 15)	32848	NM_001206391	212032	Mm.267479	NM_001033245	ENSMUSG00000025877	Hk3	HK III|HK-III	hexokinase 3	protein-coding
1534	chr2	44330625	44331181	+	0	NA	intron (NM_001301831, intron 13 of 14)	intron (NM_001301831, intron 13 of 14)	-265579	NR_040622	320872	Mm.445023	NR_040622	ENSMUSG00000085089	Arhgap15os	A430092G05Rik	Rho GTPase activating protein 15, opposite strand	ncRNA
1851	chr15	75134420	75134846	+	0	NA	Intergenic	Intergenic	-20628	NM_001310438	546644		NM_008531	ENSMUSG00000022582	Ly6g	Gr-1|Gr1|Ly-6G	lymphocyte antigen 6 complex, locus G	protein-coding
1473	chr11	121697189	121697843	+	0	NA	Intergenic	Intergenic	-4911	NM_144797	210029	Mm.153566	NM_144797	ENSMUSG00000039208	Metrnl	9430048M07Rik|BC019776	meteorin, glial cell differentiation regulator-like	protein-coding
816	chr9	96901272	96901676	+	0	NA	Intergenic	L1M2|LINE|L1	-12000	NM_001289647	235534	Mm.233031	NM_153420	ENSMUSG00000043587	Pxylp1	9430094M07Rik|Acpl2|BB177120|C130099A20Rik	2-phosphoxylose phosphatase 1	protein-coding
820	chr3	97823888	97824517	+	0	NA	intron (NM_001039376, intron 4 of 46)	intron (NM_001039376, intron 4 of 46)	-56188	NR_110360	83679	Mm.129840	NM_031401	ENSMUSG00000038170	Pde4dip	4732458A06Rik|9430063L05Rik|C87016|D130016K21Rik|D3Bwg1078e|Usmg4|mKIAA0454	phosphodiesterase 4D interacting protein (myomegalin)	protein-coding
2450	chr12	106308329	106308550	+	0	NA	Intergenic	Intergenic	139227	NR_036593	76639	Mm.375609	NR_036593	ENSMUSG00000092066	1700121N20Rik	-	RIKEN cDNA 1700121N20 gene	ncRNA
168	chr9	96369492	96370394	+	0	NA	Intergenic	Lx8|LINE|L1	-5512	NM_007502	11933	Mm.424	NM_007502	ENSMUSG00000032412	Atp1b3	AA409958|AI664000|AW212096	ATPase, Na+/K+ transporting, beta 3 polypeptide	protein-coding
16	chr6	51533343	51533818	+	0	NA	intron (NM_001361581, intron 1 of 6)	intron (NM_001361581, intron 1 of 6)	9320	NM_001361580	71982	Mm.294166	NM_028035	ENSMUSG00000038301	Snx10	2410004M09Rik	sorting nexin 10	protein-coding
96	chr10	85138186	85138590	+	0	NA	intron (NM_007771, intron 10 of 12)	MTE2b|LTR|ERVL-MaLR	-10361	NM_028832	74238	Mm.255401	NM_028832	ENSMUSG00000049038	Mterf2	1700007D05Rik|Mterfd3	mitochondrial transcription termination factor 2	protein-coding
1916	chr1	40394597	40394812	+	0	NA	Intergenic	Lx8|LINE|L1	-34866	NM_001294171	17082	Mm.289824	NM_010743	ENSMUSG00000026069	Il1rl1	DER4|Fit-1|Ly84|ST2L|St2|St2-rs1|T1|T1/ST2	interleukin 1 receptor-like 1	protein-coding
1343	chr11	44923077	44923572	+	0	NA	intron (NM_001290709, intron 9 of 15)	intron (NM_001290709, intron 9 of 15)	193604	NR_045100	100504255	Mm.123608	NR_045100	ENSMUSG00000084773	Gm12159	-	predicted gene 12159	ncRNA
415	chr18	84804346	84804997	+	0	NA	Intergenic	Intergenic	-46667	NM_025797	109672	Mm.31018	NM_025797	ENSMUSG00000024646	Cyb5a	0610009N12Rik|Cyb5	cytochrome b5 type A (microsomal)	protein-coding
1405	chr6	83437346	83437719	+	0	NA	intron (NM_001347313, intron 3 of 11)	intron (NM_001347313, intron 3 of 11)	4146	NM_183138	194388	Mm.211030	NM_183138	ENSMUSG00000034832	Tet3	B430006D22Rik|BC037432|D230004J03Rik	tet methylcytosine dioxygenase 3	protein-coding
1013	chr13	51594850	51595229	+	0	NA	Intergenic	CpG	-27955	NM_009167	20418	Mm.131870	NM_009167	ENSMUSG00000021448	Shc3	N-Shc|Rai|ShcC	src homology 2 domain-containing transforming protein C3	protein-coding
51	chr16	33012798	33013324	+	0	NA	3' UTR (NM_001310674, exon 22 of 22)	3' UTR (NM_001310674, exon 22 of 22)	43125	NM_178378	69707	Mm.227918	NM_178378	ENSMUSG00000035578	Iqcg	2400003L07Rik|G1-374-12|esgd12d|repro1|stubby12d	IQ motif containing G	protein-coding
348	chr1	164061996	164062195	+	0	NA	promoter-TSS (NM_011346)	promoter-TSS (NM_011346)	19	NM_011346	20343	Mm.1461	NM_011346	ENSMUSG00000026581	Sell	AI528707|CD62L|L-selectin|LECAM-1|Lnhr|Ly-22|Ly-m22|Lyam-1|Lyam1	selectin, lymphocyte	protein-coding
469	chr11	101372764	101373171	+	0	NA	intron (NM_008061, intron 3 of 4)	intron (NM_008061, intron 3 of 4)	5251	NM_008061	14377	Mm.18064	NM_008061	ENSMUSG00000078650	G6pc	AW107337|G6Pase|G6pt|Glc-6-Pase	glucose-6-phosphatase, catalytic	protein-coding
2101	chr4	109079566	109080378	+	0	NA	intron (NM_001355190, intron 10 of 21)	intron (NM_001355190, intron 10 of 21)	38064	NM_001134791	100273	Mm.366315	NM_133885	ENSMUSG00000028559	Osbpl9	2600011I06Rik|AU015843|Orp-9	oxysterol binding protein-like 9	protein-coding
463	chr1	43501050	43501512	+	0	NA	intron (NM_010879, intron 1 of 4)	intron (NM_010879, intron 1 of 4)	55530	NM_010879	17974	Mm.389903	NM_010879	ENSMUSG00000066877	Nck2	4833426I10Rik|Grb4|NCKbeta|Nck-2	non-catalytic region of tyrosine kinase adaptor protein 2	protein-coding
1340	chr7	16542200	16542576	+	0	NA	intron (NM_172739, intron 3 of 6)	L1ME1|LINE|L1	-65608	NM_008718	18142	Mm.145821	NM_008718	ENSMUSG00000001988	Npas1	MOP5|bHLHe11	neuronal PAS domain protein 1	protein-coding
1996	chr5	112256837	112257074	+	0	NA	intron (NM_001312894, intron 1 of 5)	intron (NM_001312894, intron 1 of 5)	1135	NM_001312894	12960	Mm.29488	NM_023695	ENSMUSG00000029343	Crybb1	3110006K12Rik|BB1CRY	crystallin, beta B1	protein-coding
2444	chr6	147540783	147541366	+	0	NA	intron (NM_001355713, intron 6 of 12)	intron (NM_001355713, intron 6 of 12)	64709	NM_001355713	67015	Mm.209774	NM_025911	ENSMUSG00000030301	Ccdc91	1700086G08Rik|1810060J02Rik|AU045683|AW555238|p56	coiled-coil domain containing 91	protein-coding
1752	chr1	127981773	127982677	+	0	NA	intron (NM_001285945, intron 12 of 20)	B4A|SINE|B4	113452	NM_178690	226407	Mm.489713	NM_178690	ENSMUSG00000036104	Rab3gap1	1700003B17Rik|4732493F09Rik|AL117896|Rab3gap|p130	RAB3 GTPase activating protein subunit 1	protein-coding
1713	chr8	88783526	88783816	+	0	NA	Intergenic	Intergenic	86643	NM_173369	74256	Mm.490395	NM_173369	ENSMUSG00000036712	Cyld	2010013M14Rik|2900009M21Rik|C130039D01Rik|CDMT|CYLD1|EAC|mKIAA0849	CYLD lysine 63 deubiquitinase	protein-coding
2048	chr16	23181141	23181421	+	0	NA	intron (NR_155420, intron 1 of 2)	intron (NR_155420, intron 1 of 2)	6001	NR_155420	105246089	Mm.390905	NR_155420		C730014E05Rik	-	RIKEN cDNA C730014E05 gene	ncRNA
1199	chr8	128650316	128650849	+	0	NA	Intergenic	Intergenic	-35072	NM_010578	16412	Mm.263396	NM_010578	ENSMUSG00000025809	Itgb1	4633401G24Rik|AA409975|AA960159|CD29|Fnrb|Gm9863|gpIIa	integrin beta 1 (fibronectin receptor beta)	protein-coding
733	chr15	91587526	91587869	+	0	NA	Intergenic	ORR1D1|LTR|ERVL-MaLR	-14436	NM_001033633	239606	Mm.360596	NM_001033633	ENSMUSG00000036298	Slc2a13	6530403A04|A630029G22Rik|AI505012|Gm308	solute carrier family 2 (facilitated glucose transporter), member 13	protein-coding
1197	chr15	78828198	78828982	+	0	NA	Intergenic	Intergenic	-14057	NM_027219	104445	Mm.307488	NM_027219	ENSMUSG00000049521	Cdc42ep1	1810058K22Rik|AA980734|Borg5|CEP1|MSE55	CDC42 effector protein (Rho GTPase binding) 1	protein-coding
2329	chr11	97132327	97132527	+	0	NA	Intergenic	Intergenic	13992	NR_106094	102466822		NR_106094	ENSMUSG00000099286	Mir7235	Gm27986|mmu-mir-7235	microRNA 7235	ncRNA
1603	chr12	35914806	35915120	+	0	NA	Intergenic	RLTR14-int|LTR|ERV1	-10658	NM_207531	403205	Mm.190508	NM_207531	ENSMUSG00000036231	Agr3	BCMP11|E030025L21Rik|Gm888	anterior gradient 3	protein-coding
2248	chr12	16580250	16581299	+	0	NA	exon (NM_172950, exon 2 of 20)	exon (NM_172950, exon 2 of 20)	8996	NM_001130412	14245	Mm.153625	NM_015763	ENSMUSG00000020593	Lpin1	Lipin1|fld	lipin 1	protein-coding
1433	chr1	88577859	88578472	+	0	NA	Intergenic	Intergenic	26648	NR_037971	100503197	Mm.99352	NR_037971	ENSMUSG00000100798	Gm19589	-	predicted gene, 19589	ncRNA
1291	chr1	135659142	135660267	+	0	NA	Intergenic	Intergenic	-60359	NM_001360782	13007	Mm.196484	NM_007791	ENSMUSG00000026421	Csrp1	AA408841|AA959891|AW545626|CRP1|Csrp	cysteine and glycine-rich protein 1	protein-coding
1205	chr9	61506061	61506445	+	0	NA	Intergenic	Intergenic	133887	NM_009389	21887	Mm.24255	NM_009389	ENSMUSG00000032280	Tle3	2610103N05Rik|ESG|Grg3a|Grg3b|mKIAA1547	transducin-like enhancer of split 3	protein-coding
781	chr5	32113895	32114137	+	0	NA	Intergenic	B4A|SINE|B4	-22456	NM_008037	14284	Mm.24684	NM_008037	ENSMUSG00000029135	Fosl2	Fra-2	fos-like antigen 2	protein-coding
1757	chr2	170050676	170051002	+	0	NA	Intergenic	Intergenic	19939	NR_033634	100043910	Mm.468546	NR_033632	ENSMUSG00000097065	A630075F10Rik	4831414D02|Gm4722	RIKEN cDNA A630075F10 gene	ncRNA
1265	chr5	112085483	112085905	+	0	NA	Intergenic	Intergenic	-121069	NR_045377	75569	Mm.243721	NR_045377	ENSMUSG00000101683	1700028D13Rik	-	RIKEN cDNA 1700028D13 gene	ncRNA
2517	chr6	100616242	100616448	+	0	NA	intron (NM_181590, intron 9 of 10)	ORR1D1|LTR|ERVL-MaLR	54812	NM_181590	72171	Mm.256022	NM_181590	ENSMUSG00000035378	Shq1	2810403P18Rik|Grim-1	SHQ1 homolog (S. cerevisiae)	protein-coding
1281	chr8	115514132	115514900	+	0	NA	Intergenic	Intergenic	192378	NM_001025577	17132	Mm.275549	NM_001025577	ENSMUSG00000055435	Maf	2810401A20Rik|A230108G15Rik|AW047063|c-maf	avian musculoaponeurotic fibrosarcoma oncogene homolog	protein-coding
67	chr7	131055033	131055498	+	0	NA	intron (NM_007769, intron 10 of 46)	intron (NM_007769, intron 10 of 46)	23189	NM_007769	12945	Mm.4138	NM_007769	ENSMUSG00000047517	Dmbt1	CRP|CRP-[a]|CRP-[b]|Crpd|DBMT1|gp300|p80	deleted in malignant brain tumors 1	protein-coding
1232	chr11	77111211	77111678	+	0	NA	intron (NM_176965, intron 13 of 17)	intron (NM_176965, intron 13 of 17)	-33007	NM_001012309	237859	Mm.156195	NM_001012309	ENSMUSG00000037958	Nsrp1	8030451K07|AI851076|AL022898|Ccdc55|NSpr70|NSrp70	nuclear speckle regulatory protein 1	protein-coding
377	chr19	8926593	8927107	+	0	NA	TTS (NM_009073)	TTS (NM_009073)	2506	NM_009073	19881	Mm.426094	NM_009073	ENSMUSG00000071648	Rom1	M101156|Rgsc1156|Rom-1|Rosp1|Tspan23	rod outer segment membrane protein 1	protein-coding
2283	chr7	25209452	25209648	+	0	NA	intron (NM_207677, intron 4 of 4)	intron (NM_207677, intron 4 of 4)	8175	NR_106015	102466794		NR_106015	ENSMUSG00000098325	Mir7048	Gm27274|mmu-mir-7048	microRNA 7048	ncRNA
1211	chr4	133095136	133095888	+	0	NA	Intergenic	Intergenic	-35121	NM_153423	242687	Mm.23566	NM_153423	ENSMUSG00000028868	Wasf2	AW742646|D4Ertd13e|WAVE2	WAS protein family, member 2	protein-coding
564	chr9	21953650	21953899	+	0	NA	Intergenic	Intergenic	-1979	NM_025870	66962	Mm.46647	NM_025870	ENSMUSG00000051238	Swsap1	2310047B19Rik	SWIM type zinc finger 7 associated protein 1	protein-coding
680	chr2	12423769	12423958	+	0	NA	Intergenic	Lx9|LINE|L1	-4403	NM_001355536	66960	Mm.34059	NM_024185	ENSMUSG00000026767	Mindy3	1810041E18Rik|2310047O13Rik|5830410F13Rik|AI447827|AW111958|Fam188a	MINDY lysine 48 deubiquitinase 3	protein-coding
2198	chr11	75864568	75865212	+	0	NA	intron (NM_029548, intron 4 of 7)	intron (NM_029548, intron 4 of 7)	46169	NM_029548	380714	Mm.425697	NM_029548	ENSMUSG00000020847	Rph3al	Gm1753|Noc2	rabphilin 3A-like (without C2 domains)	protein-coding
1638	chr18	11264338	11264697	+	0	NA	Intergenic	Intergenic	-211950	NR_105023	68434	Mm.57626	NR_105022	ENSMUSG00000097222	1010001N08Rik	Gata6as	RIKEN cDNA 1010001N08 gene	ncRNA
515	chr18	39145311	39145744	+	0	NA	intron (NM_001361073, intron 10 of 21)	intron (NM_001361073, intron 10 of 21)	152382	NM_175164	71302	Mm.329396	NM_175164	ENSMUSG00000036452	Arhgap26	1810044B20Rik|2610010G17Rik|4933432P15Rik|AI853435|mKIAA0621	Rho GTPase activating protein 26	protein-coding
1798	chr12	41565857	41566062	+	0	NA	intron (NM_053122, intron 4 of 6)	intron (NM_053122, intron 4 of 6)	-79902	NM_001271709	16981	Mm.404786	NM_010733	ENSMUSG00000036295	Lrrn3	NLRR-3	leucine rich repeat protein 3, neuronal	protein-coding
92	chr6	33620804	33621077	+	0	NA	intron (NM_009148, intron 10 of 17)	intron (NM_009148, intron 10 of 17)	371812	NM_009148	20336	Mm.265512	NM_009148	ENSMUSG00000029763	Exoc4	C78892|Sec8|Sec8l1	exocyst complex component 4	protein-coding
1327	chr11	101063525	101064497	+	0	NA	TTS (NM_001243051)	TTS (NM_001243051)	-6083	NM_013792	27419	Mm.95452	NM_013792	ENSMUSG00000001751	Naglu	-	alpha-N-acetylglucosaminidase (Sanfilippo disease IIIB)	protein-coding
1057	chr8	13596049	13596216	+	0	NA	intron (NM_009025, intron 5 of 23)	intron (NM_009025, intron 5 of 23)	-33671	NM_001080781	66501	Mm.46136	NM_025601	ENSMUSG00000031452	1700029H14Rik	-	RIKEN cDNA 1700029H14 gene	protein-coding
125	chr3	115857633	115858447	+	0	NA	Intergenic	Intergenic	30019	NR_027894	68161	Mm.392043	NR_015487	ENSMUSG00000054426	A930005H10Rik	-	RIKEN cDNA A930005H10 gene	ncRNA
2354	chr6	130429481	130429848	+	0	NA	Intergenic	L1MB3|LINE|L1	-42790	NM_016659	16627	Mm.24399	NM_016659	ENSMUSG00000079853	Klra1	A1|CH29-493D4.3|Klra22|Ly49a|Ly49o<129>|Ly49v	killer cell lectin-like receptor, subfamily A, member 1	protein-coding
1187	chr6	114936226	114937234	+	0	NA	intron (NM_001356371, intron 2 of 5)	intron (NM_001356371, intron 2 of 5)	-14909	NM_177683	232334	Mm.268357	NM_177683	ENSMUSG00000030315	Vgll4	BC048841|VGL-4	vestigial like family member 4	protein-coding
2197	chr14	67842970	67843117	+	0	NA	intron (NM_177780, intron 6 of 51)	intron (NM_177780, intron 6 of 51)	16702	NR_105857	102465310		NR_105857	ENSMUSG00000098866	Mir6539	Gm27464|mir-6539|mmu-mir-6539	microRNA 6539	ncRNA
1222	chr12	15896549	15897411	+	0	NA	Intergenic	Intergenic	-80195	NM_144551	217410	Mm.491136	NM_144551	ENSMUSG00000020601	Trib2	AW319517|TRB-2|TRB2	tribbles pseudokinase 2	protein-coding
1872	chr17	47272370	47272558	+	0	NA	intron (NM_001097623, intron 4 of 19)	ID_B1|SINE|B4	42234	NM_172622	224829	Mm.260989	NM_172622		Trerf1	9430096I18Rik|AI429294|B830015H24|RAPA|Trep-132|Trep132	transcriptional regulating factor 1	protein-coding
1965	chr3	152904942	152905241	+	0	NA	intron (NM_012028, intron 2 of 4)	B4A|SINE|B4	77116	NM_012028	26938	Mm.40915	NM_012028	ENSMUSG00000039037	St6galnac5	AI851940|Siat7e	ST6 (alpha-N-acetyl-neuraminyl-2,3-beta-galactosyl-1,3)-N-acetylgalactosaminide alpha-2,6-sialyltransferase 5	protein-coding
525	chr8	13703762	13704161	+	0	NA	Intergenic	Intergenic	-1928	NM_001101519	403185	Mm.252143	NM_001101519	ENSMUSG00000090336	Cfap97d2	4932443I19Rik|A230061C02Rik|Gm1106	CFAP97 domain containing 2	protein-coding
207	chr10	118057375	118057866	+	0	NA	Intergenic	Intergenic	-84167	NM_001162904	17245	Mm.101191	NM_010785	ENSMUSG00000020212	Mdm1	Arrd2|Mdm-1	transformed mouse 3T3 cell double minute 1	protein-coding
642	chr16	92661609	92662137	+	0	NA	intron (NM_001111023, intron 3 of 5)	intron (NM_001111023, intron 3 of 5)	35456	NM_009821	12394	Mm.4081	NM_009821	ENSMUSG00000022952	Runx1	AML1|CBF-alpha-2|Cbfa2|Pebp2a2|Pebpa2b	runt related transcription factor 1	protein-coding
2521	chr12	34783682	34783929	+	0	NA	intron (NM_001271386, intron 3 of 27)	intron (NM_001271386, intron 3 of 27)	133290	NM_001271386	79221	Mm.310551	NM_024124	ENSMUSG00000004698	Hdac9	AV022454|D030072B18Rik|HD7B|HD9|HDRP|Hdac7b|Mitr|mKIAA0744	histone deacetylase 9	protein-coding
20	chr18	11233757	11234249	+	0	NA	Intergenic	PB1D10|SINE|Alu	-181436	NR_105023	68434	Mm.57626	NR_105022	ENSMUSG00000097222	1010001N08Rik	Gata6as	RIKEN cDNA 1010001N08 gene	ncRNA
1675	chr7	82366070	82366446	+	0	NA	intron (NM_001190374, intron 2 of 29)	intron (NM_001190374, intron 2 of 29)	30564	NM_001190374	269959	Mm.65306	NM_001190374	ENSMUSG00000070469	Adamtsl3	9230119C12Rik|C130057K09|mKIAA1233	ADAMTS-like 3	protein-coding
52	chr12	15981506	15982239	+	0	NA	Intergenic	Intergenic	-165087	NM_144551	217410	Mm.491136	NM_144551	ENSMUSG00000020601	Trib2	AW319517|TRB-2|TRB2	tribbles pseudokinase 2	protein-coding
1165	chr2	59167892	59168207	+	0	NA	intron (NM_175464, intron 1 of 20)	intron (NM_175464, intron 1 of 20)	7199	NM_026361	227937	Mm.260938	NM_026361	ENSMUSG00000026991	Pkp4	5031422I09Rik|9430019K17Rik|Armrp|p0071	plakophilin 4	protein-coding
399	chr11	94252592	94254152	+	0	NA	Intergenic	Intergenic	-10793	NM_181819	278507	Mm.342216	NM_181819	ENSMUSG00000044177	Wfikkn2	2610304F08Rik|AY100450|Gasp1|WFIKKNRP	WAP, follistatin/kazal, immunoglobulin, kunitz and netrin domain containing 2	protein-coding
911	chr15	101113162	101113551	+	0	NA	Intergenic	Intergenic	-2399	NM_144790	208258	Mm.152952	NM_144790	ENSMUSG00000047034	Ankrd33	A930021G21Rik|Panky|Panky-a	ankyrin repeat domain 33	protein-coding
2456	chr10	84925513	84926217	+	0	NA	intron (NM_001013441, intron 2 of 8)	intron (NM_001013441, intron 2 of 8)	8252	NM_183172	237422	Mm.18936	NM_183172	ENSMUSG00000035620	Ric8b	BC051080|Ric-8|Ric-8b	RIC8 guanine nucleotide exchange factor B	protein-coding
2236	chr3	137832780	137834172	+	0	NA	Intergenic	Intergenic	-31011	NM_001316995	51788	Mm.117541	NM_016750	ENSMUSG00000037894	H2afz	H2A.Z|H2A.Z1|H2a.z-1	H2A histone family, member Z	protein-coding
1183	chr2	29095536	29095993	+	0	NA	Intergenic	RLTR30|LTR|ERV1	-29228	NM_198033	269254	Mm.41867	NM_198033	ENSMUSG00000043535	Setx	A130090N03|A930037J23Rik|AOA2|AW060766|Als4|SCAR1|Sen1|mKIAA0625	senataxin	protein-coding
2112	chr11	80939446	80940209	+	0	NA	intron (NM_001034013, intron 3 of 9)	intron (NM_001034013, intron 3 of 9)	81438	NM_029367	75622	Mm.26988	NM_029367	ENSMUSG00000053184	Spaca3	1700025M08Rik|ALLP17|Lyc3|SLLP1|mSLLP1	sperm acrosome associated 3	protein-coding
654	chr8	13979148	13979333	+	0	NA	Intergenic	Intergenic	-4166	NM_001361630	72148	Mm.5727	NM_173744	ENSMUSG00000050052	Tdrp	2610019F03Rik	testis development related protein	protein-coding
2227	chr12	12320412	12321233	+	0	NA	intron (NM_001146119, intron 2 of 11)	intron (NM_001146119, intron 2 of 11)	58683	NM_029758	76820	Mm.440802	NM_029758	ENSMUSG00000020589	Fam49a	2410157M17Rik|9630047E15|D12Ertd553e	family with sequence similarity 49, member A	protein-coding
779	chr17	8251733	8252240	+	0	NA	5' UTR (NM_009835, exon 4 of 6)	5' UTR (NM_009835, exon 4 of 6)	6928	NM_001190338	12458	Mm.8007	NM_009835	ENSMUSG00000040899	Ccr6	CC-CKR-6|CCR-6|Cmkbr6|KY411	chemokine (C-C motif) receptor 6	protein-coding
1849	chr1	62908593	62908917	+	0	NA	Intergenic	Intergenic	-114023	NR_040601	74992	Mm.401979	NR_040601		4930487H11Rik	-	RIKEN cDNA 4930487H11 gene	ncRNA
2335	chr11	30592045	30592462	+	0	NA	intron (NM_029344, intron 3 of 3)	intron (NM_029344, intron 3 of 3)	57143	NM_029344	75572	Mm.390319	NM_029344	ENSMUSG00000060923	Acyp2	2310004B09Rik	acylphosphatase 2, muscle type	protein-coding
1999	chr1	11229381	11229871	+	0	NA	intron (NM_029525, intron 34 of 39)	ORR1E|LTR|ERVL-MaLR	-34337	NM_001033636	109294	Mm.123247	NM_029525	ENSMUSG00000048960	Prex2	6230420N16Rik|AI316880|AI553603|C030045D06Rik|D430013K02|Depdc2|P-Rex2	phosphatidylinositol-3,4,5-trisphosphate-dependent Rac exchange factor 2	protein-coding
1635	chr2	45185266	45185484	+	0	NA	Intergenic	Intergenic	-67933	NM_001355288	24136	Mm.440702	NM_015753	ENSMUSG00000026872	Zeb2	9130203F04Rik|D130016B08Rik|SIP1|Zfhx1b|Zfx1b|Zfxh1b	zinc finger E-box binding homeobox 2	protein-coding
981	chr1	164071807	164072285	+	0	NA	intron (NM_001164059, intron 5 of 7)	intron (NM_001164059, intron 5 of 7)	9970	NM_011346	20343	Mm.1461	NM_011346	ENSMUSG00000026581	Sell	AI528707|CD62L|L-selectin|LECAM-1|Lnhr|Ly-22|Ly-m22|Lyam-1|Lyam1	selectin, lymphocyte	protein-coding
729	chr8	13687116	13687422	+	0	NA	Intergenic	Intergenic	-9682	NM_009025	19414	Mm.18517	NM_009025	ENSMUSG00000031453	Rasa3	AI326412|C86362|E130011G04|GAPIII|hlb381|scat	RAS p21 protein activator 3	protein-coding
1392	chr16	95869289	95870049	+	0	NA	intron (NR_040484, intron 1 of 3)	intron (NR_040484, intron 1 of 3)	29044	NR_040485	69776	Mm.120470	NR_040484	ENSMUSG00000117232	1600002D24Rik	-	RIKEN cDNA 1600002D24 gene	ncRNA
1406	chr2	84837844	84838300	+	0	NA	Intergenic	Intergenic	-1336	NM_001081349	72401	Mm.22716	NM_024497	ENSMUSG00000027075	Slc43a1	2610016F07Rik|AA986141|Lat3|PB39|Pov1|R00504	solute carrier family 43, member 1	protein-coding
2344	chr9	123151608	123152063	+	0	NA	intron (NM_011606, intron 1 of 2)	intron (NM_011606, intron 1 of 2)	889	NM_011606	21922	Mm.34588	NM_011606	ENSMUSG00000025784	Clec3b	Tna	C-type lectin domain family 3, member b	protein-coding
2252	chr19	46728891	46729578	+	0	NA	intron (NM_020577, intron 10 of 10)	intron (NM_020577, intron 10 of 10)	21791	NM_020577	57344	Mm.28566	NM_020577	ENSMUSG00000003559	As3mt	2310045H08Rik|Cyt19	arsenic (+3 oxidation state) methyltransferase	protein-coding
248	chr6	140729367	140729899	+	0	NA	Intergenic	ORR1E|LTR|ERVL-MaLR	102748	NM_001309436	11569	Mm.86453	NM_009637	ENSMUSG00000030232	Aebp2	AU023766|B230313N05Rik	AE binding protein 2	protein-coding
742	chr6	120934223	120934700	+	0	NA	3' UTR (NM_001270475, exon 32 of 32)	3' UTR (NM_001270475, exon 32 of 32)	-17637	NM_007544	12122	Mm.235081	NM_007544	ENSMUSG00000004446	Bid	2700049M22Rik|AI875481|AU022477	BH3 interacting domain death agonist	protein-coding
1005	chr3	107223253	107223724	+	0	NA	Intergenic	Intergenic	-1756	NM_001111143	229697	Mm.297051	NM_001111143	ENSMUSG00000046213	Cym	Gm131	chymosin	protein-coding
2442	chr9	48532309	48532545	+	0	NA	Intergenic	ORR1D2|LTR|ERVL-MaLR	37084	NM_001004191	434402	Mm.386950	NM_001004191	ENSMUSG00000042293	Gm5617	EG434402	predicted gene 5617	protein-coding
1125	chr11	119127898	119128515	+	0	NA	Intergenic	Intergenic	25931	NR_105899	102465563		NR_105899	ENSMUSG00000098704	Mir6934	Gm27523|mmu-mir-6934	microRNA 6934	ncRNA
1531	chr12	3441815	3441979	+	0	NA	intron (NM_001270988, intron 1 of 11)	MTEa|LTR|ERVL-MaLR	15040	NM_001270988	75302	Mm.120475	NM_172421	ENSMUSG00000037486	Asxl2	4930556B16Rik|mKIAA1685	additional sex combs like 2, transcriptional regulator	protein-coding
1643	chr17	45973760	45974052	+	0	NA	Intergenic	Intergenic	51257	NM_001110268	22339	Mm.282184	NM_009505	ENSMUSG00000023951	Vegfa	Vegf|Vpf	vascular endothelial growth factor A	protein-coding
2385	chr10	108078864	108079262	+	0	NA	Intergenic	Intergenic	-83337	NM_027892	17931	Mm.422959	NM_027892	ENSMUSG00000019907	Ppp1r12a	1200015F06Rik|5730577I22Rik|AA792106|AV099298|D10Ertd625e|Mypt1	protein phosphatase 1, regulatory subunit 12A	protein-coding
330	chr6	120199462	120199973	+	0	NA	intron (NM_001347432, intron 3 of 3)	intron (NM_001347432, intron 3 of 3)	5894	NM_001347432	29862	Mm.103668	NM_016718	ENSMUSG00000041377	Ninj2	-	ninjurin 2	protein-coding
1702	chr1	62897471	62898133	+	0	NA	Intergenic	Lx7|LINE|L1	-103070	NR_040601	74992	Mm.401979	NR_040601		4930487H11Rik	-	RIKEN cDNA 4930487H11 gene	ncRNA
2282	chr12	26184808	26185065	+	0	NA	intron (NR_131149, intron 2 of 4)	ORR1E|LTR|ERVL-MaLR	25569	NR_131149	629481	Mm.390460	NR_131149	ENSMUSG00000113550	Gm29687	-	predicted gene, 29687	ncRNA
1424	chr3	126834314	126835160	+	0	NA	intron (NM_001025438, intron 15 of 18)	intron (NM_001025438, intron 15 of 18)	108649	NM_001034168	109676	Mm.220242	NM_178655	ENSMUSG00000032826	Ank2	100043364|AI835472|AW491075|Ank-2|Gm4392	ankyrin 2, brain	protein-coding
2370	chr12	70670704	70670940	+	0	NA	Intergenic	Intergenic	-154692	NM_028127	319710	Mm.2962	NM_028127	ENSMUSG00000048285	Frmd6	2610019M19Rik|4930488L10Rik|AW212977|Willin	FERM domain containing 6	protein-coding
2304	chr3	129613724	129614112	+	0	NA	intron (NM_130450, intron 3 of 4)	intron (NM_130450, intron 3 of 4)	-81530	NR_153368	102639747	Mm.393257	NR_153368		Gm35986	-	predicted gene, 35986	ncRNA
1091	chr4	135617867	135618579	+	0	NA	Intergenic	Intergenic	-8432	NR_015613	73937	Mm.292326	NM_028688	ENSMUSG00000086788	1700029M20Rik	4930406E24Rik	RIKEN cDNA 1700029M20 gene	ncRNA
996	chr10	99387813	99388270	+	0	NA	Intergenic	Intergenic	124810	NM_026268	67603	Mm.1791	NM_026268	ENSMUSG00000019960	Dusp6	1300019I03Rik|MKP-3|MKP3|PYST1	dual specificity phosphatase 6	protein-coding
305	chr14	16151894	16152200	+	0	NA	Intergenic	Intergenic	91284	NM_001359883	71147	Mm.197960	NM_027695	ENSMUSG00000021786	Oxsm	4933425A18Rik|C80494	3-oxoacyl-ACP synthase, mitochondrial	protein-coding
1877	chr9	21126257	21126663	+	0	NA	intron (NM_001205312, intron 3 of 24)	intron (NM_001205312, intron 3 of 24)	4815	NM_018793	54721	Mm.20249	NM_018793	ENSMUSG00000032175	Tyk2	JTK1	tyrosine kinase 2	protein-coding
1536	chr13	113061590	113062579	+	0	NA	intron (NM_001281487, intron 4 of 11)	intron (NM_001281487, intron 4 of 11)	-15696	NM_027127	69590	Mm.12715	NM_027127	ENSMUSG00000021760	Gpx8	2310016C16Rik|AU017063	glutathione peroxidase 8 (putative)	protein-coding
1788	chr5	136864000	136864244	+	0	NA	intron (NM_024474, intron 1 of 12)	intron (NM_024474, intron 1 of 12)	19093	NM_001346699	140709	Mm.295020	NM_024474	ENSMUSG00000004415	Col26a1	9430032K24Rik|BC002218|Col26a|Emid2|Emu2	collagen, type XXVI, alpha 1	protein-coding
1602	chr13	76138904	76139210	+	0	NA	intron (NM_001081352, intron 27 of 43)	intron (NM_001081352, intron 27 of 43)	40323	NM_001081352	218343	Mm.277964	NM_001081352	ENSMUSG00000033991	Ttc37	-	tetratricopeptide repeat domain 37	protein-coding
812	chr19	44618091	44618650	+	0	NA	Intergenic	Intergenic	55516	NM_176958	319594	Mm.145278	NM_176958	ENSMUSG00000036450	Hif1an	2310046M24Rik|A830014H24Rik|FIH|FIH1	hypoxia-inducible factor 1, alpha subunit inhibitor	protein-coding
2525	chr13	8445151	8445819	+	0	NA	intron (NR_110345, intron 1 of 10)	MLT1A0|LTR|ERVL-MaLR	242619	NM_001289530	94191	Mm.425794	NM_052977	ENSMUSG00000052551	Adarb2	Adar3|RED2	adenosine deaminase, RNA-specific, B2	protein-coding
2479	chr17	72961046	72961541	+	0	NA	Intergenic	Intergenic	42988	NM_029999	77889	Mm.154109	NM_029999	ENSMUSG00000024063	Lbh	1810009F10Rik|6720416L16Rik	limb-bud and heart	protein-coding
376	chr17	50731004	50731531	+	0	NA	Intergenic	MLTR11B|LTR|ERVK	32586	NM_001297747	12228	Mm.392910	NM_009770	ENSMUSG00000022863	Btg3	ANA|tob5	B cell translocation gene 3	protein-coding
2401	chr17	83525644	83525941	+	0	NA	Intergenic	Intergenic	-11459	NM_009187	20463	Mm.30072	NM_009187	ENSMUSG00000024248	Cox7a2l	COX7AR|COX7RP|EB1|SIG-81|SIG81|Silg81	cytochrome c oxidase subunit 7A2 like	protein-coding
333	chr8	13986520	13986791	+	0	NA	intron (NR_131137, intron 1 of 2)	intron (NR_131137, intron 1 of 2)	565	NR_131137	546036	Mm.31785	NR_131136	ENSMUSG00000110058	Gm5907	EG546036|Gm45519|Gm845	predicted gene 5907	ncRNA
585	chr6	85144397	85144872	+	0	NA	Intergenic	Intergenic	-6870	NM_011467	20751	Mm.28393	NM_011467	ENSMUSG00000033735	Spr	AA409688|Gm10328	sepiapterin reductase	protein-coding
1500	chr4	141261099	141261311	+	0	NA	Intergenic	RMER13A1|LTR|ERVK	-17234	NR_151527	100503810		NR_151527	ENSMUSG00000085395	Gm13056	-	predicted gene 13056	ncRNA
1230	chr2	13224313	13225062	+	0	NA	intron (NM_009105, intron 3 of 8)	intron (NM_009105, intron 3 of 8)	46728	NM_009105	20163	Mm.905	NM_009105	ENSMUSG00000026727	Rsu1	RsuI|rsp-1	Ras suppressor protein 1	protein-coding
2528	chr7	123372856	123373019	+	0	NA	Intergenic	Intergenic	-3022	NM_001122642	70497	Mm.403318	NM_144529	ENSMUSG00000030766	Arhgap17	5730403H17Rik|Nadrin|Nadrin2|Rich1|Wbp15	Rho GTPase activating protein 17	protein-coding
231	chr18	37833729	37834214	+	0	NA	intron (NM_033587, intron 3 of 3)	intron (NM_033587, intron 3 of 3)	14425	NM_033583	93708	Mm.247203	NM_033583	ENSMUSG00000102543	Pcdhgc5	-	protocadherin gamma subfamily C, 5	protein-coding
2003	chr9	64451896	64452316	+	0	NA	intron (NM_001134399, intron 1 of 24)	intron (NM_001134399, intron 1 of 24)	66480	NM_001134399	214058	Mm.127721	NM_172522	ENSMUSG00000036466	Megf11	2410080H04Rik|D130061K05	multiple EGF-like-domains 11	protein-coding
2157	chr11	87463135	87463405	+	0	NA	intron (NM_001199293, intron 2 of 30)	intron (NM_001199293, intron 2 of 30)	35679	NM_001199293	83560	Mm.440758	NM_031386	ENSMUSG00000010342	Tex14	C85585	testis expressed gene 14	protein-coding
828	chr7	66416491	66417182	+	0	NA	intron (NM_053080, intron 3 of 12)	intron (NM_053080, intron 3 of 12)	10641	NM_053080	56847	Mm.140988	NM_053080	ENSMUSG00000015134	Aldh1a3	ALDH6|RALDH3|V1	aldehyde dehydrogenase family 1, subfamily A3	protein-coding
1514	chr8	116723659	116723866	+	0	NA	intron (NM_029441, intron 1 of 6)	intron (NM_029441, intron 1 of 6)	9229	NM_029441	75796	Mm.159575	NM_029441	ENSMUSG00000031758	Cdyl2	1700029M19Rik|4930453I21Rik|Gm20194	chromodomain protein, Y chromosome-like 2	protein-coding
835	chr9	121380446	121381063	+	0	NA	intron (NM_001357973, intron 1 of 5)	intron (NM_001357973, intron 1 of 5)	-2040	NM_001357969	67095	Mm.491112	NM_175114	ENSMUSG00000032536	Trak1	2310001H13Rik|AI413908|AI467545|hyrt|mKIAA1042	trafficking protein, kinesin binding 1	protein-coding
1248	chr5	142039329	142039601	+	0	NA	intron (NM_177879, intron 20 of 44)	intron (NM_177879, intron 20 of 44)	-362032	NM_199068	17425	Mm.24214	NM_010812	ENSMUSG00000056493	Foxk1	A630048H08Rik|AI463295|Gm10868|Mnf	forkhead box K1	protein-coding
95	chr8	91512079	91512447	+	0	NA	intron (NM_011936, intron 7 of 8)	intron (NM_011936, intron 7 of 8)	198738	NM_011936	26383	Mm.4375	NM_011936	ENSMUSG00000055932	Fto	AW743446|mKIAA1752	fat mass and obesity associated	protein-coding
1236	chr6	121228377	121228842	+	0	NA	Intergenic	Intergenic	-17297	NM_011909	24110	Mm.326911	NM_011909	ENSMUSG00000030107	Usp18	1110058H21Rik|AW047653|UBP43|Ubp15	ubiquitin specific peptidase 18	protein-coding
892	chr4	150518991	150519177	+	0	NA	intron (NM_001085492, intron 10 of 22)	intron (NM_001085492, intron 10 of 22)	133090	NM_001355737	242773	Mm.29280	NM_173774	ENSMUSG00000039838	Slc45a1	C230078B22|Dnb5	solute carrier family 45, member 1	protein-coding
2057	chr10	44015780	44016426	+	0	NA	Intergenic	Intergenic	-11257	NM_172393	11630	Mm.292082	NM_172393	ENSMUSG00000019866	Crybg1	Aim1	crystallin beta-gamma domain containing 1	protein-coding
590	chr8	72359834	72360334	+	0	NA	intron (NM_007944, intron 21 of 23)	intron (NM_007944, intron 21 of 23)	41022	NM_008452	16598	Mm.26938	NM_008452	ENSMUSG00000055148	Klf2	Lklf	Kruppel-like factor 2 (lung)	protein-coding
2047	chr16	84995473	84995876	+	0	NA	intron (NM_001198825, intron 12 of 15)	intron (NM_001198825, intron 12 of 15)	23463	NR_045889	100038614	Mm.441351	NR_045889	ENSMUSG00000115518	Gm10791	-	predicted gene 10791	ncRNA
933	chr4	125138389	125138676	+	0	NA	Intergenic	Charlie21a|DNA|hAT-Charlie	-10651	NM_153159	230738	Mm.402	NM_153159	ENSMUSG00000042677	Zc3h12a	BC036563|MCPIP|MCPIP-1|Mcpip1|Reg1	zinc finger CCCH type containing 12A	protein-coding
306	chr3	103465713	103466429	+	0	NA	Intergenic	Intergenic	-109174	NM_001276676	54524	Mm.88818	NM_018800	ENSMUSG00000027849	Syt6	3110037A08Rik|AW048930|sytVI	synaptotagmin VI	protein-coding
1621	chr9	102930923	102931229	+	0	NA	Intergenic	L1MD2|LINE|L1	-77413	NM_033314	24059	Mm.207106	NM_033314	ENSMUSG00000032548	Slco2a1	2310021C19Rik|Pgt|Slc21a2	solute carrier organic anion transporter family, member 2a1	protein-coding
895	chr8	57828308	57828966	+	0	NA	intron (NM_175032, intron 9 of 11)	intron (NM_175032, intron 9 of 11)	-175582	NM_144731	108150	Mm.62886	NM_144731	ENSMUSG00000031608	Galnt7	AI225872	polypeptide N-acetylgalactosaminyltransferase 7	protein-coding
851	chr19	9116037	9116818	+	0	NA	intron (NM_025610, intron 5 of 6)	intron (NM_025610, intron 5 of 6)	19139	NM_025610	66514	Mm.272847	NM_025610	ENSMUSG00000024654	Asrgl1	2410004D18Rik|ALP|ALP1|AU040643|AW060375	asparaginase like 1	protein-coding
1587	chrX	164407380	164407670	+	0	NA	Intergenic	Intergenic	-12255	NM_011081	18700	Mm.3781	NM_011081	ENSMUSG00000031381	Piga	AI194334|Pig-a	phosphatidylinositol glycan anchor biosynthesis, class A	protein-coding
2277	chr17	63967632	63968236	+	0	NA	intron (NM_008000, intron 4 of 13)	intron (NM_008000, intron 4 of 13)	29962	NM_008000	14158	Mm.23039	NM_008000	ENSMUSG00000000127	Fer	AV082135|C330004K01Rik|Fert|Fert2	fer (fms/fps related) protein kinase	protein-coding
1547	chr19	53299869	53300236	+	0	NA	Intergenic	Intergenic	-10454	NM_001008542	17859	Mm.2154	NM_010847	ENSMUSG00000025025	Mxi1	Gm10197|Mad2|bHLHc11	MAX interactor 1, dimerization protein	protein-coding
1585	chr1	171955138	171955448	+	0	NA	Intergenic	Intergenic	-35937	NR_151535	105244010	Mm.417758	NR_151535		Gm37065	-	predicted gene, 37065	ncRNA
2449	chr10	118997202	118997342	+	0	NA	Intergenic	Intergenic	53227	NR_152787	102636674	Mm.399320	NR_152787	ENSMUSG00000112778	Gm33677	-	predicted gene, 33677	ncRNA
2512	chr13	8400380	8401208	+	0	NA	intron (NR_110345, intron 1 of 10)	MTE2b|LTR|ERVL-MaLR	197928	NM_001289530	94191	Mm.425794	NM_052977	ENSMUSG00000052551	Adarb2	Adar3|RED2	adenosine deaminase, RNA-specific, B2	protein-coding
790	chr8	25713445	25713903	+	0	NA	intron (NM_001081269, intron 22 of 22)	intron (NM_001081269, intron 22 of 22)	-6374	NR_121643	71910	Mm.385055	NM_028000	ENSMUSG00000031570	Plpp5	1810019D05Rik|2310022A04Rik|AW045471|Ppapdc1|Ppapdc1b	phospholipid phosphatase 5	protein-coding
1942	chr10	77634705	77635186	+	0	NA	intron (NM_019803, intron 3 of 5)	intron (NM_019803, intron 3 of 5)	-6279	NR_035451	100316811		NR_035451	ENSMUSG00000089424	Mir1930	mir-1930|mmu-mir-1930	microRNA 1930	ncRNA
695	chr12	77949385	77950115	+	0	NA	Intergenic	Intergenic	-276905	NM_172952	268566	Mm.341742	NM_145965	ENSMUSG00000047454	Gphn	5730552E08Rik|AI662856|BC027112|C230040D23|GPH|GPHRYN|geph	gephyrin	protein-coding
2134	chr13	101588830	101589397	+	0	NA	Intergenic	Intergenic	103517	NM_001024955	18708	Mm.259333	NM_001024955	ENSMUSG00000041417	Pik3r1	PI3K|p50alpha|p55alpha|p85alpha	phosphoinositide-3-kinase regulatory subunit 1	protein-coding
1939	chr13	73680578	73680927	+	0	NA	3' UTR (NM_028878, exon 12 of 12)	3' UTR (NM_028878, exon 12 of 12)	-2729	NM_001168646	22598	Mm.30370	NM_011730	ENSMUSG00000021612	Slc6a18	B0AT3|D630001K16Rik|Xt2|Xtrp2	solute carrier family 6 (neurotransmitter transporter), member 18	protein-coding
2280	chr10	77637587	77638111	+	0	NA	intron (NM_019803, intron 3 of 5)	intron (NM_019803, intron 3 of 5)	-3375	NR_035451	100316811		NR_035451	ENSMUSG00000089424	Mir1930	mir-1930|mmu-mir-1930	microRNA 1930	ncRNA
1298	chr5	112082900	112083695	+	0	NA	Intergenic	Intergenic	-123466	NR_045377	75569	Mm.243721	NR_045377	ENSMUSG00000101683	1700028D13Rik	-	RIKEN cDNA 1700028D13 gene	ncRNA
1765	chr2	45136894	45137130	+	0	NA	Intergenic	ID_B1|SINE|B4	-19570	NM_001355288	24136	Mm.440702	NM_015753	ENSMUSG00000026872	Zeb2	9130203F04Rik|D130016B08Rik|SIP1|Zfhx1b|Zfx1b|Zfxh1b	zinc finger E-box binding homeobox 2	protein-coding
412	chr9	22125042	22125336	+	0	NA	Intergenic	Intergenic	5409	NM_007388	11433	Mm.46354	NM_007388	ENSMUSG00000001348	Acp5	TRACP|TRAP	acid phosphatase 5, tartrate resistant	protein-coding
1399	chr3	89820957	89821542	+	0	NA	Intergenic	Intergenic	-10121	NM_172530	214547	Mm.225	NM_172530	ENSMUSG00000046280	She	9430022A14	src homology 2 domain-containing transforming protein E	protein-coding
1189	chr11	54155802	54156431	+	0	NA	Intergenic	LTR50|LTR|ERVL	55192	NM_011031	18452	Mm.3705	NM_011031	ENSMUSG00000018906	P4ha2	AA407196|C76437|P4hl	procollagen-proline, 2-oxoglutarate 4-dioxygenase (proline 4-hydroxylase), alpha II polypeptide	protein-coding
84	chr12	104354290	104354638	+	0	NA	Intergenic	Intergenic	15978	NM_011458	20714	Mm.291569	NM_011458	ENSMUSG00000058207	Serpina3k	1300001I07Rik|D12Rp54|MMCM2|MMSpi2|RP54|Spi-2|Spi2|contrapsin	serine (or cysteine) peptidase inhibitor, clade A, member 3K	protein-coding
1605	chr12	89724014	89724393	+	0	NA	intron (NM_001198587, intron 14 of 19)	intron (NM_001198587, intron 14 of 19)	-88280	NM_001252074	18191	Mm.425766	NM_172544	ENSMUSG00000066392	Nrxn3	-	neurexin III	protein-coding
2519	chr13	108371474	108371864	+	0	NA	intron (NM_178683, intron 6 of 10)	intron (NM_178683, intron 6 of 10)	55332	NM_178683	218581	Mm.32318	NM_178683	ENSMUSG00000021697	Depdc1b	9830132O03|AW260467|XTP1	DEP domain containing 1B	protein-coding
1010	chr4	53158680	53158951	+	0	NA	intron (NM_013454, intron 1 of 49)	intron (NM_013454, intron 1 of 49)	1080	NM_013454	11303	Mm.277376	NM_013454	ENSMUSG00000015243	Abca1	ABC-1|Abc1	ATP-binding cassette, sub-family A (ABC1), member 1	protein-coding
1069	chr16	55575932	55576260	+	0	NA	Intergenic	Intergenic	81365	NR_039578	100628589		NR_039578	ENSMUSG00000093292	Mir5118	mmu-mir-5118|mu-mir-5118	microRNA 5118	ncRNA
1408	chr12	26316490	26316713	+	0	NA	intron (NM_080563, intron 7 of 8)	intron (NM_080563, intron 7 of 8)	-30109	NR_130981	75243	Mm.444753	NR_130981	ENSMUSG00000114048	4930549C15Rik	-	RIKEN cDNA 4930549C15 gene	ncRNA
162	chr13	73760040	73760576	+	0	NA	Intergenic	Intergenic	-3352	NM_001360694	20499	Mm.275800	NM_011390	ENSMUSG00000017756	Slc12a7	AA408796|D13Ertd261e|Kcc4	solute carrier family 12, member 7	protein-coding
1049	chr2	29691014	29691370	+	0	NA	intron (NM_054050, intron 5 of 23)	intron (NM_054050, intron 5 of 23)	-70336	NM_001177392	433416	Mm.330112	NM_001034887	ENSMUSG00000075425	Gm13547	-	predicted gene 13547	protein-coding
408	chr12	17738543	17739085	+	0	NA	intron (NM_016677, intron 1 of 3)	intron (NM_016677, intron 1 of 3)	48005	NM_001361645	53602	Mm.313619	NM_016677	ENSMUSG00000071379	Hpcal1	NVL-3|NVP-3|Nvp3|VILIP3|Vnsl3|Vsnl3	hippocalcin-like 1	protein-coding
22	chr3	107236885	107237234	+	0	NA	intron (NM_001044382, intron 2 of 2)	intron (NM_001044382, intron 2 of 2)	1593	NM_001357885	246691	Mm.437416	NM_001044382	ENSMUSG00000070368	Prok1	EG-VEGF	prokineticin 1	protein-coding
108	chr11	74376905	74377456	+	0	NA	Intergenic	Intergenic	12509	NM_001011851	258153	Mm.376124	NM_001011851	ENSMUSG00000058275	Olfr412	MOR127-5P	olfactory receptor 412	protein-coding
2242	chr9	56530593	56530999	+	0	NA	Intergenic	Intergenic	104852	NM_001311076	235402	Mm.246605	NM_181074	ENSMUSG00000049556	Lingo1	4930471K13Rik|AV148400|LERN1|LINGO-1|Lrrn6a|UNQ201	leucine rich repeat and Ig domain containing 1	protein-coding
190	chr3	115800763	115801264	+	0	NA	Intergenic	Intergenic	-85958	NM_007901	13609	Mm.982	NM_007901	ENSMUSG00000045092	S1pr1	AI849002|Edg1|Lpb1|S1p|S1p1	sphingosine-1-phosphate receptor 1	protein-coding
2260	chr7	128029607	128030016	+	0	NA	Intergenic	Intergenic	25433	NM_001079932	434246	Mm.389924	NM_001079932	ENSMUSG00000042828	Trim72	BC067209|MG53	tripartite motif-containing 72	protein-coding
5	chr11	115054411	115055075	+	0	NA	intron (NM_172050, intron 2 of 3)	intron (NM_172050, intron 2 of 3)	-6448	NM_199201	382551	Mm.424732	NM_199201	ENSMUSG00000069607	Cd300ld3	AY457049|Cd300lh|Clm3|Lmir7|clm-3	CD300 molecule like family member D3	protein-coding
917	chr5	124318029	124318378	+	0	NA	intron (NR_102690, intron 3 of 22)	intron (NR_102690, intron 3 of 22)	9769	NM_001277867	269702	Mm.60224	NM_001081323	ENSMUSG00000038126	Mphosph9	4930548D04Rik|9630025B04Rik|AW413446|AW547060|B930097C17Rik|C87456|MPP-9|MPP9	M-phase phosphoprotein 9	protein-coding
1390	chr2	156267448	156267935	+	0	NA	intron (NM_172674, intron 6 of 17)	intron (NM_172674, intron 6 of 17)	-44782	NM_027585	70873	Mm.475234	NM_027585	ENSMUSG00000038085	Cnbd2	4921517L17Rik|5430421B09Rik|Cris	cyclic nucleotide binding domain containing 2	protein-coding
1364	chr9	44648565	44649370	+	0	NA	Intergenic	Intergenic	-24266	NM_001277847	58866	Mm.45380	NM_021481	ENSMUSG00000032098	Treh	2210412M19Rik	trehalase (brush-border membrane glycoprotein)	protein-coding
1837	chr17	14172823	14173053	+	0	NA	Intergenic	Intergenic	30893	NM_172826	240025	Mm.79993	NM_172826	ENSMUSG00000048826	Dact2	2900084M21Rik|A630024E20|Dpr2|Frd2|dapper2	dishevelled-binding antagonist of beta-catenin 2	protein-coding
2402	chr17	86092985	86093365	+	0	NA	intron (NM_030133, intron 14 of 20)	intron (NM_030133, intron 14 of 20)	52000	NM_030133	78586	Mm.146236	NM_030133	ENSMUSG00000024135	Srbd1	AI461933|C85414|D530025C17Rik	S1 RNA binding domain 1	protein-coding
2179	chr6	34836106	34836458	+	0	NA	intron (NM_178630, intron 15 of 18)	intron (NM_178630, intron 15 of 18)	-26864	NM_197986	68487	Mm.248440	NM_197986	ENSMUSG00000057137	Tmem140	1110007F12Rik	transmembrane protein 140	protein-coding
1608	chr13	113893318	113893719	+	0	NA	intron (NM_172595, intron 1 of 4)	intron (NM_172595, intron 1 of 4)	99010	NM_172595	218639	Mm.79837	NM_172595	ENSMUSG00000042348	Arl15	A430036I03|Arfrp2|C230032K13Rik	ADP-ribosylation factor-like 15	protein-coding
1027	chr2	38339624	38339970	+	0	NA	5' UTR (NM_001290646, exon 1 of 5)	5' UTR (NM_001290646, exon 1 of 5)	516	NM_001290646	16870	Mm.142856	NM_010710	ENSMUSG00000000247	Lhx2	LH2A|Lh-2|Lim2|ap|apterous	LIM homeobox protein 2	protein-coding
880	chr2	34198448	34198970	+	0	NA	intron (NM_001290576, intron 5 of 7)	intron (NM_001290576, intron 5 of 7)	-90974	NR_130173	329387	Mm.125817	NR_130173	ENSMUSG00000087461	C230014O12Rik	-	RIKEN cDNA C230014O12 gene	ncRNA
1911	chr6	7945434	7945618	+	0	NA	Intergenic	Intergenic	100302	NM_052993	94192	Mm.102752	NM_052993	ENSMUSG00000042460	C1galt1	2210410E06Rik|AV284120|T-synthase	core 1 synthase, glycoprotein-N-acetylgalactosamine 3-beta-galactosyltransferase, 1	protein-coding
1647	chr2	155572397	155572673	+	0	NA	intron (NM_001291111, intron 7 of 11)	intron (NM_001291111, intron 7 of 11)	-15605	NR_040613	74945	Mm.401956	NR_040613	ENSMUSG00000086529	Acss2os	4930471I20Rik	acyl-CoA synthetase short-chain family member 2, opposite strand	ncRNA
612	chr18	66442434	66442838	+	0	NA	Intergenic	Intergenic	-15968	NM_021451	58801	Mm.271878	NM_021451	ENSMUSG00000024521	Pmaip1	Noxa	phorbol-12-myristate-13-acetate-induced protein 1	protein-coding
2451	chr17	17444218	17444682	+	0	NA	intron (NM_025681, intron 3 of 5)	intron (NM_025681, intron 3 of 5)	41764	NM_025681	66643	Mm.268018	NM_025681	ENSMUSG00000047786	Lix1	5730466L18Rik	limb and CNS expressed 1	protein-coding
2438	chr10	82759751	82760005	+	0	NA	intron (NM_010914, intron 2 of 7)	intron (NM_010914, intron 2 of 7)	4263	NM_010914	18045	Mm.245998	NM_010914	ENSMUSG00000020248	Nfyb	AA985999|Cbf-A	nuclear transcription factor-Y beta	protein-coding
1466	chr11	70917919	70918228	+	0	NA	intron (NM_019400, intron 9 of 17)	intron (NM_019400, intron 9 of 17)	51900	NM_001276406	19069	Mm.288962	NM_172394	ENSMUSG00000040667	Nup88	Nup84|Prei2	nucleoporin 88	protein-coding
635	chr9	62256017	62256463	+	0	NA	Intergenic	RMER15|LTR|ERVL	-12140	NR_040769	330958	Mm.411888	NR_040769	ENSMUSG00000111232	A730043L09Rik	A730043L09	RIKEN cDNA A730043L09 gene	ncRNA
1321	chr6	129609201	129609373	+	0	NA	Intergenic	Intergenic	13396	NM_033078	27007	Mm.8217	NM_033078	ENSMUSG00000030149	Klrk1	D6H12S2489E|NKG2-D|Nkg2d	killer cell lectin-like receptor subfamily K, member 1	protein-coding
1290	chr8	88589044	88589404	+	0	NA	exon (NM_027280, exon 7 of 10)	exon (NM_027280, exon 7 of 10)	46904	NM_027840	71607	Mm.270607	NM_027840	ENSMUSG00000031662	Snx20	9130017C17Rik	sorting nexin 20	protein-coding
2156	chr1	53745492	53745885	+	0	NA	Intergenic	Intergenic	-38904	NM_001252070	627872	Mm.184692	NM_001252070	ENSMUSG00000096141	Dnah7a	Dnahc7|Dnahc7a|Gm992	dynein, axonemal, heavy chain 7A	protein-coding
389	chr4	155050128	155050549	+	0	NA	Intergenic	Intergenic	-16692	NM_001042407	668173	Mm.133114	NM_001042407	ENSMUSG00000029047	Pex10	AV128229|Gm142	peroxisomal biogenesis factor 10	protein-coding
1548	chr6	99944036	99944465	+	0	NA	Intergenic	Intergenic	-217858	NM_015768	50501	Mm.87365	NM_015768	ENSMUSG00000030069	Prok2	Bv8|PK2|Prok1	prokineticin 2	protein-coding
1444	chr18	10524503	10525102	+	0	NA	intron (NM_001083628, intron 17 of 32)	intron (NM_001083628, intron 17 of 32)	85550	NM_001081222	77805	Mm.210996	NM_144542	ENSMUSG00000024293	Esco1	A930014I12Rik	establishment of sister chromatid cohesion N-acetyltransferase 1	protein-coding
1698	chr6	124900473	124900691	+	0	NA	Intergenic	Intergenic	11123	NM_008479	16768	Mm.4528	NM_008479	ENSMUSG00000030124	Lag3	CD223|LAG-3|Ly66	lymphocyte-activation gene 3	protein-coding
2341	chr2	132475817	132476199	+	0	NA	Intergenic	Intergenic	-14720	NR_028286	70371	Mm.394667	NR_028286	ENSMUSG00000086379	1700026D11Rik	-	RIKEN cDNA 1700026D11 gene	ncRNA
787	chr6	124694003	124694682	+	0	NA	intron (NR_149320, intron 1 of 11)	intron (NR_149320, intron 1 of 11)	17836	NM_013536	14791	Mm.6390	NM_013536	ENSMUSG00000004268	Emg1	C2f|Grcc2f	EMG1 N1-specific pseudouridine methyltransferase	protein-coding
2522	chr2	59299851	59300271	+	0	NA	intron (NM_175464, intron 4 of 20)	intron (NM_175464, intron 4 of 20)	86621	NR_040510	76676	Mm.110038	NR_040510	ENSMUSG00000087455	5330411J11Rik	-	RIKEN cDNA 5330411J11 gene	ncRNA
2176	chr12	120026591	120027070	+	0	NA	Intergenic	Intergenic	80868	NM_001160385	217951	Mm.387395	NM_001160385	ENSMUSG00000048004	Tmem196	Gm528	transmembrane protein 196	protein-coding
2043	chr14	99449693	99450301	+	0	NA	Intergenic	Intergenic	151306	NM_009769	12224	Mm.30262	NM_009769	ENSMUSG00000005148	Klf5	4930520J07Rik|Bteb2|CKLF|IKLF	Kruppel-like factor 5	protein-coding
1016	chr2	13010050	13010486	+	0	NA	exon (NM_153155, exon 1 of 2)	exon (NM_153155, exon 1 of 2)	596	NM_153155	227580	Mm.229322	NM_153155	ENSMUSG00000049630	C1ql3	1110065A22Rik|AI661623|Adij|C1ql|C1qtnf13|CTRP13|K100	C1q-like 3	protein-coding
1562	chr4	19950384	19950960	+	0	NA	Intergenic	PB1D10|SINE|Alu	-28106	NM_175406	242341	Mm.19298	NM_175406	ENSMUSG00000028238	Atp6v0d2	1620401A02Rik|AI324824|V-ATPase	ATPase, H+ transporting, lysosomal V0 subunit D2	protein-coding
2132	chr10	98633481	98634179	+	0	NA	Intergenic	Intergenic	-280812	NM_001359509	67972	Mm.166944	NM_026482	ENSMUSG00000019943	Atp2b1	2810442I22Rik|E130111D10Rik|Pmca1	ATPase, Ca++ transporting, plasma membrane 1	protein-coding
1365	chr11	118397732	118398184	+	0	NA	intron (NM_011150, intron 4 of 5)	intron (NM_011150, intron 4 of 5)	4001	NM_011150	19039	Mm.3152	NM_011150	ENSMUSG00000033880	Lgals3bp	90K|CyCAP|MAC-2BP|Ppicap|Tango10b	lectin, galactoside-binding, soluble, 3 binding protein	protein-coding
2320	chr6	129945373	129945589	+	0	NA	Intergenic	RLTR44B|LTR|ERVK	-32257	NM_008463	16636	Mm.14111	NM_008463	ENSMUSG00000030173	Klra5	Ly49e	killer cell lectin-like receptor, subfamily A, member 5	protein-coding
2295	chr4	24556108	24556513	+	0	NA	intron (NR_149739, intron 13 of 24)	intron (NR_149739, intron 13 of 24)	59859	NM_199467	212377	Mm.120919	NM_199467	ENSMUSG00000045751	Mms22l	F730047E07Rik|Gm134	MMS22-like, DNA repair protein	protein-coding
1391	chr18	32598124	32598428	+	0	NA	Intergenic	B4A|SINE|B4	-38242	NM_001048207	71683	Mm.292145	NM_027863	ENSMUSG00000090523	Gypc	0610037F22Rik|Cd236r	glycophorin C	protein-coding
2389	chr12	70680562	70680893	+	0	NA	Intergenic	MIR|SINE|MIR	-144787	NM_028127	319710	Mm.2962	NM_028127	ENSMUSG00000048285	Frmd6	2610019M19Rik|4930488L10Rik|AW212977|Willin	FERM domain containing 6	protein-coding
472	chr2	25146884	25147055	+	0	NA	Intergenic	Intergenic	-33789	NM_025980	67122	Mm.46539	NM_025980	ENSMUSG00000078202	Nrarp	2700054M22Rik	Notch-regulated ankyrin repeat protein	protein-coding
683	chr16	90998644	90998849	+	0	NA	intron (NM_001045515, intron 2 of 32)	intron (NM_001045515, intron 2 of 32)	12349	NM_001045515	104015	Mm.187079	NM_001045515	ENSMUSG00000022973	Synj1	A930006D20Rik|AA675315|mKIAA0910	synaptojanin 1	protein-coding
2075	chr1	92235261	92236104	+	0	NA	Intergenic	Intergenic	-55341	NM_207225	208727	Mm.318567	NM_207225	ENSMUSG00000026313	Hdac4	4932408F19Rik|HD4	histone deacetylase 4	protein-coding
394	chr11	104660947	104661894	+	0	NA	intron (NM_016780, intron 12 of 14)	G-rich|Low_complexity|Low_complexity	53420	NM_016780	16416	Mm.87150	NM_016780	ENSMUSG00000020689	Itgb3	CD61|GP3A|INGRB3	integrin beta 3	protein-coding
1820	chr2	9658807	9659220	+	0	NA	Intergenic	MIRb|SINE|MIR	219587	NM_001355111	14462	Mm.313866	NM_008091	ENSMUSG00000015619	Gata3	Gata-3|jal	GATA binding protein 3	protein-coding
1793	chr12	12298827	12299039	+	0	NA	intron (NM_029758, intron 2 of 12)	intron (NM_029758, intron 2 of 12)	36794	NM_029758	76820	Mm.440802	NM_029758	ENSMUSG00000020589	Fam49a	2410157M17Rik|9630047E15|D12Ertd553e	family with sequence similarity 49, member A	protein-coding
2249	chr13	108298217	108298563	+	0	NA	Intergenic	Intergenic	-17947	NM_178683	218581	Mm.32318	NM_178683	ENSMUSG00000021697	Depdc1b	9830132O03|AW260467|XTP1	DEP domain containing 1B	protein-coding
1342	chr4	40840531	40840759	+	0	NA	intron (NM_022305, intron 1 of 5)	intron (NM_022305, intron 1 of 5)	9493	NR_039584	100628614		NR_039584	ENSMUSG00000096377	Mir5123	mmu-mir-5123|mu-mir-5123	microRNA 5123	ncRNA
2455	chr8	91111937	91112389	+	0	NA	3' UTR (NM_001302337, exon 10 of 10)	3' UTR (NM_001302337, exon 10 of 10)	21576	NM_001358936	14339	Mm.324588	NM_010241	ENSMUSG00000031667	Aktip	AL023020|Fif|Ft|Ft1|Fts	thymoma viral proto-oncogene 1 interacting protein	protein-coding
61	chr17	14115706	14116110	+	0	NA	Intergenic	Intergenic	87923	NM_172826	240025	Mm.79993	NM_172826	ENSMUSG00000048826	Dact2	2900084M21Rik|A630024E20|Dpr2|Frd2|dapper2	dishevelled-binding antagonist of beta-catenin 2	protein-coding
2128	chr14	55085841	55086574	+	0	NA	intron (NM_001039198, intron 1 of 9)	intron (NM_001039198, intron 1 of 9)	5841	NM_001039198	239102	Mm.441113	NM_001039198	ENSMUSG00000040721	Zfhx2	ZFH-5	zinc finger homeobox 2	protein-coding
864	chr11	99162652	99163529	+	0	NA	Intergenic	Intergenic	-8013	NM_007719	12775	Mm.2932	NM_007719	ENSMUSG00000037944	Ccr7	CC-CKR-7|CCR-7|CD197|Cdw197|Cmkbr7|EBI1|Ebi1h	chemokine (C-C motif) receptor 7	protein-coding
2164	chr7	132356057	132356747	+	0	NA	Intergenic	Intergenic	-39174	NM_029935	77590	Mm.213582	NM_029935	ENSMUSG00000030930	Chst15	4631426J05Rik|BRAG|GalNAc4S-6ST|GalNAcS-6ST|MAd5|mKIAA0598	carbohydrate sulfotransferase 15	protein-coding
824	chr7	74509168	74509601	+	0	NA	intron (NM_001038643, intron 1 of 10)	intron (NM_001038643, intron 1 of 10)	45396	NM_001038643	108116	Mm.425467	NM_023908	ENSMUSG00000025790	Slco3a1	5830414C08Rik|Anr1|MJAM|OATP-D|R75096|Slc21a11	solute carrier organic anion transporter family, member 3a1	protein-coding
1893	chr13	13729729	13730258	+	0	NA	intron (NM_010748, intron 41 of 52)	intron (NM_010748, intron 41 of 52)	-54066	NM_001302997	14706	Mm.215394	NM_010317	ENSMUSG00000021303	Gng4	-	guanine nucleotide binding protein (G protein), gamma 4	protein-coding
1583	chr13	52035643	52036079	+	0	NA	Intergenic	Intergenic	-60880	NR_045061	74050	Mm.84860	NR_045061	ENSMUSG00000113211	4921525O09Rik	-	RIKEN cDNA 4921525O09 gene	ncRNA
1962	chr5	34565497	34565971	+	0	NA	Intergenic	Intergenic	-7930	NM_013457	11518	Mm.289106	NM_013457	ENSMUSG00000029106	Add1	AI256389	adducin 1 (alpha)	protein-coding
1656	chr15	81035087	81035814	+	0	NA	intron (NM_001082536, intron 3 of 13)	intron (NM_001082536, intron 3 of 13)	57685	NM_001357669	105835	Mm.274943	NM_134091	ENSMUSG00000042303	Sgsm3	1810012I01Rik|AI428557|BB175482|Cip85|R75178|RUSC3|Rutbc3	small G protein signaling modulator 3	protein-coding
1584	chr16	64647798	64648183	+	0	NA	Intergenic	Intergenic	122949	NM_026273	67609	Mm.212157	NM_026273	ENSMUSG00000059920	4930453N24Rik	AI649104|din	RIKEN cDNA 4930453N24 gene	protein-coding
1868	chr1	52679123	52679654	+	0	NA	intron (NM_001357464, intron 2 of 7)	ORR1F|LTR|ERVL-MaLR	47930	NM_133829	98682	Mm.491173	NM_133829	ENSMUSG00000041439	Mfsd6	2210010L05Rik|9630025I22Rik|AI836200|AW212394|MMR2	major facilitator superfamily domain containing 6	protein-coding
1070	chr17	23617036	23617628	+	0	NA	Intergenic	MLTR11B|LTR|ERVK	16506	NM_001289482	332221	Mm.270315	NM_001033425	ENSMUSG00000023902	Zscan10	BC068284|Zfp206|Zkscan10|Znf206	zinc finger and SCAN domain containing 10	protein-coding
2233	chr9	96299337	96300065	+	0	NA	intron (NM_178667, intron 9 of 13)	intron (NM_178667, intron 9 of 13)	40453	NM_001184711	211586	Mm.17977	NM_178667	ENSMUSG00000032411	Tfdp2	1110029I05Rik|A330080J22Rik|DP-3|DP3	transcription factor Dp 2	protein-coding
1231	chr16	4172864	4173619	+	0	NA	intron (NM_001025432, intron 2 of 30)	intron (NM_001025432, intron 2 of 30)	40163	NM_001025432	12914	Mm.132238	NM_001025432	ENSMUSG00000022521	Crebbp	AW558298|CBP|CBP/p300|KAT3A|p300/CBP	CREB binding protein	protein-coding
910	chr14	71795604	71796330	+	0	NA	Intergenic	Intergenic	-60742	NR_046274	74667	Mm.159286	NR_046274	ENSMUSG00000115304	4930434J06Rik	-	RIKEN cDNA 4930434J06 gene	ncRNA
301	chr18	21145758	21146012	+	0	NA	intron (NM_001033445, intron 4 of 5)	intron (NM_001033445, intron 4 of 5)	73541	NM_008586	17288	Mm.2682	NM_008586	ENSMUSG00000024313	Mep1b	Mep-1b	meprin 1 beta	protein-coding
1494	chr2	109318786	109319497	+	0	NA	intron (NM_139303, intron 13 of 16)	intron (NM_139303, intron 13 of 16)	38403	NM_139303	228421	Mm.274086	NM_139303	ENSMUSG00000027115	Kif18a	AU024633|B130001M12Rik|gcd2	kinesin family member 18A	protein-coding
557	chr3	89382044	89382361	+	0	NA	intron (NM_009565, intron 1 of 2)	intron (NM_009565, intron 1 of 2)	5469	NM_001355212	22724	Mm.262184	NM_009565	ENSMUSG00000028042	Zbtb7b	Thpok|Zfp67|c-Krox	zinc finger and BTB domain containing 7B	protein-coding
1441	chr2	76421597	76421901	+	0	NA	intron (NM_001290734, intron 1 of 24)	intron (NM_001290734, intron 1 of 24)	15241	NM_001290734	99031	Mm.240435	NM_145525	ENSMUSG00000042359	Osbpl6	1110062M20Rik|AI596402|ORP-6|mKIAA4128	oxysterol binding protein-like 6	protein-coding
351	chr2	59468110	59468262	+	0	NA	Intergenic	Intergenic	-16467	NM_029723	76747	Mm.275769	NM_029723	ENSMUSG00000026989	Dapl1	2310032F03Rik|EEDA	death associated protein-like 1	protein-coding
265	chr10	75535580	75535875	+	0	NA	TTS (NM_026095)	TTS (NM_026095)	17685	NM_026095	67332	Mm.45151	NM_026095	ENSMUSG00000020180	Snrpd3	1700043E15Rik|2310009E13Rik|AW046420|SMD3	small nuclear ribonucleoprotein D3	protein-coding
999	chr12	40243810	40244183	+	0	NA	Intergenic	MTEa|LTR|ERVL-MaLR	20632	NR_045157	629820	Mm.435540	NR_045157	ENSMUSG00000035983	Gm7008	EG629820	predicted gene 7008	ncRNA
2165	chr9	96347914	96348087	+	0	NA	intron (NM_001357213, intron 1 of 7)	intron (NM_001357213, intron 1 of 7)	15715	NM_001357213	11933	Mm.424	NM_007502	ENSMUSG00000032412	Atp1b3	AA409958|AI664000|AW212096	ATPase, Na+/K+ transporting, beta 3 polypeptide	protein-coding
145	chr10	117959311	117959999	+	0	NA	Intergenic	Intergenic	34196	NR_045342	71067	Mm.410793	NR_045342	ENSMUSG00000112500	4933411E08Rik	-	RIKEN cDNA 4933411E08 gene	ncRNA
647	chr7	74599645	74600624	+	0	NA	Intergenic	Intergenic	-45354	NM_023908	108116	Mm.425467	NM_023908	ENSMUSG00000025790	Slco3a1	5830414C08Rik|Anr1|MJAM|OATP-D|R75096|Slc21a11	solute carrier organic anion transporter family, member 3a1	protein-coding
1367	chr6	65531323	65531900	+	0	NA	Intergenic	Intergenic	-58787	NM_001001495	414084	Mm.117558	NM_001001495	ENSMUSG00000044162	Tnip3	9030611K07Rik|ABIN-3|LIND	TNFAIP3 interacting protein 3	protein-coding
2485	chr14	55026506	55026737	+	0	NA	Intergenic	Intergenic	11167	NM_026890	68966	Mm.21214	NM_026890	ENSMUSG00000022204	Ngdn	1500001L15Rik|Ngd|neuroguidin	neuroguidin, EIF4E binding protein	protein-coding
1808	chr17	88079949	88080408	+	0	NA	Intergenic	Intergenic	-14887	NM_001081034	225055	Mm.386857	NM_001081034	ENSMUSG00000005371	Fbxo11	C80048|Jf	F-box protein 11	protein-coding
1277	chr10	121419806	121420695	+	0	NA	intron (NM_138956, intron 1 of 4)	intron (NM_138956, intron 1 of 4)	55160	NM_029364	75612	Mm.207683	NM_029364	ENSMUSG00000034707	Gns	2610016K11Rik|AU042285|C87209|G6S|N28088	glucosamine (N-acetyl)-6-sulfatase	protein-coding
855	chr10	20104340	20105247	+	0	NA	intron (NM_008580, intron 18 of 29)	intron (NM_008580, intron 18 of 29)	-44127	NM_008635	17761	Mm.20928	NM_008635	ENSMUSG00000019996	Map7	E-MAP-115|MAP-7|Mtap7|R75000|mshi|mste|ste	microtubule-associated protein 7	protein-coding
766	chr9	83549845	83550184	+	0	NA	intron (NM_172507, intron 1 of 3)	intron (NM_172507, intron 1 of 3)	1676	NM_172507	212531	Mm.491246	NM_172507	ENSMUSG00000032261	Sh3bgrl2	A930014C21Rik|AA408038|B930089I21	SH3 domain binding glutamic acid-rich protein like 2	protein-coding
1395	chr2	72183610	72184315	+	0	NA	intron (NM_001355478, intron 6 of 26)	intron (NM_001355478, intron 6 of 26)	-101675	NM_023057	65964	Mm.304143	NM_023057	ENSMUSG00000004085	Map3k20	AV006891|B230120H23Rik|HCCS-4|MLTK|MLTKalpha|MLTKbeta|Zak	mitogen-activated protein kinase kinase kinase 20	protein-coding
1739	chr10	5795419	5795635	+	0	NA	Intergenic	MTD|LTR|ERVL-MaLR	9938	NM_025995	67141	Mm.197520	NM_025995	ENSMUSG00000019773	Fbxo5	2510044I10Rik|C85305|Emi1|Fbxo31	F-box protein 5	protein-coding
1598	chr11	96668452	96668687	+	0	NA	intron (NM_001033186, intron 4 of 12)	intron (NM_001033186, intron 4 of 12)	108986	NM_001163389	74479	Mm.270781	NM_028965	ENSMUSG00000020876	Snx11	4933439F10Rik|A930041K09Rik|AI117694	sorting nexin 11	protein-coding
287	chr1	88621274	88621605	+	0	NA	Intergenic	Intergenic	69922	NR_037971	100503197	Mm.99352	NR_037971	ENSMUSG00000100798	Gm19589	-	predicted gene, 19589	ncRNA
1458	chr1	38632525	38632767	+	0	NA	Intergenic	Intergenic	-5402	NM_001290814	16764	Mm.336679	NM_010678	ENSMUSG00000037138	Aff3	3222402O04Rik|A730046J16|LAF-4|Laf4	AF4/FMR2 family, member 3	protein-coding
138	chr2	104186994	104187401	+	0	NA	intron (NM_001033347, intron 16 of 20)	intron (NM_001033347, intron 16 of 20)	64428	NM_026634	68243	Mm.158191	NM_026634	ENSMUSG00000032671	A930018P22Rik	-	RIKEN cDNA A930018P22 gene	protein-coding
454	chr7	30903950	30904336	+	0	NA	intron (NM_001346084, intron 8 of 11)	intron (NM_001346084, intron 8 of 11)	10178	NM_001346089	17136	Mm.241355	NM_010758	ENSMUSG00000036634	Mag	Gma|siglec-4a	myelin-associated glycoprotein	protein-coding
296	chr9	48562272	48563074	+	0	NA	Intergenic	L1MC1|LINE|L1	42450	NM_001311062	18113	Mm.8362	NM_010924	ENSMUSG00000032271	Nnmt	-	nicotinamide N-methyltransferase	protein-coding
2151	chr17	27497840	27498094	+	0	NA	intron (NM_001013385, intron 1 of 8)	intron (NM_001013385, intron 1 of 8)	-1433	NM_001360192	268934	Mm.358940	NM_001013385	ENSMUSG00000063239	Grm4	Gprc1d|mGluR4	glutamate receptor, metabotropic 4	protein-coding
1058	chr1	128782723	128782819	+	0	NA	Intergenic	Intergenic	-190472	NM_009911	12767	Mm.1401	NM_009911	ENSMUSG00000045382	Cxcr4	CD184|CXC-R4|CXCR-4|Cmkar4|LESTR|PB-CKR|PBSF/SDF-1|Sdf1r|b2b220Clo	chemokine (C-X-C motif) receptor 4	protein-coding
7	chr4	11609932	11610400	+	0	NA	intron (NM_001039556, intron 11 of 14)	intron (NM_001039556, intron 11 of 14)	30504	NM_001256142	100503583	Mm.249437	NM_001256142	ENSMUSG00000094595	Fsbp	-	fibrinogen silencer binding protein	protein-coding
526	chr8	121573398	121573680	+	0	NA	intron (NM_133765, intron 1 of 8)	intron (NM_133765, intron 1 of 8)	5267	NM_133765	76454	Mm.24829	NM_133765	ENSMUSG00000052934	Fbxo31	1110003O08Rik|2310046N15Rik|Fbx14|Fbxo14	F-box protein 31	protein-coding
584	chr11	119871206	119871615	+	0	NA	intron (NM_028898, intron 21 of 33)	intron (NM_028898, intron 21 of 33)	-10879	NR_039557	100628577		NR_039557	ENSMUSG00000093061	Mir5098	mmu-mir-5098|mu-mir-5098	microRNA 5098	ncRNA
856	chr10	21659220	21660267	+	0	NA	Intergenic	Intergenic	-31102	NR_045843	432436	Mm.244553	NM_001004162	ENSMUSG00000056716	Gm5420	EG432436	predicted gene 5420	ncRNA
521	chr12	102643264	102643599	+	0	NA	intron (NM_172584, intron 2 of 9)	intron (NM_172584, intron 2 of 9)	41589	NR_035457	100316812		NR_035457	ENSMUSG00000089324	Mir1936	mir-1936|mmu-mir-1936	microRNA 1936	ncRNA
659	chr3	115714675	115715703	+	0	NA	promoter-TSS (NM_007901)	promoter-TSS (NM_007901)	-134	NM_007901	13609	Mm.982	NM_007901	ENSMUSG00000045092	S1pr1	AI849002|Edg1|Lpb1|S1p|S1p1	sphingosine-1-phosphate receptor 1	protein-coding
226	chr1	38885887	38886470	+	0	NA	intron (NM_145142, intron 2 of 6)	intron (NM_145142, intron 2 of 6)	11982	NM_145142	98388	Mm.260054	NM_145142	ENSMUSG00000026080	Chst10	AI507003|AU041319|Hnk-1st|ST	carbohydrate sulfotransferase 10	protein-coding
2264	chr11	74575761	74576203	+	0	NA	intron (NM_001015046, intron 1 of 24)	intron (NM_001015046, intron 1 of 24)	14176	NM_001015046	380711	Mm.425690	NM_001015046	ENSMUSG00000038807	Rap1gap2	AU067654|Garnl4|Gm1561|mKIAA1039	RAP1 GTPase activating protein 2	protein-coding
2326	chr15	50512789	50513462	+	0	NA	Intergenic	ORR1E|LTR|ERVL-MaLR	375924	NM_001310481	83925	Mm.30466	NM_032000	ENSMUSG00000038679	Trps1	AI115454|AI447310|D15Ertd586e	transcriptional repressor GATA binding 1	protein-coding
1527	chr4	132269603	132269761	+	0	NA	TTS (NR_002865)	TTS (NR_002865)	504	NR_002865	353373	Mm.424675	NR_002865		Rnu11	MBII-407|Mirn801|mir-801|mmu-mir-801	U11 small nuclear RNA	snRNA
708	chr10	68472723	68473119	+	0	NA	intron (NM_028491, intron 5 of 7)	intron (NM_028491, intron 5 of 7)	68954	NM_028491	73287	Mm.141830	NM_028491	ENSMUSG00000019945	Cabcoco1	1700040L02Rik	ciliary associated calcium binding coiled-coil 1	protein-coding
185	chr9	114016098	114016893	+	0	NA	intron (NM_178624, intron 2 of 14)	intron (NM_178624, intron 2 of 14)	10256	NM_178624	72179	Mm.386808	NM_178624	ENSMUSG00000032507	Fbxl2	2810423A21Rik|Fbl3	F-box and leucine-rich repeat protein 2	protein-coding
643	chr8	13979849	13980423	+	0	NA	Intergenic	MER31-int|LTR|ERV1	-5062	NM_001361630	72148	Mm.5727	NM_173744	ENSMUSG00000050052	Tdrp	2610019F03Rik	testis development related protein	protein-coding
982	chr18	39276516	39276921	+	0	NA	intron (NM_001361073, intron 17 of 21)	intron (NM_001361073, intron 17 of 21)	210527	NM_008173	14815	Mm.129481	NM_008173	ENSMUSG00000024431	Nr3c1	GR|Grl-1|Grl1	nuclear receptor subfamily 3, group C, member 1	protein-coding
1113	chr17	7902444	7902713	+	0	NA	Intergenic	Intergenic	-23422	NM_145968	72536	Mm.119680	NM_145968	ENSMUSG00000033450	Tagap	2610315E15Rik|TRD|Tcd-1|Tcd1|Tcd1a|tcs-1|tcs1	T cell activation Rho GTPase activating protein	protein-coding
81	chr12	77416590	77416844	+	0	NA	intron (NR_045554, intron 8 of 11)	intron (NR_045554, intron 8 of 11)	6576	NM_001252616	53618	Mm.35628	NM_016893	ENSMUSG00000021065	Fut8	-	fucosyltransferase 8	protein-coding
1393	chr2	160701539	160702153	+	0	NA	intron (NM_009408, intron 9 of 20)	B4|SINE|B4	-29464	NM_021280	18803	Mm.44463	NM_021280	ENSMUSG00000016933	Plcg1	AI894140|Cded|Plc-1|Plc-gamma1|Plcg-1	phospholipase C, gamma 1	protein-coding
1090	chr15	59913573	59914122	+	0	NA	Intergenic	Intergenic	102771	NM_027668	71088	Mm.425950	NM_027668	ENSMUSG00000071749	4933412E24Rik	-	RIKEN cDNA 4933412E24 gene	protein-coding
2103	chr4	123422947	123423172	+	0	NA	intron (NM_001199137, intron 52 of 92)	intron (NM_001199137, intron 52 of 92)	-11148	NM_001167918	442834	Mm.483803	NM_001167918		D830031N03Rik	Kiaa0754|mKIAA0754	RIKEN cDNA D830031N03 gene	protein-coding
2095	chr6	146387103	146387349	+	0	NA	intron (NM_019923, intron 13 of 56)	intron (NM_019923, intron 13 of 56)	114997	NM_019923	16439	Mm.7800	NM_010586	ENSMUSG00000030287	Itpr2	AI649341|InsP3R-2|InsP3R-5|Ip3r2|Itpr5|insP3R2	inositol 1,4,5-triphosphate receptor 2	protein-coding
629	chr9	57854203	57854634	+	0	NA	Intergenic	Intergenic	-20184	NM_019689	56380	Mm.425588	NM_019689	ENSMUSG00000004661	Arid3b	Bdp|Dri2	AT rich interactive domain 3B (BRIGHT-like)	protein-coding
2239	chr2	163712615	163712933	+	0	NA	intron (NM_001039390, intron 3 of 4)	intron (NM_001039390, intron 3 of 4)	18737	NM_011106	18769	Mm.10091	NM_011106	ENSMUSG00000035268	Pkig	PKIgamma	protein kinase inhibitor, gamma	protein-coding
1188	chr13	12498988	12499701	+	0	NA	intron (NM_133643, intron 4 of 5)	L1MC1|LINE|L1	21106	NM_133643	171211	Mm.159671	NM_133643	ENSMUSG00000095105	Edaradd	1810032E07Rik|5830469M23Rik|A630043P06|cr	EDAR (ectodysplasin-A receptor)-associated death domain	protein-coding
241	chr8	13689417	13689667	+	0	NA	Intergenic	B2_Mm2|SINE|B2	-11955	NM_009025	19414	Mm.18517	NM_009025	ENSMUSG00000031453	Rasa3	AI326412|C86362|E130011G04|GAPIII|hlb381|scat	RAS p21 protein activator 3	protein-coding
103	chr14	106211119	106211341	+	0	NA	Intergenic	Intergenic	105032	NR_073203	212085	Mm.78128	NM_198601	ENSMUSG00000022113	Trim52	4921513B05Rik	tripartite motif-containing 52	protein-coding
194	chr1	164061349	164061573	+	0	NA	promoter-TSS (NM_011346)	promoter-TSS (NM_011346)	-615	NM_001164059	20343	Mm.1461	NM_011346	ENSMUSG00000026581	Sell	AI528707|CD62L|L-selectin|LECAM-1|Lnhr|Ly-22|Ly-m22|Lyam-1|Lyam1	selectin, lymphocyte	protein-coding
1663	chr15	36231731	36232209	+	0	NA	intron (NM_012031, intron 16 of 18)	intron (NM_012031, intron 16 of 18)	8194	NR_106173	102465888		NR_106173	ENSMUSG00000098457	Mir8097	Gm27497|mmu-mir-8097	microRNA 8097	ncRNA
1845	chr5	89051090	89051396	+	0	NA	intron (NM_001359212, intron 3 of 22)	intron (NM_001359212, intron 3 of 22)	23277	NM_001359212	54403	Mm.41044	NM_018760	ENSMUSG00000060961	Slc4a4	AI835705|NBC|NBC1	solute carrier family 4 (anion exchanger), member 4	protein-coding
1242	chr1	43545553	43545741	+	0	NA	intron (NM_010879, intron 3 of 4)	intron (NM_010879, intron 3 of 4)	99896	NM_010879	17974	Mm.389903	NM_010879	ENSMUSG00000066877	Nck2	4833426I10Rik|Grb4|NCKbeta|Nck-2	non-catalytic region of tyrosine kinase adaptor protein 2	protein-coding
994	chr17	79298948	79299489	+	0	NA	Intergenic	Intergenic	55873	NM_026514	260409	Mm.140601	NM_026514	ENSMUSG00000036533	Cdc42ep3	3200001F04Rik|AA986861|Borg2|Cep3|UB1	CDC42 effector protein (Rho GTPase binding) 3	protein-coding
777	chr4	137261653	137261992	+	0	NA	Intergenic	Intergenic	-15813	NM_009523	22417	Mm.20355	NM_009523	ENSMUSG00000036856	Wnt4	Wnt-4	wingless-type MMTV integration site family, member 4	protein-coding
1041	chr11	101697084	101697453	+	0	NA	Intergenic	PB1D10|SINE|Alu	31727	NM_025404	80981	Mm.266840	NM_025404	ENSMUSG00000034936	Arl4d	1110036H21Rik|ARL6|AW456149|Arf4l|Arfl4|Arl5	ADP-ribosylation factor-like 4D	protein-coding
1947	chr4	19953655	19953906	+	0	NA	Intergenic	ORR1E|LTR|ERVL-MaLR	-31214	NM_175406	242341	Mm.19298	NM_175406	ENSMUSG00000028238	Atp6v0d2	1620401A02Rik|AI324824|V-ATPase	ATPase, H+ transporting, lysosomal V0 subunit D2	protein-coding
560	chr8	39088010	39088368	+	0	NA	intron (NM_001357305, intron 5 of 8)	intron (NM_001357305, intron 5 of 8)	82344	NM_001357304	80286	Mm.272722	NM_030254	ENSMUSG00000039530	Tusc3	AU022242|BC003311|N33	tumor suppressor candidate 3	protein-coding
573	chr1	181246866	181247086	+	0	NA	Intergenic	Intergenic	-34998	NM_145514	226757	Mm.289082	NM_145514	ENSMUSG00000038733	Wdr26	1600024A01Rik|AA693241|AI447817|AU044014|C77982|Gid7	WD repeat domain 26	protein-coding
71	chr16	96422812	96423176	+	0	NA	TTS (NM_001177886)	TTS (NM_001177886)	20620	NM_008405	16415	Mm.12872	NM_008405	ENSMUSG00000000157	Itgb2l	5033406G21Rik|pactolus	integrin beta 2-like	protein-coding
1743	chr9	66118057	66118512	+	0	NA	intron (NM_019727, intron 1 of 14)	intron (NM_019727, intron 1 of 14)	6602	NM_019727	56440	Mm.271891	NM_019727	ENSMUSG00000032382	Snx1	-	sorting nexin 1	protein-coding
1048	chr14	122901791	122902644	+	0	NA	intron (NM_145466, intron 1 of 2)	intron (NM_145466, intron 1 of 2)	-10813	NR_155286	105245866	Mm.390754	NM_001039531	ENSMUSG00000075463	4930594M22Rik	F930011C10Rik|Gm15735	RIKEN cDNA 4930594M22 gene	ncRNA
1551	chr2	5496690	5496945	+	0	NA	intron (NM_001290375, intron 2 of 10)	MTEb|LTR|ERVL-MaLR	117427	NR_030601	100124465		NR_030601	ENSMUSG00000078031	Mir466d	Mirn466d	microRNA 466d	ncRNA
684	chr2	144471157	144471872	+	0	NA	3' UTR (NM_001360362, exon 20 of 20)	3' UTR (NM_001360362, exon 20 of 20)	6338	NR_038065	171588	Mm.450554	NR_038065	ENSMUSG00000083674	Gm38402	-	zinc finger protein pseudogene	pseudo
365	chr2	114136660	114137445	+	0	NA	intron (NM_001290788, intron 16 of 33)	intron (NM_001290788, intron 16 of 33)	13518	NR_105968	102465982		NR_105968	ENSMUSG00000098464	Mir7002	Gm27429|mmu-mir-7002	microRNA 7002	ncRNA
603	chr5	107079125	107079681	+	0	NA	Intergenic	Intergenic	114842	NM_001271566	12545	Mm.20842	NM_009863	ENSMUSG00000029283	Cdc7	AI597260|Cdc7l1|muCdc7	cell division cycle 7 (S. cerevisiae)	protein-coding
519	chr18	63993591	63994280	+	0	NA	Intergenic	L1MB4|LINE|L1	-260424	NM_009182	20451	Mm.252110	NM_009182	ENSMUSG00000056812	St8sia3	AI847333|ST8SiaIII|Siat8c	ST8 alpha-N-acetyl-neuraminide alpha-2,8-sialyltransferase 3	protein-coding
2217	chr15	79913901	79914154	+	0	NA	Intergenic	Intergenic	18619	NM_144811	52609	Mm.323442	NM_144811	ENSMUSG00000053411	Cbx7	1600014J01Rik|AI851678|D15Ertd417e	chromobox 7	protein-coding
1003	chr11	46456262	46456421	+	0	NA	exon (NM_134250, exon 2 of 7)	exon (NM_134250, exon 2 of 7)	1410	NM_134250	171285	Mm.72168	NM_134250	ENSMUSG00000020399	Havcr2	TIM-3|Tim3|Timd3	hepatitis A virus cellular receptor 2	protein-coding
452	chr14	64876481	64876947	+	0	NA	intron (NM_177338, intron 4 of 9)	Lx5c|LINE|L1	73143	NM_177338	219150	Mm.344074	NM_177338	ENSMUSG00000021972	Hmbox1	AI451877|AI604847|F830020C16Rik	homeobox containing 1	protein-coding
2004	chr14	18670819	18671110	+	0	NA	intron (NM_001360327, intron 3 of 5)	intron (NM_001360327, intron 3 of 5)	222449	NM_001360328	218793	Mm.23551	NM_144839	ENSMUSG00000058317	Ube2e2	BC016265	ubiquitin-conjugating enzyme E2E 2	protein-coding
222	chr7	66404209	66404506	+	0	NA	intron (NM_053080, intron 9 of 12)	intron (NM_053080, intron 9 of 12)	-16016	NM_146191	233328	Mm.33284	NM_146191	ENSMUSG00000015133	Lrrk1	AW319595|C230002E15Rik|D130026O16Rik|mKIAA1790	leucine-rich repeat kinase 1	protein-coding
1446	chr5	123780803	123781047	+	0	NA	intron (NM_001042421, intron 27 of 63)	intron (NM_001042421, intron 27 of 63)	31199	NM_001042421	208628	Mm.441089	NM_001042421	ENSMUSG00000029414	Kntc1	D330012D13|jgl	kinetochore associated 1	protein-coding
615	chr2	27704259	27704812	+	0	NA	intron (NM_011305, intron 1 of 9)	intron (NM_011305, intron 1 of 9)	-4757	NM_001290481	20181	Mm.24624	NM_011305	ENSMUSG00000015846	Rxra	9530071D11Rik|Nr2b1|RXRalpha1	retinoid X receptor alpha	protein-coding
535	chr4	123415757	123416525	+	0	NA	intron (NM_001199137, intron 52 of 92)	intron (NM_001199137, intron 52 of 92)	-4230	NM_001167918	442834	Mm.483803	NM_001167918		D830031N03Rik	Kiaa0754|mKIAA0754	RIKEN cDNA D830031N03 gene	protein-coding
500	chr16	92638985	92639365	+	0	NA	intron (NM_001111022, intron 5 of 6)	intron (NM_001111022, intron 5 of 6)	58154	NM_009821	12394	Mm.4081	NM_009821	ENSMUSG00000022952	Runx1	AML1|CBF-alpha-2|Cbfa2|Pebp2a2|Pebpa2b	runt related transcription factor 1	protein-coding
367	chr2	75915082	75915503	+	0	NA	intron (NM_172666, intron 19 of 19)	intron (NM_172666, intron 19 of 19)	23170	NM_028235	72421	Mm.275109	NM_028235	ENSMUSG00000075273	Ttc30b	2510042P03Rik|Tcc30b	tetratricopeptide repeat domain 30B	protein-coding
177	chr6	12016841	12017108	+	0	NA	intron (NM_001362122, intron 15 of 16)	intron (NM_001362122, intron 15 of 16)	91093	NM_029404	75725	Mm.212411	NM_029404	ENSMUSG00000029629	Phf14	1110001C23Rik|4932409F11Rik|5730446A07Rik|AA623952|AV297001|mKIAA0783	PHD finger protein 14	protein-coding
474	chr2	29608366	29608837	+	0	NA	Intergenic	Intergenic	-11119	NM_054050	107746	Mm.298274	NM_054050	ENSMUSG00000039844	Rapgef1	4932418O06Rik|C3G|Grf2	Rap guanine nucleotide exchange factor (GEF) 1	protein-coding
586	chr1	21870598	21871212	+	0	NA	intron (NM_023872, intron 1 of 13)	intron (NM_023872, intron 1 of 13)	91037	NM_023872	226922	Mm.336519	NM_023872	ENSMUSG00000028033	Kcnq5	7730402H11|9230107O05Rik|AA589396|D1Mgi1	potassium voltage-gated channel, subfamily Q, member 5	protein-coding
35	chr10	26585057	26585431	+	0	NA	Intergenic	RMER13A2|LTR|ERVK	89407	NR_033633	667572	Mm.482728	NR_033633	ENSMUSG00000098179	Gm8709	EG667572	glyceraldehyde-3-phosphate dehydrogenase pseudogene	pseudo
187	chr3	132873123	132873530	+	0	NA	intron (NR_102297, intron 1 of 3)	intron (NR_102297, intron 1 of 3)	5270	NR_102297	101243624	Mm.306256	NR_102297	ENSMUSG00000106230	Gm29811	-	predicted gene, 29811	ncRNA
853	chr1	128793900	128794273	+	0	NA	Intergenic	Intergenic	-201787	NM_009911	12767	Mm.1401	NM_009911	ENSMUSG00000045382	Cxcr4	CD184|CXC-R4|CXCR-4|Cmkar4|LESTR|PB-CKR|PBSF/SDF-1|Sdf1r|b2b220Clo	chemokine (C-X-C motif) receptor 4	protein-coding
1707	chr1	120047418	120047650	+	0	NA	intron (NM_001012322, intron 8 of 13)	MIR3|SINE|MIR	26246	NM_019432	170706	Mm.24750	NM_019432	ENSMUSG00000050777	Tmem37	AI173373|AW540203|Pr|Pr1	transmembrane protein 37	protein-coding
604	chr8	13632324	13632648	+	0	NA	intron (NM_009025, intron 1 of 23)	intron (NM_009025, intron 1 of 23)	45101	NM_009025	19414	Mm.18517	NM_009025	ENSMUSG00000031453	Rasa3	AI326412|C86362|E130011G04|GAPIII|hlb381|scat	RAS p21 protein activator 3	protein-coding
2231	chr4	45948877	45949946	+	0	NA	intron (NM_198660, intron 36 of 37)	intron (NM_198660, intron 36 of 37)	-15924	NM_001290475	100121	Mm.275413	NM_146142	ENSMUSG00000035517	Tdrd7	5730495N10Rik|AI447470|PCTAIRE2BP	tudor domain containing 7	protein-coding
2483	chr16	33732158	33732874	+	0	NA	intron (NM_175256, intron 6 of 14)	intron (NM_175256, intron 6 of 14)	48050	NM_175256	77446	Mm.245741	NM_172934	ENSMUSG00000075254	Heg1	4632417D23Rik|5530401I02Rik|9530025L16Rik|BC038614|Gm629	heart development protein with EGF-like domains 1	protein-coding
987	chr16	30975948	30976435	+	0	NA	intron (NM_198626, intron 3 of 3)	intron (NM_198626, intron 3 of 3)	105241	NM_198626	268880	Mm.286693	NM_198626	ENSMUSG00000047434	Xxylt1	AI480653	xyloside xylosyltransferase 1	protein-coding
907	chr10	21964261	21964698	+	0	NA	intron (NM_001161845, intron 2 of 13)	intron (NM_001161845, intron 2 of 13)	-14193	NM_001161847	20393	Mm.28405	NM_011361	ENSMUSG00000019970	Sgk1	Sgk	serum/glucocorticoid regulated kinase 1	protein-coding
888	chr8	13705576	13706008	+	0	NA	promoter-TSS (NM_001101519)	promoter-TSS (NM_001101519)	-97	NM_001101519	403185	Mm.252143	NM_001101519	ENSMUSG00000090336	Cfap97d2	4932443I19Rik|A230061C02Rik|Gm1106	CFAP97 domain containing 2	protein-coding
65	chr7	132766460	132766816	+	0	NA	intron (NM_001347630, intron 2 of 3)	intron (NM_001347630, intron 2 of 3)	10278	NM_001347630	77938	Mm.225649	NM_175268	ENSMUSG00000030956	Fam53b	A930008G19Rik|mKIAA0140	family with sequence similarity 53, member B	protein-coding
988	chr2	172927447	172928274	+	0	NA	intron (NM_007557, intron 1 of 6)	intron (NM_007557, intron 1 of 6)	12461	NM_007557	12162	Mm.595	NM_007557	ENSMUSG00000008999	Bmp7	OP1	bone morphogenetic protein 7	protein-coding
2000	chr12	41727736	41728147	+	0	NA	intron (NM_053122, intron 6 of 6)	intron (NM_053122, intron 6 of 6)	-241884	NM_001271709	16981	Mm.404786	NM_010733	ENSMUSG00000036295	Lrrn3	NLRR-3	leucine rich repeat protein 3, neuronal	protein-coding
1821	chr6	99403850	99404061	+	0	NA	intron (NM_053202, intron 1 of 18)	intron (NM_053202, intron 1 of 18)	31390	NM_053202	108655	Mm.234965	NM_053202	ENSMUSG00000030067	Foxp1	3110052D19Rik|4932443N09Rik|AI461938|AW494214	forkhead box P1	protein-coding
2421	chr8	95517022	95517361	+	0	NA	Intergenic	L1MC4|LINE|L1	-16909	NM_172914	244608	Mm.248902	NM_172914	ENSMUSG00000036598	Ccdc113	4933409I22|BC060957	coiled-coil domain containing 113	protein-coding
1249	chr6	56879439	56880092	+	0	NA	TTS (NM_012056)	TTS (NM_012056)	22121	NM_001252374	107569	Mm.158936	NM_026004	ENSMUSG00000029780	Nt5c3	1600024P05Rik|2610206B05Rik|3110004A18Rik|AI842776|Nt5c3a|Nt5y|P5'N-1|P5N-1|PN-1|PN-I|PSN1|UMPH|Umph-1|Umph1|cN-III|lupin|p36	5'-nucleotidase, cytosolic III	protein-coding
2273	chr12	117942025	117942429	+	0	NA	intron (NM_010060, intron 65 of 81)	intron (NM_010060, intron 65 of 81)	98366	NM_146040	217946	Mm.281149	NM_146040	ENSMUSG00000021175	Cdca7l	BC006933|JPO2	cell division cycle associated 7 like	protein-coding
1561	chrX	73909230	73909636	+	0	NA	intron (NM_138630, intron 1 of 21)	L2c|LINE|L2	1865	NM_001162423	171207	Mm.482337	NM_138630	ENSMUSG00000031389	Arhgap4	A130009C12Rik|A530015A20Rik|Rgc1|c1|mKIAA0131	Rho GTPase activating protein 4	protein-coding
801	chr8	125080440	125081109	+	0	NA	intron (NM_174854, intron 1 of 12)	intron (NM_174854, intron 1 of 12)	26579	NM_174854	244667	Mm.233504	NM_170596	ENSMUSG00000043051	Disc1	-	disrupted in schizophrenia 1	protein-coding
904	chr15	97389634	97390052	+	0	NA	Intergenic	Intergenic	-142556	NM_001164563	105827	Mm.24005	NM_178114	ENSMUSG00000048218	Amigo2	AI415330|AMIGO-2|AW208913|Ali1	adhesion molecule with Ig like domain 2	protein-coding
2158	chr12	80218372	80218801	+	0	NA	intron (NM_134156, intron 1 of 20)	intron (NM_134156, intron 1 of 20)	41785	NM_134156	109711	Mm.253564	NM_134156	ENSMUSG00000015143	Actn1	3110023F10Rik|Actn1a	actinin, alpha 1	protein-coding
126	chr6	89422676	89422957	+	0	NA	intron (NM_001167736, intron 4 of 6)	intron (NM_001167736, intron 4 of 6)	-60203	NM_008881	18844	Mm.3789	NM_008881	ENSMUSG00000030084	Plxna1	2600013D04Rik|NOV|PlexA1|Plxn1|mKIAA4053	plexin A1	protein-coding
1259	chr5	28402362	28403425	+	0	NA	intron (NM_028234, intron 15 of 18)	RSINE1|SINE|B4	-64091	NR_015562	654796	Mm.57202	NR_015562	ENSMUSG00000097726	9530036O11Rik	-	RIKEN cDNA 9530036O11Rik	ncRNA
2395	chr11	113339768	113340203	+	0	NA	intron (NM_027216, intron 6 of 9)	intron (NM_027216, intron 6 of 9)	-130316	NR_040276	319871	Mm.383743	NR_040276	ENSMUSG00000085421	4732490B19Rik	-	RIKEN cDNA 4732490B19 gene	ncRNA
2104	chr5	65113238	65113754	+	0	NA	intron (NM_001347355, intron 1 of 10)	intron (NM_001347355, intron 1 of 10)	5928	NM_001347355	71778	Mm.10281	NM_175174	ENSMUSG00000054920	Klhl5	1300013C10Rik	kelch-like 5	protein-coding
1841	chr6	108685964	108686429	+	0	NA	Intergenic	Intergenic	-25262	NR_104577	75394	Mm.395061	NR_040757	ENSMUSG00000087341	0610040F04Rik	-	RIKEN cDNA 0610040F04 gene	ncRNA
2484	chr7	123399684	123400336	+	0	NA	intron (NM_025304, intron 1 of 10)	intron (NM_025304, intron 1 of 10)	-7807	NM_001355050	30949	Mm.260527	NM_025304	ENSMUSG00000030763	Lcmt1	AL033290|LCMT-1|Lcmt	leucine carboxyl methyltransferase 1	protein-coding
402	chr8	72290927	72291540	+	0	NA	Intergenic	Intergenic	-27829	NM_008452	16598	Mm.26938	NM_008452	ENSMUSG00000055148	Klf2	Lklf	Kruppel-like factor 2 (lung)	protein-coding
363	chr2	27693319	27694502	+	0	NA	intron (NM_011305, intron 1 of 9)	intron (NM_011305, intron 1 of 9)	-15382	NM_001290481	20181	Mm.24624	NM_011305	ENSMUSG00000015846	Rxra	9530071D11Rik|Nr2b1|RXRalpha1	retinoid X receptor alpha	protein-coding
1941	chrX	167032818	167033070	+	0	NA	Intergenic	Intergenic	37426	NM_001101606	667794	Mm.302232	NM_001101606		Gm8817	EG667794	predicted gene 8817	protein-coding
60	chr7	16364887	16365062	+	0	NA	intron (NM_019748, intron 5 of 8)	intron (NM_019748, intron 5 of 8)	22922	NM_001285892	56459	Mm.258530	NM_019748	ENSMUSG00000052833	Sae1	2400010M20Rik|2610044L12Rik|AL033372|AOS1|AW743391|D7Ertd177e|HSPC140|Sua1|Uble1a	SUMO1 activating enzyme subunit 1	protein-coding
1348	chr6	67128915	67129415	+	0	NA	Intergenic	Intergenic	-91758	NM_007836	13197	Mm.72235	NM_007836	ENSMUSG00000036390	Gadd45a	AA545191|Ddit1|GADD45	growth arrest and DNA-damage-inducible 45 alpha	protein-coding
734	chr8	128535689	128536010	+	0	NA	Intergenic	Intergenic	-149805	NM_010578	16412	Mm.263396	NM_010578	ENSMUSG00000025809	Itgb1	4633401G24Rik|AA409975|AA960159|CD29|Fnrb|Gm9863|gpIIa	integrin beta 1 (fibronectin receptor beta)	protein-coding
1576	chr17	45974441	45974878	+	0	NA	Intergenic	Intergenic	50504	NM_001110268	22339	Mm.282184	NM_009505	ENSMUSG00000023951	Vegfa	Vegf|Vpf	vascular endothelial growth factor A	protein-coding
2301	chrX	164256389	164256848	+	0	NA	intron (NM_009759, intron 1 of 18)	intron (NM_009759, intron 1 of 18)	1575	NM_009759	12169	Mm.504	NM_009759	ENSMUSG00000031377	Bmx	Etk|Etk/Bmx|Tyro8	BMX non-receptor tyrosine kinase	protein-coding
1484	chr14	99449096	99449476	+	0	NA	Intergenic	Intergenic	150595	NM_009769	12224	Mm.30262	NM_009769	ENSMUSG00000005148	Klf5	4930520J07Rik|Bteb2|CKLF|IKLF	Kruppel-like factor 5	protein-coding
1768	chr1	14762690	14763055	+	0	NA	Intergenic	Intergenic	-6906	NM_001360810	17681	Mm.5820	NM_010827	ENSMUSG00000025930	Msc	MyoR|bHLHa22	musculin	protein-coding
1504	chr15	31233217	31233779	+	0	NA	intron (NM_146057, intron 1 of 3)	RMER5|LTR|ERV1	9113	NM_146057	223453	Mm.222867	NM_146057	ENSMUSG00000039168	Dap	4921531N22Rik|AI789753|AU040360	death-associated protein	protein-coding
2226	chr11	73132309	73132644	+	0	NA	intron (NM_001361245, intron 23 of 30)	intron (NM_001361245, intron 23 of 30)	5818	NM_010353	14841	Mm.42045	NM_010353	ENSMUSG00000050107	Haspin	Gsg2	histone H3 associated protein kinase	protein-coding
1313	chr14	79116568	79116795	+	0	NA	intron (NM_027906, intron 37 of 44)	intron (NM_027906, intron 37 of 44)	82509	NR_152203	100043765	Mm.435553	NR_152203	ENSMUSG00000115111	Gm4632	-	predicted gene 4632	ncRNA
1728	chr14	72849989	72850887	+	0	NA	Intergenic	Intergenic	-140435	NM_207636	319448	Mm.205421	NM_207636	ENSMUSG00000033487	Fndc3a	1700094E19Rik|D14Ertd453e|F730017H24Rik|Fndc3|sys	fibronectin type III domain containing 3A	protein-coding
1045	chr7	104302756	104303013	+	0	NA	intron (NM_023835, intron 4 of 7)	intron (NM_023835, intron 4 of 7)	-12147	NR_040749	622070	Mm.486406	NR_040749	ENSMUSG00000087175	Gm15133	-	predicted gene 15133	ncRNA
2150	chr7	64165006	64165161	+	0	NA	intron (NM_001039104, intron 1 of 26)	intron (NM_001039104, intron 1 of 26)	11248	NM_001039104	17364	Mm.38875	NM_018752	ENSMUSG00000030523	Trpm1	4732499L03Rik|AI606771|Ltrpc1|Mlsn1	transient receptor potential cation channel, subfamily M, member 1	protein-coding
2174	chr15	102110580	102110767	+	0	NA	intron (NM_001355636, intron 15 of 28)	intron (NM_001355636, intron 15 of 28)	7739	NM_153533	209039	Mm.29389	NM_153533	ENSMUSG00000037003	Tns2	C1-ten|Tenc1|nep|nph	tensin 2	protein-coding
1607	chr9	22122149	22122369	+	0	NA	Intergenic	Intergenic	-5064	NM_001357310	66126	Mm.29801	NM_170777	ENSMUSG00000013822	Elof1	1110011K10Rik	ELF1 homolog, elongation factor 1	protein-coding
1660	chr6	136479013	136479254	+	0	NA	Intergenic	Lx7|LINE|L1	-39718	NM_019426	54343	Mm.173271	NM_019426	ENSMUSG00000030213	Atf7ip	2610204M12Rik|AM|Mcaf1	activating transcription factor 7 interacting protein	protein-coding
2345	chr17	33562371	33562562	+	0	NA	intron (NM_053214, intron 1 of 27)	intron (NM_053214, intron 1 of 27)	6759	NM_053214	17916	Mm.42019	NM_053214	ENSMUSG00000024300	Myo1f	C330006B10Rik	myosin IF	protein-coding
1774	chr9	44152041	44152328	+	0	NA	intron (NM_007619, intron 15 of 15)	intron (NM_007619, intron 15 of 15)	17526	NM_023061	84004	Mm.275003	NM_023061	ENSMUSG00000032135	Mcam	1-gicerin|AV025631|CD146|CD149|Muc18|s-endo|s-gicerin	melanoma cell adhesion molecule	protein-coding
518	chr6	120255126	120256190	+	0	NA	intron (NM_198884, intron 1 of 19)	intron (NM_198884, intron 1 of 19)	38901	NM_198884	330406	Mm.321840	NM_198884	ENSMUSG00000041372	B4galnt3	AB114826|B4GalNAcT3|C330047A21	beta-1,4-N-acetyl-galactosaminyl transferase 3	protein-coding
749	chr6	88782481	88783020	+	0	NA	intron (NM_001166249, intron 3 of 7)	intron (NM_001166249, intron 3 of 7)	58046	NM_001166250	23945	Mm.272197	NM_011844	ENSMUSG00000033174	Mgll	AA589436|Magl|Mgl	monoglyceride lipase	protein-coding
2108	chr10	118087593	118087999	+	0	NA	Intergenic	Intergenic	-53991	NM_001162904	17245	Mm.101191	NM_010785	ENSMUSG00000020212	Mdm1	Arrd2|Mdm-1	transformed mouse 3T3 cell double minute 1	protein-coding
1735	chr1	130629734	130630032	+	0	NA	promoter-TSS (NM_009581)	promoter-TSS (NM_009581)	-277	NM_009581	22789	Mm.4644	NM_009581	ENSMUSG00000042554	Zp3r	AV264399|SP56	zona pellucida 3 receptor	protein-coding
2476	chr17	56118304	56118987	+	0	NA	Intergenic	B3|SINE|B2	-1097	NM_025874	66968	Mm.254985	NM_025874	ENSMUSG00000011305	Plin5	2310076L09Rik|AI415325|AW109675|Lsdp5|MLDP|PAT-1	perilipin 5	protein-coding
273	chr2	70790274	70790752	+	0	NA	intron (NM_172664, intron 1 of 19)	Cheshire|DNA|hAT-Charlie	34967	NM_172664	228012	Mm.136511	NM_172664	ENSMUSG00000041997	Tlk1	4930545J15Rik	tousled-like kinase 1	protein-coding
664	chr3	89843185	89843597	+	0	NA	intron (NM_172530, intron 2 of 5)	intron (NM_172530, intron 2 of 5)	12021	NM_172530	214547	Mm.225	NM_172530	ENSMUSG00000046280	She	9430022A14	src homology 2 domain-containing transforming protein E	protein-coding
2216	chr8	128745479	128746287	+	0	NA	Intergenic	Intergenic	60229	NM_010578	16412	Mm.263396	NM_010578	ENSMUSG00000025809	Itgb1	4633401G24Rik|AA409975|AA960159|CD29|Fnrb|Gm9863|gpIIa	integrin beta 1 (fibronectin receptor beta)	protein-coding
2234	chr5	72763684	72763872	+	0	NA	exon (NM_001113460, exon 15 of 19)	exon (NM_001113460, exon 15 of 19)	-11001	NM_001289494	22165	Mm.3264	NM_013698	ENSMUSG00000054892	Txk	A130089B16Rik|Btkl|PTK-RL-18|PTK4|Rlk	TXK tyrosine kinase	protein-coding
1373	chr13	15845835	15846539	+	0	NA	intron (NR_155430, intron 3 of 3)	intron (NR_155430, intron 3 of 3)	38944	NR_046131	328190	Mm.446957	NR_046131	ENSMUSG00000113338	A530046M15Rik	A530046M15	RIKEN cDNA A530046M15 gene	ncRNA
214	chr2	11046095	11046543	+	0	NA	Intergenic	Intergenic	-126063	NM_008859	18761	Mm.329993	NM_008859	ENSMUSG00000026778	Prkcq	A130035A12Rik|AW494342|PKC-0|PKC-theta|PKCtheta|Pkcq	protein kinase C, theta	protein-coding
1128	chr4	53159748	53160172	+	0	NA	promoter-TSS (NM_013454)	promoter-TSS (NM_013454)	-65	NM_013454	11303	Mm.277376	NM_013454	ENSMUSG00000015243	Abca1	ABC-1|Abc1	ATP-binding cassette, sub-family A (ABC1), member 1	protein-coding
1682	chr12	13461517	13462033	+	0	NA	intron (NM_027706, intron 40 of 51)	intron (NM_027706, intron 40 of 51)	165871	NR_136761	102639399	Mm.122052	NR_136761	ENSMUSG00000113666	Gm35725	-	predicted gene, 35725	ncRNA
1264	chr4	89177786	89178319	+	0	NA	intron (NM_024433, intron 7 of 7)	intron (NM_024433, intron 7 of 7)	40682	NM_024433	66902	Mm.28500	NM_024433	ENSMUSG00000062937	Mtap	1300019I21Rik|MSAP	methylthioadenosine phosphorylase	protein-coding
1956	chr7	46830930	46831091	+	0	NA	Intergenic	Intergenic	-14794	NM_010699	16828	Mm.29324	NM_010699	ENSMUSG00000063229	Ldha	Ldh1|Ldhm|l7R2	lactate dehydrogenase A	protein-coding
1017	chr14	100284407	100285278	+	0	NA	Intergenic	Intergenic	-135046	NM_010636	16597	Mm.396499	NM_010636	ENSMUSG00000072294	Klf12	2700063E05Rik|AI225908|AI315654|AP-2rep|B130052C06Rik|D530033K05Rik	Kruppel-like factor 12	protein-coding
2312	chr4	132783535	132784429	+	0	NA	intron (NM_001033308, intron 4 of 5)	intron (NM_001033308, intron 4 of 5)	12382	NM_001033308	230787	Mm.290912	NM_001033308	ENSMUSG00000037731	Themis2	ICB-1	thymocyte selection associated family member 2	protein-coding
1701	chr9	22122982	22123874	+	0	NA	Intergenic	Intergenic	-6233	NM_001357310	66126	Mm.29801	NM_170777	ENSMUSG00000013822	Elof1	1110011K10Rik	ELF1 homolog, elongation factor 1	protein-coding
923	chr7	3291303	3291499	+	0	NA	intron (NM_001093765, intron 1 of 2)	intron (NM_001093765, intron 1 of 2)	845	NM_001093765	50918	Mm.29874	NM_016969	ENSMUSG00000068566	Myadm	D7Wsu62e	myeloid-associated differentiation marker	protein-coding
1742	chr6	12000454	12000681	+	0	NA	intron (NM_001362122, intron 13 of 16)	intron (NM_001362122, intron 13 of 16)	74686	NM_029404	75725	Mm.212411	NM_029404	ENSMUSG00000029629	Phf14	1110001C23Rik|4932409F11Rik|5730446A07Rik|AA623952|AV297001|mKIAA0783	PHD finger protein 14	protein-coding
1216	chr3	115682341	115683413	+	0	NA	Intergenic	Intergenic	32178	NM_007901	13609	Mm.982	NM_007901	ENSMUSG00000045092	S1pr1	AI849002|Edg1|Lpb1|S1p|S1p1	sphingosine-1-phosphate receptor 1	protein-coding
2215	chr9	94993443	94994110	+	0	NA	intron (NM_177909, intron 9 of 15)	intron (NM_177909, intron 9 of 15)	241947	NR_106116	102465763		NR_106116	ENSMUSG00000098251	Mir7656	Gm27614|mmu-mir-7656	microRNA 7656	ncRNA
386	chr1	164071108	164071432	+	0	NA	intron (NM_001164059, intron 5 of 7)	intron (NM_001164059, intron 5 of 7)	9194	NM_011346	20343	Mm.1461	NM_011346	ENSMUSG00000026581	Sell	AI528707|CD62L|L-selectin|LECAM-1|Lnhr|Ly-22|Ly-m22|Lyam-1|Lyam1	selectin, lymphocyte	protein-coding
420	chr13	24375087	24376393	+	0	NA	intron (NM_001284519, intron 2 of 17)	intron (NM_001284519, intron 2 of 17)	-39382	NM_007717	12763	Mm.8396	NM_007717	ENSMUSG00000016756	Cmah	-	cytidine monophospho-N-acetylneuraminic acid hydroxylase	protein-coding
2379	chr10	83116341	83116622	+	0	NA	intron (NM_021439, intron 2 of 2)	MER2|DNA|TcMar-Tigger	130984	NM_021439	58250	Mm.360747	NM_021439	ENSMUSG00000034612	Chst11	1110020P09Rik|C4ST|C4ST-1|C4ST1|C4s	carbohydrate sulfotransferase 11	protein-coding
1032	chr7	97067401	97067833	+	0	NA	Intergenic	Intergenic	-14134	NM_010248	14389	Mm.42033	NM_010248	ENSMUSG00000004508	Gab2	AI463667|D130058I17Rik|p97	growth factor receptor bound protein 2-associated protein 2	protein-coding
2008	chr1	150465422	150465655	+	0	NA	exon (NM_021400, exon 2 of 13)	exon (NM_021400, exon 2 of 13)	627	NM_001110146	96875	Mm.174256	NM_021400	ENSMUSG00000006014	Prg4	CACP|DOL54|JCAP|MSF|SZP|lubricin	proteoglycan 4 (megakaryocyte stimulating factor, articular superficial zone protein)	protein-coding
533	chr8	72360422	72360705	+	0	NA	intron (NM_007944, intron 21 of 23)	intron (NM_007944, intron 21 of 23)	41501	NM_008452	16598	Mm.26938	NM_008452	ENSMUSG00000055148	Klf2	Lklf	Kruppel-like factor 2 (lung)	protein-coding
250	chr5	148853394	148854050	+	0	NA	Intergenic	Intergenic	74925	NM_153572	231912	Mm.397405	NM_153572	ENSMUSG00000041298	Katnal1	-	katanin p60 subunit A-like 1	protein-coding
797	chr5	150372846	150373329	+	0	NA	intron (NM_172887, intron 14 of 60)	intron (NM_172887, intron 14 of 60)	113157	NM_172887	320365	Mm.216590	NM_172887	ENSMUSG00000056602	Fry	13CDNA73|9330186A19Rik|AF346502|AI462658|C87180|D930046M03|cg003|mKIAA4143	FRY microtubule binding protein	protein-coding
1860	chr2	164506395	164507271	+	0	NA	intron (NM_133779, intron 11 of 11)	intron (NM_133779, intron 11 of 11)	9308	NM_133779	78928	Mm.28228	NM_133779	ENSMUSG00000017721	Pigt	2510012P17Rik|4930534E15Rik|CGI-06|NDAP|Ndap7	phosphatidylinositol glycan anchor biosynthesis, class T	protein-coding
1639	chr15	100478321	100478774	+	0	NA	3' UTR (NM_001357982, exon 8 of 8)	3' UTR (NM_001357982, exon 8 of 8)	9536	NM_001357982	68614	Mm.275272	NM_134093	ENSMUSG00000037353	Letmd1	1110019O13Rik|AI593524|BB130465|BB235638|HCCR-2|HCCR1|MCC-32|Mccr	LETM1 domain containing 1	protein-coding
662	chr9	62260758	62261864	+	0	NA	Intergenic	Intergenic	-17211	NR_040769	330958	Mm.411888	NR_040769	ENSMUSG00000111232	A730043L09Rik	A730043L09	RIKEN cDNA A730043L09 gene	ncRNA
44	chr4	144897937	144898636	+	0	NA	intron (NM_001357274, intron 2 of 6)	intron (NM_001357274, intron 2 of 6)	5149	NM_001357277	20148	Mm.14063	NM_011303	ENSMUSG00000066026	Dhrs3	Rsdr1|retSDR1	dehydrogenase/reductase (SDR family) member 3	protein-coding
403	chr2	5003172	5003767	+	0	NA	intron (NM_027290, intron 8 of 19)	intron (NM_027290, intron 8 of 19)	8875	NM_001305259	70024	Mm.23828	NM_027290	ENSMUSG00000026669	Mcm10	2410041F14Rik|AU018508|C330019M07Rik|C79164	minichromosome maintenance 10 replication initiation factor	protein-coding
2086	chr13	108304567	108304977	+	0	NA	Intergenic	MLTR11A|LTR|ERVK	-11565	NM_178683	218581	Mm.32318	NM_178683	ENSMUSG00000021697	Depdc1b	9830132O03|AW260467|XTP1	DEP domain containing 1B	protein-coding
1178	chr6	87040953	87041622	+	0	NA	Intergenic	Intergenic	-1559	NM_013528	14583	Mm.19893	NM_013528	ENSMUSG00000029992	Gfpt1	2810423A18Rik|AI324119|AI449986|GFA|GFAT|GFAT1|GFAT1m|Gfpt	glutamine fructose-6-phosphate transaminase 1	protein-coding
2290	chr10	37335218	37335433	+	0	NA	Intergenic	Intergenic	-196399	NM_008538	17118	Mm.30059	NM_008538	ENSMUSG00000069662	Marcks	Macs|PKCSL	myristoylated alanine rich protein kinase C substrate	protein-coding
1122	chr3	78889850	78890312	+	0	NA	Intergenic	Intergenic	254806	NM_001310536	76089	Mm.31220	NM_001099624	ENSMUSG00000062232	Rapgef2	5830453M24Rik|CNRasGEF|Pdzgef1|RA-GEF-1|mKIAA0313|nRapGEP	Rap guanine nucleotide exchange factor (GEF) 2	protein-coding
1664	chr4	19702768	19703664	+	0	NA	intron (NR_074090, intron 1 of 24)	intron (NR_074090, intron 1 of 24)	5788	NM_177327	107568	Mm.78312	NM_177327	ENSMUSG00000041058	Wwp1	8030445B08Rik|AIP5|SDRP1|Tiul1	WW domain containing E3 ubiquitin protein ligase 1	protein-coding
948	chr10	19333277	19334056	+	0	NA	Intergenic	Intergenic	-22873	NM_053008	94222	Mm.156946	NM_053008	ENSMUSG00000045591	Olig3	Bhlhb7|bHLHe20|oligo3	oligodendrocyte transcription factor 3	protein-coding
1162	chrX	139797616	139798522	+	0	NA	Intergenic	Intergenic	-2739	NM_016675	12738	Mm.117068	NM_016675	ENSMUSG00000047230	Cldn2	AL022813	claudin 2	protein-coding
2357	chrX	77801429	77801538	+	0	NA	Intergenic	RSINE1|SINE|B4	-5523	NM_016979	19108	Mm.290338	NM_016979	ENSMUSG00000035725	Prkx	PKX1|Pkare	protein kinase, X-linked	protein-coding
770	chr2	90482660	90482864	+	0	NA	intron (NM_008982, intron 1 of 23)	intron (NM_008982, intron 1 of 23)	-3588	NM_001135657	19271	Mm.330393	NM_008982	ENSMUSG00000025314	Ptprj	AI450271|BET|Byp|CD148|DEP-1|PTPbeta2|Ptpb2|RPTPJ|Scc-1|Scc1	protein tyrosine phosphatase, receptor type, J	protein-coding
2186	chr2	45177173	45177392	+	0	NA	Intergenic	Intergenic	-59840	NM_001355288	24136	Mm.440702	NM_015753	ENSMUSG00000026872	Zeb2	9130203F04Rik|D130016B08Rik|SIP1|Zfhx1b|Zfx1b|Zfxh1b	zinc finger E-box binding homeobox 2	protein-coding
748	chr14	47366898	47367297	+	0	NA	Intergenic	Intergenic	-6763	NM_001145953	16854	Mm.248615	NM_010705	ENSMUSG00000050335	Lgals3	GBP|L-34|Mac-2|gal3	lectin, galactose binding, soluble 3	protein-coding
2275	chr17	26152079	26152502	+	0	NA	intron (NM_001159598, intron 2 of 9)	intron (NM_001159598, intron 2 of 9)	13604	NM_001159598	12005	Mm.23684	NM_009733	ENSMUSG00000024182	Axin1	AI316800|Axin|Fu|Kb|Ki|fused|kinky|knobbly	axin 1	protein-coding
247	chr1	164098364	164098912	+	0	NA	Intergenic	Intergenic	-16626	NM_011347	20344	Mm.3337	NM_011347	ENSMUSG00000026580	Selp	CD62P|GMP-140|Grmp|LECAM3|PADGEM	selectin, platelet	protein-coding
307	chr13	38938543	38938708	+	0	NA	intron (NM_001170430, intron 6 of 9)	intron (NM_001170430, intron 6 of 9)	21912	NM_134060	108652	Mm.255506	NM_134060	ENSMUSG00000021432	Slc35b3	4921526O06Rik|AI428480|CGI-19|PABST2|PAPST2	solute carrier family 35, member B3	protein-coding
1724	chr2	113966134	113966627	+	0	NA	Intergenic	Intergenic	-47185	NR_028423	320846	Mm.441458	NR_028423	ENSMUSG00000087694	A530058N18Rik	-	RIKEN cDNA A530058N18 gene	ncRNA
1535	chr5	44023013	44023275	+	0	NA	intron (NM_001163578, intron 11 of 22)	L2|LINE|L2	-41345	NM_001271616	14181	Mm.46053	NM_008009	ENSMUSG00000048373	Fgfbp1	FGF-BP|FGF-BP1|FGFBP-1	fibroblast growth factor binding protein 1	protein-coding
1589	chr13	52070775	52071336	+	0	NA	Intergenic	ORR1E|LTR|ERVL-MaLR	-25686	NR_045061	74050	Mm.84860	NR_045061	ENSMUSG00000113211	4921525O09Rik	-	RIKEN cDNA 4921525O09 gene	ncRNA
1024	chr5	25100414	25101541	+	0	NA	promoter-TSS (NR_027851)	promoter-TSS (NR_027851)	2	NR_027851	67261	Mm.461781	NM_026059	ENSMUSG00000043833	2900005J15Rik	-	RIKEN cDNA 2900005J15 gene	ncRNA
2250	chr19	46735300	46735762	+	0	NA	intron (NM_020577, intron 10 of 10)	intron (NM_020577, intron 10 of 10)	-26078	NM_033569	94219	Mm.306903	NM_033569	ENSMUSG00000064105	Cnnm2	AU015877|AW048635|Acdp2|Clp2	cyclin M2	protein-coding
1509	chr11	6319947	6320196	+	0	NA	intron (NM_010956, intron 4 of 22)	intron (NM_010956, intron 4 of 22)	27492	NM_001361902	18293	Mm.276348	NM_010956	ENSMUSG00000020456	Ogdh	2210403E04Rik|2210412K19Rik|AA409584|d1401|mKIAA4192	oxoglutarate (alpha-ketoglutarate) dehydrogenase (lipoamide)	protein-coding
548	chr19	9106352	9106504	+	0	NA	Intergenic	Intergenic	-18472	NM_011681	22287	Mm.2258	NM_011681	ENSMUSG00000024653	Scgb1a1	CC10|CC16|CCSP|PCB-BP|UG|UGB|Utg	secretoglobin, family 1A, member 1 (uteroglobin)	protein-coding
1769	chr10	88563834	88564364	+	0	NA	intron (NM_175418, intron 8 of 28)	intron (NM_175418, intron 8 of 28)	41053	NM_175418	109272	Mm.147208	NM_175418	ENSMUSG00000020061	Mybpc1	8030451F13Rik	myosin binding protein C, slow-type	protein-coding
1315	chr5	35785835	35786280	+	0	NA	intron (NM_177678, intron 1 of 19)	intron (NM_177678, intron 1 of 19)	28177	NM_001177698	231148	Mm.254446	NM_177678	ENSMUSG00000029095	Ablim2	AI606905|C230091L11	actin-binding LIM protein 2	protein-coding
1270	chr8	40591375	40591642	+	0	NA	intron (NM_001040699, intron 4 of 13)	intron (NM_001040699, intron 4 of 13)	43284	NM_001040699	54384	Mm.294871	NM_019433	ENSMUSG00000039431	Mtmr7	-	myotubularin related protein 7	protein-coding
2166	chr15	60087405	60087797	+	0	NA	Intergenic	B4A|SINE|B4	-70983	NM_027668	71088	Mm.425950	NM_027668	ENSMUSG00000071749	4933412E24Rik	-	RIKEN cDNA 4933412E24 gene	protein-coding
1543	chr7	74692170	74692417	+	0	NA	Intergenic	Intergenic	-137513	NM_023908	108116	Mm.425467	NM_023908	ENSMUSG00000025790	Slco3a1	5830414C08Rik|Anr1|MJAM|OATP-D|R75096|Slc21a11	solute carrier organic anion transporter family, member 3a1	protein-coding
1986	chr11	100422575	100423266	+	0	NA	3' UTR (NM_026561, exon 9 of 9)	3' UTR (NM_026561, exon 9 of 9)	7226	NM_001163481	14230	Mm.3894	NM_010221	ENSMUSG00000001555	Fkbp10	AI325255|FKBP-10|FKBP-65|FKBP65|Fkbp-rs1|Fkbp1-rs|Fkbp6|Fkbprp	FK506 binding protein 10	protein-coding
199	chr4	134652209	134652461	+	0	NA	intron (NM_207237, intron 1 of 11)	intron (NM_207237, intron 1 of 11)	51955	NM_207237	230815	Mm.18905	NM_207237	ENSMUSG00000037306	Man1c1	AI593348	mannosidase, alpha, class 1C, member 1	protein-coding
141	chr6	131308046	131308466	+	0	NA	intron (NM_172891, intron 4 of 8)	intron (NM_172891, intron 4 of 8)	5571	NM_172891	243659	Mm.20114	NM_172891	ENSMUSG00000032899	Styk1	9130025L13|AI326477|Nok	serine/threonine/tyrosine kinase 1	protein-coding
698	chr13	13574643	13574835	+	0	NA	Intergenic	ID_B1|SINE|B4	-15670	NM_010748	17101	Mm.342337	NM_010748	ENSMUSG00000019726	Lyst	D13Sfk13|beige|bg	lysosomal trafficking regulator	protein-coding
1852	chrX	42409082	42409427	+	0	NA	Intergenic	Charlie7|DNA|hAT-Charlie	-93311	NR_132588	20400	Mm.441197	NM_011364	ENSMUSG00000005696	Sh2d1a	Gm686|SAP	SH2 domain containing 1A	protein-coding
622	chr12	33064373	33064810	+	0	NA	intron (NM_001024478, intron 6 of 19)	intron (NM_001024478, intron 6 of 19)	28284	NM_001024478	68764	Mm.60083	NM_001024478	ENSMUSG00000035860	Cdhr3	1110049B09Rik|BB172694|Cdh28	cadherin-related family member 3	protein-coding
1874	chr11	4497494	4497915	+	0	NA	intron (NM_028860, intron 10 of 17)	intron (NM_028860, intron 10 of 17)	-56622	NM_029458	75828	Mm.159592	NM_029458	ENSMUSG00000020419	Hormad2	4930529M09Rik	HORMA domain containing 2	protein-coding
481	chr15	60094603	60094812	+	0	NA	Intergenic	Intergenic	-78089	NM_027668	71088	Mm.425950	NM_027668	ENSMUSG00000071749	4933412E24Rik	-	RIKEN cDNA 4933412E24 gene	protein-coding
2443	chr12	35770288	35770709	+	0	NA	Intergenic	Intergenic	-75380	NR_045050	71581	Mm.100110	NR_045050	ENSMUSG00000113985	9130015A21Rik	100043575|Gm4527	RIKEN cDNA 9130015A21 gene	ncRNA
283	chr14	15272928	15273812	+	0	NA	Intergenic	Intergenic	-164253	NR_152122	77981	Mm.138039	NM_001033183		B230110C06Rik	-	RIKEN cDNA B230110C06 gene	ncRNA
1476	chr9	37244583	37244891	+	0	NA	intron (NM_001145960, intron 1 of 18)	intron (NM_001145960, intron 1 of 18)	11001	NM_020258	56857	Mm.440037	NM_020258	ENSMUSG00000032122	Slc37a2	G3PP|Slc37a1|cI-2|ci2	solute carrier family 37 (glycerol-3-phosphate transporter), member 2	protein-coding
1944	chr4	19932125	19932356	+	0	NA	Intergenic	Intergenic	-9674	NM_175406	242341	Mm.19298	NM_175406	ENSMUSG00000028238	Atp6v0d2	1620401A02Rik|AI324824|V-ATPase	ATPase, H+ transporting, lysosomal V0 subunit D2	protein-coding
1011	chr7	35156522	35156984	+	0	NA	Intergenic	Intergenic	-29632	NM_017394	53896	Mm.35567	NM_017394	ENSMUSG00000030495	Slc7a10	AL024237|Asc-1|D7Bwg0847e	solute carrier family 7 (cationic amino acid transporter, y+ system), member 10	protein-coding
2146	chr17	86590892	86591300	+	0	NA	intron (NM_011104, intron 11 of 14)	intron (NM_011104, intron 11 of 14)	-162768	NM_010137	13819	Mm.1415	NM_010137	ENSMUSG00000024140	Epas1	HIF-2alpha|HIF2A|HLF|HRF|MOP2|bHLHe73	endothelial PAS domain protein 1	protein-coding
49	chr12	13518071	13518796	+	0	NA	intron (NM_027706, intron 45 of 51)	MIR|SINE|MIR	109213	NR_136761	102639399	Mm.122052	NR_136761	ENSMUSG00000113666	Gm35725	-	predicted gene, 35725	ncRNA
1901	chr15	60164175	60165187	+	0	NA	Intergenic	Intergenic	-148063	NM_027668	71088	Mm.425950	NM_027668	ENSMUSG00000071749	4933412E24Rik	-	RIKEN cDNA 4933412E24 gene	protein-coding
1854	chr14	100235793	100236113	+	0	NA	Intergenic	Intergenic	-86157	NM_010636	16597	Mm.396499	NM_010636	ENSMUSG00000072294	Klf12	2700063E05Rik|AI225908|AI315654|AP-2rep|B130052C06Rik|D530033K05Rik	Kruppel-like factor 12	protein-coding
2170	chr1	62907546	62907954	+	0	NA	Intergenic	Intergenic	-113018	NR_040601	74992	Mm.401979	NR_040601		4930487H11Rik	-	RIKEN cDNA 4930487H11 gene	ncRNA
2355	chr5	113444749	113444983	+	0	NA	Intergenic	ORR1F|LTR|ERVL-MaLR	87572	NM_001012726	503692	Mm.348794	NM_001012726	ENSMUSG00000053873	Aym1	-	activator of yeast meiotic promoters 1	protein-coding
589	chr1	170975585	170975736	+	0	NA	intron (NM_001077189, intron 1 of 7)	intron (NM_001077189, intron 1 of 7)	411	NM_010187	14130	Mm.425062	NM_010187	ENSMUSG00000026656	Fcgr2b	AI528646|CD32|F630109E10Rik|Fc[g]RII|FcgRII|Fcgr2|Fcgr2a|Fcr-2|Fcr-3|Ly-17|Ly-m20|LyM-1|Lym-1|fcRII	Fc receptor, IgG, low affinity IIb	protein-coding
957	chr18	88924422	88925189	+	0	NA	Intergenic	Intergenic	-30598	NM_018821	54607	Mm.91920	NM_018821	ENSMUSG00000056153	Socs6	1500012M23Rik|5830401B18Rik|AI447482|Cis4|Cish4|HSPC060|SOCS-4|SOCS-6|SSI4|STAI4|STATI4|Socs4	suppressor of cytokine signaling 6	protein-coding
48	chr11	86548585	86549096	+	0	NA	exon (NM_001199047, exon 2 of 9)	exon (NM_001199047, exon 2 of 9)	3849	NM_019756	56427	Mm.383207	NM_019756	ENSMUSG00000020513	Tubd1	4930550G19Rik|Tubd	tubulin, delta 1	protein-coding
2263	chr4	89162038	89162929	+	0	NA	intron (NM_024433, intron 4 of 7)	intron (NM_024433, intron 4 of 7)	25113	NM_024433	66902	Mm.28500	NM_024433	ENSMUSG00000062937	Mtap	1300019I21Rik|MSAP	methylthioadenosine phosphorylase	protein-coding
877	chr9	42038981	42039391	+	0	NA	intron (NM_001357261, intron 11 of 42)	intron (NM_001357261, intron 11 of 42)	38027	NM_001357261	20660	Mm.121920	NM_011436	ENSMUSG00000049313	Sorl1	2900010L19Rik|AI596264|AW261561|LR11|SorLA|gp250|mSorLA	sortilin-related receptor, LDLR class A repeats-containing	protein-coding
2054	chr16	84851092	84851407	+	0	NA	intron (NM_008065, intron 5 of 9)	intron (NM_008065, intron 5 of 9)	-15624	NM_001302213	11957	Mm.353	NM_016755	ENSMUSG00000022890	Atp5j	Atp5pf|CF6	ATP synthase, H+ transporting, mitochondrial F0 complex, subunit F	protein-coding
2509	chr9	69597308	69597850	+	0	NA	Intergenic	RCHARR1|DNA|hAT-Charlie	140635	NR_037296	100526560		NR_037296	ENSMUSG00000093042	Mir3109	mir-3109|mmu-mir-3109	microRNA 3109	ncRNA
2504	chr12	91008781	91009350	+	0	NA	intron (NM_181815, intron 24 of 25)	intron (NM_181815, intron 24 of 25)	-36783	NR_045858	71349	Mm.442093	NR_045858	ENSMUSG00000085004	5430427M07Rik	-	RIKEN cDNA 5430427M07 gene	ncRNA
1738	chr9	95832520	95832661	+	0	NA	intron (NM_001033210, intron 1 of 15)	intron (NM_001033210, intron 1 of 15)	12689	NM_001033210	102502	Mm.11869	NM_001033210	ENSMUSG00000049493	Pls1	AI427122	plastin 1 (I-isoform)	protein-coding
834	chr7	16535514	16536379	+	0	NA	intron (NM_172739, intron 3 of 6)	intron (NM_172739, intron 3 of 6)	-59166	NM_008718	18142	Mm.145821	NM_008718	ENSMUSG00000001988	Npas1	MOP5|bHLHe11	neuronal PAS domain protein 1	protein-coding
727	chr11	67496963	67497420	+	0	NA	Intergenic	MIR|SINE|MIR	-35807	NM_008088	14457	Mm.40338	NM_008088	ENSMUSG00000033066	Gas7	AW124766|B230343A10Rik|Gas7-cb	growth arrest specific 7	protein-coding
375	chr6	85147687	85148102	+	0	NA	Intergenic	Intergenic	-10130	NM_011467	20751	Mm.28393	NM_011467	ENSMUSG00000033735	Spr	AA409688|Gm10328	sepiapterin reductase	protein-coding
2457	chrX	151486690	151487185	+	0	NA	Intergenic	Lx9|LINE|L1	-33735	NM_001113354	320595	Mm.17156	NM_177201	ENSMUSG00000041229	Phf8	9830141C09Rik|mKIAA1111	PHD finger protein 8	protein-coding
711	chr17	79415422	79415864	+	0	NA	Intergenic	ORR1E|LTR|ERVL-MaLR	-60552	NM_026514	260409	Mm.140601	NM_026514	ENSMUSG00000036533	Cdc42ep3	3200001F04Rik|AA986861|Borg2|Cep3|UB1	CDC42 effector protein (Rho GTPase binding) 3	protein-coding
551	chr6	82934625	82935392	+	0	NA	intron (NM_011350, intron 4 of 13)	intron (NM_011350, intron 4 of 13)	4761	NM_011350	20355	Mm.270543	NM_011350	ENSMUSG00000000627	Sema4f	Sema W	sema domain, immunoglobulin domain (Ig), TM domain, and short cytoplasmic domain	protein-coding
1355	chr12	85945197	85945806	+	0	NA	intron (NM_001347395, intron 28 of 32)	intron (NM_001347395, intron 28 of 32)	120551	NM_001081423	320244	Mm.132172	NM_177114	ENSMUSG00000012609	Ttll5	1700048H13Rik|2310009M18Rik|4930556H18Rik|AI428864|D630041K24Rik|R75373|Stamp|mKIAA0998	tubulin tyrosine ligase-like family, member 5	protein-coding
1982	chr12	54562127	54562520	+	0	NA	Intergenic	Tigger5|DNA|TcMar-Tigger	83689	NR_035439	100316682		NR_035439	ENSMUSG00000106344	Mir1892	Mirn1892|mir-1892|mmu-mir-1892	microRNA 1892	ncRNA
732	chr4	32393231	32393575	+	0	NA	Intergenic	Intergenic	-24032	NM_001109661	12014	Mm.491223	NM_007521	ENSMUSG00000040270	Bach2	E030004N02Rik	BTB and CNC homology, basic leucine zipper transcription factor 2	protein-coding
1858	chr11	97133816	97133980	+	0	NA	Intergenic	Intergenic	12521	NR_106094	102466822		NR_106094	ENSMUSG00000099286	Mir7235	Gm27986|mmu-mir-7235	microRNA 7235	ncRNA
457	chr19	9107290	9107787	+	0	NA	Intergenic	Intergenic	-19582	NM_011681	22287	Mm.2258	NM_011681	ENSMUSG00000024653	Scgb1a1	CC10|CC16|CCSP|PCB-BP|UG|UGB|Utg	secretoglobin, family 1A, member 1 (uteroglobin)	protein-coding
309	chr17	23754468	23754768	+	0	NA	TTS (NR_015472)	TTS (NR_015472)	5382	NR_015472	638247	Mm.382600	NR_015472	ENSMUSG00000097006	9530082P21Rik	E030034P13Rik	RIKEN cDNA 9530082P21 gene	ncRNA
686	chr16	91754699	91755380	+	0	NA	intron (NM_001110276, intron 1 of 15)	intron (NM_001110276, intron 1 of 15)	25668	NM_010587	16443	Mm.40546	NM_010587	ENSMUSG00000022957	Itsn1	AA517634|AA545208|AI316805|AI839402|AI848451|Ehsh1|Ese1|Itsn|Sh3p17	intersectin 1 (SH3 domain protein 1A)	protein-coding
2059	chr14	16170247	16170706	+	0	NA	Intergenic	L1M5|LINE|L1	72855	NM_001359883	71147	Mm.197960	NM_027695	ENSMUSG00000021786	Oxsm	4933425A18Rik|C80494	3-oxoacyl-ACP synthase, mitochondrial	protein-coding
1599	chr3	101716840	101717060	+	0	NA	Intergenic	Intergenic	-112243	NM_144900	11928	Mm.193670	NM_144900	ENSMUSG00000033161	Atp1a1	Atpa-1|BC010319	ATPase, Na+/K+ transporting, alpha 1 polypeptide	protein-coding
1461	chr2	62331924	62332290	+	0	NA	3' UTR (NM_010074, exon 26 of 26)	3' UTR (NM_010074, exon 26 of 26)	80124	NM_001159543	13482	Mm.1151	NM_010074	ENSMUSG00000035000	Dpp4	Cd26|Dpp-4|THAM	dipeptidylpeptidase 4	protein-coding
2229	chr10	130438824	130439572	+	0	NA	Intergenic	Intergenic	-9586	NM_001102602	623734	Mm.469840	NM_001102602	ENSMUSG00000092048	Vmn2r85	EG623734	vomeronasal 2, receptor 85	protein-coding
1063	chr14	76623684	76624117	+	0	NA	Intergenic	Intergenic	-53668	NR_015485	73272	Mm.116804	NR_015485	ENSMUSG00000101009	1700108F19Rik	1700020I02Rik|BB065030	RIKEN cDNA 1700108F19 gene	ncRNA
1569	chr6	119766897	119767153	+	0	NA	intron (NR_155458, intron 6 of 18)	intron (NR_155458, intron 6 of 18)	81125	NM_053204	111173	Mm.288860	NM_053204	ENSMUSG00000030172	Erc1	4930404L01Rik|5033405M01Rik|9630025C19Rik|B430107L16Rik|CAST2|ELKS|Elks1|RAB6IP2A|RAB6IP2B|Rab6ip2|mKIAA1081	ELKS/RAB6-interacting/CAST family member 1	protein-coding
794	chr7	101486805	101487510	+	0	NA	intron (NM_001008548, intron 4 of 30)	intron (NM_001008548, intron 4 of 30)	11781	NR_029791	387157		NR_029791	ENSMUSG00000065446	Mir139	Mirn139|mir-139|mmu-mir-139	microRNA 139	ncRNA
942	chr2	6462102	6462956	+	0	NA	Intergenic	Intergenic	109793	NM_181399	98910	Mm.40673	NM_181399	ENSMUSG00000039046	Usp6nl	AI316785|RNTRE|TRE2NL|mKIAA0019	USP6 N-terminal like	protein-coding
830	chr17	44536469	44537100	+	0	NA	intron (NR_073425, intron 5 of 5)	intron (NR_073425, intron 5 of 5)	199392	NR_073425	12393	Mm.391013	NM_009820	ENSMUSG00000039153	Runx2	AML3|Cbf|Cbfa-1|Cbfa1|LS3|Osf2|PEBP2aA|Pebp2a1|Pebpa2a	runt related transcription factor 2	protein-coding
349	chr1	170908353	170908532	+	0	NA	intron (NM_001029984, intron 4 of 5)	intron (NM_001029984, intron 4 of 5)	4499	NM_001029984	435653	Mm.337931	NM_001029984	ENSMUSG00000070524	Fcrlb	FREB-2|FREB2|FcRL2|Fcrlm2|Fcry|mFCRL2	Fc receptor-like B	protein-coding
1718	chr10	93908430	93909060	+	0	NA	Intergenic	Intergenic	-17543	NM_019648	56307	Mm.289329	NM_019648	ENSMUSG00000036112	Metap2	4930584B20Rik|A930035J23Rik|AI047573|AL024412|AU014659|Amp2|Mnpep|p67|p67eIF2	methionine aminopeptidase 2	protein-coding
398	chr3	115933407	115934144	+	0	NA	Intergenic	Intergenic	45592	NM_027193	69740	Mm.5915	NM_027193	ENSMUSG00000033554	Dph5	2410012M04Rik|AU045680|C80186	diphthamide biosynthesis 5	protein-coding
1642	chr1	155119148	155119280	+	0	NA	Intergenic	ORR1E|LTR|ERVL-MaLR	-19578	NM_010500	15939	Mm.12246	NM_010500	ENSMUSG00000056708	Ier5	-	immediate early response 5	protein-coding
1666	chr11	121610137	121610987	+	0	NA	intron (NM_029878, intron 37 of 38)	intron (NM_029878, intron 37 of 38)	62589	NM_178664	210004	Mm.386847	NM_178664	ENSMUSG00000046605	B3gntl1	6030413G23Rik	UDP-GlcNAc:betaGal beta-1,3-N-acetylglucosaminyltransferase-like 1	protein-coding
144	chr5	124337467	124338395	+	0	NA	intron (NM_001134717, intron 1 of 2)	intron (NM_001134717, intron 1 of 2)	9842	NM_028310	72650	Mm.121658	NM_028310	ENSMUSG00000047635	2810006K23Rik	-	RIKEN cDNA 2810006K23 gene	protein-coding
1054	chr11	75594342	75594752	+	0	NA	intron (NM_008850, intron 2 of 11)	intron (NM_008850, intron 2 of 11)	5684	NR_110477	654359	Mm.439961	NR_110477		Gm12338	-	cytochrome c oxidase, subunit VIIc pseudogene	pseudo
517	chr8	72330283	72330541	+	0	NA	Intergenic	ZP3AR|Satellite|Satellite	11350	NM_008452	16598	Mm.26938	NM_008452	ENSMUSG00000055148	Klf2	Lklf	Kruppel-like factor 2 (lung)	protein-coding
1954	chr2	24733261	24733521	+	0	NA	intron (NM_001042528, intron 4 of 46)	ORR1E|LTR|ERVL-MaLR	29761	NM_007579	12287	Mm.4424	NM_007579	ENSMUSG00000004113	Cacna1b	AW050276|AW060892|AW822256|BIII|Cav2.2|Cchn1a|alpha(1B)	calcium channel, voltage-dependent, N type, alpha 1B subunit	protein-coding
354	chr8	105469323	105469667	+	0	NA	intron (NM_026481, intron 1 of 3)	intron (NM_026481, intron 1 of 3)	1927	NM_026481	67971	Mm.29358	NM_026481	ENSMUSG00000014846	Tppp3	2700055K07Rik|CGI-38|Ceacam9|mmCGM8	tubulin polymerization-promoting protein family member 3	protein-coding
891	chr6	136517323	136517481	+	0	NA	Intergenic	B1_Mur4|SINE|Alu	-1449	NM_019426	54343	Mm.173271	NM_019426	ENSMUSG00000030213	Atf7ip	2610204M12Rik|AM|Mcaf1	activating transcription factor 7 interacting protein	protein-coding
2027	chr7	83148225	83148450	+	0	NA	promoter-TSS (NM_177895)	promoter-TSS (NM_177895)	-133	NM_177895	330578	Mm.5796	NM_177895	ENSMUSG00000053528	A530021J07Rik	-	Riken cDNA A530021J07 gene	protein-coding
497	chr6	129606655	129607222	+	0	NA	Intergenic	Intergenic	15128	NM_010654	16643	Mm.391515	NM_010654	ENSMUSG00000030165	Klrd1	CD94	killer cell lectin-like receptor, subfamily D, member 1	protein-coding
2238	chr14	78703761	78703952	+	0	NA	intron (NM_001081336, intron 2 of 29)	intron (NM_001081336, intron 2 of 29)	28873	NM_001081336	380921	Mm.89591	NM_001081336	ENSMUSG00000034731	Dgkh	5930402B05Rik|D130015C16|DGK	diacylglycerol kinase, eta	protein-coding
829	chr14	76570351	76570726	+	0	NA	Intergenic	Intergenic	-13649	NM_001360046	72661	Mm.320384	NM_001160326	ENSMUSG00000052584	Serp2	2810032E02Rik	stress-associated endoplasmic reticulum protein family member 2	protein-coding
1363	chr19	12414225	12414694	+	0	NA	TTS (NR_030566)	TTS (NR_030566)	-7852	NM_146683	258678	Mm.377635	NM_146683	ENSMUSG00000050815	Olfr1441	MOR215-2	olfactory receptor 1441	protein-coding
620	chr7	29251240	29251623	+	0	NA	Intergenic	Intergenic	-2964	NM_028179	72275	Mm.441142	NM_028179	ENSMUSG00000030587	2200002D01Rik	2010005J02Rik|H2RSP|IMUP|IMUP-1|IMUP-2	RIKEN cDNA 2200002D01 gene	protein-coding
728	chr11	76990866	76991149	+	0	NA	Intergenic	Intergenic	-7590	NM_010484	15567	Mm.300318	NM_010484	ENSMUSG00000020838	Slc6a4	5-HTT|AI323329|Htt|Sert	solute carrier family 6 (neurotransmitter transporter, serotonin), member 4	protein-coding
2447	chr9	115473909	115474530	+	0	NA	Intergenic	MLT1A1-int|LTR|ERVL-MaLR	92400	NR_130329	100316675		NR_130329	ENSMUSG00000080409	Mir467h	Mirn467h|mmu-mir-467h	microRNA 467h	ncRNA
1848	chr14	47377083	47377268	+	0	NA	intron (NM_001145953, intron 1 of 5)	intron (NM_001145953, intron 1 of 5)	3315	NM_010705	16854	Mm.248615	NM_010705	ENSMUSG00000050335	Lgals3	GBP|L-34|Mac-2|gal3	lectin, galactose binding, soluble 3	protein-coding
2072	chr13	24605895	24606110	+	0	NA	intron (NM_001286100, intron 1 of 22)	intron (NM_001286100, intron 1 of 22)	-1235	NR_024599	76024	Mm.440710	NR_024599		Gm11346	5830431A10Rik|AI447617|Gm11347	X-linked lymphocyte-regulated 5 pseudogene	pseudo
450	chr17	29584039	29584784	+	0	NA	intron (NR_045447, intron 3 of 3)	intron (NR_045447, intron 3 of 3)	-11127	NR_106127	102465769		NR_106127	ENSMUSG00000098764	Mir7667	Gm27756|mmu-mir-7667	microRNA 7667	ncRNA
137	chr1	62813132	62813771	+	0	NA	intron (NM_001077404, intron 16 of 16)	intron (NM_001077404, intron 16 of 16)	-18719	NR_040601	74992	Mm.401979	NR_040601		4930487H11Rik	-	RIKEN cDNA 4930487H11 gene	ncRNA
1994	chr11	6323866	6324686	+	0	NA	intron (NM_010956, intron 4 of 22)	intron (NM_010956, intron 4 of 22)	31697	NM_001361902	18293	Mm.276348	NM_010956	ENSMUSG00000020456	Ogdh	2210403E04Rik|2210412K19Rik|AA409584|d1401|mKIAA4192	oxoglutarate (alpha-ketoglutarate) dehydrogenase (lipoamide)	protein-coding
1799	chr6	130430511	130430992	+	0	NA	Intergenic	Intergenic	-43877	NM_016659	16627	Mm.24399	NM_016659	ENSMUSG00000079853	Klra1	A1|CH29-493D4.3|Klra22|Ly49a|Ly49o<129>|Ly49v	killer cell lectin-like receptor, subfamily A, member 1	protein-coding
2061	chr1	187369161	187369369	+	0	NA	Intergenic	MTE2b|LTR|ERVL-MaLR	153522	NM_001357645	67769	Mm.138321	NM_026367	ENSMUSG00000039210	Gpatch2	5830433G22Rik|5830436K05Rik|AI427714|AI447508|AW107440|AW491060|Gpatc2	G patch domain containing 2	protein-coding
1627	chr16	92796507	92796704	+	0	NA	intron (NM_001111022, intron 2 of 6)	intron (NM_001111022, intron 2 of 6)	29469	NM_001111022	12394	Mm.4081	NM_009821	ENSMUSG00000022952	Runx1	AML1|CBF-alpha-2|Cbfa2|Pebp2a2|Pebpa2b	runt related transcription factor 1	protein-coding
661	chr10	130470162	130470769	+	0	NA	Intergenic	CpG	-14571	NM_001103365	625109	Mm.469845	NM_001103365	ENSMUSG00000092162	Vmn2r86	EG625109	vomeronasal 2, receptor 86	protein-coding
2423	chr15	9602307	9602487	+	0	NA	intron (NM_001305042, intron 30 of 36)	Lx8|LINE|L1	-72521	NM_008372	16197	Mm.389	NM_008372	ENSMUSG00000003882	Il7r	CD127|IL-7Ralpha	interleukin 7 receptor	protein-coding
1725	chr8	41016356	41016805	+	0	NA	promoter-TSS (NR_015457)	promoter-TSS (NR_015457)	-888	NR_015457	78849	Mm.440930	NR_015457	ENSMUSG00000084960	B430010I23Rik	-	RIKEN cDNA B430010I23 gene	ncRNA
916	chr1	39024967	39025990	+	0	NA	Intergenic	Intergenic	37664	NM_026850	68833	Mm.28121	NM_026850	ENSMUSG00000026078	Pdcl3	1110061A19Rik|C80025|Viaf1	phosducin-like 3	protein-coding
240	chr8	48427865	48428235	+	0	NA	intron (NM_001145937, intron 2 of 26)	intron (NM_001145937, intron 2 of 26)	246640	NM_011857	23965	Mm.42191	NM_011857	ENSMUSG00000031561	Tenm3	2610100B16Rik|Odz1|Odz3|Ten-m3|mKIAA1455	teneurin transmembrane protein 3	protein-coding
2310	chr2	22816137	22816688	+	0	NA	intron (NM_019456, intron 1 of 13)	ORR1E|LTR|ERVL-MaLR	42085	NM_019456	54519	Mm.14255	NM_019456	ENSMUSG00000026786	Apbb1ip	9930118P07Rik|Prp48	amyloid beta (A4) precursor protein-binding, family B, member 1 interacting protein	protein-coding
1134	chr14	65490251	65490591	+	0	NA	Intergenic	L1ME3G|LINE|L1	-64949	NM_001205075	18155	Mm.16347	NM_010932	ENSMUSG00000045731	Pnoc	N/OFQ|Npnc1|OFQ/N	prepronociceptin	protein-coding
1118	chr2	38347312	38347603	+	0	NA	intron (NM_001290646, intron 1 of 4)	intron (NM_001290646, intron 1 of 4)	-3851	NM_010710	16870	Mm.142856	NM_010710	ENSMUSG00000000247	Lhx2	LH2A|Lh-2|Lim2|ap|apterous	LIM homeobox protein 2	protein-coding
1575	chr6	130163095	130163376	+	0	NA	intron (NM_013793, intron 3 of 7)	intron (NM_013793, intron 3 of 7)	-2487	NR_104106	654449	Mm.439698	NM_008461	ENSMUSG00000072721	Klra14-ps	EG654449|Gm15858|Klra14|Klra29|Klra31|Ly49N	killer cell lectin-like receptor subfamily A, member 14, pseudogene	pseudo
1021	chr13	108214019	108215681	+	0	NA	intron (NM_029001, intron 1 of 7)	CpG	446	NM_029001	74559	Mm.286127	NM_029001	ENSMUSG00000021696	Elovl7	9130013K24Rik|AI840082	ELOVL family member 7, elongation of long chain fatty acids (yeast)	protein-coding
2388	chr10	96363907	96364303	+	0	NA	Intergenic	Intergenic	137898	NR_110448	74881	Mm.410819	NR_110448	ENSMUSG00000112762	4930459C07Rik	-	RIKEN cDNA 4930459C07 gene	ncRNA
359	chr11	64041425	64041624	+	0	NA	intron (NM_178379, intron 4 of 6)	intron (NM_178379, intron 4 of 6)	37948	NM_178379	70383	Mm.340211	NM_178379	ENSMUSG00000042148	Cox10	2410004F01Rik|AU042636	heme A:farnesyltransferase cytochrome c oxidase assembly factor 10	protein-coding
2314	chr1	43130241	43130497	+	0	NA	intron (NM_010212, intron 4 of 5)	C-rich|Low_complexity|Low_complexity	31659	NM_133818	98404	Mm.28817	NM_133818	ENSMUSG00000010290	AI597479	-	expressed sequence AI597479	protein-coding
2113	chr4	75266799	75267535	+	0	NA	Intergenic	Lx8|LINE|L1	11125	NM_025849	66928	Mm.24332	NM_025849	ENSMUSG00000028398	Dmac1	1700027K24Rik|3110001D03Rik|Tmem261	distal membrane arm assembly complex 1	protein-coding
30	chr11	99012440	99012733	+	0	NA	intron (NM_011623, intron 10 of 35)	intron (NM_011623, intron 10 of 35)	11603	NM_011623	21973	Mm.4237	NM_011623	ENSMUSG00000020914	Top2a	Top-2	topoisomerase (DNA) II alpha	protein-coding
914	chr6	70762635	70762905	+	0	NA	Intergenic	Intergenic	29405	NM_009075	19895	Mm.17905	NM_009075	ENSMUSG00000053604	Rpia	RPI	ribose 5-phosphate isomerase A	protein-coding
556	chr17	18004793	18005115	+	0	NA	Intergenic	ID_B1|SINE|B4	-16779	NM_008041	14291	Mm.455331	NM_008041	ENSMUSG00000048062	Fpr-rs4	-	formyl peptide receptor, related sequence 4	protein-coding
758	chr5	136085431	136085688	+	0	NA	intron (NM_001039103, intron 1 of 19)	intron (NM_001039103, intron 1 of 19)	1643	NM_133914	54153	Mm.290655	NM_133914	ENSMUSG00000004952	Rasa4	AA793972|AW112107|BB079060|CAPRI|GAPL	RAS p21 protein activator 4	protein-coding
565	chr8	124594074	124594451	+	0	NA	intron (NM_023709, intron 3 of 19)	intron (NM_023709, intron 3 of 19)	18151	NM_023709	73647	Mm.6209	NM_023709	ENSMUSG00000031981	Capn9	2200003B16Rik|GC36|nCL-4|nCL4	calpain 9	protein-coding
1850	chr18	80528342	80528692	+	0	NA	Intergenic	(ATG)n|Simple_repeat|Simple_repeat	16029	NR_028424	100039348	Mm.254722	NR_028424	ENSMUSG00000118319	Gm2176	A430076E10Rik	glucosamine-6-phosphate deaminase 1 pseudogene	pseudo
2046	chr10	78309865	78310193	+	0	NA	intron (NM_053014, intron 2 of 9)	intron (NM_053014, intron 2 of 9)	30178	NR_106119	102465765		NR_106119	ENSMUSG00000098885	Mir7659	Gm27433|mmu-mir-7659	microRNA 7659	ncRNA
1839	chr9	69466003	69466456	+	0	NA	intron (NM_007585, intron 2 of 12)	intron (NM_007585, intron 2 of 12)	9285	NR_037296	100526560		NR_037296	ENSMUSG00000093042	Mir3109	mir-3109|mmu-mir-3109	microRNA 3109	ncRNA
2291	chr15	9527117	9527782	+	0	NA	intron (NM_001355680, intron 1 of 7)	intron (NM_001355680, intron 1 of 7)	2427	NM_001355680	16197	Mm.389	NM_008372	ENSMUSG00000003882	Il7r	CD127|IL-7Ralpha	interleukin 7 receptor	protein-coding
712	chr8	69200908	69201263	+	0	NA	Intergenic	Intergenic	-7961	NM_001013379	234358	Mm.334577	NM_001013379	ENSMUSG00000059897	Zfp930	-	zinc finger protein 930	protein-coding
1353	chr12	79498287	79498764	+	0	NA	intron (NM_009014, intron 7 of 10)	intron (NM_009014, intron 7 of 10)	201174	NM_001252562	19363	Mm.341756	NM_009014	ENSMUSG00000059060	Rad51b	AI553500|R51H2|Rad51l1|mREC2	RAD51 paralog B	protein-coding
1864	chr18	82559887	82560460	+	0	NA	intron (NM_001025255, intron 1 of 5)	intron (NM_001025255, intron 1 of 5)	5665	NM_001025254	17196	Mm.252063	NM_010777	ENSMUSG00000041607	Mbp	C76307|Hmbpr|R75289|golli-mbp|jve|mld|shi	myelin basic protein	protein-coding
478	chr5	32313749	32313977	+	0	NA	intron (NM_001081407, intron 25 of 58)	intron (NM_001081407, intron 25 of 58)	-39717	NM_172147	665270	Mm.160067	NM_030072	ENSMUSG00000029134	Plb1	4632413E21Rik|4930433E17Rik|4930539A06Rik|BC033606	phospholipase B1	protein-coding
1699	chr4	3619571	3620026	+	0	NA	Intergenic	Intergenic	-36708	NR_040643	70143	Mm.417835	NR_040643	ENSMUSG00000085394	2210414B05Rik	-	RIKEN cDNA 2210414B05 gene	ncRNA
50	chr13	20502323	20502758	+	0	NA	intron (NM_198093, intron 1 of 6)	intron (NM_198093, intron 1 of 6)	29550	NM_198093	140580	Mm.342392	NM_080288	ENSMUSG00000041112	Elmo1	6330578D22Rik|C230095H21Rik|CED-12	engulfment and cell motility 1	protein-coding
442	chr7	101357030	101357329	+	0	NA	intron (NM_001040111, intron 1 of 33)	intron (NM_001040111, intron 1 of 33)	9110	NM_001040111	69710	Mm.277687	NM_027180	ENSMUSG00000032812	Arap1	2410002L19Rik|Centd2|mKIAA0782	ArfGAP with RhoGAP domain, ankyrin repeat and PH domain 1	protein-coding
1448	chr5	142376158	142376396	+	0	NA	Intergenic	Intergenic	-25220	NM_199068	17425	Mm.24214	NM_010812	ENSMUSG00000056493	Foxk1	A630048H08Rik|AI463295|Gm10868|Mnf	forkhead box K1	protein-coding
1690	chr6	99884093	99884455	+	0	NA	Intergenic	L2b|LINE|L2	-157882	NM_015768	50501	Mm.87365	NM_015768	ENSMUSG00000030069	Prok2	Bv8|PK2|Prok1	prokineticin 2	protein-coding
1622	chr19	46679572	46680073	+	0	NA	Intergenic	Intergenic	-6822	NM_007809	13074	Mm.1262	NM_007809	ENSMUSG00000003555	Cyp17a1	Cyp17|p450c17	cytochrome P450, family 17, subfamily a, polypeptide 1	protein-coding
495	chrX	48435650	48435997	+	0	NA	intron (NM_019680, intron 1 of 8)	intron (NM_019680, intron 1 of 8)	27309	NM_019680	56501	Mm.36808	NM_019680	ENSMUSG00000031103	Elf4	AV314029|BC042423|Gm9907|Mef	E74-like factor 4 (ets domain transcription factor)	protein-coding
1775	chr10	17448644	17448905	+	0	NA	Intergenic	Intergenic	-274454	NM_010828	17684	Mm.272321	NM_010828	ENSMUSG00000039910	Cited2	AI835299|ER154-like|Mrg1|Msg2|p35srj	Cbp/p300-interacting transactivator, with Glu/Asp-rich carboxy-terminal domain, 2	protein-coding
74	chr13	38344938	38345214	+	0	NA	promoter-TSS (NM_007556)	promoter-TSS (NM_007556)	-640	NM_007556	12161	Mm.385759	NM_007556	ENSMUSG00000039004	Bmp6	D13Wsu115e|Vgr1	bone morphogenetic protein 6	protein-coding
2297	chr10	118059324	118059633	+	0	NA	Intergenic	MTE2b|LTR|ERVL-MaLR	-82309	NM_001162904	17245	Mm.101191	NM_010785	ENSMUSG00000020212	Mdm1	Arrd2|Mdm-1	transformed mouse 3T3 cell double minute 1	protein-coding
2353	chr12	117964481	117965208	+	0	NA	intron (NM_010060, intron 62 of 81)	L1MB7|LINE|L1	120983	NM_146040	217946	Mm.281149	NM_146040	ENSMUSG00000021175	Cdca7l	BC006933|JPO2	cell division cycle associated 7 like	protein-coding
223	chr17	78429136	78429427	+	0	NA	Intergenic	Lx7|LINE|L1	-11129	NM_001285940	225020	Mm.236835	NM_199448	ENSMUSG00000056121	Fez2	9030616F16|D17Ertd315e	fasciculation and elongation protein zeta 2 (zygin II)	protein-coding
2133	chr12	13410068	13410507	+	0	NA	intron (NM_027706, intron 32 of 51)	intron (NM_027706, intron 32 of 51)	141160	NM_027706	71169	Mm.177520	NM_027706	ENSMUSG00000020576	Nbas	4933425L03Rik|Nag	neuroblastoma amplified sequence	protein-coding
1449	chr15	80538659	80539186	+	0	NA	intron (NM_001163189, intron 1 of 5)	intron (NM_001163189, intron 1 of 5)	21548	NM_001163189	383075	Mm.297626	NM_001163189	ENSMUSG00000050439	Enthd1	Gm1242|Gm86	ENTH domain containing 1	protein-coding
710	chr8	91544083	91544234	+	0	NA	intron (NM_011936, intron 8 of 8)	intron (NM_011936, intron 8 of 8)	230633	NM_011936	26383	Mm.4375	NM_011936	ENSMUSG00000055932	Fto	AW743446|mKIAA1752	fat mass and obesity associated	protein-coding
668	chr9	120039323	120039944	+	0	NA	Intergenic	Intergenic	-16035	NM_011724	22437	Mm.10117	NM_011724	ENSMUSG00000079243	Xirp1	AI415219|Cmya1	xin actin-binding repeat containing 1	protein-coding
772	chr16	20827601	20827961	+	0	NA	Intergenic	Intergenic	-93270	NM_009379	21832	Mm.3943	NM_009379	ENSMUSG00000022847	Thpo	Mgdf|Ml|Mpllg|Tpo	thrombopoietin	protein-coding
905	chr8	121669100	121669650	+	0	NA	Intergenic	Intergenic	-17442	NM_080855	142682	Mm.103202	NM_080855	ENSMUSG00000061410	Zcchc14	AA792890|BDG29	zinc finger, CCHC domain containing 14	protein-coding
2120	chr14	27214006	27214668	+	0	NA	intron (NM_001289686, intron 3 of 12)	intron (NM_001289686, intron 3 of 12)	-23673	NM_027871	71704	Mm.248606	NM_027871	ENSMUSG00000021895	Arhgef3	1200004I24Rik|9830169H03Rik|C76747|Xpln	Rho guanine nucleotide exchange factor (GEF) 3	protein-coding
1246	chr7	98993158	98993762	+	0	NA	intron (NM_178635, intron 8 of 14)	PB1D9|SINE|Alu	147684	NM_178635	78610	Mm.323072	NM_178635	ENSMUSG00000035354	Uvrag	9530039D02Rik|AI648770|BB124205|Uvrag1|Uvragl	UV radiation resistance associated gene	protein-coding
1129	chr17	50735520	50735778	+	0	NA	3' UTR (NM_001285991, exon 23 of 23)	3' UTR (NM_001285991, exon 23 of 23)	36968	NM_001297747	12228	Mm.392910	NM_009770	ENSMUSG00000022863	Btg3	ANA|tob5	B cell translocation gene 3	protein-coding
751	chr4	142077573	142078325	+	0	NA	intron (NM_145402, intron 1 of 2)	intron (NM_145402, intron 1 of 2)	-6349	NR_027137	100038693	Mm.402714	NR_027137	ENSMUSG00000073728	Tmem51os1	Gm10565|Tmem51as1	Tmem51 opposite strand 1	ncRNA
563	chr10	118455811	118456150	+	0	NA	Intergenic	Intergenic	14934	NM_008337	15978	Mm.240327	NM_008337	ENSMUSG00000055170	Ifng	IFN-g|Ifg	interferon gamma	protein-coding
1827	chr9	94997712	94998152	+	0	NA	intron (NM_177909, intron 9 of 15)	B4|SINE|B4	246103	NR_106116	102465763		NR_106116	ENSMUSG00000098251	Mir7656	Gm27614|mmu-mir-7656	microRNA 7656	ncRNA
1544	chr11	83577004	83577517	+	0	NA	intron (NM_011338, intron 1 of 3)	intron (NM_011338, intron 1 of 3)	1376	NM_011338	20308	Mm.416125	NM_011338	ENSMUSG00000019122	Ccl9	CCF18|MRP-2|Scya10|Scya9	chemokine (C-C motif) ligand 9	protein-coding
254	chr6	41177041	41177572	+	0	NA	Intergenic	Intergenic	-124966	NM_011646	22074	Mm.383263	NM_011646	ENSMUSG00000054106	Try4	0910001B19Rik|Td	trypsin 4	protein-coding
783	chr5	24973176	24973579	+	0	NA	intron (NM_145401, intron 3 of 15)	intron (NM_145401, intron 3 of 15)	22376	NM_001310480	108099	Mm.33649	NM_145401	ENSMUSG00000028944	Prkag2	2410051C13Rik|AAKG|AAKG2|AI854673|H91620p|WPWS	protein kinase, AMP-activated, gamma 2 non-catalytic subunit	protein-coding
510	chr11	88619448	88619914	+	0	NA	non-coding (NR_131025, exon 1 of 3)	non-coding (NR_131025, exon 1 of 3)	430	NR_131025	68397	Mm.426889	NR_131025		0610039H22Rik	-	RIKEN cDNA 0610039H22 gene	ncRNA
990	chr8	126193310	126193580	+	0	NA	Intergenic	Intergenic	-105134	NM_175434	210027	Mm.405238	NM_175434	ENSMUSG00000057060	Slc35f3	B230375D17Rik	solute carrier family 35, member F3	protein-coding
1787	chrX	20160446	20160977	+	0	NA	intron (NM_177353, intron 10 of 16)	intron (NM_177353, intron 10 of 16)	101141	NM_021715	60322	Mm.44827	NM_021715	ENSMUSG00000037347	Chst7	2600013M07Rik|C6ST-2|GST5|Gn6st-4|glcNAc6ST-4	carbohydrate (N-acetylglucosamino) sulfotransferase 7	protein-coding
2400	chr1	97632984	97633211	+	0	NA	Intergenic	Intergenic	28579	NM_001355073	52392	Mm.12309	NM_133825	ENSMUSG00000044768	D1Ertd622e	AI987691|AW047450	DNA segment, Chr 1, ERATO Doi 622, expressed	protein-coding
542	chr13	38503301	38503979	+	0	NA	intron (NM_001289599, intron 8 of 9)	intron (NM_001289599, intron 8 of 9)	24274	NM_001289599	105245	Mm.28622	NM_145367	ENSMUSG00000038991	Txndc5	AL022641|ERp46|PC-TRP	thioredoxin domain containing 5	protein-coding
277	chr4	118449519	118449795	+	0	NA	intron (NM_001285497, intron 6 of 9)	intron (NM_001285497, intron 6 of 9)	7856	NM_010823	17480	Mm.4864	NM_010823	ENSMUSG00000006389	Mpl	CD110|TPO-R|c-mpl|hlb219	myeloproliferative leukemia virus oncogene	protein-coding
53	chr2	27730086	27730288	+	0	NA	intron (NM_001290482, intron 1 of 9)	intron (NM_001290482, intron 1 of 9)	19604	NM_001290482	20181	Mm.24624	NM_011305	ENSMUSG00000015846	Rxra	9530071D11Rik|Nr2b1|RXRalpha1	retinoid X receptor alpha	protein-coding
328	chr1	131160997	131161533	+	0	NA	intron (NM_010709, intron 6 of 14)	intron (NM_010709, intron 6 of 14)	8058	NM_010709	16865	Mm.276294	NM_010709	ENSMUSG00000026427	Eif2d	D1Ertd5e|Lgtn	eukaryotic translation initiation factor 2D	protein-coding
94	chr8	125668332	125668588	+	0	NA	Intergenic	Intergenic	-1358	NM_028908	74393	Mm.41709	NM_028908	ENSMUSG00000050930	Map10	4933403G14Rik|AI835009|mKIAA1383	microtubule-associated protein 10	protein-coding
1559	chr19	55122516	55122958	+	0	NA	intron (NM_001356285, intron 1 of 22)	intron (NM_001356285, intron 1 of 22)	4501	NM_001356285	14732	Mm.210196	NM_008149	ENSMUSG00000024978	Gpam	GPAT|GPAT-1|GPAT1|P90	glycerol-3-phosphate acyltransferase, mitochondrial	protein-coding
767	chr11	97720589	97720901	+	0	NA	intron (NM_054051, intron 7 of 9)	intron (NM_054051, intron 7 of 9)	17311	NM_011971	26446	Mm.21874	NM_011971	ENSMUSG00000069744	Psmb3	AL033320|C10-II	proteasome (prosome, macropain) subunit, beta type 3	protein-coding
837	chr6	99810885	99811855	+	0	NA	Intergenic	ORR1D2-int|LTR|ERVL-MaLR	-84978	NM_015768	50501	Mm.87365	NM_015768	ENSMUSG00000030069	Prok2	Bv8|PK2|Prok1	prokineticin 2	protein-coding
1747	chr7	114151419	114151842	+	0	NA	Intergenic	Intergenic	-33849	NM_025846	66922	Mm.276572	NM_025846	ENSMUSG00000055723	Rras2	2610016H24Rik|C86394|TC21	related RAS viral (r-ras) oncogene 2	protein-coding
2407	chr10	96712104	96712251	+	0	NA	Intergenic	Intergenic	95176	NM_007569	12226	Mm.23811	NM_007569	ENSMUSG00000036478	Btg1	AI426953|AW546738	B cell translocation gene 1, anti-proliferative	protein-coding
1508	chr19	11531884	11532009	+	0	NA	Intergenic	L1M4|LINE|L1	-4903	NM_025658	66607	Mm.441056	NM_025658	ENSMUSG00000024678	Ms4a4d	2210417J23Rik	membrane-spanning 4-domains, subfamily A, member 4D	protein-coding
418	chr17	56884822	56885301	+	0	NA	intron (NM_030141, intron 11 of 13)	intron (NM_030141, intron 11 of 13)	9428	NM_030141	78625	Mm.160106	NM_030141	ENSMUSG00000024209	1700061G19Rik	1700026H02|AI507598	RIKEN cDNA 1700061G19 gene	protein-coding
1495	chr6	119217521	119217926	+	0	NA	intron (NM_001033379, intron 7 of 8)	intron (NM_001033379, intron 7 of 8)	-18803	NM_001347427	319734	Mm.440773	NM_001033382	ENSMUSG00000041460	Cacna2d4	5730412N02Rik|BE686333	calcium channel, voltage-dependent, alpha 2/delta subunit 4	protein-coding
1372	chr11	76209652	76210134	+	0	NA	TTS (NM_177367)	TTS (NM_177367)	7679	NM_177367	276919	Mm.482713	NM_177367	ENSMUSG00000049396	Gemin4	4932415L08Rik|AU015359	gem nuclear organelle associated protein 4	protein-coding
2404	chr5	134251977	134252326	+	0	NA	intron (NM_001359066, intron 17 of 32)	intron (NM_001359066, intron 17 of 32)	-22526	NR_104383	17969	Mm.425296	NM_010876	ENSMUSG00000015950	Ncf1	NCF-47K|NOXO2|Ncf-1|p47-phox|p47<phox>|p47phox	neutrophil cytosolic factor 1	protein-coding
1928	chr14	121419243	121419659	+	0	NA	Intergenic	Intergenic	-40221	NM_145465	223255	Mm.390756	NM_145465	ENSMUSG00000063410	Stk24	1810013H02Rik|C76483|MST-3|Mst3|STE20	serine/threonine kinase 24	protein-coding
1760	chr9	42423720	42423931	+	0	NA	intron (NM_001357656, intron 7 of 7)	intron (NM_001357656, intron 7 of 7)	-23896	NM_001324548	21683	Mm.42209	NM_009347	ENSMUSG00000037705	Tecta	Tctna	tectorin alpha	protein-coding
1958	chr14	122036033	122036336	+	0	NA	intron (NM_001037744, intron 1 of 1)	intron (NM_001037744, intron 1 of 1)	1510	NM_001037744	223262	Mm.297637	NM_001037744	ENSMUSG00000071229	Timm8a2	-	translocase of inner mitochondrial membrane 8A2	protein-coding
2173	chr5	28371715	28371952	+	0	NA	intron (NM_028234, intron 10 of 18)	intron (NM_028234, intron 10 of 18)	54644	NM_028234	381626	Mm.304075	NM_028234	ENSMUSG00000048271	Rbm33	3200001K10Rik|6430512A10Rik|AA386890|Prr8	RNA binding motif protein 33	protein-coding
950	chr10	53771187	53771934	+	0	NA	Intergenic	Intergenic	-20651	NM_001081428	75906	Mm.436785	NM_001081428	ENSMUSG00000019856	Fam184a	3110012E06Rik|4930438C08Rik|4930589M24Rik	family with sequence similarity 184, member A	protein-coding
890	chr16	30942634	30943453	+	0	NA	Intergenic	Intergenic	138389	NM_198626	268880	Mm.286693	NM_198626	ENSMUSG00000047434	Xxylt1	AI480653	xyloside xylosyltransferase 1	protein-coding
842	chr11	74560935	74561149	+	0	NA	intron (NM_001015046, intron 2 of 24)	LTR86A1|LTR|ERVL	29116	NM_001015046	380711	Mm.425690	NM_001015046	ENSMUSG00000038807	Rap1gap2	AU067654|Garnl4|Gm1561|mKIAA1039	RAP1 GTPase activating protein 2	protein-coding
813	chr1	164079380	164079623	+	0	NA	intron (NM_001164059, intron 7 of 7)	intron (NM_001164059, intron 7 of 7)	17425	NM_011346	20343	Mm.1461	NM_011346	ENSMUSG00000026581	Sell	AI528707|CD62L|L-selectin|LECAM-1|Lnhr|Ly-22|Ly-m22|Lyam-1|Lyam1	selectin, lymphocyte	protein-coding
1319	chr15	58654617	58654740	+	0	NA	Intergenic	Intergenic	168749	NM_175212	74868	Mm.293754	NM_175212	ENSMUSG00000062373	Tmem65	2610029O13Rik|4930438D12Rik	transmembrane protein 65	protein-coding
1920	chr3	115961410	115961950	+	0	NA	intron (NM_023214, intron 8 of 10)	intron (NM_023214, intron 8 of 10)	-18222	NR_130332	100316705		NR_130332	ENSMUSG00000089261	Mir669n	mmu-mir-669n	microRNA 669n	ncRNA
687	chr5	31816991	31817430	+	0	NA	intron (NM_144541, intron 4 of 11)	intron (NM_144541, intron 4 of 11)	119160	NM_181281	107976	Mm.482126	NM_144541	ENSMUSG00000052139	Babam2	6030405P19Rik|AI429776|B830038C02Rik|Bre	BRISC and BRCA1 A complex member 2	protein-coding
2393	chr12	8994171	8994829	+	0	NA	intron (NM_001159527, intron 10 of 26)	intron (NM_001159527, intron 10 of 26)	20499	NM_001159527	74682	Mm.87389	NM_172470	ENSMUSG00000066643	Wdr35	4930459M12Rik|4931430C06|mKIAA1336	WD repeat domain 35	protein-coding
2042	chr3	101745896	101746238	+	0	NA	Intergenic	Intergenic	90156	NM_172295	242125	Mm.32900	NM_172295	ENSMUSG00000044313	Mab21l3	-	mab-21-like 3	protein-coding
2529	chr10	28588061	28588478	+	0	NA	intron (NM_001359356, intron 26 of 30)	intron (NM_001359356, intron 26 of 30)	-80091	NR_131208	210757	Mm.123021	NM_178666	ENSMUSG00000049109	Themis	E430004N04Rik|Gasp|Spot|Tsepa|thylex	thymocyte selection associated	protein-coding
868	chr4	9066204	9066963	+	0	NA	Intergenic	Intergenic	-202710	NM_001355183	74438	Mm.473368	NM_028940	ENSMUSG00000041216	Clvs1	4933402J24Rik|Clvl1|Rlbp1l1	clavesin 1	protein-coding
2356	chr2	150306747	150307518	+	0	NA	Intergenic	Intergenic	49615	NM_001142410	100216455	Mm.484816	NM_001142410	ENSMUSG00000079008	Gm14124	EG640962|Gm10749	predicted gene 14124	protein-coding
1557	chr19	45147441	45147818	+	0	NA	Intergenic	Intergenic	-3086	NM_021901	21908	Mm.391203	NM_021901	ENSMUSG00000025215	Tlx1	Hox-11|Hox11|Tlx-1	T cell leukemia, homeobox 1	protein-coding
1200	chr8	119789446	119790012	+	0	NA	Intergenic	Intergenic	-11313	NM_028883	74347	Mm.358759	NM_028883	ENSMUSG00000034105	Meak7	4632415K11Rik|Kiaa1609|Tldc1	MTOR associated protein , eak-7 homolog	protein-coding
2196	chr6	99901203	99902105	+	0	NA	Intergenic	Intergenic	-175262	NM_015768	50501	Mm.87365	NM_015768	ENSMUSG00000030069	Prok2	Bv8|PK2|Prok1	prokineticin 2	protein-coding
1762	chr10	54066775	54066987	+	0	NA	intron (NM_008548, intron 2 of 12)	intron (NM_008548, intron 2 of 12)	8915	NM_008548	17155	Mm.117294	NM_008548	ENSMUSG00000003746	Man1a	Man1a1|PCR1	mannosidase 1, alpha	protein-coding
1987	chr19	11466943	11467068	+	0	NA	Intergenic	Intergenic	-2363	NM_001166376	73656	Mm.440719	NM_028595	ENSMUSG00000079419	Ms4a6c	2200009H22Rik|2210417N07Rik	membrane-spanning 4-domains, subfamily A, member 6C	protein-coding
2342	chr11	101362536	101362661	+	0	NA	Intergenic	Intergenic	-5118	NM_008061	14377	Mm.18064	NM_008061	ENSMUSG00000078650	G6pc	AW107337|G6Pase|G6pt|Glc-6-Pase	glucose-6-phosphatase, catalytic	protein-coding
466	chr14	7933737	7934519	+	0	NA	intron (NM_001081427, intron 39 of 45)	intron (NM_001081427, intron 39 of 45)	60054	NM_007870	13421	Mm.272258	NM_007870	ENSMUSG00000025279	Dnase1l3	DNasegamma|Dhp2|Lsd	deoxyribonuclease 1-like 3	protein-coding
1671	chr1	182191133	182191488	+	0	NA	Intergenic	L1M2|LINE|L1	-33212	NM_001166728	625823	Mm.479992	NM_001166728	ENSMUSG00000091013	Vmn1r1	EG625823|Gm6628	vomeronasal 1 receptor 1	protein-coding
1234	chr10	42843203	42843404	+	0	NA	Intergenic	Intergenic	-17209	NM_001359265	268297	Mm.98731	NM_172938	ENSMUSG00000044770	Scml4	9330161D17|mFLJ00197	Scm polycomb group protein like 4	protein-coding
1421	chr7	74343583	74344007	+	0	NA	intron (NM_001038643, intron 4 of 10)	intron (NM_001038643, intron 4 of 10)	210985	NM_001038643	108116	Mm.425467	NM_023908	ENSMUSG00000025790	Slco3a1	5830414C08Rik|Anr1|MJAM|OATP-D|R75096|Slc21a11	solute carrier organic anion transporter family, member 3a1	protein-coding
822	chr6	99503708	99504094	+	0	NA	intron (NM_001347345, intron 1 of 19)	intron (NM_001347345, intron 1 of 19)	17092	NM_001347345	108655	Mm.234965	NM_053202	ENSMUSG00000030067	Foxp1	3110052D19Rik|4932443N09Rik|AI461938|AW494214	forkhead box P1	protein-coding
1767	chr9	61449879	61450152	+	0	NA	Intergenic	Intergenic	77649	NM_009389	21887	Mm.24255	NM_009389	ENSMUSG00000032280	Tle3	2610103N05Rik|ESG|Grg3a|Grg3b|mKIAA1547	transducin-like enhancer of split 3	protein-coding
1680	chr12	13508624	13509115	+	0	NA	intron (NM_027706, intron 44 of 51)	intron (NM_027706, intron 44 of 51)	118777	NR_136761	102639399	Mm.122052	NR_136761	ENSMUSG00000113666	Gm35725	-	predicted gene, 35725	ncRNA
1059	chr10	30569976	30570687	+	0	NA	intron (NM_001358806, intron 5 of 10)	intron (NM_001358806, intron 5 of 10)	30369	NM_001358806	73681	Mm.294503	NM_028604	ENSMUSG00000019792	Trmt11	2410075D05Rik|3110045I18Rik|AW213713	tRNA methyltransferase 11	protein-coding
849	chr4	59236501	59236697	+	0	NA	Intergenic	Intergenic	-23452	NR_105031	101055769	Mm.421401	NR_105031		Gm12596	-	predicted gene 12596	ncRNA
2481	chr2	59327662	59328656	+	0	NA	intron (NM_175464, intron 11 of 20)	intron (NM_175464, intron 11 of 20)	58523	NR_040510	76676	Mm.110038	NR_040510	ENSMUSG00000087455	5330411J11Rik	-	RIKEN cDNA 5330411J11 gene	ncRNA
1761	chrX	51059446	51059702	+	0	NA	Intergenic	Intergenic	-41556	NM_172413	72065	Mm.43152	NM_172413	ENSMUSG00000050029	Rap2c	2010200P20Rik|AI194294|AL022976	RAP2C, member of RAS oncogene family	protein-coding
1964	chr13	114907644	114908409	+	0	NA	intron (NM_008396, intron 1 of 29)	MLT1C|LTR|ERVL-MaLR	24074	NM_008396	16398	Mm.5007	NM_008396	ENSMUSG00000015533	Itga2	CD49B|DX5|GPIa	integrin alpha 2	protein-coding
2182	chr5	89035996	89036525	+	0	NA	intron (NM_001359211, intron 4 of 26)	intron (NM_001359211, intron 4 of 26)	8294	NM_001359212	54403	Mm.41044	NM_018760	ENSMUSG00000060961	Slc4a4	AI835705|NBC|NBC1	solute carrier family 4 (anion exchanger), member 4	protein-coding
317	chr3	104794484	104794851	+	0	NA	TTS (NM_001291859)	TTS (NM_001291859)	5633	NM_001291859	11853	Mm.262	NM_007484	ENSMUSG00000002233	Rhoc	AI324259|Arh9|Arhc	ras homolog family member C	protein-coding
193	chr14	120545019	120545220	+	0	NA	Intergenic	B3|SINE|B2	66658	NM_029519	76108	Mm.261448	NM_029519	ENSMUSG00000051615	Rap2a	5830461H18Rik	RAS related protein 2a	protein-coding
435	chr4	63868898	63869084	+	0	NA	Intergenic	Intergenic	-7707	NM_009403	21949	Mm.4664	NM_009403	ENSMUSG00000028362	Tnfsf8	CD153|CD30LG|Cd30l|Tnlg3a	tumor necrosis factor (ligand) superfamily, member 8	protein-coding
421	chr14	73596321	73597121	+	0	NA	TTS (NM_001361638)	TTS (NM_001361638)	43935	NM_011506	20916	Mm.38951	NM_011506	ENSMUSG00000022110	Sucla2	4930547K18Rik|A-SCS|SCS-betaA	succinate-Coenzyme A ligase, ADP-forming, beta subunit	protein-coding
2024	chr1	60473497	60473994	+	0	NA	intron (NM_198127, intron 8 of 8)	intron (NM_198127, intron 8 of 8)	64126	NM_198127	329165	Mm.212066	NM_198127	ENSMUSG00000026782	Abi2	8430425M24Rik|AI839867|AblBP3|ArgBP1|C130078H13	abl-interactor 2	protein-coding
1503	chr3	95250936	95251277	+	0	NA	promoter-TSS (NM_001168356)	promoter-TSS (NM_001168356)	87	NM_134253	171388	Mm.331209	NM_134253	ENSMUSG00000028115	Bnipl	1700128A13Rik|BNIP-S|BNIPL1|BNIPL2|PP73|PP753	BCL2/adenovirus E1B 19kD interacting protein like	protein-coding
175	chr3	79028015	79028509	+	0	NA	Intergenic	Intergenic	116625	NM_001310536	76089	Mm.31220	NM_001099624	ENSMUSG00000062232	Rapgef2	5830453M24Rik|CNRasGEF|Pdzgef1|RA-GEF-1|mKIAA0313|nRapGEP	Rap guanine nucleotide exchange factor (GEF) 2	protein-coding
1695	chr1	133200830	133201370	+	0	NA	Intergenic	Intergenic	-44997	NM_182930	240753	Mm.253559	NM_182930	ENSMUSG00000041757	Plekha6	9530028L01Rik|AU042621|Pepp3	pleckstrin homology domain containing, family A member 6	protein-coding
2475	chr9	71149021	71149246	+	0	NA	intron (NR_073483, intron 1 of 6)	intron (NR_073483, intron 1 of 6)	13500	NM_001271843	64008	Mm.449427	NM_022026	ENSMUSG00000032204	Aqp9	1700020I22Rik|AI266899|AQP-9	aquaporin 9	protein-coding
940	chr14	121315538	121315921	+	0	NA	intron (NM_145465, intron 2 of 10)	intron (NM_145465, intron 2 of 10)	63501	NM_145465	223255	Mm.390756	NM_145465	ENSMUSG00000063410	Stk24	1810013H02Rik|C76483|MST-3|Mst3|STE20	serine/threonine kinase 24	protein-coding
1092	chr5	146857528	146858219	+	0	NA	Intergenic	Intergenic	12802	NM_026864	68895	Mm.266978	NM_026864	ENSMUSG00000029641	Rasl11a	1110065D03Rik|AI852031	RAS-like, family 11, member A	protein-coding
2507	chrX	53233809	53234051	+	0	NA	intron (NM_001357802, intron 1 of 2)	intron (NM_001357802, intron 1 of 2)	6180	NM_001357802	56096	Mm.274842	NM_019538	ENSMUSG00000061082	Plac1	DXWsu72e|Epcs26|Oosp2l	placental specific protein 1	protein-coding
1297	chr7	66303396	66303586	+	0	NA	intron (NM_146191, intron 10 of 33)	intron (NM_146191, intron 10 of 33)	78233	NR_106024	102465640		NR_106024	ENSMUSG00000098353	Mir7057	Gm27550|mmu-mir-7057	microRNA 7057	ncRNA
1631	chr7	140312203	140312906	+	0	NA	Intergenic	Intergenic	-10147	NM_146956	258958	Mm.347648	NM_146956	ENSMUSG00000061489	Olfr525	MOR251-2	olfactory receptor 525	protein-coding
843	chr5	112291877	112292179	+	0	NA	intron (NM_001326590, intron 1 of 5)	intron (NM_001326590, intron 1 of 5)	15337	NM_009419	22022	Mm.250631	NM_009419	ENSMUSG00000029344	Tpst2	AI448750|D5Ucla3|Tango13b|grm|grt	protein-tyrosine sulfotransferase 2	protein-coding
2243	chr19	29342193	29342844	+	0	NA	Intergenic	LTR53|LTR|ERVL	-7848	NM_011272	19773	Mm.5033	NM_011272	ENSMUSG00000039097	Rln1	Rln|rlx	relaxin 1	protein-coding
1301	chr9	120068016	120068744	+	0	NA	promoter-TSS (NM_009987)	promoter-TSS (NM_009987)	-84	NM_009987	13051	Mm.44065	NM_009987	ENSMUSG00000052336	Cx3cr1	-	chemokine (C-X3-C motif) receptor 1	protein-coding
204	chr10	119004378	119004712	+	0	NA	Intergenic	L2|LINE|L2	45954	NR_152787	102636674	Mm.399320	NR_152787	ENSMUSG00000112778	Gm33677	-	predicted gene, 33677	ncRNA
1726	chr11	84913231	84913593	+	0	NA	intron (NM_001359182, intron 3 of 4)	intron (NM_001359182, intron 3 of 4)	2954	NM_001359182	448850	Mm.379733	NM_001005223	ENSMUSG00000020526	Znhit3	Myohd1|TRIP-3|Trip3	zinc finger, HIT type 3	protein-coding
291	chrX	102036782	102037541	+	0	NA	intron (NM_001163610, intron 1 of 7)	intron (NM_001163610, intron 1 of 7)	34146	NM_001278534	331474	Mm.23297	NM_183318	ENSMUSG00000049191	Rtl5	6430402L03Rik|Mar5|Mart5|Rgag4|mKIAA2001	retrotransposon Gag like 5	protein-coding
759	chr14	61046096	61046861	+	0	NA	5' UTR (NM_013869, exon 1 of 10)	5' UTR (NM_013869, exon 1 of 10)	377	NM_013869	29820	Mm.281356	NM_013869	ENSMUSG00000060548	Tnfrsf19	AL023044|AW123854|TAJ|TAJ-ALPHA|TRADE|Troy	tumor necrosis factor receptor superfamily, member 19	protein-coding
1968	chr1	180606039	180606584	+	0	NA	Intergenic	RMER15|LTR|ERVL	19110	NR_105869	102466761		NR_105869	ENSMUSG00000098926	Mir6904	Gm27426|mmu-mir-6904	microRNA 6904	ncRNA
1637	chr15	99275479	99275686	+	0	NA	intron (NM_001081254, intron 5 of 7)	intron (NM_001081254, intron 5 of 7)	11598	NM_001081254	545136	Mm.324745	NM_001081254	ENSMUSG00000078907	Fam186b	EG545136	family with sequence similarity 186, member B	protein-coding
274	chr4	8518072	8518375	+	0	NA	Intergenic	Intergenic	-17421	NM_021518	59021	Mm.397471	NM_021518	ENSMUSG00000047187	Rab2a	9330148M11Rik|C80220|Rab2	RAB2A, member RAS oncogene family	protein-coding
1792	chr15	83440319	83440672	+	0	NA	intron (NM_001358643, intron 1 of 9)	intron (NM_001358643, intron 1 of 9)	7385	NM_001358644	23970	Mm.23978	NM_011862	ENSMUSG00000016664	Pacsin2	AI197433	protein kinase C and casein kinase substrate in neurons 2	protein-coding
2191	chr5	140878382	140878664	+	0	NA	intron (NM_175362, intron 21 of 24)	intron (NM_175362, intron 21 of 24)	-48092	NM_010302	14673	Mm.370185	NM_010302	ENSMUSG00000000149	Gna12	AI414047|AI504261|Galpha12	guanine nucleotide binding protein, alpha 12	protein-coding
2181	chr7	35247740	35247978	+	0	NA	Intergenic	Intergenic	-32514	NM_001024707	435965	Mm.333783	NM_001024707	ENSMUSG00000001802	Lrp3	-	low density lipoprotein receptor-related protein 3	protein-coding
1440	chr13	20502866	20503050	+	0	NA	intron (NM_198093, intron 1 of 6)	MTE2b|LTR|ERVL-MaLR	29968	NM_198093	140580	Mm.342392	NM_080288	ENSMUSG00000041112	Elmo1	6330578D22Rik|C230095H21Rik|CED-12	engulfment and cell motility 1	protein-coding
121	chr17	29297607	29298165	+	0	NA	intron (NM_030561, intron 7 of 8)	intron (NM_030561, intron 7 of 8)	-20996	NM_023734	74116	Mm.30950	NM_023734	ENSMUSG00000024011	Pi16	1200009H11Rik|Cripi|PI-16	peptidase inhibitor 16	protein-coding
15	chr5	112102134	112102702	+	0	NA	Intergenic	Intergenic	-104345	NR_045377	75569	Mm.243721	NR_045377	ENSMUSG00000101683	1700028D13Rik	-	RIKEN cDNA 1700028D13 gene	ncRNA
2035	chr10	122599540	122600251	+	0	NA	Intergenic	Intergenic	-30004	NR_040616	319272	Mm.411763	NR_040616	ENSMUSG00000112095	A130077B15Rik	-	RIKEN cDNA A130077B15 gene	ncRNA
1809	chr15	84900314	84900485	+	0	NA	Intergenic	MLT1K|LTR|ERVL-MaLR	-23029	NM_016714	18141	Mm.28379	NM_016714	ENSMUSG00000016619	Nup50	1700030K07Rik|AI413123|Npap60	nucleoporin 50	protein-coding
1456	chr13	36324707	36325786	+	0	NA	intron (NM_001039189, intron 3 of 5)	intron (NM_001039189, intron 3 of 5)	207603	NM_024274	69955	Mm.70690	NM_024274	ENSMUSG00000021420	Fars2	Fars1|pheRS	phenylalanine-tRNA synthetase 2 (mitochondrial)	protein-coding
1475	chr4	32560298	32560714	+	0	NA	non-coding (NR_026843, exon 5 of 5)	non-coding (NR_026843, exon 5 of 5)	11156	NR_026843	414068	Mm.389550	NR_026843	ENSMUSG00000086150	Bach2os	-	BTB and CNC homology 2, opposite strand	ncRNA
1066	chr11	106665374	106666152	+	0	NA	intron (NM_001305158, intron 13 of 14)	intron (NM_001305158, intron 13 of 14)	49518	NM_001305157	18613	Mm.343951	NM_008816	ENSMUSG00000020717	Pecam1	C85791|Cd31|PECAM-1|Pecam	platelet/endothelial cell adhesion molecule 1	protein-coding
1625	chr3	53230530	53231187	+	0	NA	intron (NM_175386, intron 2 of 3)	intron (NM_175386, intron 2 of 3)	189311	NM_175386	108927	Mm.118617	NM_175386	ENSMUSG00000048332	Lhfp	2810489O06Rik|AI194968|Lhfpl6	lipoma HMGIC fusion partner	protein-coding
496	chr14	67911378	67912361	+	0	NA	intron (NM_177780, intron 1 of 51)	intron (NM_177780, intron 1 of 51)	21703	NM_177780	68813	Mm.258155	NM_177780	ENSMUSG00000044447	Dock5	1110060D06Rik|AI666732|AI956923|BC016533|E130320D18|lr2|rlc	dedicator of cytokinesis 5	protein-coding
1636	chr6	100011625	100012054	+	0	NA	Intergenic	Intergenic	275519	NM_019743	56353	Mm.321633	NM_019743	ENSMUSG00000072872	Rybp	2410018J24Rik|DEDAF|YEAF1	RING1 and YY1 binding protein	protein-coding
1624	chr13	38334914	38335130	+	0	NA	Intergenic	ORR1A4|LTR|ERVL-MaLR	-10694	NM_007556	12161	Mm.385759	NM_007556	ENSMUSG00000039004	Bmp6	D13Wsu115e|Vgr1	bone morphogenetic protein 6	protein-coding
366	chr11	63943724	63944257	+	0	NA	Intergenic	MTD|LTR|ERVL-MaLR	-20236	NR_131111	78883	Mm.410764	NR_131111	ENSMUSG00000086359	9630013K17Rik	-	RIKEN cDNA 9630013K17 gene	ncRNA
2195	chr2	73070399	73071192	+	0	NA	Intergenic	Intergenic	-90349	NM_001018042	20687	Mm.124328	NM_011450	ENSMUSG00000027109	Sp3	D130027J01Rik	trans-acting transcription factor 3	protein-coding
765	chr16	94315393	94315720	+	0	NA	Intergenic	RCHARR1|DNA|hAT-Charlie	-1993	NM_139145	110948	Mm.30921	NM_139145	ENSMUSG00000040820	Hlcs	410I21.SP6|D16Jhu34	holocarboxylase synthetase (biotin- [propriony-Coenzyme A-carboxylase (ATP-hydrolysing)] ligase)	protein-coding
1722	chr3	64198115	64198371	+	0	NA	Intergenic	Intergenic	-60763	NM_001104592	100125586	Mm.469888	NM_001104592	ENSMUSG00000043897	Vmn2r2	-	vomeronasal 2, receptor 2	protein-coding
1862	chr5	115313511	115314011	+	0	NA	intron (NR_131932, intron 1 of 1)	intron (NR_131932, intron 1 of 1)	12641	NR_131932	102639268	Mm.319998	NR_131932		Gm13830	-	predicted gene 13830	ncRNA
1379	chr14	100210998	100211544	+	0	NA	Intergenic	Intergenic	-61475	NM_010636	16597	Mm.396499	NM_010636	ENSMUSG00000072294	Klf12	2700063E05Rik|AI225908|AI315654|AP-2rep|B130052C06Rik|D530033K05Rik	Kruppel-like factor 12	protein-coding
1274	chr9	24331521	24332033	+	0	NA	Intergenic	Lx8b|LINE|L1	171363	NM_172920	244745	Mm.38526	NM_172920	ENSMUSG00000043067	Dpy19l1	1100001I19Rik|6030402K12|AI225861|AW558481	dpy-19-like 1 (C. elegans)	protein-coding
2194	chr2	128878862	128879536	+	0	NA	intron (NM_024237, intron 2 of 7)	intron (NM_024237, intron 2 of 7)	15267	NM_024237	70370	Mm.5107	NM_024237	ENSMUSG00000027386	Fbln7	1600015H20Rik|AI464334|TM14	fibulin 7	protein-coding
139	chr8	48422924	48423185	+	0	NA	intron (NM_001145937, intron 2 of 26)	Lx7|LINE|L1	251636	NM_011857	23965	Mm.42191	NM_011857	ENSMUSG00000031561	Tenm3	2610100B16Rik|Odz1|Odz3|Ten-m3|mKIAA1455	teneurin transmembrane protein 3	protein-coding
1083	chr1	92921717	92922517	+	0	NA	Intergenic	Intergenic	11292	NM_181405	108657	Mm.200971	NM_181405	ENSMUSG00000026269	Rnpepl1	1110014H17Rik|AI894167	arginyl aminopeptidase (aminopeptidase B)-like 1	protein-coding
1903	chr2	27487246	27487891	+	0	NA	Intergenic	Intergenic	-11895	NM_001113574	67382	Mm.28721	NM_023336	ENSMUSG00000026918	Brd3	2410084F24Rik|AW060456|Fsrg2|ORFX|RINGL3	bromodomain containing 3	protein-coding
2281	chr10	98728502	98729163	+	0	NA	Intergenic	Intergenic	-185810	NM_001359509	67972	Mm.166944	NM_026482	ENSMUSG00000019943	Atp2b1	2810442I22Rik|E130111D10Rik|Pmca1	ATPase, Ca++ transporting, plasma membrane 1	protein-coding
1880	chrX	59311560	59311813	+	0	NA	intron (NM_001290414, intron 2 of 6)	ORR1D2|LTR|ERVL-MaLR	-145598	NM_001290415	14168	Mm.7995	NM_010200	ENSMUSG00000031137	Fgf13	Fhf2	fibroblast growth factor 13	protein-coding
821	chr10	124138433	124138823	+	0	NA	Intergenic	Intergenic	-330446	NR_028310	75030	Mm.159403	NR_028310	ENSMUSG00000112364	4930503E24Rik	-	eukaryotic translation initiation factor 3, subunit I pseudogene	pseudo
1650	chr2	112834614	112834887	+	0	NA	intron (NM_001319156, intron 34 of 103)	intron (NM_001319156, intron 34 of 103)	216333	NM_001355631	74268	Mm.315125	NM_028844	ENSMUSG00000003604	Aven	1700013A01Rik|1700056A21Rik|mAven-L|mAven-S	apoptosis, caspase activation inhibitor	protein-coding
1750	chr13	8457893	8458244	+	0	NA	intron (NR_110345, intron 1 of 10)	intron (NR_110345, intron 1 of 10)	255202	NM_001289530	94191	Mm.425794	NM_052977	ENSMUSG00000052551	Adarb2	Adar3|RED2	adenosine deaminase, RNA-specific, B2	protein-coding
1493	chr5	44010893	44011628	+	0	NA	intron (NM_001163578, intron 17 of 22)	intron (NM_001163578, intron 17 of 22)	-29461	NM_001271616	14181	Mm.46053	NM_008009	ENSMUSG00000048373	Fgfbp1	FGF-BP|FGF-BP1|FGFBP-1	fibroblast growth factor binding protein 1	protein-coding
632	chr11	52249551	52250154	+	0	NA	Intergenic	Intergenic	17857	NM_011543	21402	Mm.42944	NM_011543	ENSMUSG00000036309	Skp1a	15kDa|2610043E24Rik|2610206H23Rik|EMC19|OCP-II|OCP2|SKP1|Tceb1l|p19A|p19Skp1	S-phase kinase-associated protein 1A	protein-coding
773	chr6	73279481	73280093	+	0	NA	Intergenic	RMER1B|Other|Other	31282	NM_019879	56451	Mm.29845	NM_019879	ENSMUSG00000052738	Suclg1	1500000I01Rik|Sucla1	succinate-CoA ligase, GDP-forming, alpha subunit	protein-coding
2418	chr5	120678220	120678448	+	0	NA	intron (NM_001359145, intron 21 of 22)	MIR|SINE|MIR	24965	NM_001359147	19415	Mm.41209	NM_013832	ENSMUSG00000029602	Rasal1	MRASAL	RAS protein activator like 1 (GAP1 like)	protein-coding
640	chr1	164053540	164054044	+	0	NA	intron (NM_011345, intron 9 of 13)	intron (NM_011345, intron 9 of 13)	5558	NM_011345	20339	Mm.5245	NM_011345	ENSMUSG00000026582	Sele	CD62E|E-selectin|ELAM-1|Elam|LECAM2	selectin, endothelial cell	protein-coding
1556	chr4	148434611	148434841	+	0	NA	3' UTR (NM_027873, exon 2 of 2)	3' UTR (NM_027873, exon 2 of 2)	10025	NM_027873	71707	Mm.292503	NM_027873	ENSMUSG00000047719	Ubiad1	1200002M06Rik|AI426463|AW320947|Tere1	UbiA prenyltransferase domain containing 1	protein-coding
106	chr1	71068976	71069190	+	0	NA	intron (NM_007525, intron 4 of 10)	intron (NM_007525, intron 4 of 10)	33889	NM_007525	12021	Mm.10764	NM_007525	ENSMUSG00000026196	Bard1	-	BRCA1 associated RING domain 1	protein-coding
1783	chr12	73342135	73342717	+	0	NA	intron (NM_001037717, intron 10 of 15)	intron (NM_001037717, intron 10 of 15)	55578	NM_001037717	625098	Mm.32075	NM_001037717	ENSMUSG00000044712	Slc38a6	AW322671|EG625098	solute carrier family 38, member 6	protein-coding
1174	chr8	128622692	128623098	+	0	NA	Intergenic	Intergenic	-62759	NM_010578	16412	Mm.263396	NM_010578	ENSMUSG00000025809	Itgb1	4633401G24Rik|AA409975|AA960159|CD29|Fnrb|Gm9863|gpIIa	integrin beta 1 (fibronectin receptor beta)	protein-coding
1626	chr10	44462313	44462755	+	0	NA	Intergenic	Intergenic	-3786	NM_007548	12142	Mm.4800	NM_007548	ENSMUSG00000038151	Prdm1	Blimp-1|Blimp1|PRDI-BF1|ZNFPR1A1|b2b1765Clo	PR domain containing 1, with ZNF domain	protein-coding
372	chr17	48318638	48319322	+	0	NA	intron (NM_177083, intron 2 of 5)	intron (NM_177083, intron 2 of 5)	2818	NM_177083	320148	Mm.123455	NM_177083	ENSMUSG00000043740	B430306N03Rik	Treml6	RIKEN cDNA B430306N03 gene	protein-coding
154	chr2	24745390	24745651	+	0	NA	intron (NM_001042528, intron 3 of 46)	L1MDa|LINE|L1	17632	NM_007579	12287	Mm.4424	NM_007579	ENSMUSG00000004113	Cacna1b	AW050276|AW060892|AW822256|BIII|Cav2.2|Cchn1a|alpha(1B)	calcium channel, voltage-dependent, N type, alpha 1B subunit	protein-coding
1649	chr12	111286006	111286260	+	0	NA	Intergenic	Intergenic	15037	NM_033603	93835	Mm.197639	NM_033603	ENSMUSG00000021278	Amn	-	amnionless	protein-coding
1229	chr10	60344245	60344581	+	0	NA	intron (NM_001252635, intron 37 of 68)	intron (NM_001252635, intron 37 of 68)	-2438	NM_001159572	74048	Mm.273584	NM_028732	ENSMUSG00000020101	Vsir	4632428N05Rik|Dies1|PD-1H|VISTA	V-set immunoregulatory receptor	protein-coding
2139	chr17	56885777	56886170	+	0	NA	intron (NM_030141, intron 12 of 13)	intron (NM_030141, intron 12 of 13)	10340	NM_030141	78625	Mm.160106	NM_030141	ENSMUSG00000024209	1700061G19Rik	1700026H02|AI507598	RIKEN cDNA 1700061G19 gene	protein-coding
2255	chr11	77195760	77196000	+	0	NA	Intergenic	Intergenic	-6912	NM_176965	319634	Mm.108786	NM_176965	ENSMUSG00000050944	Efcab5	4930563A03Rik	EF-hand calcium binding domain 5	protein-coding
1609	chr18	80536149	80536604	+	0	NA	Intergenic	Intergenic	8170	NR_028424	100039348	Mm.254722	NR_028424	ENSMUSG00000118319	Gm2176	A430076E10Rik	glucosamine-6-phosphate deaminase 1 pseudogene	pseudo
453	chr7	16007755	16008026	+	0	NA	Intergenic	L1MB5|LINE|L1	-8395	NM_001081418	243842	Mm.440249	NM_001081418	ENSMUSG00000070808	Bicra	Gltscr1	BRD4 interacting chromatin remodeling complex associated protein	protein-coding
1026	chr11	64434929	64435809	+	0	NA	promoter-TSS (NM_178870)	promoter-TSS (NM_178870)	37	NM_178870	15478	Mm.340214	NM_178870	ENSMUSG00000047759	Hs3st3a1	3Ost3a|Hs3st3a	heparan sulfate (glucosamine) 3-O-sulfotransferase 3A1	protein-coding
1490	chr18	4361917	4362251	+	0	NA	intron (NR_040328, intron 2 of 3)	intron (NR_040328, intron 2 of 3)	8537	NR_040328	73915	Mm.482777	NR_040328	ENSMUSG00000117401	4833419F23Rik	-	RIKEN cDNA 4833419F23 gene	ncRNA
2351	chr5	74523412	74523768	+	0	NA	intron (NM_001114660, intron 1 of 8)	intron (NM_001114660, intron 1 of 8)	8152	NM_001114660	212986	Mm.134147	NM_178672	ENSMUSG00000062110	Scfd2	E430013M20Rik|STXBP1L1	Sec1 family domain containing 2	protein-coding
2026	chr19	38298089	38298469	+	0	NA	intron (NM_020278, intron 5 of 7)	intron (NM_020278, intron 5 of 7)	33497	NM_020278	56839	Mm.298251	NM_020278	ENSMUSG00000067242	Lgi1	BB130740	leucine-rich repeat LGI family, member 1	protein-coding
1644	chr11	49972211	49972795	+	0	NA	intron (NM_029004, intron 11 of 13)	intron (NM_029004, intron 11 of 13)	-52828	NM_021540	59044	Mm.359004	NM_021540	ENSMUSG00000020376	Rnf130	2510042A13Rik|G1RZFP|G1rp|GOLIATH|GP	ring finger protein 130	protein-coding
1095	chr6	124360630	124361130	+	0	NA	Intergenic	Intergenic	3606	NR_131162	72268	Mm.420740	NR_131162		1700027F06Rik	-	RIKEN cDNA 1700027F06 gene	ncRNA
93	chr7	74622148	74622430	+	0	NA	Intergenic	Intergenic	-67509	NM_023908	108116	Mm.425467	NM_023908	ENSMUSG00000025790	Slco3a1	5830414C08Rik|Anr1|MJAM|OATP-D|R75096|Slc21a11	solute carrier organic anion transporter family, member 3a1	protein-coding
195	chr19	45057323	45057664	+	0	NA	Intergenic	Intergenic	9917	NM_001362379	94280	Mm.36169	NM_053197	ENSMUSG00000025212	Sfxn3	-	sideroflexin 3	protein-coding
763	chr2	38347834	38348063	+	0	NA	intron (NM_001290646, intron 1 of 4)	intron (NM_001290646, intron 1 of 4)	-3360	NM_010710	16870	Mm.142856	NM_010710	ENSMUSG00000000247	Lhx2	LH2A|Lh-2|Lim2|ap|apterous	LIM homeobox protein 2	protein-coding
358	chr3	152154212	152154392	+	0	NA	intron (NM_016867, intron 1 of 5)	ID_B1|SINE|B4	11598	NM_016867	54120	Mm.97	NM_016867	ENSMUSG00000039131	Gipc2	2200002N01Rik|AU021850|Semcap2	GIPC PDZ domain containing family, member 2	protein-coding
143	chr14	78676577	78676732	+	0	NA	intron (NM_001081336, intron 2 of 29)	HAL1|LINE|L1	-32203	NR_104044	380921	Mm.89591	NM_001081336	ENSMUSG00000034731	Dgkh	5930402B05Rik|D130015C16|DGK	diacylglycerol kinase, eta	protein-coding
2497	chr9	45236531	45236742	+	0	NA	intron (NM_001198971, intron 1 of 4)	intron (NM_001198971, intron 1 of 4)	30071	NR_106054	102466803		NR_106054	ENSMUSG00000098361	Mir7086	Gm27643|mmu-mir-7086	microRNA 7086	ncRNA
2261	chr14	59208509	59208776	+	0	NA	intron (NM_027764, intron 1 of 11)	intron (NM_027764, intron 1 of 11)	7414	NM_001360610	71330	Mm.234195	NM_027764	ENSMUSG00000035469	Rcbtb1	5430409I18Rik|AW111883|CLLD7|CLLL7	regulator of chromosome condensation (RCC1) and BTB (POZ) domain containing protein 1	protein-coding
1679	chr3	90359036	90359242	+	0	NA	Intergenic	Intergenic	17485	NM_139304	229542	Mm.270999	NM_139304	ENSMUSG00000042390	Gatad2b	AL118180|C430014D17Rik|P66beta|mKIAA1150	GATA zinc finger domain containing 2B	protein-coding
2097	chr13	49427970	49428529	+	0	NA	intron (NR_075085, intron 2 of 13)	intron (NR_075085, intron 2 of 13)	6635	NM_001276399	75678	Mm.390586	NM_199056	ENSMUSG00000021385	Ippk	1810043M15Rik|InsP6	inositol 1,3,4,5,6-pentakisphosphate 2-kinase	protein-coding
591	chr1	170926194	170926618	+	0	NA	intron (NM_001160215, intron 1 of 4)	intron (NM_001160215, intron 1 of 4)	1177	NM_145141	98752	Mm.1850	NM_145141	ENSMUSG00000038421	Fcrla	BB219290|FCRL|FCRL1|FREB|Fcrlm1|Fcrx|Freb1|mFREB|mFcrX	Fc receptor-like A	protein-coding
1908	chr7	141270692	141271064	+	0	NA	intron (NM_028069, intron 12 of 13)	B4|SINE|B4	-4454	NM_001252600	54123	Mm.3233	NM_016850	ENSMUSG00000025498	Irf7	-	interferon regulatory factor 7	protein-coding
268	chrX	142464163	142464509	+	0	NA	Intergenic	Intergenic	-73801	NM_001033600	50790	Mm.391337	NM_019477	ENSMUSG00000031278	Acsl4	9430020A05Rik|ACS4|AU018108|Facl4|Lacs4	acyl-CoA synthetase long-chain family member 4	protein-coding
2360	chr19	34574447	34574613	+	0	NA	3' UTR (NM_001355262, exon 3 of 3)	3' UTR (NM_001355262, exon 3 of 3)	-8999	NM_010501	15959	Mm.426079	NM_010501	ENSMUSG00000074896	Ifit3	Ifi49|P49	interferon-induced protein with tetratricopeptide repeats 3	protein-coding
2499	chr15	34388725	34389332	+	0	NA	intron (NM_001358780, intron 6 of 18)	intron (NM_001358780, intron 6 of 18)	-31156	NM_001256161	77358	Mm.402759	NM_001256161	ENSMUSG00000094447	9430069I07Rik	-	RIKEN cDNA 9430069I07 gene	protein-coding
1352	chr10	19779718	19780211	+	0	NA	Intergenic	Intergenic	67377	NM_172786	237313	Mm.234667	NM_172786	ENSMUSG00000020007	Il20ra	E230031K19	interleukin 20 receptor, alpha	protein-coding
1632	chr11	97553685	97553937	+	0	NA	intron (NM_018873, intron 1 of 19)	intron (NM_018873, intron 1 of 19)	21315	NM_018873	56013	Mm.342665	NM_018873	ENSMUSG00000038453	Srcin1	P140|SNIP|mKIAA1684|p140Cap	SRC kinase signaling inhibitor 1	protein-coding
260	chr16	62895843	62896312	+	0	NA	intron (NM_011173, intron 3 of 14)	intron (NM_011173, intron 3 of 14)	41770	NM_011173	19128	Mm.127156	NM_011173	ENSMUSG00000022912	Pros1	AW214361	protein S (alpha)	protein-coding
1618	chr2	45170868	45171024	+	0	NA	Intergenic	Intergenic	-53504	NM_001355288	24136	Mm.440702	NM_015753	ENSMUSG00000026872	Zeb2	9130203F04Rik|D130016B08Rik|SIP1|Zfhx1b|Zfx1b|Zfxh1b	zinc finger E-box binding homeobox 2	protein-coding
38	chr7	114138126	114138387	+	0	NA	Intergenic	Intergenic	-20475	NM_025846	66922	Mm.276572	NM_025846	ENSMUSG00000055723	Rras2	2610016H24Rik|C86394|TC21	related RAS viral (r-ras) oncogene 2	protein-coding
1967	chr1	120245538	120246032	+	0	NA	intron (NM_001085409, intron 2 of 5)	intron (NM_001085409, intron 2 of 5)	19495	NM_133186	68428	Mm.181033	NM_133186	ENSMUSG00000026389	Steap3	1010001D01Rik|Tsap6|pHyde	STEAP family member 3	protein-coding
1572	chr5	135160908	135161125	+	0	NA	3' UTR (NM_013763, exon 7 of 7)	3' UTR (NM_013763, exon 7 of 7)	-7356	NM_009745	12054	Mm.405834	NM_009745	ENSMUSG00000029681	Bcl7b	-	B cell CLL/lymphoma 7B	protein-coding
417	chr9	72797084	72797652	+	0	NA	Intergenic	Intergenic	-9906	NM_175485	235472	Mm.31696	NM_175485	ENSMUSG00000036030	Prtg	A230098A12Rik|Igdcc5	protogenin	protein-coding
1976	chr1	127978196	127978411	+	0	NA	intron (NM_001285945, intron 12 of 20)	intron (NM_001285945, intron 12 of 20)	109530	NM_178690	226407	Mm.489713	NM_178690	ENSMUSG00000036104	Rab3gap1	1700003B17Rik|4732493F09Rik|AL117896|Rab3gap|p130	RAB3 GTPase activating protein subunit 1	protein-coding
1171	chr16	58678642	58679099	+	0	NA	3' UTR (NM_007757, exon 7 of 7)	3' UTR (NM_007757, exon 7 of 7)	8662	NM_007757	12892	Mm.291519	NM_007757	ENSMUSG00000022742	Cpox	CPX|Cpo|HCP|cac|nct	coproporphyrinogen oxidase	protein-coding
1744	chr13	65122049	65122528	+	0	NA	Intergenic	Intergenic	-9306	NM_133680	66631	Mm.239196	NM_133680	ENSMUSG00000038212	Mfsd14b	5730414C17Rik|AU045608|AW539692|Hiatl1	major facilitator superfamily domain containing 14B	protein-coding
2413	chr7	128110415	128110644	+	0	NA	intron (NM_008401, intron 16 of 29)	Lx8b|LINE|L1	-19039	NM_021334	16411	Mm.22378	NM_021334	ENSMUSG00000030789	Itgax	AI449405|Cd11c|Cr4|N418	integrin alpha X	protein-coding
1890	chr12	100530938	100531344	+	0	NA	Intergenic	ORR1E|LTR|ERVL-MaLR	-10319	NM_001033213	104718	Mm.295441	NM_001033213	ENSMUSG00000033530	Ttc7b	AA408451|Ttc7l1	tetratricopeptide repeat domain 7B	protein-coding
392	chr5	139161505	139162064	+	0	NA	exon (NM_001081265, exon 5 of 13)	exon (NM_001081265, exon 5 of 13)	-11081	NM_001359097	19085	Mm.306163	NM_008923	ENSMUSG00000025855	Prkar1b	AI385716|RIbeta	protein kinase, cAMP dependent regulatory, type I beta	protein-coding
2253	chr12	89742372	89742626	+	0	NA	intron (NM_001198587, intron 14 of 19)	ORR1C2|LTR|ERVL-MaLR	-69984	NM_001252074	18191	Mm.425766	NM_172544	ENSMUSG00000066392	Nrxn3	-	neurexin III	protein-coding
332	chr1	38406994	38407551	+	0	NA	intron (NM_001290814, intron 4 of 21)	intron (NM_001290814, intron 4 of 21)	219972	NM_001290814	16764	Mm.336679	NM_010678	ENSMUSG00000037138	Aff3	3222402O04Rik|A730046J16|LAF-4|Laf4	AF4/FMR2 family, member 3	protein-coding
281	chr12	52552155	52552417	+	0	NA	intron (NM_009706, intron 2 of 5)	ORR1D2|LTR|ERVL-MaLR	36209	NM_009706	11855	Mm.35059	NM_009706	ENSMUSG00000035133	Arhgap5	p190-B|p190B	Rho GTPase activating protein 5	protein-coding
1435	chr1	164063446	164064145	+	0	NA	intron (NM_001164059, intron 2 of 7)	Lx8|LINE|L1	1719	NM_011346	20343	Mm.1461	NM_011346	ENSMUSG00000026581	Sell	AI528707|CD62L|L-selectin|LECAM-1|Lnhr|Ly-22|Ly-m22|Lyam-1|Lyam1	selectin, lymphocyte	protein-coding
2204	chrX	10225588	10225970	+	0	NA	Intergenic	Lx9|LINE|L1	-8984	NM_011285	19893	Mm.247556	NM_011285	ENSMUSG00000031174	Rpgr	Rd9|Rp3h	retinitis pigmentosa GTPase regulator	protein-coding
2435	chr7	130415697	130416568	+	0	NA	intron (NM_001271343, intron 11 of 11)	intron (NM_001271343, intron 11 of 11)	103448	NM_013799	11907	Mm.216321	NM_013799	ENSMUSG00000030850	Ate1	AI225793|AW547406	arginyltransferase 1	protein-coding
815	chr5	28382030	28382218	+	0	NA	intron (NM_028234, intron 10 of 18)	intron (NM_028234, intron 10 of 18)	64935	NM_028234	381626	Mm.304075	NM_028234	ENSMUSG00000048271	Rbm33	3200001K10Rik|6430512A10Rik|AA386890|Prr8	RNA binding motif protein 33	protein-coding
2066	chr10	40375932	40376169	+	0	NA	intron (NM_001291816, intron 1 of 11)	PB1D9|SINE|Alu	26742	NM_198164	78334	Mm.200924	NM_198164	ENSMUSG00000038481	Cdk19	2700084L06Rik|AI845279|AW228747|CDK11|Cdc2l6|mKIAA1028	cyclin-dependent kinase 19	protein-coding
983	chr9	78022213	78022610	+	0	NA	Intergenic	Tigger7|DNA|TcMar-Tigger	-29547	NM_008103	14531	Mm.1400	NM_008103	ENSMUSG00000023333	Gcm1	GCMa|Gcm-rs2|Gcm1-rs1|glide	glial cells missing homolog 1	protein-coding
1614	chr6	99884871	99885131	+	0	NA	Intergenic	Intergenic	-158609	NM_015768	50501	Mm.87365	NM_015768	ENSMUSG00000030069	Prok2	Bv8|PK2|Prok1	prokineticin 2	protein-coding
1715	chr15	38387563	38387787	+	0	NA	Intergenic	Intergenic	-86964	NM_001289471	21847	Mm.4292	NM_013692	ENSMUSG00000037465	Klf10	AI115143|EGR[a]|Egral|Gdnfif|TIEG-1|Tieg|Tieg1|mGIF	Kruppel-like factor 10	protein-coding
2106	chr14	57725206	57725699	+	0	NA	intron (NM_153382, intron 1 of 1)	intron (NM_153382, intron 1 of 1)	8966	NM_153382	50523	Mm.347899	NM_015771	ENSMUSG00000021959	Lats2	4932411G09Rik|AV277261|AW228608	large tumor suppressor 2	protein-coding
1855	chr3	52837494	52837810	+	0	NA	Intergenic	Intergenic	90014	NR_040555	622124	Mm.389434	NR_040555	ENSMUSG00000104401	Gm20750	-	predicted gene, 20750	ncRNA
956	chr6	114934229	114934605	+	0	NA	intron (NM_001356371, intron 2 of 5)	intron (NM_001356371, intron 2 of 5)	-12596	NM_177683	232334	Mm.268357	NM_177683	ENSMUSG00000030315	Vgll4	BC048841|VGL-4	vestigial like family member 4	protein-coding
1590	chr12	16014729	16015276	+	0	NA	Intergenic	Intergenic	-198217	NM_144551	217410	Mm.491136	NM_144551	ENSMUSG00000020601	Trib2	AW319517|TRB-2|TRB2	tribbles pseudokinase 2	protein-coding
2340	chr14	16181857	16182435	+	0	NA	Intergenic	B3|SINE|B2	61185	NM_001359883	71147	Mm.197960	NM_027695	ENSMUSG00000021786	Oxsm	4933425A18Rik|C80494	3-oxoacyl-ACP synthase, mitochondrial	protein-coding
1836	chr18	11236848	11236953	+	0	NA	Intergenic	Intergenic	-184333	NR_105023	68434	Mm.57626	NR_105022	ENSMUSG00000097222	1010001N08Rik	Gata6as	RIKEN cDNA 1010001N08 gene	ncRNA
433	chr10	61334132	61334270	+	0	NA	intron (NM_013753, intron 18 of 19)	ID_B1|SINE|B4	36365	NM_011073	18646	Mm.240313	NM_011073	ENSMUSG00000037202	Prf1	Pfn|Pfp|Prf-1	perforin 1 (pore forming protein)	protein-coding
1693	chr2	26062211	26062619	+	0	NA	intron (NM_001037098, intron 3 of 5)	intron (NM_001037098, intron 3 of 5)	29981	NM_001037098	67991	Mm.131074	NM_026495	ENSMUSG00000026932	Nacc2	0610020I02Rik|AI448087|Btbd14a|C030048H19Rik	nucleus accumbens associated 2, BEN and BTB (POZ) domain containing	protein-coding
1184	chr8	13662815	13663368	+	0	NA	intron (NM_009025, intron 1 of 23)	intron (NM_009025, intron 1 of 23)	14496	NM_009025	19414	Mm.18517	NM_009025	ENSMUSG00000031453	Rasa3	AI326412|C86362|E130011G04|GAPIII|hlb381|scat	RAS p21 protein activator 3	protein-coding
2268	chr1	87378654	87379220	+	0	NA	intron (NM_146112, intron 6 of 28)	intron (NM_146112, intron 6 of 28)	15792	NM_001110227	100040591	Mm.443539	NM_001110227	ENSMUSG00000079436	Kcnj13	-	potassium inwardly-rectifying channel, subfamily J, member 13	protein-coding
1081	chr1	143993064	143993375	+	0	NA	Intergenic	MYSERV6-int|LTR|ERVK	10930	NM_009061	19735	Mm.28262	NM_009061	ENSMUSG00000026360	Rgs2	GOS8	regulator of G-protein signaling 2	protein-coding
147	chr11	83544211	83544674	+	0	NA	Intergenic	Intergenic	-13924	NM_013653	20304	Mm.284248	NM_013653	ENSMUSG00000035042	Ccl5	MuRantes|RANTES|SISd|Scya5|TCP228	chemokine (C-C motif) ligand 5	protein-coding
2406	chr1	160594155	160594331	+	0	NA	intron (NM_013862, intron 13 of 20)	intron (NM_013862, intron 13 of 20)	-16490	NM_001146330	620246		NM_001146330		Gpr52	EG620246	G protein-coupled receptor 52	protein-coding
1019	chr8	128357208	128357593	+	0	NA	Intergenic	CpG	-1673	NM_001358959	18186	Mm.271745	NM_008737	ENSMUSG00000025810	Nrp1	C530029I03|NP-1|NPN-1|Npn1|Nrp	neuropilin 1	protein-coding
1870	chr15	9567328	9567840	+	0	NA	Intergenic	Intergenic	-37708	NM_008372	16197	Mm.389	NM_008372	ENSMUSG00000003882	Il7r	CD127|IL-7Ralpha	interleukin 7 receptor	protein-coding
1978	chr10	59569407	59570130	+	0	NA	intron (NM_001033259, intron 1 of 7)	intron (NM_001033259, intron 1 of 7)	46924	NM_001033259	215999	Mm.296470	NM_001033259	ENSMUSG00000009647	Mcu	2010012O16Rik|AV064928|C10orf42|Ccdc109a|D130073L02Rik|Gm64	mitochondrial calcium uniporter	protein-coding
946	chr10	99407980	99408228	+	0	NA	Intergenic	Intergenic	144873	NM_026268	67603	Mm.1791	NM_026268	ENSMUSG00000019960	Dusp6	1300019I03Rik|MKP-3|MKP3|PYST1	dual specificity phosphatase 6	protein-coding
1840	chr14	55945376	55945714	+	0	NA	promoter-TSS (NM_010780)	promoter-TSS (NM_010780)	-870	NM_010780	17228	Mm.1252	NM_010780	ENSMUSG00000022225	Cma1	MMCP-5|Mcp-5|Mcp5|Mcpt5	chymase 1, mast cell	protein-coding
1520	chr16	19937695	19938429	+	0	NA	Intergenic	Intergenic	44987	NM_183390	239743	Mm.86699	NM_183390	ENSMUSG00000043008	Klhl6	-	kelch-like 6	protein-coding
42	chr7	110769243	110769644	+	0	NA	intron (NM_001276301, intron 1 of 14)	intron (NM_001276301, intron 1 of 14)	1237	NM_001276301	11717	Mm.3238	NM_009667	ENSMUSG00000005686	Ampd3	-	adenosine monophosphate deaminase 3	protein-coding
756	chr10	79936555	79937672	+	0	NA	intron (NM_001288625, intron 3 of 8)	intron (NM_001288625, intron 3 of 8)	9772	NM_001288625	13496	Mm.301282	NM_007880	ENSMUSG00000019564	Arid3a	Bright|Dri1|Dril1	AT rich interactive domain 3A (BRIGHT-like)	protein-coding
470	chrX	107421274	107421780	+	0	NA	Intergenic	Intergenic	-18167	NM_008409	16431	Mm.193	NM_008409	ENSMUSG00000031239	Itm2a	AW108051|Bricd2a|E25|Itm2	integral membrane protein 2A	protein-coding
2420	chr19	58190831	58191360	+	0	NA	Intergenic	ORR1D2|LTR|ERVL-MaLR	-105109	NR_040449	791347	Mm.452208	NR_040449		Gm10007	-	predicted gene 10007	ncRNA
396	chr10	20100854	20101449	+	0	NA	intron (NM_008580, intron 17 of 29)	Lx9|LINE|L1	-47769	NM_008635	17761	Mm.20928	NM_008635	ENSMUSG00000019996	Map7	E-MAP-115|MAP-7|Mtap7|R75000|mshi|mste|ste	microtubule-associated protein 7	protein-coding
1235	chr17	33483738	33484569	+	0	NA	Intergenic	Intergenic	-39932	NM_001329147	224697	Mm.29304	NM_172619	ENSMUSG00000024299	Adamts10	9430006O18|AW045948|Adam-ts10|Adamts-10|Znmp	a disintegrin-like and metallopeptidase (reprolysin type) with thrombospondin type 1 motif, 10	protein-coding
2486	chr17	83526150	83526468	+	0	NA	Intergenic	Intergenic	-11976	NM_009187	20463	Mm.30072	NM_009187	ENSMUSG00000024248	Cox7a2l	COX7AR|COX7RP|EB1|SIG-81|SIG81|Silg81	cytochrome c oxidase subunit 7A2 like	protein-coding
992	chr5	137870376	137870987	+	0	NA	intron (NM_001024932, intron 2 of 3)	intron (NM_001024932, intron 2 of 3)	1077	NM_001024932	545812	Mm.332769	NM_001024932	ENSMUSG00000066682	Pilrb2	EG545812	paired immunoglobin-like type 2 receptor beta 2	protein-coding
1322	chr8	70421444	70421842	+	0	NA	intron (NM_001004062, intron 1 of 13)	RSINE1|SINE|B4	17930	NM_001004062	382056	Mm.227767	NM_001004062	ENSMUSG00000003575	Crtc1	AI413414|Mect1|R74955|TORC1|mKIAA0616	CREB regulated transcription coactivator 1	protein-coding
966	chr12	85971752	85971927	+	0	NA	intron (NM_001347395, intron 29 of 32)	intron (NM_001347395, intron 29 of 32)	107202	NM_009368	21809	Mm.3992	NM_009368	ENSMUSG00000021253	Tgfb3	TGF-beta-3|Tgfb-3	transforming growth factor, beta 3	protein-coding
1155	chr8	113664475	113664926	+	0	NA	Intergenic	Intergenic	11758	NR_136914	102631810	Mm.412563	NR_136914	ENSMUSG00000110582	Gm30052	-	predicted gene, 30052	ncRNA
1357	chr11	96527760	96528189	+	0	NA	intron (NM_001033186, intron 3 of 12)	intron (NM_001033186, intron 3 of 12)	63383	NM_001177898	78473	Mm.395840	NM_001033186	ENSMUSG00000057058	Skap1	1700091G21Rik|Scap1|Skap-55	src family associated phosphoprotein 1	protein-coding
2125	chr3	79039720	79040086	+	0	NA	Intergenic	Intergenic	104984	NM_001310536	76089	Mm.31220	NM_001099624	ENSMUSG00000062232	Rapgef2	5830453M24Rik|CNRasGEF|Pdzgef1|RA-GEF-1|mKIAA0313|nRapGEP	Rap guanine nucleotide exchange factor (GEF) 2	protein-coding
691	chr15	80025529	80026058	+	0	NA	Intergenic	Intergenic	-10985	NM_011057	18591	Mm.144089	NM_011057	ENSMUSG00000000489	Pdgfb	PDGF-2|PDGF-B|Sis|c-sis	platelet derived growth factor, B polypeptide	protein-coding
166	chr3	86143970	86144227	+	0	NA	Intergenic	PB1D10|SINE|Alu	-1430	NM_016959	20091	Mm.391785	NM_016959	ENSMUSG00000028081	Rps3a1	Rps3a	ribosomal protein S3A1	protein-coding
984	chr11	67480178	67481139	+	0	NA	Intergenic	Intergenic	-52340	NM_008088	14457	Mm.40338	NM_008088	ENSMUSG00000033066	Gas7	AW124766|B230343A10Rik|Gas7-cb	growth arrest specific 7	protein-coding
1463	chr2	151953506	151953841	+	0	NA	Intergenic	Intergenic	13944	NR_035478	100316704		NR_035478	ENSMUSG00000088491	Mir1953	mir-1953|mmu-mir-1953	microRNA 1953	ncRNA
304	chr8	46722512	46723043	+	0	NA	Intergenic	Intergenic	16738	NR_045750	100503498	Mm.187358	NR_045750	ENSMUSG00000097534	Gm16675	-	predicted gene, 16675	ncRNA
78	chr8	25413082	25413381	+	0	NA	Intergenic	Intergenic	-105528	NM_001079909	14182	Mm.265716	NM_010206	ENSMUSG00000031565	Fgfr1	AW208770|Eask|FGFR-I|FLG|Fgfr-1|Flt-2|Fr1|Hspy|MFR|bFGF-R-1|c-fgr	fibroblast growth factor receptor 1	protein-coding
2012	chr3	148419477	148419749	+	0	NA	Intergenic	Intergenic	535022	NM_001081298	99633	Mm.9776	NM_001081298	ENSMUSG00000028184	Adgrl2	AI450192|CIRL-2|Gm619|Lec1|Lphh1|Lphn2|mKIAA0786	adhesion G protein-coupled receptor L2	protein-coding
1482	chrX	166323119	166323526	+	0	NA	intron (NM_001177961, intron 1 of 6)	L1MB8|LINE|L1	-21231	NM_001177955	14758	Mm.222320	NM_023122	ENSMUSG00000031342	Gpm6b	AI593561|Gpm6|M6B	glycoprotein m6b	protein-coding
1043	chr3	65611754	65612465	+	0	NA	Intergenic	Intergenic	-47179	NR_106200	102465905		NR_106200	ENSMUSG00000098944	Mir8120	Gm27637|mmu-mir-8120	microRNA 8120	ncRNA
619	chr11	118211115	118211353	+	0	NA	intron (NM_011180, intron 1 of 12)	intron (NM_011180, intron 1 of 12)	1508	NM_001112700	19157	Mm.86413	NM_011180	ENSMUSG00000017132	Cyth1	CLM1|CTH-1|CYTIP|Pscd1	cytohesin 1	protein-coding
105	chr7	117400063	117400303	+	0	NA	intron (NM_175645, intron 1 of 11)	intron (NM_175645, intron 1 of 11)	19204	NM_175645	233781	Mm.461427	NM_175645	ENSMUSG00000030657	Xylt1	8030490L12	xylosyltransferase 1	protein-coding
1371	chr7	67237804	67238143	+	0	NA	intron (NM_001357324, intron 10 of 11)	intron (NM_001357324, intron 10 of 11)	15357	NM_001191051	75099	Mm.121691	NM_175215	ENSMUSG00000043831	Lysmd4	4930506D23Rik	LysM, putative peptidoglycan-binding, domain containing 4	protein-coding
1261	chr6	52485872	52486445	+	0	NA	Intergenic	Intergenic	-6293	NR_046049	74304	Mm.490579	NR_046049	ENSMUSG00000107895	1700094M24Rik	-	RIKEN cDNA 1700094M24 gene	ncRNA
872	chr12	28845838	28846470	+	0	NA	intron (NM_201357, intron 4 of 8)	L1_Rod|LINE|L1	-64075	NR_154989	102633758	Mm.110243	NR_154989		Gm31508	-	predicted gene, 31508	ncRNA
1450	chr2	59441574	59441820	+	0	NA	Intergenic	Intergenic	-42956	NM_029723	76747	Mm.275769	NM_029723	ENSMUSG00000026989	Dapl1	2310032F03Rik|EEDA	death associated protein-like 1	protein-coding
1438	chr11	74663064	74663309	+	0	NA	intron (NM_001081158, intron 10 of 25)	B3|SINE|B2	13691	NM_001081158	74148	Mm.214574	NM_001081158	ENSMUSG00000020741	Cluh	1300001I01Rik|Kiaa0664|mKIAA0664	clustered mitochondria (cluA/CLU1) homolog	protein-coding
1905	chr6	129595048	129595308	+	0	NA	intron (NM_010654, intron 3 of 5)	intron (NM_010654, intron 3 of 5)	3368	NM_010654	16643	Mm.391515	NM_010654	ENSMUSG00000030165	Klrd1	CD94	killer cell lectin-like receptor, subfamily D, member 1	protein-coding
1075	chr8	13954948	13955545	+	0	NA	intron (NM_001361630, intron 3 of 3)	intron (NM_001361630, intron 3 of 3)	19531	NM_173744	72148	Mm.5727	NM_173744	ENSMUSG00000050052	Tdrp	2610019F03Rik	testis development related protein	protein-coding
1275	chr14	10146364	10146712	+	0	NA	intron (NM_001360141, intron 5 of 9)	intron (NM_001360141, intron 5 of 9)	262443	NR_030680	100042415	Mm.235938	NR_030680	ENSMUSG00000089686	Mnd1-ps	Gm3833	Mnd1 retrotransposed pseudogene	pseudo
1498	chr9	65200990	65201219	+	0	NA	Intergenic	Intergenic	-13586	NM_177460	214424	Mm.31129	NM_177460	ENSMUSG00000032392	Parp16	ARTD15|BC055447|C79952|PARP-16	poly (ADP-ribose) polymerase family, member 16	protein-coding
503	chr5	114213110	114213758	+	0	NA	intron (NM_133904, intron 22 of 51)	intron (NM_133904, intron 22 of 51)	47916	NM_133904	100705	Mm.81793	NM_133904	ENSMUSG00000042010	Acacb	AI597064|AW743042|Acc2|Accb	acetyl-Coenzyme A carboxylase beta	protein-coding
1773	chr10	8530207	8530439	+	0	NA	Intergenic	Intergenic	-11498	NM_177387	338362	Mm.41163	NM_177387	ENSMUSG00000047712	Ust	D930010O20Rik|UA2OST	uronyl-2-sulfotransferase	protein-coding
210	chr6	119749130	119749571	+	0	NA	intron (NR_155458, intron 10 of 18)	intron (NR_155458, intron 10 of 18)	98800	NM_053204	111173	Mm.288860	NM_053204	ENSMUSG00000030172	Erc1	4930404L01Rik|5033405M01Rik|9630025C19Rik|B430107L16Rik|CAST2|ELKS|Elks1|RAB6IP2A|RAB6IP2B|Rab6ip2|mKIAA1081	ELKS/RAB6-interacting/CAST family member 1	protein-coding
107	chr2	29707913	29708272	+	0	NA	intron (NM_054050, intron 11 of 23)	intron (NM_054050, intron 11 of 23)	-53436	NM_001177392	433416	Mm.330112	NM_001034887	ENSMUSG00000075425	Gm13547	-	predicted gene 13547	protein-coding
696	chr3	146686363	146686844	+	0	NA	Intergenic	Lx7|LINE|L1	-35286	NM_029144	75015	Mm.250432	NM_029144	ENSMUSG00000048652	4930503B20Rik	1700013A07Rik|1700095G21Rik|4930483N21Rik|Gm1652|Samd13	RIKEN cDNA 4930503B20 gene	protein-coding
2063	chr4	149759922	149760053	+	0	NA	intron (NM_027460, intron 2 of 6)	intron (NM_027460, intron 2 of 6)	14280	NM_027460	70556	Mm.41877	NM_027460	ENSMUSG00000028982	Slc25a33	5730438N18Rik|Pnc1	solute carrier family 25, member 33	protein-coding
703	chr5	8456473	8456939	+	0	NA	Intergenic	ORR1E|LTR|ERVL-MaLR	33868	NM_001289595	319653	Mm.146262	NM_178766	ENSMUSG00000054099	Slc25a40	B230315F11Rik	solute carrier family 25, member 40	protein-coding
292	chr1	88217676	88217947	+	0	NA	intron (NM_201642, intron 4 of 4)	MLT1A1|LTR|ERVL-MaLR	5852	NM_201645	394436	Mm.300095	NM_201645	ENSMUSG00000089960	Ugt1a1	Gnt1|UDPGT 1-1|UGT1A01|Udpgt-1a|UgtBr1	UDP glucuronosyltransferase 1 family, polypeptide A1	protein-coding
722	chr7	84638604	84639143	+	0	NA	intron (NM_001360582, intron 1 of 6)	intron (NM_001360582, intron 1 of 6)	-32931	NM_010176	14085	Mm.3798	NM_010176	ENSMUSG00000030630	Fah	swst	fumarylacetoacetate hydrolase	protein-coding
156	chr16	4552780	4553263	+	0	NA	intron (NM_031182, intron 1 of 6)	intron (NM_031182, intron 1 of 6)	6699	NM_031182	83383	Mm.273210	NM_031182	ENSMUSG00000005718	Tfap4	AI642933|AP-4|D930048N17Rik|Tcfap4|bHLHc41	transcription factor AP4	protein-coding
752	chr16	89993530	89994597	+	0	NA	Intergenic	ORR1G|LTR|ERVL-MaLR	-19364	NM_001145886	21844	Mm.310902	NM_009384	ENSMUSG00000002489	Tiam1	AI847750|D16Ium10|D16Ium10e	T cell lymphoma invasion and metastasis 1	protein-coding
524	chr12	104999292	104999468	+	0	NA	promoter-TSS (NM_001042699)	promoter-TSS (NM_001042699)	-703	NM_001042699	212073	Mm.212688	NM_172500	ENSMUSG00000054150	Syne3	KASH3|nesprin-3	spectrin repeat containing, nuclear envelope family member 3	protein-coding
739	chr16	89835510	89836285	+	0	NA	intron (NM_009384, intron 14 of 27)	intron (NM_009384, intron 14 of 27)	-17545	NM_001145887	21844	Mm.310902	NM_009384	ENSMUSG00000002489	Tiam1	AI847750|D16Ium10|D16Ium10e	T cell lymphoma invasion and metastasis 1	protein-coding
322	chrX	167139118	167139642	+	0	NA	Intergenic	Intergenic	-69010	NM_001101606	667794	Mm.302232	NM_001101606		Gm8817	EG667794	predicted gene 8817	protein-coding
203	chr19	9106690	9107129	+	0	NA	Intergenic	Intergenic	-18953	NM_011681	22287	Mm.2258	NM_011681	ENSMUSG00000024653	Scgb1a1	CC10|CC16|CCSP|PCB-BP|UG|UGB|Utg	secretoglobin, family 1A, member 1 (uteroglobin)	protein-coding
705	chr1	39093271	39093705	+	0	NA	Intergenic	Intergenic	93504	NR_105767	102466631		NR_105767	ENSMUSG00000098833	Mir6349	Gm27558|mmu-mir-6349	microRNA 6349	ncRNA
1292	chr14	62627310	62627769	+	0	NA	Intergenic	Intergenic	-36128	NM_001199945	319433	Mm.483827	NM_001199945	ENSMUSG00000091155	Serpine3	E130113E03Rik	serpin peptidase inhibitor, clade E (nexin, plasminogen activator inhibitor type 1), member 3	protein-coding
1427	chr7	76228720	76229422	+	0	NA	promoter-TSS (NM_001199224)	promoter-TSS (NM_001199224)	-816	NM_001199224	244071	Mm.322829	NM_172902	ENSMUSG00000025754	Agbl1	Ccp4|D430020F16|EG244071|Nna1-l1	ATP/GTP binding protein-like 1	protein-coding
1425	chr14	45089283	45089525	+	0	NA	Intergenic	Intergenic	101293	NM_008964	19217	Mm.4630	NM_008964	ENSMUSG00000037759	Ptger2	EP2|Ptgerep2	prostaglandin E receptor 2 (subtype EP2)	protein-coding
1593	chr10	61534621	61535152	+	0	NA	intron (NM_153542, intron 3 of 4)	intron (NM_153542, intron 3 of 4)	59053	NM_153542	216011	Mm.136116	NM_153542	ENSMUSG00000037151	Lrrc20	BC036304	leucine rich repeat containing 20	protein-coding
1532	chr4	34579612	34579887	+	0	NA	exon (NM_015824, exon 14 of 20)	exon (NM_015824, exon 14 of 20)	29134	NM_001007589	433693	Mm.389532	NM_026019	ENSMUSG00000028291	Akirin2	2700059D21Rik|AA114675|AA522011|AU019887|Akirin-2	akirin 2	protein-coding
186	chr2	9691559	9692245	+	0	NA	Intergenic	Intergenic	186698	NM_001355111	14462	Mm.313866	NM_008091	ENSMUSG00000015619	Gata3	Gata-3|jal	GATA binding protein 3	protein-coding
1268	chr11	67452446	67453044	+	0	NA	Intergenic	ID4_|SINE|ID	-80253	NM_008088	14457	Mm.40338	NM_008088	ENSMUSG00000033066	Gas7	AW124766|B230343A10Rik|Gas7-cb	growth arrest specific 7	protein-coding
2083	chr11	68768284	68768920	+	0	NA	intron (NM_175260, intron 13 of 40)	intron (NM_175260, intron 13 of 40)	76687	NM_175260	77579	Mm.218233	NM_175260	ENSMUSG00000020900	Myh10	5730504C04Rik|9330167F11Rik|Fltn|Myhn-2|Myhn2|NMHC II-B|NMHC-B|NMHCII-B|NMMHC II-b|NMMHC-B|NMMHC-IIB|SMemb|mKIAA3005	myosin, heavy polypeptide 10, non-muscle	protein-coding
2011	chr9	120289287	120289529	+	0	NA	Intergenic	MTEb|LTR|ERVL-MaLR	-14665	NM_144557	245049	Mm.100936	NM_144557	ENSMUSG00000041794	Myrip	A230081N12Rik|Slac2-c|Slac2c	myosin VIIA and Rab interacting protein	protein-coding
1276	chr4	108081017	108081470	+	0	NA	intron (NM_011327, intron 10 of 15)	intron (NM_011327, intron 10 of 15)	-6114	NR_105823	102465213		NR_105823	ENSMUSG00000098980	Mir6397	Gm28004|mmu-mir-6397	microRNA 6397	ncRNA
1429	chr6	145256615	145257315	+	0	NA	Intergenic	Intergenic	6413	NR_045598	100039495	Mm.121014	NR_045598	ENSMUSG00000086013	Gm15706	-	predicted gene 15706	ncRNA
114	chr12	26418279	26418785	+	0	NA	Intergenic	Intergenic	-3270	NM_080563	108089	Mm.214932	NM_080563	ENSMUSG00000020642	Rnf144a	Rnf144|UIP4|Ubce7ip4	ring finger protein 144A	protein-coding
258	chr19	3330203	3330395	+	0	NA	intron (NM_013495, intron 1 of 18)	intron (NM_013495, intron 1 of 18)	6998	NM_013495	12894	Mm.18522	NM_013495	ENSMUSG00000024900	Cpt1a	C730027G07|CPTI|Cpt1	carnitine palmitoyltransferase 1a, liver	protein-coding
1517	chr3	53580618	53580904	+	0	NA	intron (NM_172862, intron 4 of 23)	intron (NM_172862, intron 4 of 23)	76594	NM_172862	242022	Mm.38378	NM_172862	ENSMUSG00000037016	Frem2	6030440P17Rik|8430406N05Rik|Gm409|b2b1562Clo|my|ne|nv1	Fras1 related extracellular matrix protein 2	protein-coding
2336	chr3	138917326	138917542	+	0	NA	Intergenic	Intergenic	157767	NM_001356388	229877	Mm.28893	NM_145544	ENSMUSG00000028149	Rap1gds1	BC011279|GDS1	RAP1, GTP-GDP dissociation stimulator 1	protein-coding
1884	chr19	47451833	47452002	+	0	NA	intron (NM_008018, intron 1 of 14)	intron (NM_008018, intron 1 of 14)	12494	NM_008018	14218	Mm.127560	NM_008018	ENSMUSG00000053617	Sh3pxd2a	2310014D11Rik|AA589508|AI256723|AI413738|C230050L11|EG329070|Fish|Gm5098|Sh3md1|TSK5|Tks5	SH3 and PX domains 2A	protein-coding
2334	chr10	68552654	68552870	+	0	NA	Intergenic	RLTR24|LTR|ERV1	-10887	NM_028491	73287	Mm.141830	NM_028491	ENSMUSG00000019945	Cabcoco1	1700040L02Rik	ciliary associated calcium binding coiled-coil 1	protein-coding
1830	chr2	112506788	112507333	+	0	NA	intron (NM_028844, intron 1 of 5)	intron (NM_028844, intron 1 of 5)	14096	NM_028844	74268	Mm.315125	NM_028844	ENSMUSG00000003604	Aven	1700013A01Rik|1700056A21Rik|mAven-L|mAven-S	apoptosis, caspase activation inhibitor	protein-coding
1110	chr17	35016342	35017338	+	0	NA	TTS (NM_011690)	TTS (NM_011690)	261	NM_001347347	27762	Mm.56895	NM_138582	ENSMUSG00000007030	Vwa7	C6orf27|D17H6S56E-3|G7c|NG37	von Willebrand factor A domain containing 7	protein-coding
1037	chr6	52357851	52358399	+	0	NA	Intergenic	Intergenic	-43293	NR_038163	70593	Mm.158412	NR_038163	ENSMUSG00000086126	Evx1os	5730457N03Rik|Evx1as	even skipped homeotic gene 1, opposite strand	ncRNA
649	chr6	134348237	134348850	+	0	NA	intron (NR_153848, intron 3 of 8)	B1_Mur2|SINE|Alu	-47786	NM_025778	66813	Mm.474472	NM_025778	ENSMUSG00000030200	Bcl2l14	4930452K23Rik|4933405K19Rik|9030625M01Rik|AI429211|Bclg	BCL2-like 14 (apoptosis facilitator)	protein-coding
1888	chr15	60149661	60149981	+	0	NA	Intergenic	Intergenic	-133203	NM_027668	71088	Mm.425950	NM_027668	ENSMUSG00000071749	4933412E24Rik	-	RIKEN cDNA 4933412E24 gene	protein-coding
347	chr4	134746352	134746552	+	0	NA	3' UTR (NM_145554, exon 9 of 9)	3' UTR (NM_145554, exon 9 of 9)	21552	NM_145554	100017	Mm.27486	NM_145554	ENSMUSG00000037295	Ldlrap1	AA691260|ARH2|Arh|Arh1|FHCB1|FHCB2	low density lipoprotein receptor adaptor protein 1	protein-coding
206	chr5	54059984	54060424	+	0	NA	intron (NM_001081103, intron 2 of 11)	MER5A|DNA|hAT-Charlie	61681	NM_001081103	116873	Mm.265985	NM_054083	ENSMUSG00000039156	Stim2	-	stromal interaction molecule 2	protein-coding
1815	chr5	118448835	118449172	+	0	NA	Intergenic	Intergenic	-111716	NM_001347445	76199	Mm.206238	NM_172424	ENSMUSG00000018076	Med13l	2210413I17Rik|6330591G05Rik|9030618F05Rik|Thrap2|Trap240L|mKIAA1025	mediator complex subunit 13-like	protein-coding
2350	chrX	167022123	167022366	+	0	NA	Intergenic	Intergenic	48126	NM_001101606	667794	Mm.302232	NM_001101606		Gm8817	EG667794	predicted gene 8817	protein-coding
2520	chrX	160516106	160516476	+	0	NA	intron (NM_001358966, intron 1 of 33)	intron (NM_001358966, intron 1 of 33)	14129	NM_001177879	110094	Mm.350712	NM_172783	ENSMUSG00000031295	Phka2	6330505C01Rik|D330034O08|Phk	phosphorylase kinase alpha 2	protein-coding
1153	chr13	97498912	97499521	+	0	NA	Intergenic	Intergenic	16515	NR_110431	100039691	Mm.219358	NR_110430	ENSMUSG00000078952	Lncenc1	Gm11019|Gm2373|Lincenc1|Platr18|linc-Enc1	long non-coding RNA, embryonic stem cells expressed 1	ncRNA
1179	chr9	31270855	31271826	+	0	NA	promoter-TSS (NM_001101597)	promoter-TSS (NM_001101597)	-61	NM_001101597	638580	Mm.373655	NM_001101597		Gm7244	EG638580	predicted gene 7244	protein-coding
181	chr4	116735092	116735346	+	0	NA	intron (NM_146151, intron 1 of 10)	ID_B1|SINE|B4	14264	NM_146151	230661	Mm.482431	NM_146151	ENSMUSG00000033985	Tesk2	-	testis-specific kinase 2	protein-coding
2214	chr11	53132707	53132984	+	0	NA	intron (NM_177059, intron 6 of 15)	intron (NM_177059, intron 6 of 15)	-12789	NR_046047	790909	Mm.404626	NR_046047	ENSMUSG00000087668	Gm11186	-	predicted gene 11186	ncRNA
325	chr2	62432199	62432619	+	0	NA	Intergenic	Intergenic	-20178	NM_010074	13482	Mm.1151	NM_010074	ENSMUSG00000035000	Dpp4	Cd26|Dpp-4|THAM	dipeptidylpeptidase 4	protein-coding
2376	chr4	19906244	19906437	+	0	NA	intron (NM_175406, intron 2 of 7)	intron (NM_175406, intron 2 of 7)	16226	NM_175406	242341	Mm.19298	NM_175406	ENSMUSG00000028238	Atp6v0d2	1620401A02Rik|AI324824|V-ATPase	ATPase, H+ transporting, lysosomal V0 subunit D2	protein-coding
1755	chr4	83941617	83941994	+	0	NA	Intergenic	Intergenic	103074	NR_130998	78238	Mm.243903	NR_130998	ENSMUSG00000085217	6030471H07Rik	-	RIKEN cDNA 6030471H07 gene	ncRNA
1573	chr11	87762079	87762487	+	0	NA	intron (NM_172449, intron 1 of 31)	intron (NM_172449, intron 1 of 31)	1742	NM_172449	207777	Mm.342019	NM_172449	ENSMUSG00000034156	Tspoap1	Bzrap1|D230016K05|PRAX-1|mKIAA0612	TSPO associated protein 1	protein-coding
854	chr8	114888850	114889254	+	0	NA	intron (NM_019573, intron 8 of 8)	intron (NM_019573, intron 8 of 8)	449400	NM_019573	80707	Mm.440420	NM_019573	ENSMUSG00000004637	Wwox	5330426P09Rik|9030416C10Rik|WOX1	WW domain-containing oxidoreductase	protein-coding
73	chr5	113472462	113472678	+	0	NA	Intergenic	Intergenic	-77850	NM_177292	320916	Mm.102783	NM_177292	ENSMUSG00000063430	Wscd2	4933413A10Rik|C530024P05Rik|Gm450	WSC domain containing 2	protein-coding
825	chr10	8370007	8370564	+	0	NA	intron (NM_177387, intron 2 of 7)	intron (NM_177387, intron 2 of 7)	148540	NM_177387	338362	Mm.41163	NM_177387	ENSMUSG00000047712	Ust	D930010O20Rik|UA2OST	uronyl-2-sulfotransferase	protein-coding
1286	chr5	112084765	112084983	+	0	NA	Intergenic	Intergenic	-121889	NR_045377	75569	Mm.243721	NR_045377	ENSMUSG00000101683	1700028D13Rik	-	RIKEN cDNA 1700028D13 gene	ncRNA
1213	chr3	89863752	89864478	+	0	NA	Intergenic	Intergenic	32745	NM_172530	214547	Mm.225	NM_172530	ENSMUSG00000046280	She	9430022A14	src homology 2 domain-containing transforming protein E	protein-coding
1904	chr3	115957227	115957575	+	0	NA	intron (NM_023214, intron 8 of 10)	intron (NM_023214, intron 8 of 10)	-22501	NR_130332	100316705		NR_130332	ENSMUSG00000089261	Mir669n	mmu-mir-669n	microRNA 669n	ncRNA
730	chrX	42336784	42337194	+	0	NA	Intergenic	Intergenic	-165576	NR_132588	20400	Mm.441197	NM_011364	ENSMUSG00000005696	Sh2d1a	Gm686|SAP	SH2 domain containing 1A	protein-coding
2193	chr4	135044888	135045112	+	0	NA	Intergenic	MTEa|LTR|ERVL-MaLR	-75645	NM_019732	12399	Mm.378894	NM_019732	ENSMUSG00000070691	Runx3	AML2|Cbfa3|Pebp2a3	runt related transcription factor 3	protein-coding
2482	chr9	43987009	43987344	+	0	NA	Intergenic	Intergenic	-56208	NM_009382	21838	Mm.3951	NM_009382	ENSMUSG00000032011	Thy1	CD90|T25|Thy-1|Thy-1.2|Thy1.1|Thy1.2	thymus cell antigen 1, theta	protein-coding
592	chr10	21954999	21955343	+	0	NA	intron (NM_001161845, intron 2 of 13)	intron (NM_001161845, intron 2 of 13)	-23501	NM_001161847	20393	Mm.28405	NM_011361	ENSMUSG00000019970	Sgk1	Sgk	serum/glucocorticoid regulated kinase 1	protein-coding
1149	chr2	157744700	157744931	+	0	NA	intron (NM_025680, intron 1 of 15)	ORR1E|LTR|ERVL-MaLR	7414	NM_025680	66642	Mm.45193	NM_025680	ENSMUSG00000027649	Ctnnbl1	5730471K09Rik|NAP|NYD-SP19|P14L	catenin, beta like 1	protein-coding
1173	chr5	111194751	111195191	+	0	NA	intron (NM_001267622, intron 6 of 22)	intron (NM_001267622, intron 6 of 22)	-135726	NM_019640	56305	Mm.200516	NM_019640	ENSMUSG00000050017	Pitpnb	PI-TP-beta	phosphatidylinositol transfer protein, beta	protein-coding
602	chr8	72281594	72281931	+	0	NA	Intergenic	Intergenic	-37300	NM_008452	16598	Mm.26938	NM_008452	ENSMUSG00000055148	Klf2	Lklf	Kruppel-like factor 2 (lung)	protein-coding
257	chr9	51207245	51207678	+	0	NA	Intergenic	MT2A|LTR|ERVL	-6229	NM_011136	18985	Mm.897	NM_011136	ENSMUSG00000032053	Pou2af1	BOB.1|Bob-1|Bob1|OBF-1|OBF.1|OCA-B|OCAB	POU domain, class 2, associating factor 1	protein-coding
1814	chr3	136531703	136531999	+	0	NA	Intergenic	Intergenic	-82502	NR_040592	70055	Mm.261063	NR_040592	ENSMUSG00000099508	1700030L20Rik	-	RIKEN cDNA 1700030L20 gene	ncRNA
2015	chr2	59401982	59402411	+	0	NA	Intergenic	Intergenic	-15514	NR_040510	76676	Mm.110038	NR_040510	ENSMUSG00000087455	5330411J11Rik	-	RIKEN cDNA 5330411J11 gene	ncRNA
898	chr9	116187441	116187815	+	0	NA	Intergenic	Intergenic	-1552	NR_152204	100043817	Mm.404276	NR_152204		Gm4668	-	predicted gene 4668	ncRNA
2276	chr13	52069108	52069457	+	0	NA	Intergenic	Intergenic	-27459	NR_045061	74050	Mm.84860	NR_045061	ENSMUSG00000113211	4921525O09Rik	-	RIKEN cDNA 4921525O09 gene	ncRNA
2055	chr3	142207545	142207790	+	0	NA	Intergenic	Intergenic	-38242	NM_001277217	12167	Mm.39089	NM_007560	ENSMUSG00000052430	Bmpr1b	AI385617|ALK-6|AV355320|Acvrlk6|Alk6|BMPR-1B|BMPR-IB|CFK-43a|SKR6	bone morphogenetic protein receptor, type 1B	protein-coding
959	chr12	16874149	16874486	+	0	NA	Intergenic	Intergenic	-20661	NM_009072	19878	Mm.276024	NM_009072	ENSMUSG00000020580	Rock2	B230113H15Rik|ROKalpha|Rho-kinase|Rock-II|Rock2m|mKIAA0619	Rho-associated coiled-coil containing protein kinase 2	protein-coding
1207	chr1	193337639	193338869	+	0	NA	intron (NM_008484, intron 18 of 22)	intron (NM_008484, intron 18 of 22)	32028	NM_144817	215303	Mm.40329	NM_144817	ENSMUSG00000016179	Camk1g	CLICK-III|CaMKIgamma	calcium/calmodulin-dependent protein kinase I gamma	protein-coding
1105	chr2	31459106	31459266	+	0	NA	Intergenic	Intergenic	-11084	NM_007494	11898	Mm.3217	NM_007494	ENSMUSG00000076441	Ass1	AA408052|ASS|Ass-1|fold	argininosuccinate synthetase 1	protein-coding
58	chr6	119335924	119336771	+	0	NA	intron (NM_001362214, intron 1 of 11)	intron (NM_001362214, intron 1 of 11)	-5581	NM_172492	211187	Mm.121498	NM_172492	ENSMUSG00000055003	Lrtm2	A230084J22|AI841794	leucine-rich repeats and transmembrane domains 2	protein-coding
1323	chr8	124066289	124067085	+	0	NA	Intergenic	Intergenic	43214	NM_001029876	382038	Mm.334891	NM_001029876	ENSMUSG00000031976	Urb2	mKIAA0133	URB2 ribosome biogenesis 2 homolog (S. cerevisiae)	protein-coding
1039	chr15	86064735	86065080	+	0	NA	intron (NM_001205353, intron 1 of 18)	intron (NM_001205353, intron 1 of 18)	6180	NM_001205353	223752	Mm.24442	NM_172611	ENSMUSG00000035900	Gramd4	9930016O13	GRAM domain containing 4	protein-coding
2315	chr8	127909640	127910048	+	0	NA	Intergenic	ORR1E|LTR|ERVL-MaLR	368381	NR_105822	102465212		NR_105822	ENSMUSG00000099326	Mir21c	Gm28013|mmu-mir-21c	microRNA 21c	ncRNA
[truncated: 759 more rows]

## Sheet: Cluster_2_ann
PeakID (cmd=annotatePeaks.pl Cluster_2.bed mm10)	Chr	Start	End	Strand	Peak Score	Focus Ratio/Region Size	Annotation	Detailed Annotation	Distance to TSS	Nearest PromoterID	Entrez ID	Nearest Unigene	Nearest Refseq	Nearest Ensembl	Gene Name	Gene Alias	Gene Description	Gene Type
[truncated: 4,619 more rows]
