# Supplementary material for: KLF2 overrides the resident memory CD8 T cell differentiation program, in opposition to KLF3
Source: Proc Natl Acad Sci U S A. 2026 Mar 23;123(13):e2533700123. doi: 10.1073/pnas.2533700123 (PMC13037849; doi:10.1073/pnas.2533700123)
Supplement: Supplementary file 6 — Dataset S05 (XLSX) [file pnas.2533700123.sd05.xlsx]

## Sheet: KLF2_in_ATAC_DARs_Cluster_1
Rank_in_cluster_1	#chrom	start	end	name	ATAC_peak_ID	Peak_center-1kb	Peak_center+1kb	Region_name	KLF2_CnT_score	Annotation	Detailed Annotation	Distance to TSS	Nearest PromoterID	Entrez ID	Nearest Unigene	Nearest Refseq	Nearest Ensembl	Gene Name	Gene Alias	Gene Description	Gene Type
1	8	13685718	13686045	chr8:13685718-13686045	1	13684881	13686881	chr8:13684881-13686881	406.719	Intergenic	L1MD2|LINE|L1	-8295	NM_009025	19414	Mm.18517	NM_009025	ENSMUSG00000031453	Rasa3	AI326412|C86362|E130011G04|GAPIII|hlb381|scat	RAS p21 protein activator 3	protein-coding
2	8	13687115	13687422	chr8:13687115-13687422	2	13686268	13688268	chr8:13686268-13688268	395.285	Intergenic	Intergenic	-9682	NM_009025	19414	Mm.18517	NM_009025	ENSMUSG00000031453	Rasa3	AI326412|C86362|E130011G04|GAPIII|hlb381|scat	RAS p21 protein activator 3	protein-coding
3	2	25147490	25148844	chr2:25147490-25148844	3	25147167	25149167	chr2:25147167-25149167	318.959	Intergenic	Intergenic	-32591	NM_025980	67122	Mm.46539	NM_025980	ENSMUSG00000078202	Nrarp	2700054M22Rik	Notch-regulated ankyrin repeat protein	protein-coding
4	19	46728433	46728774	chr19:46728433-46728774	4	46727603	46729603	chr19:46727603-46729603	290.103	intron (NM_020577, intron 10 of 10)	intron (NM_020577, intron 10 of 10)	21161	NM_020577	57344	Mm.28566	NM_020577	ENSMUSG00000003559	As3mt	2310045H08Rik|Cyt19	arsenic (+3 oxidation state) methyltransferase	protein-coding
5	19	46728890	46729578	chr19:46728890-46729578	5	46728234	46730234	chr19:46728234-46730234	294.933	intron (NM_020577, intron 10 of 10)	intron (NM_020577, intron 10 of 10)	21791	NM_020577	57344	Mm.28566	NM_020577	ENSMUSG00000003559	As3mt	2310045H08Rik|Cyt19	arsenic (+3 oxidation state) methyltransferase	protein-coding
6	10	61327148	61328565	chr10:61327148-61328565	6	61326856	61328856	chr10:61326856-61328856	274.721	intron (NM_013753, intron 18 of 19)	intron (NM_013753, intron 18 of 19)	30021	NM_011073	18646	Mm.240313	NM_011073	ENSMUSG00000037202	Prf1	Pfn|Pfp|Prf-1	perforin 1 (pore forming protein)	protein-coding
7	8	72351269	72351971	chr8:72351269-72351971	7	72350620	72352620	chr8:72350620-72352620	258.972	intron (NM_007944, intron 22 of 23)	intron (NM_007944, intron 22 of 23)	32558	NM_008452	16598	Mm.26938	NM_008452	ENSMUSG00000055148	Klf2	Lklf	Kruppel-like factor 2 (lung)	protein-coding
8	12	21480011	21480790	chr12:21480011-21480790	8	21479400	21481400	chr12:21479400-21481400	253.708	Intergenic	Intergenic	-62965	NM_011739	22630	Mm.289630	NM_011739	ENSMUSG00000076432	Ywhaq	2700028P07Rik|AA409740|AU021156|R74690	tyrosine 3-monooxygenase/tryptophan 5-monooxygenase activation protein theta	protein-coding
9	6	114679601	114679805	chr6:114679601-114679805	9	114678703	114680703	chr6:114678703-114680703	248.519	intron (NM_001253718, intron 5 of 19)	intron (NM_001253718, intron 5 of 19)	36606	NM_001253718	74244	Mm.275332	NM_028835	ENSMUSG00000030314	Atg7	1810013K23Rik|Agp7|Apg7l|Atg7l|Gm21553	autophagy related 7	protein-coding
10	8	117074104	117075100	chr8:117074104-117075100	10	117073602	117075602	chr8:117073602-117075602	233.583	intron (NM_029686, intron 4 of 42)	intron (NM_029686, intron 4 of 42)	7847	NM_029686	76645	Mm.159753	NM_029686	ENSMUSG00000034416	Pkd1l2	1700126L06Rik	polycystic kidney disease 1 like 2	protein-coding
11	11	74572086	74573117	chr11:74572086-74573117	11	74571601	74573601	chr11:74571601-74573601	218.009	intron (NM_001015046, intron 1 of 24)	intron (NM_001015046, intron 1 of 24)	17556	NM_001015046	380711	Mm.425690	NM_001015046	ENSMUSG00000038807	Rap1gap2	AU067654|Garnl4|Gm1561|mKIAA1039	RAP1 GTPase activating protein 2	protein-coding
12	13	108298216	108298563	chr13:108298216-108298563	12	108297389	108299389	chr13:108297389-108299389	212.29	Intergenic	Intergenic	-17947	NM_178683	218581	Mm.32318	NM_178683	ENSMUSG00000021697	Depdc1b	9830132O03|AW260467|XTP1	DEP domain containing 1B	protein-coding
13	1	166410389	166410763	chr1:166410389-166410763	13	166409576	166411576	chr1:166409576-166411576	202.495	promoter-TSS (NM_001142948)	promoter-TSS (NM_001142948)	-748	NM_175170	71592	Mm.192094	NM_175170	ENSMUSG00000040596	Pogk	9130401E23Rik|BASS2|mKIAA1513	pogo transposable element with KRAB domain	protein-coding
14	11	97130802	97131147	chr11:97130802-97131147	14	97129974	97131974	chr11:97129974-97131974	152.685	Intergenic	Intergenic	15444	NR_106094	102466822		NR_106094	ENSMUSG00000099286	Mir7235	Gm27986|mmu-mir-7235	microRNA 7235	ncRNA
15	4	43965899	43966393	chr4:43965899-43966393	15	43965146	43967146	chr4:43965146-43967146	148.228	intron (NM_027450, intron 1 of 4)	intron (NM_027450, intron 1 of 4)	8444	NM_027450	384009	Mm.22213	NM_027450	ENSMUSG00000028480	Glipr2	5730414A08Rik|C77180|GAPR-1	GLI pathogenesis-related 2	protein-coding
16	17	83809005	83810026	chr17:83809005-83810026	16	83808515	83810515	chr17:83808515-83810515	144.336	intron (NM_054082, intron 16 of 16)	intron (NM_054082, intron 16 of 16)	37274	NM_025325	107766	Mm.30100	NM_025325	ENSMUSG00000000673	Haao	0610007K21Rik|0610012J07Rik|3-HAO|3-HAOxase|3HAO	3-hydroxyanthranilate 3,4-dioxygenase	protein-coding
17	17	83832041	83832906	chr17:83832041-83832906	17	83831473	83833473	chr17:83831473-83833473	143.505	intron (NM_025325, intron 7 of 9)	intron (NM_025325, intron 7 of 9)	14316	NM_025325	107766	Mm.30100	NM_025325	ENSMUSG00000000673	Haao	0610007K21Rik|0610012J07Rik|3-HAO|3-HAOxase|3HAO	3-hydroxyanthranilate 3,4-dioxygenase	protein-coding
18	9	44494744	44495424	chr9:44494744-44495424	18	44494084	44496084	chr9:44494084-44496084	142.088	intron (NM_001357490, intron 1 of 7)	intron (NM_001357490, intron 1 of 7)	-4052	NM_030256	80288	Mm.370270	NM_030256	ENSMUSG00000063382	Bcl9l	B9L|BC003321|BCL9-2|DLNB11	B cell CLL/lymphoma 9-like	protein-coding
19	15	78922860	78922988	chr15:78922860-78922988	19	78921924	78923924	chr15:78921924-78923924	145.432	Intergenic	Intergenic	-3801	NM_008495	16852	Mm.43831	NM_008495	ENSMUSG00000068220	Lgals1	AA410090|Gal-1|Galbp|L-14.5|L14|Lect14|galectin-1	lectin, galactose binding, soluble 1	protein-coding
20	9	120039322	120039944	chr9:120039322-120039944	20	120038633	120040633	chr9:120038633-120040633	152.077	Intergenic	Intergenic	-16035	NM_011724	22437	Mm.10117	NM_011724	ENSMUSG00000079243	Xirp1	AI415219|Cmya1	xin actin-binding repeat containing 1	protein-coding
21	8	72330282	72330541	chr8:72330282-72330541	21	72329411	72331411	chr8:72329411-72331411	131.482	Intergenic	ZP3AR|Satellite|Satellite	11350	NM_008452	16598	Mm.26938	NM_008452	ENSMUSG00000055148	Klf2	Lklf	Kruppel-like factor 2 (lung)	protein-coding
22	3	115714674	115715703	chr3:115714674-115715703	22	115714188	115716188	chr3:115714188-115716188	141.772	promoter-TSS (NM_007901)	promoter-TSS (NM_007901)	-134	NM_007901	13609	Mm.982	NM_007901	ENSMUSG00000045092	S1pr1	AI849002|Edg1|Lpb1|S1p|S1p1	sphingosine-1-phosphate receptor 1	protein-coding
23	2	25422354	25423376	chr2:25422354-25423376	23	25421865	25423865	chr2:25421865-25423865	129.533	promoter-TSS (NM_013524)	promoter-TSS (NM_013524)	-377	NM_001289453	14347	Mm.1203	NM_013524	ENSMUSG00000036587	Fut7	AI853193|FTVII|Fuc-TVII|FucT-VII	fucosyltransferase 7	protein-coding
24	11	97133815	97133980	chr11:97133815-97133980	24	97132897	97134897	chr11:97132897-97134897	129.422	Intergenic	Intergenic	12521	NR_106094	102466822		NR_106094	ENSMUSG00000099286	Mir7235	Gm27986|mmu-mir-7235	microRNA 7235	ncRNA
25	14	76579636	76580387	chr14:76579636-76580387	25	76579011	76581011	chr14:76579011-76581011	137.741	Intergenic	Intergenic	-23123	NR_027699	72661	Mm.320384	NM_001160326	ENSMUSG00000052584	Serp2	2810032E02Rik	stress-associated endoplasmic reticulum protein family member 2	protein-coding
26	12	16580249	16581299	chr12:16580249-16581299	26	16579774	16581774	chr12:16579774-16581774	151.443	exon (NM_172950, exon 2 of 20)	exon (NM_172950, exon 2 of 20)	8996	NM_172950	14245	Mm.153625	NM_015763	ENSMUSG00000020593	Lpin1	Lipin1|fld	lipin 1	protein-coding
27	13	38503300	38503979	chr13:38503300-38503979	27	38502639	38504639	chr13:38502639-38504639	120.01	intron (NM_001289599, intron 8 of 9)	intron (NM_001289599, intron 8 of 9)	24274	NM_001289599	105245	Mm.28622	NM_145367	ENSMUSG00000038991	Txndc5	AL022641|ERp46|PC-TRP	thioredoxin domain containing 5	protein-coding
28	1	170977230	170977632	chr1:170977230-170977632	28	170976431	170978431	chr1:170976431-170978431	119.254	Intergenic	Intergenic	-1360	NM_001077189	14130	Mm.425062	NM_010187	ENSMUSG00000026656	Fcgr2b	AI528646|CD32|F630109E10Rik|Fc[g]RII|FcgRII|Fcgr2|Fcgr2a|Fcr-2|Fcr-3|Ly-17|Ly-m20|LyM-1|Lym-1|fcRII	Fc receptor, IgG, low affinity IIb	protein-coding
29	10	81433636	81434019	chr10:81433636-81434019	29	81432827	81434827	chr10:81432827-81434827	118.622	Intergenic	Intergenic	-6655	NM_026756	18029	Mm.426936	NM_008688	ENSMUSG00000055053	Nfic	1110019L22Rik|1500041O16Rik|AA589446|AI746521|NF1-C	nuclear factor I/C	protein-coding
30	19	29342192	29342844	chr19:29342192-29342844	30	29341518	29343518	chr19:29341518-29343518	116.351	Intergenic	LTR53|LTR|ERVL	-7848	NM_011272	19773	Mm.5033	NM_011272	ENSMUSG00000039097	Rln1	Rln|rlx	relaxin 1	protein-coding
31	5	144254531	144254744	chr5:144254531-144254744	31	144253637	144255637	chr5:144253637-144255637	115.638	promoter-TSS (NM_018772)	promoter-TSS (NM_018772)	-587	NM_018772	55950	Mm.38011	NM_018772	ENSMUSG00000047843	Bri3	I3	brain protein I3	protein-coding
32	11	97132326	97132527	chr11:97132326-97132527	32	97131426	97133426	chr11:97131426-97133426	115.21	Intergenic	Intergenic	13992	NR_106094	102466822		NR_106094	ENSMUSG00000099286	Mir7235	Gm27986|mmu-mir-7235	microRNA 7235	ncRNA
33	1	170978620	170978740	chr1:170978620-170978740	33	170977680	170979680	chr1:170977680-170979680	114.815	Intergenic	RMER1B|Other|Other	-2609	NM_001077189	14130	Mm.425062	NM_010187	ENSMUSG00000026656	Fcgr2b	AI528646|CD32|F630109E10Rik|Fc[g]RII|FcgRII|Fcgr2|Fcgr2a|Fcr-2|Fcr-3|Ly-17|Ly-m20|LyM-1|Lym-1|fcRII	Fc receptor, IgG, low affinity IIb	protein-coding
34	3	115715933	115716125	chr3:115715933-115716125	34	115715029	115717029	chr3:115715029-115717029	113.258	promoter-TSS (NM_007901)	promoter-TSS (NM_007901)	-974	NM_007901	13609	Mm.982	NM_007901	ENSMUSG00000045092	S1pr1	AI849002|Edg1|Lpb1|S1p|S1p1	sphingosine-1-phosphate receptor 1	protein-coding
35	5	140622745	140623002	chr5:140622745-140623002	35	140621873	140623873	chr5:140621873-140623873	112.389	3' UTR (NM_175274, exon 14 of 14)	3' UTR (NM_175274, exon 14 of 14)	15533	NM_008494	16848	Mm.12834	NM_008494	ENSMUSG00000029570	Lfng	AW061165	LFNG O-fucosylpeptide 3-beta-N-acetylglucosaminyltransferase	protein-coding
36	7	25154634	25155064	chr7:25154634-25155064	36	25153849	25155849	chr7:25153849-25155849	109.794	promoter-TSS (NR_045848)	promoter-TSS (NR_045848)	-220	NR_045848	434147	Mm.59171	NM_001033781	ENSMUSG00000074274	D930028M14Rik	EG434147	RIKEN cDNA D930028M14 gene	ncRNA
37	1	170976892	170977131	chr1:170976892-170977131	37	170976011	170978011	chr1:170976011-170978011	108.407	promoter-TSS (NM_010187)	promoter-TSS (NM_010187)	-941	NM_001077189	14130	Mm.425062	NM_010187	ENSMUSG00000026656	Fcgr2b	AI528646|CD32|F630109E10Rik|Fc[g]RII|FcgRII|Fcgr2|Fcgr2a|Fcr-2|Fcr-3|Ly-17|Ly-m20|LyM-1|Lym-1|fcRII	Fc receptor, IgG, low affinity IIb	protein-coding
38	2	25146883	25147055	chr2:25146883-25147055	38	25145969	25147969	chr2:25145969-25147969	107.15	Intergenic	Intergenic	-33789	NM_025980	67122	Mm.46539	NM_025980	ENSMUSG00000078202	Nrarp	2700054M22Rik	Notch-regulated ankyrin repeat protein	protein-coding
39	8	72329699	72330175	chr8:72329699-72330175	39	72328937	72330937	chr8:72328937-72330937	104.634	Intergenic	Intergenic	10875	NM_008452	16598	Mm.26938	NM_008452	ENSMUSG00000055148	Klf2	Lklf	Kruppel-like factor 2 (lung)	protein-coding
40	11	74559838	74560520	chr11:74559838-74560520	40	74559179	74561179	chr11:74559179-74561179	108.178	intron (NM_001015046, intron 2 of 24)	intron (NM_001015046, intron 2 of 24)	29979	NM_001015046	380711	Mm.425690	NM_001015046	ENSMUSG00000038807	Rap1gap2	AU067654|Garnl4|Gm1561|mKIAA1039	RAP1 GTPase activating protein 2	protein-coding
41	8	13596048	13596216	chr8:13596048-13596216	41	13595132	13597132	chr8:13595132-13597132	106.869	intron (NM_009025, intron 5 of 23)	intron (NM_009025, intron 5 of 23)	-33671	NM_025601	66501	Mm.46136	NM_025601	ENSMUSG00000031452	1700029H14Rik	-	RIKEN cDNA 1700029H14 gene	protein-coding
42	9	21419366	21420153	chr9:21419366-21420153	42	21418759	21420759	chr9:21418759-21420759	115.198	intron (NM_021888, intron 9 of 9)	intron (NM_021888, intron 9 of 9)	-5148	NM_001357718	13430	Mm.433257	NM_007871	ENSMUSG00000033335	Dnm2	Dyn2|Udnm|b2b2159Clo	dynamin 2	protein-coding
43	14	34363054	34364028	chr14:34363054-34364028	43	34362541	34364541	chr14:34362541-34364541	108.22	Intergenic	Intergenic	-8148	NM_183278	69134	Mm.27156	NM_183278	ENSMUSG00000043681	Fam25c	2200001I15Rik|Fam25	family with sequence similarity 25, member C	protein-coding
44	10	81404828	81405145	chr10:81404828-81405145	44	81403986	81405986	chr10:81403986-81405986	102.343	exon (NM_008688, exon 8 of 10)	exon (NM_008688, exon 8 of 10)	-4588	NR_152732	102634174	Mm.392213	NR_152732	ENSMUSG00000085327	Gm16104	-	predicted gene 16104	ncRNA
45	4	145305837	145306319	chr4:145305837-145306319	45	145305078	145307078	chr4:145305078-145307078	103.624	intron (NM_009401, intron 1 of 12)	intron (NM_009401, intron 1 of 12)	9069	NM_009401	21941	Mm.12810	NM_009401	ENSMUSG00000028602	Tnfrsf8	Cd30|D1S166E|Ki|Ki-1	tumor necrosis factor receptor superfamily, member 8	protein-coding
46	19	45057322	45057664	chr19:45057322-45057664	46	45056493	45058493	chr19:45056493-45058493	100.894	Intergenic	Intergenic	9917	NM_001178012	94280	Mm.36169	NM_053197	ENSMUSG00000025212	Sfxn3	-	sideroflexin 3	protein-coding
47	10	75536055	75536773	chr10:75536055-75536773	47	75535414	75537414	chr10:75535414-75537414	116.138	TTS (NM_026095)	TTS (NM_026095)	18372	NM_026095	67332	Mm.45151	NM_026095	ENSMUSG00000020180	Snrpd3	1700043E15Rik|2310009E13Rik|AW046420|SMD3	small nuclear ribonucleoprotein D3	protein-coding
48	2	29768783	29769500	chr2:29768783-29769500	48	29768141	29770141	chr2:29768141-29770141	100.038	Intergenic	Intergenic	7614	NM_001177392	433416	Mm.330112	NM_001034887	ENSMUSG00000075425	Gm13547	-	predicted gene 13547	protein-coding
49	10	75535579	75535875	chr10:75535579-75535875	49	75534727	75536727	chr10:75534727-75536727	103.132	TTS (NM_026095)	TTS (NM_026095)	17685	NM_026095	67332	Mm.45151	NM_026095	ENSMUSG00000020180	Snrpd3	1700043E15Rik|2310009E13Rik|AW046420|SMD3	small nuclear ribonucleoprotein D3	protein-coding
50	4	145306472	145306839	chr4:145306472-145306839	50	145305655	145307655	chr4:145305655-145307655	126.352	intron (NM_009401, intron 1 of 12)	intron (NM_009401, intron 1 of 12)	8491	NM_009401	21941	Mm.12810	NM_009401	ENSMUSG00000028602	Tnfrsf8	Cd30|D1S166E|Ki|Ki-1	tumor necrosis factor receptor superfamily, member 8	protein-coding
51	11	118397731	118398184	chr11:118397731-118398184	51	118396957	118398957	chr11:118396957-118398957	95.7933	intron (NM_011150, intron 4 of 5)	intron (NM_011150, intron 4 of 5)	4001	NM_011150	19039	Mm.3152	NM_011150	ENSMUSG00000033880	Lgals3bp	90K|CyCAP|MAC-2BP|Ppicap|Tango10b	lectin, galactoside-binding, soluble, 3 binding protein	protein-coding
52	6	108685963	108686429	chr6:108685963-108686429	52	108685196	108687196	chr6:108685196-108687196	93.2178	Intergenic	Intergenic	-25262	NR_104577	75394	Mm.395061	NR_040757	ENSMUSG00000087341	0610040F04Rik	-	RIKEN cDNA 0610040F04 gene	ncRNA
53	2	27487245	27487891	chr2:27487245-27487891	53	27486568	27488568	chr2:27486568-27488568	99.0512	Intergenic	Intergenic	-11895	NM_001113574	67382	Mm.28721	NM_023336	ENSMUSG00000026918	Brd3	2410084F24Rik|AW060456|Fsrg2|ORFX|RINGL3	bromodomain containing 3	protein-coding
54	3	115682340	115683413	chr3:115682340-115683413	54	115681876	115683876	chr3:115681876-115683876	93.5337	Intergenic	Intergenic	32178	NM_007901	13609	Mm.982	NM_007901	ENSMUSG00000045092	S1pr1	AI849002|Edg1|Lpb1|S1p|S1p1	sphingosine-1-phosphate receptor 1	protein-coding
55	3	89245397	89245586	chr3:89245397-89245586	55	89244491	89246491	chr3:89244491-89246491	92.1046	promoter-TSS (NM_025327)	promoter-TSS (NM_025327)	-293	NM_001039466	360213	Mm.331156	NM_183037	ENSMUSG00000042766	Trim46	TRIFIC	tripartite motif-containing 46	protein-coding
56	8	72330760	72331489	chr8:72330760-72331489	56	72330124	72332124	chr8:72330124-72332124	92.0843	Intergenic	Intergenic	12063	NM_008452	16598	Mm.26938	NM_008452	ENSMUSG00000055148	Klf2	Lklf	Kruppel-like factor 2 (lung)	protein-coding
57	13	24605894	24606110	chr13:24605894-24606110	57	24605002	24607002	chr13:24605002-24607002	91.325	intron (NM_001286100, intron 1 of 22)	intron (NM_001286100, intron 1 of 22)	-1235	NR_024599	76024	Mm.440710	NR_024599		Gm11346	5830431A10Rik|AI447617|Gm11347	X-linked lymphocyte-regulated 5 pseudogene	pseudo
58	11	97134206	97134437	chr11:97134206-97134437	58	97133321	97135321	chr11:97133321-97135321	89.4099	Intergenic	Intergenic	12097	NR_106094	102466822		NR_106094	ENSMUSG00000099286	Mir7235	Gm27986|mmu-mir-7235	microRNA 7235	ncRNA
59	6	124376363	124376599	chr6:124376363-124376599	59	124375481	124377481	chr6:124375481-124377481	85.7036	Intergenic	Intergenic	-11995	NR_131162	72268	Mm.420740	NR_131162		1700027F06Rik	-	RIKEN cDNA 1700027F06 gene	ncRNA
60	10	117919261	117919395	chr10:117919261-117919395	60	117918328	117920328	chr10:117918328-117920328	88.7236	Intergenic	Intergenic	-6131	NR_045342	71067	Mm.410793	NR_045342	ENSMUSG00000112500	4933411E08Rik	-	RIKEN cDNA 4933411E08 gene	ncRNA
61	12	100984869	100985555	chr12:100984869-100985555	61	100984212	100986212	chr12:100984212-100986212	91.2652	intron (NM_026681, intron 3 of 29)	intron (NM_026681, intron 3 of 29)	36556	NR_035421	100316805		NR_035421	ENSMUSG00000080575	Mir1190	Mirn1190|mmu-mir-1190	microRNA 1190	ncRNA
62	2	112509854	112510484	chr2:112509854-112510484	62	112509169	112511169	chr2:112509169-112511169	83.7436	intron (NM_028844, intron 1 of 5)	intron (NM_028844, intron 1 of 5)	17205	NM_028844	74268	Mm.315125	NM_028844	ENSMUSG00000003604	Aven	1700013A01Rik|1700056A21Rik|mAven-L|mAven-S	apoptosis, caspase activation inhibitor	protein-coding
63	1	170972345	170973379	chr1:170972345-170973379	63	170971862	170973862	chr1:170971862-170973862	84.226	intron (NM_001077189, intron 1 of 7)	MIR|SINE|MIR	3209	NM_010187	14130	Mm.425062	NM_010187	ENSMUSG00000026656	Fcgr2b	AI528646|CD32|F630109E10Rik|Fc[g]RII|FcgRII|Fcgr2|Fcgr2a|Fcr-2|Fcr-3|Ly-17|Ly-m20|LyM-1|Lym-1|fcRII	Fc receptor, IgG, low affinity IIb	protein-coding
64	11	106665373	106666152	chr11:106665373-106666152	64	106664762	106666762	chr11:106664762-106666762	83.1832	intron (NM_001305158, intron 13 of 14)	intron (NM_001305158, intron 13 of 14)	49518	NM_001305157	18613	Mm.343951	NM_008816	ENSMUSG00000020717	Pecam1	C85791|Cd31|PECAM-1|Pecam	platelet/endothelial cell adhesion molecule 1	protein-coding
65	9	114016097	114016893	chr9:114016097-114016893	65	114015495	114017495	chr9:114015495-114017495	81.8685	intron (NM_178624, intron 2 of 14)	intron (NM_178624, intron 2 of 14)	10256	NM_178624	72179	Mm.386808	NM_178624	ENSMUSG00000032507	Fbxl2	2810423A21Rik|Fbl3	F-box and leucine-rich repeat protein 2	protein-coding
66	18	80495066	80495314	chr18:80495066-80495314	66	80494190	80496190	chr18:80494190-80496190	90.5885	Intergenic	Intergenic	-25523	NM_026295	67655	Mm.312893	NM_026295	ENSMUSG00000033323	Ctdp1	4930563P03Rik|AW553592	CTD (carboxy-terminal domain, RNA polymerase II, polypeptide A) phosphatase, subunit 1	protein-coding
67	7	3291302	3291499	chr7:3291302-3291499	67	3290400	3292400	chr7:3290400-3292400	88.482	intron (NM_001093765, intron 1 of 2)	intron (NM_001093765, intron 1 of 2)	845	NM_001093765	50918	Mm.29874	NM_016969	ENSMUSG00000068566	Myadm	D7Wsu62e	myeloid-associated differentiation marker	protein-coding
68	10	121419805	121420695	chr10:121419805-121420695	68	121419250	121421250	chr10:121419250-121421250	77.6293	intron (NM_138956, intron 1 of 4)	intron (NM_138956, intron 1 of 4)	55160	NM_029364	75612	Mm.207683	NM_029364	ENSMUSG00000034707	Gns	2610016K11Rik|AU042285|C87209|G6S|N28088	glucosamine (N-acetyl)-6-sulfatase	protein-coding
69	8	122296146	122296391	chr8:122296146-122296391	69	122295268	122297268	chr8:122295268-122297268	77.0581	intron (NM_009569, intron 1 of 9)	intron (NM_009569, intron 1 of 9)	14128	NM_009569	22761	Mm.3105	NM_009569	ENSMUSG00000049577	Zfpm1	FOG|Fog1	zinc finger protein, multitype 1	protein-coding
70	3	96556366	96556575	chr3:96556366-96556575	70	96555470	96557470	chr3:96555470-96557470	76.1034	intron (NR_040409, intron 3 of 3)	intron (NR_040409, intron 3 of 3)	-1486	NM_001009935	56338	Mm.410189	NM_023719	ENSMUSG00000038393	Txnip	1200008J08Rik|AA682105|Hyplip1|THIF|Tbp-2|VDUP1	thioredoxin interacting protein	protein-coding
71	2	27693318	27694502	chr2:27693318-27694502	71	27692910	27694910	chr2:27692910-27694910	75.4138	intron (NM_011305, intron 1 of 9)	intron (NM_011305, intron 1 of 9)	-15382	NM_001290481	20181	Mm.24624	NM_011305	ENSMUSG00000015846	Rxra	9530071D11Rik|Nr2b1|RXRalpha1	retinoid X receptor alpha	protein-coding
72	1	164078200	164078917	chr1:164078200-164078917	72	164077558	164079558	chr1:164077558-164079558	75.1604	intron (NM_001164059, intron 7 of 7)	intron (NM_001164059, intron 7 of 7)	16483	NM_001164059	20343	Mm.1461	NM_011346	ENSMUSG00000026581	Sell	AI528707|CD62L|L-selectin|LECAM-1|Lnhr|Ly-22|Ly-m22|Lyam-1|Lyam1	selectin, lymphocyte	protein-coding
73	8	72360421	72360705	chr8:72360421-72360705	73	72359563	72361563	chr8:72359563-72361563	74.716	intron (NM_007944, intron 21 of 23)	intron (NM_007944, intron 21 of 23)	41501	NM_008452	16598	Mm.26938	NM_008452	ENSMUSG00000055148	Klf2	Lklf	Kruppel-like factor 2 (lung)	protein-coding
74	11	74560934	74561149	chr11:74560934-74561149	74	74560041	74562041	chr11:74560041-74562041	74.2414	intron (NM_001015046, intron 2 of 24)	LTR86A1|LTR|ERVL	29116	NM_001015046	380711	Mm.425690	NM_001015046	ENSMUSG00000038807	Rap1gap2	AU067654|Garnl4|Gm1561|mKIAA1039	RAP1 GTPase activating protein 2	protein-coding
75	11	88994254	88994518	chr11:88994254-88994518	75	88993386	88995386	chr11:88993386-88995386	89.9292	Intergenic	Intergenic	-5017	NM_009546	217069	Mm.248445	NM_009546	ENSMUSG00000000275	Trim25	AA960166|AL022677|EFP|Zfp147	tripartite motif-containing 25	protein-coding
76	1	164136613	164137058	chr1:164136613-164137058	76	164135835	164137835	chr1:164135835-164137835	84.5059	intron (NM_011347, intron 8 of 15)	intron (NM_011347, intron 8 of 15)	-14999	NM_007976	14067	Mm.12900	NM_007976	ENSMUSG00000026579	F5	AI173222|Cf-5|Cf5	coagulation factor V	protein-coding
77	7	66303395	66303586	chr7:66303395-66303586	77	66302490	66304490	chr7:66302490-66304490	73.9319	intron (NM_146191, intron 10 of 33)	intron (NM_146191, intron 10 of 33)	78233	NR_106024	102465640		NR_106024	ENSMUSG00000098353	Mir7057	Gm27550|mmu-mir-7057	microRNA 7057	ncRNA
78	8	72364946	72366289	chr8:72364946-72366289	78	72364617	72366617	chr8:72364617-72366617	71.7347	intron (NM_007944, intron 21 of 23)	intron (NM_007944, intron 21 of 23)	46556	NM_008452	16598	Mm.26938	NM_008452	ENSMUSG00000055148	Klf2	Lklf	Kruppel-like factor 2 (lung)	protein-coding
79	18	14604170	14605006	chr18:14604170-14605006	79	14603588	14605588	chr18:14603588-14605588	83.688	Intergenic	MTEb|LTR|ERVL-MaLR	78326	NM_009280	268996	Mm.31761	NM_009280	ENSMUSG00000037013	Ss18	D130059H17|Ssxt|Syt	SS18, nBAF chromatin remodeling complex subunit	protein-coding
80	11	68434779	68435134	chr11:68434779-68435134	80	68433956	68435956	chr11:68433956-68435956	71.0108	intron (NM_177320, intron 1 of 18)	intron (NM_177320, intron 1 of 18)	2832	NM_177320	320207	Mm.244960	NM_177320	ENSMUSG00000020901	Pik3r5	AV230647|F730038I15Rik|Foap2|p101	phosphoinositide-3-kinase regulatory subunit 5	protein-coding
81	1	170971874	170972208	chr1:170971874-170972208	81	170971041	170973041	chr1:170971041-170973041	94.4122	intron (NM_001077189, intron 1 of 7)	B1_Mur1|SINE|Alu	4030	NM_010187	14130	Mm.425062	NM_010187	ENSMUSG00000026656	Fcgr2b	AI528646|CD32|F630109E10Rik|Fc[g]RII|FcgRII|Fcgr2|Fcgr2a|Fcr-2|Fcr-3|Ly-17|Ly-m20|LyM-1|Lym-1|fcRII	Fc receptor, IgG, low affinity IIb	protein-coding
82	11	88619447	88619914	chr11:88619447-88619914	82	88618680	88620680	chr11:88618680-88620680	70.4696	non-coding (NR_131025, exon 1 of 3)	non-coding (NR_131025, exon 1 of 3)	430	NR_131025	68397	Mm.426889	NR_131025		0610039H22Rik	-	RIKEN cDNA 0610039H22 gene	ncRNA
83	3	61409231	61409496	chr3:61409231-61409496	83	61408363	61410363	chr3:61408363-61410363	83.825	Intergenic	Intergenic	44857	NM_028712	74012	Mm.422674	NM_028712	ENSMUSG00000036894	Rap2b	4021402C18Rik|AA408554	RAP2B, member of RAS oncogene family	protein-coding
84	11	119846848	119848121	chr11:119846848-119848121	84	119846484	119848484	chr11:119846484-119848484	69.0268	intron (NM_028898, intron 16 of 33)	intron (NM_028898, intron 16 of 33)	-13120	NR_045313	319454	Mm.442144	NR_045312	ENSMUSG00000085081	Rptoros	A430071A18Rik	regulatory associated protein of MTOR, complex 1, opposite strand	ncRNA
85	11	97949685	97949976	chr11:97949685-97949976	85	97948830	97950830	chr11:97948830-97950830	68.7229	intron (NM_001163608, intron 7 of 13)	intron (NM_001163608, intron 7 of 13)	36615	NM_001163608	72324	Mm.39617	NM_028199	ENSMUSG00000017417	Plxdc1	2410003I07Rik|AI848450|Tem7	plexin domain containing 1	protein-coding
86	8	105469322	105469667	chr8:105469322-105469667	86	105468494	105470494	chr8:105468494-105470494	76.0336	intron (NM_026481, intron 1 of 3)	intron (NM_026481, intron 1 of 3)	1927	NM_026481	67971	Mm.29358	NM_026481	ENSMUSG00000014846	Tppp3	2700055K07Rik|CGI-38|Ceacam9|mmCGM8	tubulin polymerization-promoting protein family member 3	protein-coding
87	7	141270691	141271064	chr7:141270691-141271064	87	141269877	141271877	chr7:141269877-141271877	67.5875	intron (NM_028069, intron 12 of 13)	B4|SINE|B4	-4454	NM_001252600	54123	Mm.3233	NM_016850	ENSMUSG00000025498	Irf7	-	interferon regulatory factor 7	protein-coding
88	8	72359833	72360334	chr8:72359833-72360334	88	72359083	72361083	chr8:72359083-72361083	67.4455	intron (NM_007944, intron 21 of 23)	intron (NM_007944, intron 21 of 23)	41022	NM_008452	16598	Mm.26938	NM_008452	ENSMUSG00000055148	Klf2	Lklf	Kruppel-like factor 2 (lung)	protein-coding
89	7	16365348	16365570	chr7:16365348-16365570	89	16364459	16366459	chr7:16364459-16366459	66.863	intron (NM_019748, intron 5 of 8)	intron (NM_019748, intron 5 of 8)	22437	NM_001285891	56459	Mm.258530	NM_019748	ENSMUSG00000052833	Sae1	2400010M20Rik|2610044L12Rik|AL033372|AOS1|AW743391|D7Ertd177e|HSPC140|Sua1|Uble1a	SUMO1 activating enzyme subunit 1	protein-coding
90	11	67526424	67527577	chr11:67526424-67527577	90	67526000	67528000	chr11:67526000-67528000	66.5394	Intergenic	Intergenic	-5997	NM_008088	14457	Mm.40338	NM_008088	ENSMUSG00000033066	Gas7	AW124766|B230343A10Rik|Gas7-cb	growth arrest specific 7	protein-coding
91	8	86852478	86852958	chr8:86852478-86852958	91	86851718	86853718	chr8:86851718-86853718	69.1177	intron (NM_030563, intron 3 of 6)	intron (NM_030563, intron 3 of 6)	32540	NM_030563	80750	Mm.25117	NM_030563	ENSMUSG00000031652	N4bp1	AI481586|C81621	NEDD4 binding protein 1	protein-coding
92	17	87365136	87365867	chr17:87365136-87365867	92	87364501	87366501	chr17:87364501-87366501	70.6976	intron (NM_028639, intron 18 of 19)	MLT1J|LTR|ERVL-MaLR	62239	NM_029298	75467	Mm.50108	NM_029298	ENSMUSG00000036557	Stpg4	1700011E24Rik|GSE	sperm tail PG rich repeat containing 4	protein-coding
93	14	25521128	25521373	chr14:25521128-25521373	93	25520250	25522250	chr14:25520250-25522250	65.0839	intron (NM_183208, intron 2 of 23)	intron (NM_183208, intron 2 of 23)	-13188	NR_037236	100526533		NR_037236	ENSMUSG00000093081	Mir3075	mir-3075|mmu-mir-3075	microRNA 3075	ncRNA
94	11	98945773	98945872	chr11:98945773-98945872	94	98944822	98946822	chr11:98944822-98946822	64.0731	intron (NM_001177303, intron 1 of 8)	intron (NM_001177303, intron 1 of 8)	6112	NM_001177303	19401	Mm.439744	NM_009024	ENSMUSG00000037992	Rara	Nr1b1|RAR|RARalpha1	retinoic acid receptor, alpha	protein-coding
95	6	51059858	51060736	chr6:51059858-51060736	95	51059297	51061297	chr6:51059297-51061297	63.692	Intergenic	Intergenic	209613	NR_029719	387166		NR_029719	ENSMUSG00000065505	Mir148a	Mirn148|Mirn148a|mir-148a	microRNA 148a	ncRNA
96	10	79936554	79937672	chr10:79936554-79937672	96	79936113	79938113	chr10:79936113-79938113	62.838	intron (NM_001288625, intron 3 of 8)	intron (NM_001288625, intron 3 of 8)	9772	NM_001288625	13496	Mm.301282	NM_007880	ENSMUSG00000019564	Arid3a	Bright|Dri1|Dril1	AT rich interactive domain 3A (BRIGHT-like)	protein-coding
97	8	121668477	121668989	chr8:121668477-121668989	97	121667733	121669733	chr8:121667733-121669733	68.2279	Intergenic	Intergenic	-16800	NM_080855	142682	Mm.103202	NM_080855	ENSMUSG00000061410	Zcchc14	AA792890|BDG29	zinc finger, CCHC domain containing 14	protein-coding
98	8	13689416	13689667	chr8:13689416-13689667	98	13688541	13690541	chr8:13688541-13690541	62.0606	Intergenic	B2_Mm2|SINE|B2	-11955	NM_009025	19414	Mm.18517	NM_009025	ENSMUSG00000031453	Rasa3	AI326412|C86362|E130011G04|GAPIII|hlb381|scat	RAS p21 protein activator 3	protein-coding
99	4	135043684	135044298	chr4:135043684-135044298	99	135042991	135044991	chr4:135042991-135044991	61.9823	Intergenic	RMER15|LTR|ERVL	-76654	NM_019732	12399	Mm.378894	NM_019732	ENSMUSG00000070691	Runx3	AML2|Cbfa3|Pebp2a3	runt related transcription factor 3	protein-coding
100	8	121669099	121669650	chr8:121669099-121669650	100	121668374	121670374	chr8:121668374-121670374	64.0927	Intergenic	Intergenic	-17442	NM_080855	142682	Mm.103202	NM_080855	ENSMUSG00000061410	Zcchc14	AA792890|BDG29	zinc finger, CCHC domain containing 14	protein-coding
101	3	89872176	89872744	chr3:89872176-89872744	101	89871460	89873460	chr3:89871460-89873460	70.8513	intron (NM_010559, intron 9 of 9)	intron (NM_010559, intron 9 of 9)	40736	NM_010559	16194	Mm.2856	NM_010559	ENSMUSG00000027947	Il6ra	CD126|IL-6R|IL-6R-alpha|IL-6RA|Il6r	interleukin 6 receptor, alpha	protein-coding
102	19	9106689	9107129	chr19:9106689-9107129	102	9105909	9107909	chr19:9105909-9107909	60.872	Intergenic	Intergenic	-18953	NM_011681	22287	Mm.2258	NM_011681	ENSMUSG00000024653	Scgb1a1	CC10|CC16|CCSP|PCB-BP|UG|UGB|Utg	secretoglobin, family 1A, member 1 (uteroglobin)	protein-coding
103	5	64780412	64780524	chr5:64780412-64780524	103	64779468	64781468	chr5:64779468-64781468	59.3808	Intergenic	Intergenic	-23055	NM_008453	16599	Mm.392759	NM_008453	ENSMUSG00000029178	Klf3	9930027G08Rik|AL024007|Bklf|Tef-2	Kruppel-like factor 3 (basic)	protein-coding
104	9	64564248	64564882	chr9:64564248-64564882	104	64563565	64565565	chr9:64563565-64565565	68.7329	intron (NM_001134399, intron 5 of 24)	intron (NM_001134399, intron 5 of 24)	173191	NM_017382	53869	Mm.1387	NM_017382	ENSMUSG00000004771	Rab11a	-	RAB11A, member RAS oncogene family	protein-coding
105	4	117220739	117220959	chr4:117220739-117220959	105	117219849	117221849	chr4:117219849-117221849	57.09	intron (NM_001145637, intron 7 of 12)	ORR1B1|LTR|ERVL-MaLR	31068	NM_001145637	381544	Mm.23504	NM_001033774	ENSMUSG00000060268	Armh1	1700012C08Rik|Gm1661|Gm1662|Ncrna00082	armadillo-like helical domain containing 1	protein-coding
106	17	83823196	83824350	chr17:83823196-83824350	106	83822773	83824773	chr17:83822773-83824773	56.9911	Intergenic	(TC)n|Simple_repeat|Simple_repeat	23017	NM_025325	107766	Mm.30100	NM_025325	ENSMUSG00000000673	Haao	0610007K21Rik|0610012J07Rik|3-HAO|3-HAOxase|3HAO	3-hydroxyanthranilate 3,4-dioxygenase	protein-coding
107	5	139324087	139324259	chr5:139324087-139324259	107	139323173	139325173	chr5:139323173-139325173	56.9271	intron (NM_172723, intron 1 of 10)	intron (NM_172723, intron 1 of 10)	1291	NM_172723	231821	Mm.297819	NM_172723	ENSMUSG00000056413	Adap1	4930431P11Rik|Centa1|GC1L|p42IP4	ArfGAP with dual PH domains 1	protein-coding
108	4	117221091	117221469	chr4:117221091-117221469	108	117220280	117222280	chr4:117220280-117222280	63.6485	intron (NM_001145637, intron 7 of 12)	B3A|SINE|B2	30637	NM_001145637	381544	Mm.23504	NM_001033774	ENSMUSG00000060268	Armh1	1700012C08Rik|Gm1661|Gm1662|Ncrna00082	armadillo-like helical domain containing 1	protein-coding
109	3	115800762	115801264	chr3:115800762-115801264	109	115800013	115802013	chr3:115800013-115802013	56.2857	Intergenic	Intergenic	-85958	NM_007901	13609	Mm.982	NM_007901	ENSMUSG00000045092	S1pr1	AI849002|Edg1|Lpb1|S1p|S1p1	sphingosine-1-phosphate receptor 1	protein-coding
110	9	96369491	96370394	chr9:96369491-96370394	110	96368942	96370942	chr9:96368942-96370942	56.1308	Intergenic	Lx8|LINE|L1	-5512	NM_007502	11933	Mm.424	NM_007502	ENSMUSG00000032412	Atp1b3	AA409958|AI664000|AW212096	ATPase, Na+/K+ transporting, beta 3 polypeptide	protein-coding
111	15	78512543	78512823	chr15:78512543-78512823	111	78511683	78513683	chr15:78511683-78513683	60.3601	Intergenic	MIRb|SINE|MIR	16968	NM_001204152	72709	Mm.34776	NM_028331	ENSMUSG00000022440	C1qtnf6	2810036M19Rik|Adiq|CTRP6	C1q and tumor necrosis factor related protein 6	protein-coding
112	12	85973444	85974106	chr12:85973444-85974106	112	85972775	85974775	chr12:85972775-85974775	54.9485	intron (NM_001347395, intron 29 of 32)	intron (NM_001347395, intron 29 of 32)	105266	NM_009368	21809	Mm.3992	NM_009368	ENSMUSG00000021253	Tgfb3	TGF-beta-3|Tgfb-3	transforming growth factor, beta 3	protein-coding
113	2	29096616	29097158	chr2:29096616-29097158	113	29095887	29097887	chr2:29095887-29097887	54.8788	Intergenic	Intergenic	-28105	NM_198033	269254	Mm.41867	NM_198033	ENSMUSG00000043535	Setx	A130090N03|A930037J23Rik|AOA2|AW060766|Als4|SCAR1|Sen1|mKIAA0625	senataxin	protein-coding
114	7	16364886	16365062	chr7:16364886-16365062	114	16363974	16365974	chr7:16363974-16365974	54.7454	intron (NM_019748, intron 5 of 8)	intron (NM_019748, intron 5 of 8)	22922	NM_001285891	56459	Mm.258530	NM_019748	ENSMUSG00000052833	Sae1	2400010M20Rik|2610044L12Rik|AL033372|AOS1|AW743391|D7Ertd177e|HSPC140|Sua1|Uble1a	SUMO1 activating enzyme subunit 1	protein-coding
115	11	73132308	73132644	chr11:73132308-73132644	115	73131476	73133476	chr11:73131476-73133476	54.3121	intron (NM_001361245, intron 23 of 30)	intron (NM_001361245, intron 23 of 30)	5818	NM_010353	14841	Mm.42045	NM_010353	ENSMUSG00000050107	Haspin	Gsg2	histone H3 associated protein kinase	protein-coding
116	8	72331685	72331945	chr8:72331685-72331945	116	72330815	72332815	chr8:72330815-72332815	58.4557	Intergenic	Intergenic	12753	NM_008452	16598	Mm.26938	NM_008452	ENSMUSG00000055148	Klf2	Lklf	Kruppel-like factor 2 (lung)	protein-coding
117	14	69978932	69979619	chr14:69978932-69979619	117	69978275	69980275	chr14:69978275-69980275	56.1348	intron (NM_028560, intron 4 of 6)	MER74B|LTR|ERVL	-98169	NM_018781	13655	Mm.103737	NM_018781	ENSMUSG00000033730	Egr3	Pilot	early growth response 3	protein-coding
118	18	39145310	39145744	chr18:39145310-39145744	118	39144527	39146527	chr18:39144527-39146527	53.6725	intron (NM_001361073, intron 10 of 21)	intron (NM_001361073, intron 10 of 21)	152382	NM_001361073	71302	Mm.329396	NM_175164	ENSMUSG00000036452	Arhgap26	1810044B20Rik|2610010G17Rik|4933432P15Rik|AI853435|mKIAA0621	Rho GTPase activating protein 26	protein-coding
119	1	193337638	193338869	chr1:193337638-193338869	119	193337253	193339253	chr1:193337253-193339253	53.1381	intron (NM_008484, intron 18 of 22)	intron (NM_008484, intron 18 of 22)	32028	NM_144817	215303	Mm.40329	NM_144817	ENSMUSG00000016179	Camk1g	CLICK-III|CaMKIgamma	calcium/calmodulin-dependent protein kinase I gamma	protein-coding
120	3	115801361	115801876	chr3:115801361-115801876	120	115800618	115802618	chr3:115800618-115802618	57.8057	Intergenic	Intergenic	86440	NR_027894	68161	Mm.392043	NR_015487	ENSMUSG00000054426	A930005H10Rik	-	RIKEN cDNA A930005H10 gene	ncRNA
121	2	29097569	29097787	chr2:29097569-29097787	121	29096678	29098678	chr2:29096678-29098678	52.7231	Intergenic	MT2A|LTR|ERVL	-27314	NM_198033	269254	Mm.41867	NM_198033	ENSMUSG00000043535	Setx	A130090N03|A930037J23Rik|AOA2|AW060766|Als4|SCAR1|Sen1|mKIAA0625	senataxin	protein-coding
122	14	69977849	69978635	chr14:69977849-69978635	122	69977242	69979242	chr14:69977242-69979242	52.7013	intron (NM_028560, intron 4 of 6)	intron (NM_028560, intron 4 of 6)	-99203	NM_018781	13655	Mm.103737	NM_018781	ENSMUSG00000033730	Egr3	Pilot	early growth response 3	protein-coding
123	2	164506394	164507271	chr2:164506394-164507271	123	164505832	164507832	chr2:164505832-164507832	55.1456	intron (NM_133779, intron 11 of 11)	intron (NM_133779, intron 11 of 11)	9308	NM_133779	78928	Mm.28228	NM_133779	ENSMUSG00000017721	Pigt	2510012P17Rik|4930534E15Rik|CGI-06|NDAP|Ndap7	phosphatidylinositol glycan anchor biosynthesis, class T	protein-coding
124	19	9107289	9107787	chr19:9107289-9107787	124	9106538	9108538	chr19:9106538-9108538	64.5994	Intergenic	Intergenic	-19582	NM_011681	22287	Mm.2258	NM_011681	ENSMUSG00000024653	Scgb1a1	CC10|CC16|CCSP|PCB-BP|UG|UGB|Utg	secretoglobin, family 1A, member 1 (uteroglobin)	protein-coding
125	15	86069104	86069369	chr15:86069104-86069369	125	86068236	86070236	chr15:86068236-86070236	51.3173	intron (NM_001205353, intron 1 of 18)	intron (NM_001205353, intron 1 of 18)	10510	NM_001205353	223752	Mm.24442	NM_172611	ENSMUSG00000035900	Gramd4	9930016O13	GRAM domain containing 4	protein-coding
126	19	37109841	37110164	chr19:37109841-37110164	126	37109002	37111002	chr19:37109002-37111002	51.1549	intron (NM_198300, intron 4 of 10)	intron (NM_198300, intron 4 of 10)	-63840	NR_045329	319931	Mm.446730	NR_045329	ENSMUSG00000097591	A330032B11Rik	-	RIKEN cDNA A330032B11 gene	ncRNA
127	1	61423256	61423735	chr1:61423256-61423735	127	61422495	61424495	chr1:61422495-61424495	50.9146	Intergenic	Intergenic	45064	NR_040483	77341	Mm.402964	NR_040483	ENSMUSG00000085447	9530026F06Rik	-	RIKEN cDNA 9530026F06 gene	ncRNA
128	4	135044887	135045112	chr4:135044887-135045112	128	135043999	135045999	chr4:135043999-135045999	51.6097	Intergenic	MTEa|LTR|ERVL-MaLR	-75645	NM_019732	12399	Mm.378894	NM_019732	ENSMUSG00000070691	Runx3	AML2|Cbfa3|Pebp2a3	runt related transcription factor 3	protein-coding
129	11	100411544	100412313	chr11:100411544-100412313	129	100410928	100412928	chr11:100410928-100412928	49.9663	intron (NM_176830, intron 4 of 7)	intron (NM_176830, intron 4 of 7)	2890	NM_176830	66180	Mm.4940	NM_176830	ENSMUSG00000006931	P3h4	1110036O03Rik|AI413214|Leprel4|Sc65	prolyl 3-hydroxylase family member 4 (non-enzymatic)	protein-coding
130	7	127180430	127180616	chr7:127180430-127180616	130	127179523	127181523	chr7:127179523-127181523	49.5272	Intergenic	Intergenic	15554	NM_027353	70233	Mm.28050	NM_027353	ENSMUSG00000042502	Cd2bp2	1500011B02Rik|2410024K20Rik|AW048183	CD2 cytoplasmic tail binding protein 2	protein-coding
131	9	66265483	66266061	chr9:66265483-66266061	131	66264772	66266772	chr9:66264772-66266772	49.5191	intron (NM_010019, intron 9 of 11)	intron (NM_010019, intron 9 of 11)	-84678	NM_145617	235439	Mm.244179	NM_145617	ENSMUSG00000038664	Herc1	2810449H11Rik|B230218H07|D130015N03Rik|tbl	HECT and RLD domain containing E3 ubiquitin protein ligase family member 1	protein-coding
132	7	49093441	49094551	chr7:49093441-49094551	132	49092996	49094996	chr7:49092996-49094996	52.7945	intron (NM_001111016, intron 2 of 38)	intron (NM_001111016, intron 2 of 38)	68162	NR_154465	108167511	Mm.400599	NR_154465		9130015G15Rik	-	RIKEN cDNA 9130015G15 gene	ncRNA
133	1	182383017	182383578	chr1:182383017-182383578	133	182382297	182384297	chr1:182382297-182384297	51.1561	Intergenic	Intergenic	-25869	NM_173378	209456	Mm.287450	NM_173378	ENSMUSG00000026510	Trp53bp2	53BP2|AI746547|ASPP2|PPP1R13A|Tp53bp2|X98550	transformation related protein 53 binding protein 2	protein-coding
134	10	79690963	79691150	chr10:79690963-79691150	134	79690056	79692056	chr10:79690056-79692056	47.5386	intron (NR_126325, intron 1 of 3)	intron (NR_126325, intron 1 of 3)	2037	NM_008504	16904	Mm.378960	NM_008504	ENSMUSG00000054206	Gzmm	Lmet1|MMET-1	granzyme M (lymphocyte met-ase 1)	protein-coding
135	11	119876920	119877794	chr11:119876920-119877794	135	119876357	119878357	chr11:119876357-119878357	53.0085	intron (NM_028898, intron 24 of 33)	intron (NM_028898, intron 24 of 33)	-4932	NR_039557	100628577		NR_039557	ENSMUSG00000093061	Mir5098	mmu-mir-5098|mu-mir-5098	microRNA 5098	ncRNA
136	15	36231730	36232209	chr15:36231730-36232209	136	36230969	36232969	chr15:36230969-36232969	54.2452	intron (NM_012031, intron 16 of 18)	intron (NM_012031, intron 16 of 18)	8194	NR_106173	102465888		NR_106173	ENSMUSG00000098457	Mir8097	Gm27497|mmu-mir-8097	microRNA 8097	ncRNA
137	17	27580497	27581135	chr17:27580497-27581135	137	27579816	27581816	chr17:27579816-27581816	47.3085	exon (NM_019837, exon 5 of 5)	exon (NM_019837, exon 5 of 5)	-15089	NM_001002895	106672	Mm.61488	NM_001002895	ENSMUSG00000062753	AI413582	AI854251|Smim29	expressed sequence AI413582	protein-coding
138	2	35993873	35995010	chr2:35993873-35995010	138	35993441	35995441	chr2:35993441-35995441	47.3016	Intergenic	L2c|LINE|L2	-14818	NM_029774	74410	Mm.21591	NM_028921	ENSMUSG00000026885	Ttll11	4932702F08Rik|4933424A20Rik|AU043211|D2Ertd624e	tubulin tyrosine ligase-like family, member 11	protein-coding
139	3	101747778	101748937	chr3:101747778-101748937	139	101747357	101749357	chr3:101747357-101749357	52.6467	Intergenic	Intergenic	87865	NM_172295	242125	Mm.32900	NM_172295	ENSMUSG00000044313	Mab21l3	-	mab-21-like 3	protein-coding
140	19	9106351	9106504	chr19:9106351-9106504	140	9105427	9107427	chr19:9105427-9107427	47.1771	Intergenic	Intergenic	-18472	NM_011681	22287	Mm.2258	NM_011681	ENSMUSG00000024653	Scgb1a1	CC10|CC16|CCSP|PCB-BP|UG|UGB|Utg	secretoglobin, family 1A, member 1 (uteroglobin)	protein-coding
141	7	27595791	27596345	chr7:27595791-27596345	141	27595068	27597068	chr7:27595068-27597068	46.8523	promoter-TSS (NM_001331108)	promoter-TSS (NM_001331108)	-762	NM_001331108	11652	Mm.177194	NM_007434	ENSMUSG00000004056	Akt2	2410016A19Rik|AW554154|PKB|PKBbeta	thymoma viral proto-oncogene 2	protein-coding
142	8	121573397	121573680	chr8:121573397-121573680	142	121572538	121574538	chr8:121572538-121574538	52.2559	intron (NM_133765, intron 1 of 8)	intron (NM_133765, intron 1 of 8)	5267	NM_133765	76454	Mm.24829	NM_133765	ENSMUSG00000052934	Fbxo31	1110003O08Rik|2310046N15Rik|Fbx14|Fbxo14	F-box protein 31	protein-coding
143	1	94041997	94043016	chr1:94041997-94043016	143	94041506	94043506	chr1:94041506-94043506	46.3001	intron (NM_008798, intron 1 of 4)	intron (NM_008798, intron 1 of 4)	10046	NM_008798	18566	Mm.5024	NM_008798	ENSMUSG00000026285	Pdcd1	Ly101|PD-1|Pdc1	programmed cell death 1	protein-coding
144	16	38371705	38372252	chr16:38371705-38372252	144	38370978	38372978	chr16:38370978-38372978	46.0701	intron (NM_022318, intron 2 of 3)	intron (NM_022318, intron 2 of 3)	9789	NM_022318	64082	Mm.390856	NM_022318	ENSMUSG00000022803	Popdc2	AV006127|Pop2	popeye domain containing 2	protein-coding
145	4	21755071	21755522	chr4:21755071-21755522	145	21754296	21756296	chr4:21754296-21756296	45.9947	intron (NM_001290420, intron 11 of 11)	ORR1B1|LTR|ERVL-MaLR	11914	NM_029840	77032	Mm.87238	NM_029840	ENSMUSG00000028251	Tstd3	2610029I01Rik	thiosulfate sulfurtransferase (rhodanese)-like domain containing 3	protein-coding
146	6	52473618	52474514	chr6:52473618-52474514	146	52473066	52475066	chr6:52473066-52475066	47.2892	Intergenic	Intergenic	-18385	NR_046049	74304	Mm.490579	NR_046049	ENSMUSG00000107895	1700094M24Rik	-	RIKEN cDNA 1700094M24 gene	ncRNA
147	1	88656145	88656560	chr1:88656145-88656560	147	88655352	88657352	chr1:88655352-88657352	45.537	Intergenic	Intergenic	45838	NM_177305	320982	Mm.27968	NM_177305	ENSMUSG00000049866	Arl4c	A630084M22Rik|Arl7|LAK	ADP-ribosylation factor-like 4C	protein-coding
148	11	113788465	113789100	chr11:113788465-113789100	148	113787782	113789782	chr11:113787782-113789782	46.6146	intron (NM_172800, intron 44 of 44)	Helitron3Na_Mam|RC|Helitron	-36968	NM_001163346	56699	Mm.293378	NM_020006	ENSMUSG00000041598	Cdc42ep4	1500041M20Rik|Borg4|CEP4	CDC42 effector protein (Rho GTPase binding) 4	protein-coding
149	8	72343206	72344063	chr8:72343206-72344063	149	72342634	72344634	chr8:72342634-72344634	47.4851	intron (NM_001289859, intron 21 of 21)	intron (NM_001289859, intron 21 of 21)	24573	NM_008452	16598	Mm.26938	NM_008452	ENSMUSG00000055148	Klf2	Lklf	Kruppel-like factor 2 (lung)	protein-coding
150	11	74575760	74576203	chr11:74575760-74576203	150	74574981	74576981	chr11:74574981-74576981	44.8009	intron (NM_001015046, intron 1 of 24)	intron (NM_001015046, intron 1 of 24)	14176	NM_001015046	380711	Mm.425690	NM_001015046	ENSMUSG00000038807	Rap1gap2	AU067654|Garnl4|Gm1561|mKIAA1039	RAP1 GTPase activating protein 2	protein-coding
151	5	120677662	120678124	chr5:120677662-120678124	151	120676893	120678893	chr5:120676893-120678893	45.7056	intron (NM_001359145, intron 21 of 22)	intron (NM_001359145, intron 21 of 22)	24524	NM_001359147	19415	Mm.41209	NM_013832	ENSMUSG00000029602	Rasal1	MRASAL	RAS protein activator like 1 (GAP1 like)	protein-coding
152	3	89870826	89871526	chr3:89870826-89871526	152	89870176	89872176	chr3:89870176-89872176	44.426	exon (NM_001310676, exon 10 of 10)	exon (NM_001310676, exon 10 of 10)	39806	NM_172530	214547	Mm.225	NM_172530	ENSMUSG00000046280	She	9430022A14	src homology 2 domain-containing transforming protein E	protein-coding
153	5	120678219	120678448	chr5:120678219-120678448	153	120677333	120679333	chr5:120677333-120679333	45.4964	intron (NM_001359145, intron 21 of 22)	MIR|SINE|MIR	24965	NM_001359147	19415	Mm.41209	NM_013832	ENSMUSG00000029602	Rasal1	MRASAL	RAS protein activator like 1 (GAP1 like)	protein-coding
154	8	13593411	13593647	chr8:13593411-13593647	154	13592529	13594529	chr8:13592529-13594529	54.657	intron (NM_009025, intron 7 of 23)	intron (NM_009025, intron 7 of 23)	-31068	NM_025601	66501	Mm.46136	NM_025601	ENSMUSG00000031452	1700029H14Rik	-	RIKEN cDNA 1700029H14 gene	protein-coding
155	16	38370772	38371363	chr16:38370772-38371363	155	38370067	38372067	chr16:38370067-38372067	43.5791	intron (NM_022318, intron 2 of 3)	intron (NM_022318, intron 2 of 3)	8878	NM_022318	64082	Mm.390856	NM_022318	ENSMUSG00000022803	Popdc2	AV006127|Pop2	popeye domain containing 2	protein-coding
156	4	134745937	134746198	chr4:134745937-134746198	156	134745067	134747067	chr4:134745067-134747067	43.3343	3' UTR (NM_145554, exon 9 of 9)	3' UTR (NM_145554, exon 9 of 9)	21936	NM_145554	100017	Mm.27486	NM_145554	ENSMUSG00000037295	Ldlrap1	AA691260|ARH2|Arh|Arh1|FHCB1|FHCB2	low density lipoprotein receptor adaptor protein 1	protein-coding
157	1	61422578	61422838	chr1:61422578-61422838	157	61421708	61423708	chr1:61421708-61423708	46.3716	Intergenic	Intergenic	44276	NR_040483	77341	Mm.402964	NR_040483	ENSMUSG00000085447	9530026F06Rik	-	RIKEN cDNA 9530026F06 gene	ncRNA
158	19	46733400	46734245	chr19:46733400-46734245	158	46732822	46734822	chr19:46732822-46734822	48.8252	intron (NM_020577, intron 10 of 10)	intron (NM_020577, intron 10 of 10)	26380	NM_020577	57344	Mm.28566	NM_020577	ENSMUSG00000003559	As3mt	2310045H08Rik|Cyt19	arsenic (+3 oxidation state) methyltransferase	protein-coding
159	8	71471037	71471264	chr8:71471037-71471264	159	71470150	71472150	chr8:71470150-71472150	42.6535	intron (NM_001294259, intron 1 of 3)	intron (NM_001294259, intron 1 of 3)	1957	NM_001294259	66498	Mm.260360	NM_025600	ENSMUSG00000074247	Dda1	1500034J01Rik|1700095J19Rik|R74921	DET1 and DDB1 associated 1	protein-coding
160	8	14992651	14993109	chr8:14992651-14993109	160	14991880	14993880	chr8:14991880-14993880	42.0379	intron (NM_001037736, intron 26 of 27)	intron (NM_001037736, intron 26 of 27)	-18145	NM_029116	74901	Mm.46675	NM_029116	ENSMUSG00000055675	Kbtbd11	2900016B01Rik|4930465M17Rik|mKIAA0711	kelch repeat and BTB (POZ) domain containing 11	protein-coding
161	6	87040952	87041622	chr6:87040952-87041622	161	87040287	87042287	chr6:87040287-87042287	41.9501	Intergenic	Intergenic	-1559	NM_013528	14583	Mm.19893	NM_013528	ENSMUSG00000029992	Gfpt1	2810423A18Rik|AI324119|AI449986|GFA|GFAT|GFAT1|GFAT1m|Gfpt	glutamine fructose-6-phosphate transaminase 1	protein-coding
162	7	139156411	139156596	chr7:139156411-139156596	162	139155503	139157503	chr7:139155503-139157503	40.8672	intron (NM_001162540, intron 1 of 11)	intron (NM_001162540, intron 1 of 11)	31990	NM_021302	57740	Mm.65336	NM_021302	ENSMUSG00000015981	Stk32c	PKE|Pkek|YANK3	serine/threonine kinase 32C	protein-coding
163	4	130016786	130017884	chr4:130016786-130017884	163	130016335	130018335	chr4:130016335-130018335	43.7975	intron (NM_001199696, intron 23 of 28)	intron (NM_001199696, intron 23 of 28)	25281	NM_001290715	230775	Mm.262241	NM_173071	ENSMUSG00000028782	Adgrb2	Bai2	adhesion G protein-coupled receptor B2	protein-coding
164	4	141917786	141918550	chr4:141917786-141918550	164	141917168	141919168	chr4:141917168-141919168	40.8223	intron (NM_177868, intron 22 of 31)	intron (NM_177868, intron 22 of 31)	-43248	NM_025994	27984	Mm.395598	NM_025994	ENSMUSG00000040659	Efhd2	2600015J22Rik|AA408606|D4Wsu27e	EF hand domain containing 2	protein-coding
165	14	57718015	57718481	chr14:57718015-57718481	165	57717248	57719248	chr14:57717248-57719248	40.7894	intron (NM_015771, intron 2 of 7)	intron (NM_015771, intron 2 of 7)	16170	NM_153382	50523	Mm.347899	NM_015771	ENSMUSG00000021959	Lats2	4932411G09Rik|AV277261|AW228608	large tumor suppressor 2	protein-coding
166	5	128982732	128983983	chr5:128982732-128983983	166	128982357	128984357	chr5:128982357-128984357	40.5754	Intergenic	Intergenic	6878	NM_001359022	13852	Mm.260716	NM_007941	ENSMUSG00000029428	Stx2	AW538950|Epim|G1-536-1|Syn-2|repro34	syntaxin 2	protein-coding
167	19	44389642	44389796	chr19:44389642-44389796	167	44388719	44390719	chr19:44388719-44390719	54.1675	Intergenic	Intergenic	17990	NM_009127	20249	Mm.267377	NM_009127	ENSMUSG00000037071	Scd1	AA589638|AI265570|Scd|Scd-1|ab	stearoyl-Coenzyme A desaturase 1	protein-coding
168	6	88782480	88783020	chr6:88782480-88783020	168	88781750	88783750	chr6:88781750-88783750	50.1253	intron (NM_001166249, intron 3 of 7)	intron (NM_001166249, intron 3 of 7)	58046	NM_001166251	23945	Mm.272197	NM_011844	ENSMUSG00000033174	Mgll	AA589436|Magl|Mgl	monoglyceride lipase	protein-coding
169	13	98291721	98292282	chr13:98291721-98292282	169	98291001	98293001	chr13:98291001-98293001	43.1076	Intergenic	ORR1D2|LTR|ERVL-MaLR	24965	NM_145455	218490	Mm.371688	NM_145455	ENSMUSG00000021660	Btf3	1700054E11Rik	basic transcription factor 3	protein-coding
170	10	61534620	61535152	chr10:61534620-61535152	170	61533886	61535886	chr10:61533886-61535886	41.1907	intron (NM_153542, intron 3 of 4)	intron (NM_153542, intron 3 of 4)	59053	NM_153542	216011	Mm.136116	NM_153542	ENSMUSG00000037151	Lrrc20	BC036304	leucine rich repeat containing 20	protein-coding
171	9	21246389	21246660	chr9:21246389-21246660	171	21245524	21247524	chr9:21245524-21247524	39.7104	intron (NM_053190, intron 1 of 2)	intron (NM_053190, intron 1 of 2)	1918	NM_053190	94226	Mm.190619	NM_053190	ENSMUSG00000045087	S1pr5	Edg8|S1P5|lpB4	sphingosine-1-phosphate receptor 5	protein-coding
172	3	84619074	84619466	chr3:84619074-84619466	172	84618270	84620270	chr3:84618270-84620270	39.5562	Intergenic	Intergenic	25696	NM_207278	403175	Mm.83086	NM_207278	ENSMUSG00000047819	Tigd4	C130063O11Rik|Gm418	tigger transposable element derived 4	protein-coding
173	14	55946040	55946807	chr14:55946040-55946807	173	55945423	55947423	chr14:55945423-55947423	39.393	Intergenic	ORR1E|LTR|ERVL-MaLR	-1749	NM_010780	17228	Mm.1252	NM_010780	ENSMUSG00000022225	Cma1	MMCP-5|Mcp-5|Mcp5|Mcpt5	chymase 1, mast cell	protein-coding
174	2	92464692	92465068	chr2:92464692-92465068	174	92463880	92465880	chr2:92463880-92465880	42.5468	Intergenic	Intergenic	-4362	NM_145832	228368	Mm.273990	NM_145832	ENSMUSG00000049922	Slc35c1	E430007K15Rik|fuct1	solute carrier family 35, member C1	protein-coding
175	12	3896915	3897745	chr12:3896915-3897745	175	3896330	3898330	chr12:3896330-3898330	39.0575	exon (NM_001271753, exon 11 of 23)	exon (NM_001271753, exon 11 of 23)	5586	NM_153743	13435	Mm.5001	NM_007872	ENSMUSG00000020661	Dnmt3a	MmuIIIA	DNA methyltransferase 3A	protein-coding
176	9	108144360	108145239	chr9:108144360-108145239	176	108143799	108145799	chr9:108143799-108145799	38.9203	intron (NM_007567, intron 1 of 11)	ORR1C1|LTR|ERVL-MaLR	7945	NR_126077	76873	Mm.436935	NR_126077	ENSMUSG00000102224	4930447F24Rik	-	RIKEN cDNA 4930447F24 gene	ncRNA
177	5	139161504	139162064	chr5:139161504-139162064	177	139160784	139162784	chr5:139160784-139162784	47.1538	exon (NM_001081265, exon 5 of 13)	exon (NM_001081265, exon 5 of 13)	-11081	NM_001359097	19085	Mm.306163	NM_008923	ENSMUSG00000025855	Prkar1b	AI385716|RIbeta	protein kinase, cAMP dependent regulatory, type I beta	protein-coding
178	4	134746351	134746552	chr4:134746351-134746552	178	134745451	134747451	chr4:134745451-134747451	38.8669	3' UTR (NM_145554, exon 9 of 9)	3' UTR (NM_145554, exon 9 of 9)	21552	NM_145554	100017	Mm.27486	NM_145554	ENSMUSG00000037295	Ldlrap1	AA691260|ARH2|Arh|Arh1|FHCB1|FHCB2	low density lipoprotein receptor adaptor protein 1	protein-coding
179	9	73068237	73068705	chr9:73068237-73068705	179	73067471	73069471	chr9:73067471-73069471	55.4964	intron (NM_001301232, intron 1 of 5)	LTR81B|LTR|Gypsy	4323	NM_001301232	11891	Mm.34867	NM_023635	ENSMUSG00000032202	Rab27a	2210402C08Rik|2410003M20Rik|4933437C11Rik|ash	RAB27A, member RAS oncogene family	protein-coding
180	12	118423979	118424540	chr12:118423979-118424540	180	118423259	118425259	chr12:118423259-118425259	47.2807	Intergenic	Intergenic	105933	NR_045947	100384890	Mm.484658	NR_045947	ENSMUSG00000113875	D230030E09Rik	Npe	Riken cDNA D230030E09 gene	ncRNA
181	1	164079379	164079623	chr1:164079379-164079623	181	164078501	164080501	chr1:164078501-164080501	41.9106	intron (NM_001164059, intron 7 of 7)	intron (NM_001164059, intron 7 of 7)	17425	NM_001164059	20343	Mm.1461	NM_011346	ENSMUSG00000026581	Sell	AI528707|CD62L|L-selectin|LECAM-1|Lnhr|Ly-22|Ly-m22|Lyam-1|Lyam1	selectin, lymphocyte	protein-coding
182	15	64210630	64210951	chr15:64210630-64210951	182	64209790	64211790	chr15:64209790-64211790	38.4609	intron (NM_001276461, intron 3 of 28)	intron (NM_001276461, intron 3 of 28)	101882	NM_001276462	13196	Mm.277236	NM_010026	ENSMUSG00000022377	Asap1	AV239055|DEF-1|Ddef1|PAP|mKIAA1249|s19	ArfGAP with SH3 domain, ankyrin repeat and PH domain1	protein-coding
183	4	134641746	134642546	chr4:134641746-134642546	183	134641146	134643146	chr4:134641146-134643146	37.8372	intron (NM_207237, intron 1 of 11)	intron (NM_207237, intron 1 of 11)	62144	NM_207237	230815	Mm.18905	NM_207237	ENSMUSG00000037306	Man1c1	AI593348	mannosidase, alpha, class 1C, member 1	protein-coding
184	7	98468774	98469989	chr7:98468774-98469989	184	98468381	98470381	chr7:98468381-98470381	37.8307	intron (NM_001130693, intron 14 of 18)	intron (NM_001130693, intron 14 of 18)	-24840	NM_001113379	434215	Mm.323057	NM_001113379	ENSMUSG00000090958	Lrrc32	AI426318|D11S833Eh|D7H11S833E|EG434215|Garp	leucine rich repeat containing 32	protein-coding
185	15	102243497	102243825	chr15:102243497-102243825	185	102242661	102244661	chr15:102242661-102244661	37.7279	intron (NM_011244, intron 3 of 9)	intron (NM_011244, intron 3 of 9)	2839	NM_001042727	19411	Mm.1273	NM_011244	ENSMUSG00000001288	Rarg	Nr1b3|RAR-gamma|RARD|RARgamma2	retinoic acid receptor, gamma	protein-coding
186	10	60344244	60344581	chr10:60344244-60344581	186	60343412	60345412	chr10:60343412-60345412	47.9839	intron (NM_001252635, intron 37 of 68)	intron (NM_001252635, intron 37 of 68)	-2438	NM_001159572	74048	Mm.273584	NM_028732	ENSMUSG00000020101	Vsir	4632428N05Rik|Dies1|PD-1H|VISTA	V-set immunoregulatory receptor	protein-coding
187	16	29977569	29978111	chr16:29977569-29978111	187	29976840	29978840	chr16:29976840-29978840	40.3747	intron (NR_037689, intron 1 of 5)	intron (NR_037689, intron 1 of 5)	1284	NR_037689	328657	Mm.425982	NM_001033403	ENSMUSG00000075286	Gm1968	-	predicted gene 1968	ncRNA
188	6	82934624	82935392	chr6:82934624-82935392	188	82934008	82936008	chr6:82934008-82936008	40.0591	intron (NM_011350, intron 4 of 13)	intron (NM_011350, intron 4 of 13)	4761	NM_011350	20355	Mm.270543	NM_011350	ENSMUSG00000000627	Sema4f	Sema W	sema domain, immunoglobulin domain (Ig), TM domain, and short cytoplasmic domain	protein-coding
189	9	21126256	21126663	chr9:21126256-21126663	189	21125459	21127459	chr9:21125459-21127459	40.1493	intron (NM_001205312, intron 3 of 24)	intron (NM_001205312, intron 3 of 24)	4815	NM_018793	54721	Mm.20249	NM_018793	ENSMUSG00000032175	Tyk2	JTK1	tyrosine kinase 2	protein-coding
190	10	61334131	61334270	chr10:61334131-61334270	190	61333200	61335200	chr10:61333200-61335200	36.8789	intron (NM_013753, intron 18 of 19)	ID_B1|SINE|B4	36365	NM_011073	18646	Mm.240313	NM_011073	ENSMUSG00000037202	Prf1	Pfn|Pfp|Prf-1	perforin 1 (pore forming protein)	protein-coding
191	8	13662814	13663368	chr8:13662814-13663368	191	13662091	13664091	chr8:13662091-13664091	39.7989	intron (NM_009025, intron 1 of 23)	intron (NM_009025, intron 1 of 23)	14496	NM_009025	19414	Mm.18517	NM_009025	ENSMUSG00000031453	Rasa3	AI326412|C86362|E130011G04|GAPIII|hlb381|scat	RAS p21 protein activator 3	protein-coding
192	5	112291876	112292179	chr5:112291876-112292179	192	112291027	112293027	chr5:112291027-112293027	36.6749	intron (NM_001326590, intron 1 of 5)	intron (NM_001326590, intron 1 of 5)	15337	NM_009419	22022	Mm.250631	NM_009419	ENSMUSG00000029344	Tpst2	AI448750|D5Ucla3|Tango13b|grm|grt	protein-tyrosine sulfotransferase 2	protein-coding
193	19	46713950	46714521	chr19:46713950-46714521	193	46713235	46715235	chr19:46713235-46715235	58.529	intron (NM_020577, intron 6 of 10)	intron (NM_020577, intron 6 of 10)	6793	NM_020577	57344	Mm.28566	NM_020577	ENSMUSG00000003559	As3mt	2310045H08Rik|Cyt19	arsenic (+3 oxidation state) methyltransferase	protein-coding
194	11	59404035	59404662	chr11:59404035-59404662	194	59403348	59405348	chr11:59403348-59405348	36.4837	Intergenic	Intergenic	-28696	NM_001045521	216797	Mm.339586	NM_001045521	ENSMUSG00000049291	Prss38	Gm249|Mpn2	protease, serine 38	protein-coding
195	14	76700270	76701168	chr14:76700270-76701168	195	76699719	76701719	chr14:76699719-76701719	41.5364	Intergenic	Intergenic	23151	NR_015485	73272	Mm.116804	NR_015485	ENSMUSG00000101009	1700108F19Rik	1700020I02Rik|BB065030	RIKEN cDNA 1700108F19 gene	ncRNA
196	12	76593835	76594280	chr12:76593835-76594280	196	76593057	76595057	chr12:76593057-76595057	42.6733	intron (NM_013675, intron 32 of 35)	intron (NM_013675, intron 32 of 35)	-46133	NR_046044	100504549	Mm.440349	NR_046044	ENSMUSG00000112388	AI463170	-	expressed sequence AI463170	ncRNA
197	4	135520258	135521143	chr4:135520258-135521143	197	135519700	135521700	chr4:135519700-135521700	39.0307	intron (NM_030189, intron 5 of 8)	intron (NM_030189, intron 5 of 8)	24714	NM_030189	78806	Mm.374844	NM_030189	ENSMUSG00000028801	Stpg1	4930403G18Rik|4930555I21Rik|Mapo2	sperm tail PG rich repeat containing 1	protein-coding
198	13	108214018	108215681	chr13:108214018-108215681	198	108213849	108215849	chr13:108213849-108215849	38.6646	intron (NM_029001, intron 1 of 7)	CpG	446	NM_029001	74559	Mm.286127	NM_029001	ENSMUSG00000021696	Elovl7	9130013K24Rik|AI840082	ELOVL family member 7, elongation of long chain fatty acids (yeast)	protein-coding
199	11	51873119	51873369	chr11:51873119-51873369	199	51872244	51874244	chr11:51872244-51874244	35.7583	Intergenic	Intergenic	-15614	NM_001357588	76901	Mm.259996	NM_199299	ENSMUSG00000020387	Jade2	1200017K05Rik|AI480685|Phf15|mKIAA0239	jade family PHD finger 2	protein-coding
200	12	13518070	13518796	chr12:13518070-13518796	200	13517433	13519433	chr12:13517433-13519433	48.6257	intron (NM_027706, intron 45 of 51)	MIR|SINE|MIR	109213	NR_136761	102639399	Mm.122052	NR_136761	ENSMUSG00000113666	Gm35725	-	predicted gene, 35725	ncRNA
201	13	108304566	108304977	chr13:108304566-108304977	201	108303771	108305771	chr13:108303771-108305771	35.2305	Intergenic	MLTR11A|LTR|ERVK	-11565	NM_178683	218581	Mm.32318	NM_178683	ENSMUSG00000021697	Depdc1b	9830132O03|AW260467|XTP1	DEP domain containing 1B	protein-coding
202	X	102036781	102037541	chrX:102036781-102037541	202	102036161	102038161	chrX:102036161-102038161	35.9684	intron (NM_001163610, intron 1 of 7)	intron (NM_001163610, intron 1 of 7)	34146	NM_001278534	331474	Mm.23297	NM_183318	ENSMUSG00000049191	Rtl5	6430402L03Rik|Mar5|Mart5|Rgag4|mKIAA2001	retrotransposon Gag like 5	protein-coding
203	8	14990759	14991069	chr8:14990759-14991069	203	14989914	14991914	chr8:14989914-14991914	35.0312	intron (NM_001037736, intron 25 of 27)	intron (NM_001037736, intron 25 of 27)	-20111	NM_029116	74901	Mm.46675	NM_029116	ENSMUSG00000055675	Kbtbd11	2900016B01Rik|4930465M17Rik|mKIAA0711	kelch repeat and BTB (POZ) domain containing 11	protein-coding
204	5	64435492	64435853	chr5:64435492-64435853	204	64434672	64436672	chr5:64434672-64436672	38.0966	Intergenic	Intergenic	32269	NR_040681	69999	Mm.261413	NR_040681	ENSMUSG00000100911	1700027F09Rik	-	RIKEN cDNA 1700027F09 gene	ncRNA
205	8	13688072	13688280	chr8:13688072-13688280	205	13687176	13689176	chr8:13687176-13689176	34.7036	Intergenic	Intergenic	-10589	NM_009025	19414	Mm.18517	NM_009025	ENSMUSG00000031453	Rasa3	AI326412|C86362|E130011G04|GAPIII|hlb381|scat	RAS p21 protein activator 3	protein-coding
206	14	67911377	67912361	chr14:67911377-67912361	206	67910869	67912869	chr14:67910869-67912869	38.3981	intron (NM_177780, intron 1 of 51)	intron (NM_177780, intron 1 of 51)	21703	NM_177780	68813	Mm.258155	NM_177780	ENSMUSG00000044447	Dock5	1110060D06Rik|AI666732|AI956923|BC016533|E130320D18|lr2|rlc	dedicator of cytokinesis 5	protein-coding
207	6	99810884	99811855	chr6:99810884-99811855	207	99810369	99812369	chr6:99810369-99812369	34.5452	Intergenic	ORR1D2-int|LTR|ERVL-MaLR	-84978	NM_001170419	50501	Mm.87365	NM_015768	ENSMUSG00000030069	Prok2	Bv8|PK2|Prok1	prokineticin 2	protein-coding
208	9	21248399	21248655	chr9:21248399-21248655	208	21247527	21249527	chr9:21247527-21249527	34.1059	promoter-TSS (NM_053190)	promoter-TSS (NM_053190)	-84	NM_053190	94226	Mm.190619	NM_053190	ENSMUSG00000045087	S1pr5	Edg8|S1P5|lpB4	sphingosine-1-phosphate receptor 5	protein-coding
209	11	101063524	101064497	chr11:101063524-101064497	209	101063010	101065010	chr11:101063010-101065010	37.0407	TTS (NM_001243051)	TTS (NM_001243051)	-6083	NM_013792	27419	Mm.95452	NM_013792	ENSMUSG00000001751	Naglu	-	alpha-N-acetylglucosaminidase (Sanfilippo disease IIIB)	protein-coding
210	2	144441065	144441929	chr2:144441065-144441929	210	144440497	144442497	chr2:144440497-144442497	34.8795	Intergenic	Intergenic	-17783	NR_033459	668917	Mm.152805	NR_033459	ENSMUSG00000083674	Zfp133-ps	Zfp133	zinc finger protein 133, pseudogene	pseudo
211	15	99652564	99652788	chr15:99652564-99652788	211	99651676	99653676	chr15:99651676-99653676	34.034	Intergenic	PB1D10|SINE|Alu	-1020	NM_012025	26934	Mm.273804	NM_012025	ENSMUSG00000023015	Racgap1	AI227039|AI327394|Band25|GTPase|MgcRacGAP|gtl11|mKIAA1478	Rac GTPase-activating protein 1	protein-coding
212	4	140989461	140990024	chr4:140989461-140990024	212	140988742	140990742	chr4:140988742-140990742	39.705	intron (NM_001164366, intron 1 of 28)	intron (NM_001164366, intron 1 of 28)	2870	NM_029097	74772	Mm.205625	NM_029097	ENSMUSG00000036622	Atp13a2	1110012E06Rik|AA589443	ATPase type 13A2	protein-coding
213	7	101453346	101453873	chr7:101453346-101453873	213	101452609	101454609	chr7:101452609-101454609	33.8763	intron (NM_001008548, intron 2 of 30)	intron (NM_001008548, intron 2 of 30)	2358	NM_001243757	207728	Mm.247564	NM_001008548	ENSMUSG00000030653	Pde2a	CGS-PDE|cGSPDE	phosphodiesterase 2A, cGMP-stimulated	protein-coding
214	10	117969782	117970423	chr10:117969782-117970423	214	117969102	117971102	chr10:117969102-117971102	33.8532	Intergenic	Intergenic	44644	NR_045342	71067	Mm.410793	NR_045342	ENSMUSG00000112500	4933411E08Rik	-	RIKEN cDNA 4933411E08 gene	ncRNA
215	10	80022164	80022553	chr10:80022164-80022553	215	80021358	80023358	chr10:80021358-80023358	33.6833	intron (NM_001347074, intron 10 of 22)	intron (NM_001347074, intron 10 of 22)	2684	NM_027521	70719	Mm.243954	NM_027521	ENSMUSG00000035697	Arhgap45	6330406L22Rik|AW539505|Ha-1|Hmha1	Rho GTPase activating protein 45	protein-coding
216	9	45098278	45099072	chr9:45098278-45099072	216	45097675	45099675	chr9:45097675-45099675	40.5583	intron (NM_001005421, intron 7 of 10)	intron (NM_001005421, intron 7 of 10)	-19201	NM_001014761	72821	Mm.229373	NM_001014761	ENSMUSG00000070304	Scn2b	2810451E09Rik|AI840361|Gm183	sodium channel, voltage-gated, type II, beta	protein-coding
217	11	6018263	6019204	chr11:6018263-6019204	217	6017733	6019733	chr11:6017733-6019733	34.3171	intron (NM_001174054, intron 2 of 20)	intron (NM_001174054, intron 2 of 20)	47014	NM_001174054	12323	Mm.439733	NM_007595	ENSMUSG00000057897	Camk2b	CaMKII	calcium/calmodulin-dependent protein kinase II, beta	protein-coding
218	19	8926592	8927107	chr19:8926592-8927107	218	8925849	8927849	chr19:8925849-8927849	33.2335	TTS (NM_009073)	TTS (NM_009073)	2506	NM_009073	19881	Mm.426094	NM_009073	ENSMUSG00000071648	Rom1	M101156|Rgsc1156|Rom-1|Rosp1|Tspan23	rod outer segment membrane protein 1	protein-coding
219	15	78828197	78828982	chr15:78828197-78828982	219	78827589	78829589	chr15:78827589-78829589	33.1053	Intergenic	Intergenic	-14057	NM_027219	104445	Mm.307488	NM_027219	ENSMUSG00000049521	Cdc42ep1	1810058K22Rik|AA980734|Borg5|CEP1|MSE55	CDC42 effector protein (Rho GTPase binding) 1	protein-coding
220	17	50731003	50731531	chr17:50731003-50731531	220	50730267	50732267	chr17:50730267-50732267	34.8437	Intergenic	MLTR11B|LTR|ERVK	32586	NM_001297747	12228	Mm.392910	NM_009770	ENSMUSG00000022863	Btg3	ANA|tob5	B cell translocation gene 3	protein-coding
221	19	9103806	9104496	chr19:9103806-9104496	221	9103151	9105151	chr19:9103151-9105151	38.8494	Intergenic	Intergenic	-16195	NM_011681	22287	Mm.2258	NM_011681	ENSMUSG00000024653	Scgb1a1	CC10|CC16|CCSP|PCB-BP|UG|UGB|Utg	secretoglobin, family 1A, member 1 (uteroglobin)	protein-coding
222	13	113061589	113062579	chr13:113061589-113062579	222	113061084	113063084	chr13:113061084-113063084	36.3613	intron (NM_001281487, intron 4 of 11)	intron (NM_001281487, intron 4 of 11)	-15696	NM_027127	69590	Mm.12715	NM_027127	ENSMUSG00000021760	Gpx8	2310016C16Rik|AU017063	glutathione peroxidase 8 (putative)	protein-coding
223	6	114936225	114937234	chr6:114936225-114937234	223	114935729	114937729	chr6:114935729-114937729	36.4923	intron (NM_001356371, intron 2 of 5)	intron (NM_001356371, intron 2 of 5)	-14909	NM_177683	232334	Mm.268357	NM_177683	ENSMUSG00000030315	Vgll4	BC048841|VGL-4	vestigial like family member 4	protein-coding
224	2	32867397	32868011	chr2:32867397-32868011	224	32866704	32868704	chr2:32866704-32868704	32.7231	Intergenic	Intergenic	-8430	NM_146119	227737	Mm.301646	NM_146119	ENSMUSG00000026796	Fam129b	9130404D14Rik	family with sequence similarity 129, member B	protein-coding
225	12	24644031	24644507	chr12:24644031-24644507	225	24643269	24645269	chr12:24643269-24645269	32.7194	Intergenic	Intergenic	-7102	NM_178357	194655	Mm.9616	NM_178357	ENSMUSG00000020653	Klf11	9830142A17|D12Ertd427e|Tieg2|Tieg2b|Tieg3	Kruppel-like factor 11	protein-coding
226	5	113626189	113626734	chr5:113626189-113626734	226	113625461	113627461	chr5:113625461-113627461	32.3394	intron (NM_008153, intron 1 of 2)	intron (NM_008153, intron 1 of 2)	17141	NM_001359060	14747	Mm.5196	NM_008153	ENSMUSG00000042190	Cmklr1	ChemR23|DEZ|Gpcr27|mcmklr1	chemokine-like receptor 1	protein-coding
227	5	24747639	24747893	chr5:24747639-24747893	227	24746766	24748766	chr5:24746766-24748766	32.1833	Intergenic	Intergenic	10077	NM_153076	214301	Mm.63484	NM_153076	ENSMUSG00000038135	Crygn	-	crystallin, gamma N	protein-coding
228	5	24747030	24747546	chr5:24747030-24747546	228	24746288	24748288	chr5:24746288-24748288	32.054	Intergenic	Intergenic	10555	NM_153076	214301	Mm.63484	NM_153076	ENSMUSG00000038135	Crygn	-	crystallin, gamma N	protein-coding
229	5	137686148	137686416	chr5:137686148-137686416	229	137685282	137687282	chr5:137685282-137687282	32.7961	Intergenic	Intergenic	-1529	NM_178162	231801	Mm.260869	NM_145566	ENSMUSG00000029722	Agfg2	A630095P14Rik|Hrbl|RAB-R|RABR	ArfGAP with FG repeats 2	protein-coding
230	19	29341098	29341485	chr19:29341098-29341485	230	29340291	29342291	chr19:29340291-29342291	31.3939	Intergenic	Intergenic	-6622	NM_011272	19773	Mm.5033	NM_011272	ENSMUSG00000039097	Rln1	Rln|rlx	relaxin 1	protein-coding
231	X	164027286	164027501	chrX:164027286-164027501	231	164026393	164028393	chrX:164026393-164028393	31.0933	intron (NM_181315, intron 1 of 7)	intron (NM_181315, intron 1 of 7)	616	NM_181315	56078	Mm.180953	NM_181315	ENSMUSG00000031373	Car5b	7330410H16Rik|CAVB|Ca5b|CarVb|D730005F19Rik	carbonic anhydrase 5b, mitochondrial	protein-coding
232	1	128607961	128608532	chr1:128607961-128608532	232	128607246	128609246	chr1:128607246-128609246	38.2886	Intergenic	MIRb|SINE|MIR	-15948	NM_001356509	12767	Mm.1401	NM_009911	ENSMUSG00000045382	Cxcr4	CD184|CXC-R4|CXCR-4|Cmkar4|LESTR|PB-CKR|PBSF/SDF-1|Sdf1r|b2b220Clo	chemokine (C-X-C motif) receptor 4	protein-coding
233	12	24632170	24632413	chr12:24632170-24632413	233	24631291	24633291	chr12:24631291-24633291	36.2052	Intergenic	Intergenic	-19079	NM_178357	194655	Mm.9616	NM_178357	ENSMUSG00000020653	Klf11	9830142A17|D12Ertd427e|Tieg2|Tieg2b|Tieg3	Kruppel-like factor 11	protein-coding
234	15	36241430	36241768	chr15:36241430-36241768	234	36240599	36242599	chr15:36240599-36242599	34.9369	exon (NM_013923, exon 10 of 10)	exon (NM_013923, exon 10 of 10)	-1435	NR_106173	102465888		NR_106173	ENSMUSG00000098457	Mir8097	Gm27497|mmu-mir-8097	microRNA 8097	ncRNA
235	11	115338711	115339209	chr11:115338711-115339209	235	115337960	115339960	chr11:115337960-115339960	30.3025	intron (NM_001347647, intron 1 of 6)	intron (NM_001347647, intron 1 of 6)	4226	NM_027132	69602	Mm.101844	NM_027132	ENSMUSG00000018862	Otop3	2310011E08Rik	otopetrin 3	protein-coding
236	18	80535662	80536058	chr18:80535662-80536058	236	80534860	80536860	chr18:80534860-80536860	41.0428	Intergenic	Intergenic	8686	NR_028424	100039348	Mm.254722	NR_028424	ENSMUSG00000118319	Gm2176	A430076E10Rik	glucosamine-6-phosphate deaminase 1 pseudogene	pseudo
237	5	120110033	120110730	chr5:120110033-120110730	237	120109381	120111381	chr5:120109381-120111381	36.0535	Intergenic	MTEa|LTR|ERVL-MaLR	-6131	NM_028762	74111	Mm.41022	NM_028762	ENSMUSG00000029594	Rbm19	1200009A02Rik|AV302714|NPO	RNA binding motif protein 19	protein-coding
238	11	97539731	97540734	chr11:97539731-97540734	238	97539232	97541232	chr11:97539232-97541232	34.3245	intron (NM_018873, intron 4 of 19)	G-rich|Low_complexity|Low_complexity	34893	NM_018873	56013	Mm.342665	NM_018873	ENSMUSG00000038453	Srcin1	P140|SNIP|mKIAA1684|p140Cap	SRC kinase signaling inhibitor 1	protein-coding
239	18	80536148	80536604	chr18:80536148-80536604	239	80535376	80537376	chr18:80535376-80537376	42.4323	Intergenic	Intergenic	8170	NR_028424	100039348	Mm.254722	NR_028424	ENSMUSG00000118319	Gm2176	A430076E10Rik	glucosamine-6-phosphate deaminase 1 pseudogene	pseudo
240	14	73596320	73597121	chr14:73596320-73597121	240	73595720	73597720	chr14:73595720-73597720	38.396	TTS (NM_001361638)	TTS (NM_001361638)	43935	NM_001361638	20916	Mm.38951	NM_011506	ENSMUSG00000022110	Sucla2	4930547K18Rik|A-SCS|SCS-betaA	succinate-Coenzyme A ligase, ADP-forming, beta subunit	protein-coding
241	X	48435649	48435997	chrX:48435649-48435997	241	48434823	48436823	chrX:48434823-48436823	29.059	intron (NM_019680, intron 1 of 8)	intron (NM_019680, intron 1 of 8)	27309	NM_019680	56501	Mm.36808	NM_019680	ENSMUSG00000031103	Elf4	AV314029|BC042423|Gm9907|Mef	E74-like factor 4 (ets domain transcription factor)	protein-coding
242	6	51533342	51533818	chr6:51533342-51533818	242	51532580	51534580	chr6:51532580-51534580	30.4618	intron (NM_001361581, intron 1 of 6)	intron (NM_001361581, intron 1 of 6)	9320	NM_001361581	71982	Mm.294166	NM_028035	ENSMUSG00000038301	Snx10	2410004M09Rik	sorting nexin 10	protein-coding
243	6	42354321	42354857	chr6:42354321-42354857	243	42353589	42355589	chr6:42353589-42355589	38.7226	intron (NM_001289618, intron 4 of 9)	intron (NM_001289618, intron 4 of 9)	4761	NM_001289618	22793	Mm.282303	NM_011777	ENSMUSG00000029860	Zyx	9530098H06Rik|R75157	zyxin	protein-coding
244	10	59864189	59864777	chr10:59864189-59864777	244	59863483	59865483	chr10:59863483-59865483	30.0282	TTS (NM_001291443)	TTS (NM_001291443)	-15108	NM_019965	56709	Mm.103610	NM_019965	ENSMUSG00000020109	Dnajb12	Dj10|mDj10	DnaJ heat shock protein family (Hsp40) member B12	protein-coding
245	5	107079124	107079681	chr5:107079124-107079681	245	107078402	107080402	chr5:107078402-107080402	28.0676	Intergenic	Intergenic	114842	NM_001271566	12545	Mm.20842	NM_009863	ENSMUSG00000029283	Cdc7	AI597260|Cdc7l1|muCdc7	cell division cycle 7 (S. cerevisiae)	protein-coding
246	6	140724560	140724855	chr6:140724560-140724855	246	140723707	140725707	chr6:140723707-140725707	29.4777	Intergenic	Intergenic	97823	NM_001309436	11569	Mm.86453	NM_009637	ENSMUSG00000030232	Aebp2	AU023766|B230313N05Rik	AE binding protein 2	protein-coding
247	6	51533912	51534096	chr6:51533912-51534096	247	51533004	51535004	chr6:51533004-51535004	38.5671	intron (NM_001361581, intron 1 of 6)	intron (NM_001361581, intron 1 of 6)	9744	NM_001361581	71982	Mm.294166	NM_028035	ENSMUSG00000038301	Snx10	2410004M09Rik	sorting nexin 10	protein-coding
248	11	58184449	58184604	chr11:58184449-58184604	248	58183526	58185526	chr11:58183526-58185526	29.8345	intron (NM_001135115, intron 1 of 1)	intron (NM_001135115, intron 1 of 1)	684	NM_001135115	631323	Mm.394103	NM_001135115		Gm12250	Irgb10	predicted gene 12250	protein-coding
249	2	31459105	31459266	chr2:31459105-31459266	249	31458185	31460185	chr2:31458185-31460185	27.9354	Intergenic	Intergenic	-11084	NM_007494	11898	Mm.3217	NM_007494	ENSMUSG00000076441	Ass1	AA408052|ASS|Ass-1|fold	argininosuccinate synthetase 1	protein-coding
250	19	9116036	9116818	chr19:9116036-9116818	250	9115427	9117427	chr19:9115427-9117427	27.8886	intron (NM_025610, intron 5 of 6)	intron (NM_025610, intron 5 of 6)	19139	NM_025610	66514	Mm.272847	NM_025610	ENSMUSG00000024654	Asrgl1	2410004D18Rik|ALP|ALP1|AU040643|AW060375	asparaginase like 1	protein-coding
251	9	124028592	124028966	chr9:124028592-124028966	251	124027779	124029779	chr9:124027779-124029779	57.3639	exon (NM_009914, exon 2 of 2)	exon (NM_009914, exon 2 of 2)	6808	NM_009914	12771	Mm.57050	NM_009914	ENSMUSG00000035448	Ccr3	CC-CKR3|CKR3|Cmkbr1l2|Cmkbr3	chemokine (C-C motif) receptor 3	protein-coding
252	12	100773091	100773765	chr12:100773091-100773765	252	100772428	100774428	chr12:100772428-100774428	27.8275	Intergenic	Intergenic	-5629	NM_001361020	217830	Mm.218590	NM_145448	ENSMUSG00000021185	Dglucy	9030617O03Rik	D-glutamate cyclase	protein-coding
253	14	67841614	67842211	chr14:67841614-67842211	253	67840912	67842912	chr14:67840912-67842912	27.5836	intron (NM_177780, intron 7 of 51)	intron (NM_177780, intron 7 of 51)	17832	NR_105857	102465310		NR_105857	ENSMUSG00000098866	Mir6539	Gm27464|mir-6539|mmu-mir-6539	microRNA 6539	ncRNA
254	7	81319503	81320601	chr7:81319503-81320601	254	81319052	81321052	chr7:81319052-81321052	35.5469	intron (NM_008803, intron 16 of 21)	intron (NM_008803, intron 16 of 21)	25182	NM_009092	20068	Mm.42767	NM_009092	ENSMUSG00000061787	Rps17	-	ribosomal protein S17	protein-coding
255	4	135570758	135571193	chr4:135570758-135571193	255	135569975	135571975	chr4:135569975-135571975	29.6922	intron (NM_001013756, intron 1 of 15)	intron (NM_001013756, intron 1 of 15)	2644	NM_001013756	230824	Mm.331972	NM_001013756	ENSMUSG00000037188	Grhl3	AI561912|Get1|Som|Tfcp2l4|ct	grainyhead like transcription factor 3	protein-coding
256	9	15023143	15023335	chr9:15023143-15023335	256	15022239	15024239	chr9:15022239-15024239	28.7202	intron (NM_019482, intron 1 of 4)	B4|SINE|B4	22239	NM_019482	55991	Mm.142253	NM_019482	ENSMUSG00000031934	Panx1	AI847747	pannexin 1	protein-coding
257	X	142469594	142470464	chrX:142469594-142470464	257	142469029	142471029	chrX:142469029-142471029	27.4321	Intergenic	Intergenic	-79494	NM_019477	50790	Mm.391337	NM_019477	ENSMUSG00000031278	Acsl4	9430020A05Rik|ACS4|AU018108|Facl4|Lacs4	acyl-CoA synthetase long-chain family member 4	protein-coding
258	5	115313510	115314011	chr5:115313510-115314011	258	115312760	115314760	chr5:115312760-115314760	30.46	intron (NR_131932, intron 1 of 1)	intron (NR_131932, intron 1 of 1)	12641	NR_131932	102639268	Mm.319998	NR_131932		Gm13830	-	predicted gene 13830	ncRNA
259	2	32870179	32870639	chr2:32870179-32870639	259	32869409	32871409	chr2:32869409-32871409	33.9951	Intergenic	Intergenic	-5725	NM_146119	227737	Mm.301646	NM_146119	ENSMUSG00000026796	Fam129b	9130404D14Rik	family with sequence similarity 129, member B	protein-coding
260	2	160953116	160953898	chr2:160953116-160953898	260	160952507	160954507	chr2:160952507-160954507	36.4574	intron (NR_126509, intron 35 of 35)	intron (NR_126509, intron 35 of 35)	-41168	NM_182840	280635	Mm.330747	NM_182840	ENSMUSG00000050700	Emilin3	1110013O17Rik|EMILIN-3|EMILIN-5|EMILIN-T|Emilin5	elastin microfibril interfacer 3	protein-coding
261	15	80025528	80026058	chr15:80025528-80026058	261	80024793	80026793	chr15:80024793-80026793	27.147	Intergenic	Intergenic	-10985	NM_011057	18591	Mm.144089	NM_011057	ENSMUSG00000000489	Pdgfb	PDGF-2|PDGF-B|Sis|c-sis	platelet derived growth factor, B polypeptide	protein-coding
262	8	88771173	88771850	chr8:88771173-88771850	262	88770511	88772511	chr8:88770511-88772511	27.0799	Intergenic	Intergenic	74484	NM_173369	74256	Mm.490395	NM_173369	ENSMUSG00000036712	Cyld	2010013M14Rik|2900009M21Rik|C130039D01Rik|CDMT|CYLD1|EAC|mKIAA0849	CYLD lysine 63 deubiquitinase	protein-coding
263	13	12498987	12499701	chr13:12498987-12499701	263	12498344	12500344	chr13:12498344-12500344	28.4587	intron (NM_133643, intron 4 of 5)	L1MC1|LINE|L1	21106	NM_133643	171211	Mm.159671	NM_133643	ENSMUSG00000095105	Edaradd	1810032E07Rik|5830469M23Rik|A630043P06|cr	EDAR (ectodysplasin-A receptor)-associated death domain	protein-coding
264	7	132723736	132724288	chr7:132723736-132724288	264	132723012	132725012	chr7:132723012-132725012	32.9553	intron (NM_001347630, intron 3 of 3)	intron (NM_001347630, intron 3 of 3)	52904	NM_001347630	77938	Mm.225649	NM_175268	ENSMUSG00000030956	Fam53b	A930008G19Rik|mKIAA0140	family with sequence similarity 53, member B	protein-coding
265	7	132805049	132805314	chr7:132805049-132805314	265	132804181	132806181	chr7:132804181-132806181	26.9661	intron (NM_212473, intron 1 of 4)	intron (NM_212473, intron 1 of 4)	8014	NM_212473	77938	Mm.225649	NM_175268	ENSMUSG00000030956	Fam53b	A930008G19Rik|mKIAA0140	family with sequence similarity 53, member B	protein-coding
266	12	77077368	77078065	chr12:77077368-77078065	266	77076716	77078716	chr12:77076716-77078716	43.0473	Intergenic	PB1|SINE|Alu	-115469	NM_001361664	17187	Mm.268548	NM_008558	ENSMUSG00000059436	Max	AA960152|AI875693|bHLHd4|bHLHd5|bHLHd6|bHLHd7|bHLHd8	Max protein	protein-coding
267	11	98952734	98953265	chr11:98952734-98953265	267	98951999	98953999	chr11:98951999-98953999	27.5765	intron (NM_009024, intron 2 of 8)	intron (NM_009024, intron 2 of 8)	-7471	NM_001176528	19401	Mm.439744	NM_009024	ENSMUSG00000037992	Rara	Nr1b1|RAR|RARalpha1	retinoic acid receptor, alpha	protein-coding
268	13	113060962	113061193	chr13:113060962-113061193	268	113060077	113062077	chr13:113060077-113062077	47.4561	intron (NM_001281487, intron 4 of 11)	RCHARR1|DNA|hAT-Charlie	-14690	NM_027127	69590	Mm.12715	NM_027127	ENSMUSG00000021760	Gpx8	2310016C16Rik|AU017063	glutathione peroxidase 8 (putative)	protein-coding
269	14	71120176	71121090	chr14:71120176-71121090	269	71119633	71121633	chr14:71119633-71121633	31.883	Intergenic	MIRb|SINE|MIR	-130640	NR_046076	100043132	Mm.399336	NR_046075	ENSMUSG00000115139	Gm4251	-	predicted gene 4251	ncRNA
270	5	120669364	120670013	chr5:120669364-120670013	270	120668688	120670688	chr5:120668688-120670688	29.6605	intron (NM_001359145, intron 15 of 22)	intron (NM_001359145, intron 15 of 22)	16320	NM_001359147	19415	Mm.41209	NM_013832	ENSMUSG00000029602	Rasal1	MRASAL	RAS protein activator like 1 (GAP1 like)	protein-coding
271	5	114213109	114213758	chr5:114213109-114213758	271	114212433	114214433	chr5:114212433-114214433	33.0937	intron (NM_133904, intron 22 of 51)	intron (NM_133904, intron 22 of 51)	47916	NM_133904	100705	Mm.81793	NM_133904	ENSMUSG00000042010	Acacb	AI597064|AW743042|Acc2|Accb	acetyl-Coenzyme A carboxylase beta	protein-coding
272	15	80009492	80010119	chr15:80009492-80010119	272	80008805	80010805	chr15:80008805-80010805	26.4738	intron (NM_011057, intron 1 of 6)	intron (NM_011057, intron 1 of 6)	5002	NM_011057	18591	Mm.144089	NM_011057	ENSMUSG00000000489	Pdgfb	PDGF-2|PDGF-B|Sis|c-sis	platelet derived growth factor, B polypeptide	protein-coding
273	6	72190042	72190969	chr6:72190042-72190969	273	72189505	72191505	chr6:72189505-72191505	26.3831	Intergenic	C-rich|Low_complexity|Low_complexity	45071	NM_153778	71093	Mm.87449	NM_153778	ENSMUSG00000037621	Atoh8	4933425C05Rik|Hath6|Math6|bHLHa21|okadin	atonal bHLH transcription factor 8	protein-coding
274	14	70010311	70011121	chr14:70010311-70011121	274	70009716	70011716	chr14:70009716-70011716	26.0803	intron (NM_028560, intron 4 of 6)	Chap1_Mam|DNA|hAT-Charlie	-66729	NM_018781	13655	Mm.103737	NM_018781	ENSMUSG00000033730	Egr3	Pilot	early growth response 3	protein-coding
275	1	39024966	39025990	chr1:39024966-39025990	275	39024478	39026478	chr1:39024478-39026478	28.7644	Intergenic	Intergenic	37664	NM_026850	68833	Mm.28121	NM_026850	ENSMUSG00000026078	Pdcl3	1110061A19Rik|C80025|Viaf1	phosducin-like 3	protein-coding
276	11	117027474	117028165	chr11:117027474-117028165	276	117026819	117028819	chr11:117026819-117028819	36.4365	Intergenic	Intergenic	-48963	NR_027059	76972	Mm.309167	NR_027059	ENSMUSG00000086859	Snhg20	2810008D09Rik	small nucleolar RNA host gene 20	ncRNA
277	4	133095135	133095888	chr4:133095135-133095888	277	133094511	133096511	chr4:133094511-133096511	36.5772	Intergenic	Intergenic	-35121	NM_153423	242687	Mm.23566	NM_153423	ENSMUSG00000028868	Wasf2	AW742646|D4Ertd13e|WAVE2	WAS protein family, member 2	protein-coding
278	7	128029606	128030016	chr7:128029606-128030016	278	128028811	128030811	chr7:128028811-128030811	34.091	Intergenic	Intergenic	25433	NM_001079932	434246	Mm.389924	NM_001079932	ENSMUSG00000042828	Trim72	BC067209|MG53	tripartite motif-containing 72	protein-coding
279	11	113787383	113787694	chr11:113787383-113787694	279	113786538	113788538	chr11:113786538-113788538	25.5057	intron (NM_172800, intron 44 of 44)	intron (NM_172800, intron 44 of 44)	-35724	NM_001163346	56699	Mm.293378	NM_020006	ENSMUSG00000041598	Cdc42ep4	1500041M20Rik|Borg4|CEP4	CDC42 effector protein (Rho GTPase binding) 4	protein-coding
280	15	86064734	86065080	chr15:86064734-86065080	280	86063907	86065907	chr15:86063907-86065907	35.0691	intron (NM_001205353, intron 1 of 18)	intron (NM_001205353, intron 1 of 18)	6180	NM_001205353	223752	Mm.24442	NM_172611	ENSMUSG00000035900	Gramd4	9930016O13	GRAM domain containing 4	protein-coding
281	9	85671683	85672435	chr9:85671683-85672435	281	85671059	85673059	chr9:85671059-85673059	35.9273	Intergenic	Intergenic	77275	NM_175371	108837	Mm.22315	NM_175371	ENSMUSG00000035941	Ibtk	5430411K16Rik|AA409502|BTKI|mKIAA1417	inhibitor of Bruton agammaglobulinemia tyrosine kinase	protein-coding
282	18	82559886	82560460	chr18:82559886-82560460	282	82559173	82561173	chr18:82559173-82561173	25.29	intron (NM_001025255, intron 1 of 5)	intron (NM_001025255, intron 1 of 5)	5665	NM_001025254	17196	Mm.252063	NM_010777	ENSMUSG00000041607	Mbp	C76307|Hmbpr|R75289|golli-mbp|jve|mld|shi	myelin basic protein	protein-coding
283	5	120674565	120674887	chr5:120674565-120674887	283	120673726	120675726	chr5:120673726-120675726	25.2547	exon (NM_001359144, exon 17 of 22)	exon (NM_001359144, exon 17 of 22)	21357	NM_001359147	19415	Mm.41209	NM_013832	ENSMUSG00000029602	Rasal1	MRASAL	RAS protein activator like 1 (GAP1 like)	protein-coding
284	10	85166037	85166125	chr10:85166037-85166125	284	85165081	85167081	chr10:85165081-85167081	25.1974	intron (NM_007771, intron 1 of 12)	intron (NM_007771, intron 1 of 12)	18973	NM_007771	12952	Mm.26237	NM_007771	ENSMUSG00000020038	Cry1	AU020726|AU021000|Phll1	cryptochrome 1 (photolyase-like)	protein-coding
285	15	75988545	75988903	chr15:75988545-75988903	285	75987724	75989724	chr15:75987724-75989724	28.372	Intergenic	Intergenic	-5045	NM_177922	332110	Mm.40843	NM_177922	ENSMUSG00000063704	Mapk15	BC048082|ERK-8	mitogen-activated protein kinase 15	protein-coding
286	9	69597307	69597850	chr9:69597307-69597850	286	69596578	69598578	chr9:69596578-69598578	54.1032	Intergenic	RCHARR1|DNA|hAT-Charlie	140635	NR_037296	100526560		NR_037296	ENSMUSG00000093042	Mir3109	mir-3109|mmu-mir-3109	microRNA 3109	ncRNA
287	17	34068879	34069455	chr17:34068879-34069455	287	34068167	34070167	chr17:34068167-34070167	25.0867	Intergenic	Intergenic	-23212	NM_008206	15001	Mm.116	NM_008206	ENSMUSG00000024334	H2-Oa	H-2Oa	histocompatibility 2, O region alpha locus	protein-coding
288	15	75989197	75989581	chr15:75989197-75989581	288	75988389	75990389	chr15:75988389-75990389	26.3465	Intergenic	Intergenic	-4380	NM_177922	332110	Mm.40843	NM_177922	ENSMUSG00000063704	Mapk15	BC048082|ERK-8	mitogen-activated protein kinase 15	protein-coding
289	11	46121372	46121929	chr11:46121372-46121929	289	46120650	46122650	chr11:46120650-46122650	29.4065	intron (NM_001291890, intron 9 of 22)	intron (NM_001291890, intron 9 of 22)	-6253	NM_001311209	11492	Mm.89940	NM_009616	ENSMUSG00000011256	Adam19	AL024287|MADDAM|MTLNB|Mltnb	a disintegrin and metallopeptidase domain 19 (meltrin beta)	protein-coding
290	11	80950643	80951035	chr11:80950643-80951035	290	80949839	80951839	chr11:80949839-80951839	26.9742	intron (NM_001034013, intron 3 of 9)	MER67A|LTR|ERV1	92450	NM_029367	75622	Mm.26988	NM_029367	ENSMUSG00000053184	Spaca3	1700025M08Rik|ALLP17|Lyc3|SLLP1|mSLLP1	sperm acrosome associated 3	protein-coding
291	6	88939127	88940135	chr6:88939127-88940135	291	88938631	88940631	chr6:88938631-88940631	24.8488	Intergenic	Intergenic	37380	NM_011906	24100	Mm.284480	NM_011906	ENSMUSG00000002871	Tpra1	40kDa|Gpr175|Tpra40	transmembrane protein, adipocyte asscociated 1	protein-coding
292	7	45106243	45106704	chr7:45106243-45106704	292	45105473	45107473	chr7:45105473-45107473	29.2213	Intergenic	Intergenic	-2652	NM_010189	14132	Mm.3303	NM_010189	ENSMUSG00000003420	Fcgrt	FcRn	Fc receptor, IgG, alpha chain transporter	protein-coding
293	3	115675591	115676210	chr3:115675591-115676210	293	115674900	115676900	chr3:115674900-115676900	24.8285	Intergenic	Intergenic	39154	NM_007901	13609	Mm.982	NM_007901	ENSMUSG00000045092	S1pr1	AI849002|Edg1|Lpb1|S1p|S1p1	sphingosine-1-phosphate receptor 1	protein-coding
294	11	4251295	4251958	chr11:4251295-4251958	294	4250626	4252626	chr11:4250626-4252626	27.3667	Intergenic	Intergenic	-5941	NM_008501	16878	Mm.4964	NM_008501	ENSMUSG00000034394	Lif	-	leukemia inhibitory factor	protein-coding
295	6	125099184	125099744	chr6:125099184-125099744	295	125098464	125100464	chr6:125098464-125100464	24.5603	intron (NM_001346610, intron 2 of 38)	intron (NM_001346610, intron 2 of 38)	2440	NR_106012	102466272		NR_106012	ENSMUSG00000098762	Mir7045	Gm27758|mmu-mir-7045	microRNA 7045	ncRNA
296	10	59919821	59920033	chr10:59919821-59920033	296	59918927	59920927	chr10:59918927-59920927	31.6412	Intergenic	ID_B1|SINE|B4	31843	NM_029083	74747	Mm.21697	NM_029083	ENSMUSG00000020108	Ddit4	5830413E08Rik|AA415483|REDD1|Rtp801|dig2	DNA-damage-inducible transcript 4	protein-coding
297	11	87762078	87762487	chr11:87762078-87762487	297	87761282	87763282	chr11:87761282-87763282	24.4214	intron (NM_172449, intron 1 of 31)	intron (NM_172449, intron 1 of 31)	1742	NM_172449	207777	Mm.342019	NM_172449	ENSMUSG00000034156	Tspoap1	Bzrap1|D230016K05|PRAX-1|mKIAA0612	TSPO associated protein 1	protein-coding
298	5	64781847	64782054	chr5:64781847-64782054	298	64780950	64782950	chr5:64780950-64782950	27.8982	Intergenic	Intergenic	-21572	NM_008453	16599	Mm.392759	NM_008453	ENSMUSG00000029178	Klf3	9930027G08Rik|AL024007|Bklf|Tef-2	Kruppel-like factor 3 (basic)	protein-coding
299	6	114934228	114934605	chr6:114934228-114934605	299	114933416	114935416	chr6:114933416-114935416	32.5161	intron (NM_001356371, intron 2 of 5)	intron (NM_001356371, intron 2 of 5)	-12596	NM_177683	232334	Mm.268357	NM_177683	ENSMUSG00000030315	Vgll4	BC048841|VGL-4	vestigial like family member 4	protein-coding
300	10	118883922	118884439	chr10:118883922-118884439	300	118883180	118885180	chr10:118883180-118885180	28.3488	Intergenic	L2a|LINE|L2	-15278	NM_001014390	69181	Mm.45565	NM_001014390	ENSMUSG00000028630	Dyrk2	1810038L18Rik	dual-specificity tyrosine-(Y)-phosphorylation regulated kinase 2	protein-coding
301	10	61232547	61232757	chr10:61232547-61232757	301	61231652	61233652	chr10:61231652-61233652	27.7596	intron (NM_001081127, intron 4 of 21)	intron (NM_001081127, intron 4 of 21)	40786	NM_001081127	237360	Mm.333252	NM_001081127	ENSMUSG00000059901	Adamts14	Adamts-14|TS14	a disintegrin-like and metallopeptidase (reprolysin type) with thrombospondin type 1 motif, 14	protein-coding
302	7	74692169	74692417	chr7:74692169-74692417	302	74691293	74693293	chr7:74691293-74693293	24.2754	Intergenic	Intergenic	-137513	NM_001038643	108116	Mm.425467	NM_023908	ENSMUSG00000025790	Slco3a1	5830414C08Rik|Anr1|MJAM|OATP-D|R75096|Slc21a11	solute carrier organic anion transporter family, member 3a1	protein-coding
303	3	116487634	116488070	chr3:116487634-116488070	303	116486852	116488852	chr3:116486852-116488852	33.481	Intergenic	Intergenic	20323	NM_025517	66368	Mm.251228	NM_025517	ENSMUSG00000000339	Rtca	2310009A18Rik|AI450277|RPC|Rtcd1	RNA 3'-terminal phosphate cyclase	protein-coding
304	17	35016341	35017338	chr17:35016341-35017338	304	35015839	35017839	chr17:35015839-35017839	32.2934	TTS (NM_011690)	TTS (NM_011690)	261	NM_138582	27762	Mm.56895	NM_138582	ENSMUSG00000007030	Vwa7	C6orf27|D17H6S56E-3|G7c|NG37	von Willebrand factor A domain containing 7	protein-coding
305	17	33550233	33550679	chr17:33550233-33550679	305	33549456	33551456	chr17:33549456-33551456	24.8789	intron (NR_137628, intron 19 of 22)	intron (NR_137628, intron 19 of 22)	-5251	NM_053214	17916	Mm.42019	NM_053214	ENSMUSG00000024300	Myo1f	C330006B10Rik	myosin IF	protein-coding
306	5	35778398	35778781	chr5:35778398-35778781	306	35777589	35779589	chr5:35777589-35779589	26.6534	intron (NM_177678, intron 1 of 19)	intron (NM_177678, intron 1 of 19)	20710	NM_001177700	231148	Mm.254446	NM_177678	ENSMUSG00000029095	Ablim2	AI606905|C230091L11	actin-binding LIM protein 2	protein-coding
307	12	25389111	25389555	chr12:25389111-25389555	307	25388333	25390333	chr12:25388333-25390333	32.4518	Intergenic	Intergenic	260159	NR_045844	432641	Mm.112955	NR_045844		Gm17746	-	predicted gene, 17746	ncRNA
308	10	44462312	44462755	chr10:44462312-44462755	308	44461533	44463533	chr10:44461533-44463533	31.7369	Intergenic	Intergenic	-3786	NM_007548	12142	Mm.4800	NM_007548	ENSMUSG00000038151	Prdm1	Blimp-1|Blimp1|PRDI-BF1|ZNFPR1A1|b2b1765Clo	PR domain containing 1, with ZNF domain	protein-coding
309	2	91986112	91986380	chr2:91986112-91986380	309	91985246	91987246	chr2:91985246-91987246	27.8417	exon (NM_011957, exon 10 of 12)	exon (NM_011957, exon 10 of 12)	-22683	NM_138306	104418	Mm.314923	NM_138306	ENSMUSG00000040479	Dgkz	E130307B02Rik|F730209L11Rik|mDGK[z]	diacylglycerol kinase zeta	protein-coding
310	11	64116488	64117025	chr11:64116488-64117025	310	64115756	64117756	chr11:64115756-64117756	23.6046	Intergenic	Intergenic	37273	NR_033780	66456	Mm.124828	NR_033780	ENSMUSG00000087497	2810001G20Rik	AW045514	RIKEN cDNA 2810001G20 gene	ncRNA
311	10	80668499	80668941	chr10:80668499-80668941	311	80667720	80669720	chr10:80667720-80669720	23.5805	intron (NM_021462, intron 10 of 13)	intron (NM_021462, intron 10 of 13)	7573	NM_021462	17347	Mm.42126	NM_021462	ENSMUSG00000020190	Mknk2	2010016G11Rik|Gprk7|Mnk2	MAP kinase-interacting serine/threonine kinase 2	protein-coding
312	7	25209451	25209648	chr7:25209451-25209648	312	25208549	25210549	chr7:25208549-25210549	23.5751	intron (NM_207677, intron 4 of 4)	intron (NM_207677, intron 4 of 4)	8175	NR_106015	102466794		NR_106015	ENSMUSG00000098325	Mir7048	Gm27274|mmu-mir-7048	microRNA 7048	ncRNA
313	11	46453080	46453258	chr11:46453080-46453258	313	46452169	46454169	chr11:46452169-46454169	26.4777	Intergenic	Intergenic	-1762	NM_134250	171285	Mm.72168	NM_134250	ENSMUSG00000020399	Havcr2	TIM-3|Tim3|Timd3	hepatitis A virus cellular receptor 2	protein-coding
314	14	78691969	78692414	chr14:78691969-78692414	314	78691191	78693191	chr14:78691191-78693191	30.8139	intron (NM_001081336, intron 2 of 29)	intron (NM_001081336, intron 2 of 29)	40537	NM_001081336	380921	Mm.89591	NM_001081336	ENSMUSG00000034731	Dgkh	5930402B05Rik|D130015C16|DGK	diacylglycerol kinase, eta	protein-coding
315	1	91192998	91193947	chr1:91192998-91193947	315	91192472	91194472	chr1:91192472-91194472	24.2148	intron (NM_001168392, intron 1 of 3)	intron (NM_001168392, intron 1 of 3)	13651	NM_001168392	51801	Mm.3272	NM_016894	ENSMUSG00000034353	Ramp1	9130218E19Rik	receptor (calcitonin) activity modifying protein 1	protein-coding
316	17	12174310	12174778	chr17:12174310-12174778	316	12173544	12175544	chr17:12173544-12175544	36.6331	intron (NM_026644, intron 2 of 8)	intron (NM_026644, intron 2 of 8)	55260	NM_026644	68262	Mm.258300	NM_026644	ENSMUSG00000023827	Agpat4	1500003P24Rik	1-acylglycerol-3-phosphate O-acyltransferase 4 (lysophosphatidic acid acyltransferase, delta)	protein-coding
317	4	140949765	140949975	chr4:140949765-140949975	317	140948870	140950870	chr4:140948870-140950870	25.688	exon (NM_008812, exon 16 of 16)	exon (NM_008812, exon 16 of 16)	8032	NR_045911	100126227	Mm.404073	NR_045911	ENSMUSG00000087698	Gm13031	-	predicted gene 13031	ncRNA
318	7	16330193	16330819	chr7:16330193-16330819	318	16329506	16331506	chr7:16329506-16331506	23.9872	intron (NM_019748, intron 8 of 8)	intron (NM_019748, intron 8 of 8)	20923	NM_133234	170770	Mm.7660	NM_133234	ENSMUSG00000002083	Bbc3	PUMA|PUMA/JFY1	BCL2 binding component 3	protein-coding
319	17	86969512	86970127	chr17:86969512-86970127	319	86968819	86970819	chr17:86968819-86970819	22.7821	intron (NM_145491, intron 2 of 4)	intron (NM_145491, intron 2 of 4)	6709	NM_145491	104215	Mm.826	NM_145491	ENSMUSG00000024143	Rhoq	Arhq|TC10A|Tc10	ras homolog family member Q	protein-coding
320	12	12320411	12321233	chr12:12320411-12321233	320	12319822	12321822	chr12:12319822-12321822	23.0238	intron (NM_001146119, intron 2 of 11)	intron (NM_001146119, intron 2 of 11)	58683	NM_029758	76820	Mm.440802	NM_029758	ENSMUSG00000020589	Fam49a	2410157M17Rik|9630047E15|D12Ertd553e	family with sequence similarity 49, member A	protein-coding
321	14	72849988	72850887	chr14:72849988-72850887	321	72849437	72851437	chr14:72849437-72851437	23.6782	Intergenic	Intergenic	-140435	NM_207636	319448	Mm.205421	NM_207636	ENSMUSG00000033487	Fndc3a	1700094E19Rik|D14Ertd453e|F730017H24Rik|Fndc3|sys	fibronectin type III domain containing 3A	protein-coding
322	19	46705409	46705531	chr19:46705409-46705531	322	46704470	46706470	chr19:46704470-46706470	35.6503	Intergenic	Intergenic	-1973	NM_020577	57344	Mm.28566	NM_020577	ENSMUSG00000003559	As3mt	2310045H08Rik|Cyt19	arsenic (+3 oxidation state) methyltransferase	protein-coding
323	3	101570347	101570670	chr3:101570347-101570670	323	101569508	101571508	chr3:101569508-101571508	30.0344	Intergenic	RLTR9A|LTR|ERVK	34198	NM_144900	11928	Mm.193670	NM_144900	ENSMUSG00000033161	Atp1a1	Atpa-1|BC010319	ATPase, Na+/K+ transporting, alpha 1 polypeptide	protein-coding
324	9	120067653	120067827	chr9:120067653-120067827	324	120066740	120068740	chr9:120066740-120068740	24.9836	intron (NM_009987, intron 1 of 1)	L1MC5|LINE|L1	556	NM_009987	13051	Mm.44065	NM_009987	ENSMUSG00000052336	Cx3cr1	-	chemokine (C-X3-C motif) receptor 1	protein-coding
325	3	107577704	107578393	chr3:107577704-107578393	325	107577048	107579048	chr3:107577048-107579048	22.3908	Intergenic	Intergenic	-16982	NM_007441	11694	Mm.10112	NM_007441	ENSMUSG00000014603	Alx3	-	aristaless-like homeobox 3	protein-coding
326	1	43545552	43545741	chr1:43545552-43545741	326	43544646	43546646	chr1:43544646-43546646	23.4866	intron (NM_010879, intron 3 of 4)	intron (NM_010879, intron 3 of 4)	99896	NM_010879	17974	Mm.389903	NM_010879	ENSMUSG00000066877	Nck2	4833426I10Rik|Grb4|NCKbeta|Nck-2	non-catalytic region of tyrosine kinase adaptor protein 2	protein-coding
327	4	149759441	149759846	chr4:149759441-149759846	327	149758643	149760643	chr4:149758643-149760643	22.6491	intron (NM_027460, intron 2 of 6)	intron (NM_027460, intron 2 of 6)	14623	NM_027460	70556	Mm.41877	NM_027460	ENSMUSG00000028982	Slc25a33	5730438N18Rik|Pnc1	solute carrier family 25, member 33	protein-coding
328	8	106133466	106133959	chr8:106133466-106133959	328	106132712	106134712	chr8:106132712-106134712	22.1517	intron (NM_176838, intron 7 of 14)	intron (NM_176838, intron 7 of 14)	-1687	NR_040346	69771	Mm.393274	NR_040344		1810019D21Rik	-	RIKEN cDNA 1810019D21 gene	ncRNA
329	11	115338192	115338391	chr11:115338192-115338391	329	115337291	115339291	chr11:115337291-115339291	23.2879	intron (NM_001347647, intron 1 of 6)	intron (NM_001347647, intron 1 of 6)	3558	NM_027132	69602	Mm.101844	NM_027132	ENSMUSG00000018862	Otop3	2310011E08Rik	otopetrin 3	protein-coding
330	6	83411675	83412170	chr6:83411675-83412170	330	83410922	83412922	chr6:83410922-83412922	24.2697	intron (NM_001347313, intron 3 of 11)	intron (NM_001347313, intron 3 of 11)	-10821	NR_105793	102465194		NR_105793	ENSMUSG00000099045	Mir6374	Gm27292|mmu-mir-6374	microRNA 6374	ncRNA
331	2	173063293	173063571	chr2:173063293-173063571	331	173062432	173064432	chr2:173062432-173064432	28.1652	Intergenic	Intergenic	41530	NM_019547	56190	Mm.485782	NM_019547	ENSMUSG00000027510	Rbm38	Rnpc1|Seb4|Seb4l	RNA binding motif protein 38	protein-coding
332	16	33012797	33013324	chr16:33012797-33013324	332	33012060	33014060	chr16:33012060-33014060	27.5995	3' UTR (NM_001310674, exon 22 of 22)	3' UTR (NM_001310674, exon 22 of 22)	43125	NM_178378	69707	Mm.227918	NM_178378	ENSMUSG00000035578	Iqcg	2400003L07Rik|G1-374-12|esgd12d|repro1|stubby12d	IQ motif containing G	protein-coding
333	10	12928870	12929421	chr10:12928870-12929421	333	12928145	12930145	chr10:12928145-12930145	23.1488	Intergenic	Lx8|LINE|L1	-6019	NR_038027	320273	Mm.417706	NR_038027	ENSMUSG00000097378	B230208H11Rik	-	RIKEN cDNA B230208H11 gene	ncRNA
334	16	4552779	4553263	chr16:4552779-4553263	334	4552021	4554021	chr16:4552021-4554021	32.0055	intron (NM_031182, intron 1 of 6)	intron (NM_031182, intron 1 of 6)	6699	NM_031182	83383	Mm.273210	NM_031182	ENSMUSG00000005718	Tfap4	AI642933|AP-4|D930048N17Rik|Tcfap4|bHLHc41	transcription factor AP4	protein-coding
335	1	43130240	43130497	chr1:43130240-43130497	335	43129368	43131368	chr1:43129368-43131368	23.0422	intron (NM_010212, intron 4 of 5)	C-rich|Low_complexity|Low_complexity	31659	NM_133818	98404	Mm.28817	NM_133818	ENSMUSG00000010290	AI597479	-	expressed sequence AI597479	protein-coding
336	16	92638984	92639365	chr16:92638984-92639365	336	92638174	92640174	chr16:92638174-92640174	32.2581	intron (NM_001111022, intron 5 of 6)	intron (NM_001111022, intron 5 of 6)	58154	NM_001111023	12394	Mm.4081	NM_009821	ENSMUSG00000022952	Runx1	AML1|CBF-alpha-2|Cbfa2|Pebp2a2|Pebpa2b	runt related transcription factor 1	protein-coding
337	16	46102983	46103602	chr16:46102983-46103602	337	46102292	46104292	chr16:46102292-46104292	21.6305	intron (NM_032465, intron 3 of 14)	MLT1A1|LTR|ERVL-MaLR	16955	NM_032465	84544	Mm.29204	NM_032465	ENSMUSG00000022657	Cd96	1700109I12Rik|Tactile	CD96 antigen	protein-coding
338	16	24505488	24505796	chr16:24505488-24505796	338	24504642	24506642	chr16:24504642-24506642	26.1812	intron (NM_178665, intron 3 of 12)	intron (NM_178665, intron 3 of 12)	-23672	NR_038091	624582	Mm.439775	NR_038091		Morf4l1-ps1	A730098P11Rik	mortality factor 4 like 1, pseudogene 1	pseudo
339	17	33562370	33562562	chr17:33562370-33562562	339	33561466	33563466	chr17:33561466-33563466	28.4746	intron (NM_053214, intron 1 of 27)	intron (NM_053214, intron 1 of 27)	6759	NM_053214	17916	Mm.42019	NM_053214	ENSMUSG00000024300	Myo1f	C330006B10Rik	myosin IF	protein-coding
340	15	99275786	99276869	chr15:99275786-99276869	340	99275327	99277327	chr15:99275327-99277327	25.718	intron (NM_001081254, intron 5 of 7)	MLTR14|LTR|ERV1	10852	NM_001081254	545136	Mm.324745	NM_001081254	ENSMUSG00000078907	Fam186b	EG545136	family with sequence similarity 186, member B	protein-coding
341	11	117135916	117136297	chr11:117135916-117136297	341	117135106	117137106	chr11:117135106-117137106	34.1912	intron (NM_001166507, intron 2 of 16)	intron (NM_001166507, intron 2 of 16)	20935	NM_028777	74136	Mm.272312	NM_028777	ENSMUSG00000020823	Sec14l1	1200017E04Rik|2810012L19Rik|Naa-35	SEC14-like lipid binding 1	protein-coding
342	15	58654616	58654740	chr15:58654616-58654740	342	58653678	58655678	chr15:58653678-58655678	29.56	Intergenic	Intergenic	168749	NM_175212	74868	Mm.293754	NM_175212	ENSMUSG00000062373	Tmem65	2610029O13Rik|4930438D12Rik	transmembrane protein 65	protein-coding
343	12	113059114	113059550	chr12:113059114-113059550	343	113058332	113060332	chr12:113058332-113060332	21.9708	intron (NM_001081170, intron 9 of 23)	RSINE1|SINE|B4	-15170	NM_001361920	75671	Mm.23377	NM_029381	ENSMUSG00000012211	Tex22	1700028O09Rik|AV210422|Tep22	testis expressed gene 22	protein-coding
344	1	43129892	43130036	chr1:43129892-43130036	344	43128964	43130964	chr1:43128964-43130964	24.2793	intron (NM_010212, intron 4 of 5)	intron (NM_010212, intron 4 of 5)	31254	NM_133818	98404	Mm.28817	NM_133818	ENSMUSG00000010290	AI597479	-	expressed sequence AI597479	protein-coding
345	11	99162651	99163529	chr11:99162651-99163529	345	99162090	99164090	chr11:99162090-99164090	25.1647	Intergenic	Intergenic	-8013	NM_001301713	12775	Mm.2932	NM_007719	ENSMUSG00000037944	Ccr7	CC-CKR-7|CCR-7|CD197|Cdw197|Cmkbr7|EBI1|Ebi1h	chemokine (C-C motif) receptor 7	protein-coding
346	9	95832519	95832661	chr9:95832519-95832661	346	95831590	95833590	chr9:95831590-95833590	26.8876	intron (NM_001033210, intron 1 of 15)	intron (NM_001033210, intron 1 of 15)	12689	NM_001033210	102502	Mm.11869	NM_001033210	ENSMUSG00000049493	Pls1	AI427122	plastin 1 (I-isoform)	protein-coding
347	9	65200989	65201219	chr9:65200989-65201219	347	65200104	65202104	chr9:65200104-65202104	21.8939	Intergenic	Intergenic	-13586	NM_177460	214424	Mm.31129	NM_177460	ENSMUSG00000032392	Parp16	ARTD15|BC055447|C79952|PARP-16	poly (ADP-ribose) polymerase family, member 16	protein-coding
348	11	74568843	74569206	chr11:74568843-74569206	348	74568024	74570024	chr11:74568024-74570024	21.2945	intron (NM_001015046, intron 1 of 24)	(CACCAT)n|Simple_repeat|Simple_repeat	21133	NM_001015046	380711	Mm.425690	NM_001015046	ENSMUSG00000038807	Rap1gap2	AU067654|Garnl4|Gm1561|mKIAA1039	RAP1 GTPase activating protein 2	protein-coding
349	4	149759921	149760053	chr4:149759921-149760053	349	149758987	149760987	chr4:149758987-149760987	26.301	intron (NM_027460, intron 2 of 6)	intron (NM_027460, intron 2 of 6)	14280	NM_027460	70556	Mm.41877	NM_027460	ENSMUSG00000028982	Slc25a33	5730438N18Rik|Pnc1	solute carrier family 25, member 33	protein-coding
350	6	144917128	144917466	chr6:144917128-144917466	350	144916297	144918297	chr6:144916297-144918297	21.0931	Intergenic	Intergenic	131515	NM_001024468	12035	Mm.4606	NM_007532	ENSMUSG00000030268	Bcat1	BCATc|Eca39	branched chain aminotransferase 1, cytosolic	protein-coding
351	2	181791187	181791407	chr2:181791187-181791407	351	181790297	181792297	chr2:181790297-181792297	36.5609	intron (NM_001171615, intron 4 of 22)	intron (NM_001171615, intron 4 of 22)	-5010	NM_001171680	17932	Mm.458718	NM_008665	ENSMUSG00000010505	Myt1	Nzf2|Nzf2a|Nzf2b|Nztf2	myelin transcription factor 1	protein-coding
352	2	32342460	32343085	chr2:32342460-32343085	352	32341772	32343772	chr2:32341772-32343772	30.6367	intron (NM_010065, intron 1 of 20)	intron (NM_010065, intron 1 of 20)	10556	NM_001301737	13429	Mm.44736	NM_010065	ENSMUSG00000026825	Dnm1	AI838169|Dnm|Ftfl|mKIAA4093	dynamin 1	protein-coding
353	17	34070201	34070537	chr17:34070201-34070537	353	34069369	34071369	chr17:34069369-34071369	27.3611	Intergenic	Intergenic	-22010	NM_008206	15001	Mm.116	NM_008206	ENSMUSG00000024334	H2-Oa	H-2Oa	histocompatibility 2, O region alpha locus	protein-coding
354	4	32062550	32062915	chr4:32062550-32062915	354	32061732	32063732	chr4:32061732-32063732	25.0867	Intergenic	Intergenic	98626	NM_009316	26409	Mm.258589	NM_009316	ENSMUSG00000028284	Map3k7	B430101B05|C87327|Tak1	mitogen-activated protein kinase kinase kinase 7	protein-coding
355	5	67152982	67153273	chr5:67152982-67153273	355	67152127	67154127	chr5:67152127-67154127	32.8176	Intergenic	Intergenic	-54002	NM_008888	18935	Mm.62505	NM_008888	ENSMUSG00000012520	Phox2b	Dilp1|NBPhox|Pmx2b|Px2b	paired-like homeobox 2b	protein-coding
356	6	130386679	130387779	chr6:130386679-130387779	356	130386229	130388229	chr6:130386229-130388229	29.3496	promoter-TSS (NM_016659)	promoter-TSS (NM_016659)	-355	NM_016659	16627	Mm.24399	NM_016659	ENSMUSG00000079853	Klra1	A1|CH29-493D4.3|Klra22|Ly49a|Ly49o<129>|Ly49v	killer cell lectin-like receptor, subfamily A, member 1	protein-coding
357	17	87376032	87376479	chr17:87376032-87376479	357	87375255	87377255	chr17:87375255-87377255	23.0821	intron (NM_028639, intron 19 of 19)	intron (NM_028639, intron 19 of 19)	51485	NM_029298	75467	Mm.50108	NM_029298	ENSMUSG00000036557	Stpg4	1700011E24Rik|GSE	sperm tail PG rich repeat containing 4	protein-coding
358	10	78130626	78131130	chr10:78130626-78131130	358	78129878	78131878	chr10:78129878-78131878	26.2131	Intergenic	Intergenic	38890	NM_138601	28295	Mm.268691	NM_138601	ENSMUSG00000053329	Gatd3a	C21orf33|D10Jhu81e|ES1	glutamine amidotransferase like class 1 domain containing 3A	protein-coding
359	8	128650315	128650849	chr8:128650315-128650849	359	128649582	128651582	chr8:128649582-128651582	23.9832	Intergenic	Intergenic	-35072	NM_010578	16412	Mm.263396	NM_010578	ENSMUSG00000025809	Itgb1	4633401G24Rik|AA409975|AA960159|CD29|Fnrb|Gm9863|gpIIa	integrin beta 1 (fibronectin receptor beta)	protein-coding
360	10	118087592	118087999	chr10:118087592-118087999	360	118086795	118088795	chr10:118086795-118088795	20.6002	Intergenic	Intergenic	-53991	NM_010785	17245	Mm.101191	NM_010785	ENSMUSG00000020212	Mdm1	Arrd2|Mdm-1	transformed mouse 3T3 cell double minute 1	protein-coding
361	6	120199461	120199973	chr6:120199461-120199973	361	120198717	120200717	chr6:120198717-120200717	23.0762	intron (NM_001347432, intron 3 of 3)	intron (NM_001347432, intron 3 of 3)	5894	NM_001347432	29862	Mm.103668	NM_016718	ENSMUSG00000041377	Ninj2	-	ninjurin 2	protein-coding
362	17	86801352	86802577	chr17:86801352-86802577	362	86800964	86802964	chr17:86800964-86802964	21.4031	intron (NM_010137, intron 2 of 15)	intron (NM_010137, intron 2 of 15)	48101	NM_010137	13819	Mm.1415	NM_010137	ENSMUSG00000024140	Epas1	HIF-2alpha|HIF2A|HLF|HRF|MOP2|bHLHe73	endothelial PAS domain protein 1	protein-coding
363	15	99275478	99275686	chr15:99275478-99275686	363	99274582	99276582	chr15:99274582-99276582	21.0569	intron (NM_001081254, intron 5 of 7)	intron (NM_001081254, intron 5 of 7)	11598	NM_001081254	545136	Mm.324745	NM_001081254	ENSMUSG00000078907	Fam186b	EG545136	family with sequence similarity 186, member B	protein-coding
364	1	170982404	170982600	chr1:170982404-170982600	364	170981502	170983502	chr1:170981502-170983502	21.5956	Intergenic	Intergenic	-6431	NM_001077189	14130	Mm.425062	NM_010187	ENSMUSG00000026656	Fcgr2b	AI528646|CD32|F630109E10Rik|Fc[g]RII|FcgRII|Fcgr2|Fcgr2a|Fcr-2|Fcr-3|Ly-17|Ly-m20|LyM-1|Lym-1|fcRII	Fc receptor, IgG, low affinity IIb	protein-coding
365	11	87463134	87463405	chr11:87463134-87463405	365	87462269	87464269	chr11:87462269-87464269	28.7081	intron (NM_001199293, intron 2 of 30)	intron (NM_001199293, intron 2 of 30)	35679	NM_001199293	83560	Mm.440758	NM_031386	ENSMUSG00000010342	Tex14	C85585	testis expressed gene 14	protein-coding
366	1	92258512	92259272	chr1:92258512-92259272	366	92257892	92259892	chr1:92257892-92259892	24.7718	Intergenic	Intergenic	-78551	NM_207225	208727	Mm.318567	NM_207225	ENSMUSG00000026313	Hdac4	4932408F19Rik|HD4	histone deacetylase 4	protein-coding
367	6	124900472	124900691	chr6:124900472-124900691	367	124899581	124901581	chr6:124899581-124901581	20.2258	Intergenic	Intergenic	11123	NM_008479	16768	Mm.4528	NM_008479	ENSMUSG00000030124	Lag3	CD223|LAG-3|Ly66	lymphocyte-activation gene 3	protein-coding
368	16	78605944	78607021	chr16:78605944-78607021	368	78605482	78607482	chr16:78605482-78607482	32.2965	Intergenic	MTE2a|LTR|ERVL-MaLR	-29795	NM_001252440	67102	Mm.37332	NM_025967	ENSMUSG00000022864	D16Ertd472e	1700010I10Rik|2310009O17Rik|E330003K22Rik|Eurl	DNA segment, Chr 16, ERATO Doi 472, expressed	protein-coding
369	11	84913230	84913593	chr11:84913230-84913593	369	84912411	84914411	chr11:84912411-84914411	27.0705	intron (NM_001359182, intron 3 of 4)	intron (NM_001359182, intron 3 of 4)	2954	NM_001005223	448850	Mm.379733	NM_001005223	ENSMUSG00000020526	Znhit3	Myohd1|TRIP-3|Trip3	zinc finger, HIT type 3	protein-coding
370	4	132269602	132269761	chr4:132269602-132269761	370	132268681	132270681	chr4:132268681-132270681	19.6034	TTS (NR_002865)	TTS (NR_002865)	504	NR_002865	353373	Mm.424675	NR_002865		Rnu11	MBII-407|Mirn801|mir-801|mmu-mir-801	U11 small nuclear RNA	snRNA
371	9	41078345	41078784	chr9:41078345-41078784	371	41077564	41079564	chr9:41077564-41079564	19.4615	intron (NM_176860, intron 1 of 13)	intron (NM_176860, intron 1 of 13)	941	NM_001357412	72828	Mm.133615	NM_176860	ENSMUSG00000032020	Ubash3b	2810457I06Rik|BB125008|STS-1|TULA-2|p70	ubiquitin associated and SH3 domain containing, B	protein-coding
372	7	104401112	104401436	chr7:104401112-104401436	372	104400274	104402274	chr7:104400274-104402274	21.3309	Intergenic	Intergenic	-42628	NM_175648	244183	Mm.347647	NM_175648	ENSMUSG00000052749	Trim30b	A530023O14Rik|Trim30-1	tripartite motif-containing 30B	protein-coding
373	2	6444735	6445080	chr2:6444735-6445080	373	6443907	6445907	chr2:6443907-6445907	26.6836	Intergenic	Intergenic	92172	NM_181399	98910	Mm.40673	NM_181399	ENSMUSG00000039046	Usp6nl	AI316785|RNTRE|TRE2NL|mKIAA0019	USP6 N-terminal like	protein-coding
374	5	64500530	64500671	chr5:64500530-64500671	374	64499600	64501600	chr5:64499600-64501600	20.8568	Intergenic	Intergenic	23593	NR_045412	77382	Mm.366742	NR_045411	ENSMUSG00000105352	C030018K13Rik	-	RIKEN cDNA C030018K13 gene	ncRNA
375	9	120068015	120068744	chr9:120068015-120068744	375	120067379	120069379	chr9:120067379-120069379	30.8425	promoter-TSS (NM_009987)	promoter-TSS (NM_009987)	-84	NM_009987	13051	Mm.44065	NM_009987	ENSMUSG00000052336	Cx3cr1	-	chemokine (C-X3-C motif) receptor 1	protein-coding
376	5	28402361	28403425	chr5:28402361-28403425	376	28401893	28403893	chr5:28401893-28403893	21.8964	intron (NM_028234, intron 15 of 18)	RSINE1|SINE|B4	-64091	NR_015562	654796	Mm.57202	NR_015562	ENSMUSG00000097726	9530036O11Rik	-	RIKEN cDNA 9530036O11Rik	ncRNA
377	9	44648564	44649370	chr9:44648564-44649370	377	44647967	44649967	chr9:44647967-44649967	18.8993	Intergenic	Intergenic	-24266	NM_021481	58866	Mm.45380	NM_021481	ENSMUSG00000032098	Treh	2210412M19Rik	trehalase (brush-border membrane glycoprotein)	protein-coding
378	2	30798648	30799010	chr2:30798648-30799010	378	30797829	30799829	chr2:30797829-30799829	18.784	intron (NR_028487, intron 3 of 6)	intron (NR_028487, intron 3 of 6)	2908	NM_198000	73598	Mm.34166	NM_198000	ENSMUSG00000044320	1700001O22Rik	1700113K14Rik|4930549G18Rik	RIKEN cDNA 1700001O22 gene	protein-coding
379	14	76569103	76569939	chr14:76569103-76569939	379	76568521	76570521	chr14:76568521-76570521	18.757	Intergenic	Intergenic	-12632	NR_027699	72661	Mm.320384	NM_001160326	ENSMUSG00000052584	Serp2	2810032E02Rik	stress-associated endoplasmic reticulum protein family member 2	protein-coding
380	11	51832431	51832973	chr11:51832431-51832973	380	51831702	51833702	chr11:51831702-51833702	21.4137	intron (NM_001357588, intron 5 of 12)	intron (NM_001357588, intron 5 of 12)	24779	NM_199299	76901	Mm.259996	NM_199299	ENSMUSG00000020387	Jade2	1200017K05Rik|AI480685|Phf15|mKIAA0239	jade family PHD finger 2	protein-coding
381	3	104794483	104794851	chr3:104794483-104794851	381	104793667	104795667	chr3:104793667-104795667	18.7103	TTS (NM_001291859)	TTS (NM_001291859)	5633	NM_007484	11853	Mm.262	NM_007484	ENSMUSG00000002233	Rhoc	AI324259|Arh9|Arhc	ras homolog family member C	protein-coding
382	10	61336671	61337011	chr10:61336671-61337011	382	61335841	61337841	chr10:61335841-61337841	18.7023	intron (NM_013753, intron 18 of 19)	(TG)n|Simple_repeat|Simple_repeat	39005	NM_011073	18646	Mm.240313	NM_011073	ENSMUSG00000037202	Prf1	Pfn|Pfp|Prf-1	perforin 1 (pore forming protein)	protein-coding
383	6	129609200	129609373	chr6:129609200-129609373	383	129608286	129610286	chr6:129608286-129610286	27.352	Intergenic	Intergenic	13396	NM_033078	27007	Mm.8217	NM_033078	ENSMUSG00000030149	Klrk1	D6H12S2489E|NKG2-D|Nkg2d	killer cell lectin-like receptor subfamily K, member 1	protein-coding
384	4	135567655	135568150	chr4:135567655-135568150	384	135566902	135568902	chr4:135566902-135568902	19.9205	intron (NM_001013756, intron 1 of 15)	intron (NM_001013756, intron 1 of 15)	5717	NM_001013756	230824	Mm.331972	NM_001013756	ENSMUSG00000037188	Grhl3	AI561912|Get1|Som|Tfcp2l4|ct	grainyhead like transcription factor 3	protein-coding
385	9	123157110	123157393	chr9:123157110-123157393	385	123156251	123158251	chr9:123156251-123158251	21.5205	3' UTR (NM_011606, exon 3 of 3)	3' UTR (NM_011606, exon 3 of 3)	6306	NM_011606	21922	Mm.34588	NM_011606	ENSMUSG00000025784	Clec3b	Tna	C-type lectin domain family 3, member b	protein-coding
386	15	102262938	102263444	chr15:102262938-102263444	386	102262191	102264191	chr15:102262191-102264191	29.0367	Intergenic	Intergenic	-5669	NM_011244	19411	Mm.1273	NM_011244	ENSMUSG00000001288	Rarg	Nr1b3|RAR-gamma|RARD|RARgamma2	retinoic acid receptor, gamma	protein-coding
387	18	11235507	11235655	chr18:11235507-11235655	387	11234581	11236581	chr18:11234581-11236581	19.1608	Intergenic	MTEb|LTR|ERVL-MaLR	-183014	NR_105022	68434	Mm.57626	NR_105022	ENSMUSG00000097222	1010001N08Rik	Gata6as	RIKEN cDNA 1010001N08 gene	ncRNA
388	11	116218481	116219365	chr11:116218481-116219365	388	116217923	116219923	chr11:116217923-116219923	18.4291	intron (NR_004853, intron 6 of 6)	intron (NR_004853, intron 6 of 6)	2921	NR_004853	69681	Mm.33677	NR_004853	ENSMUSG00000092300	Cdk3	2310050O10Rik|Cdk3-ps	cyclin-dependent kinase 3	pseudo
389	14	55945375	55945714	chr14:55945375-55945714	389	55944544	55946544	chr14:55944544-55946544	20.7298	promoter-TSS (NM_010780)	promoter-TSS (NM_010780)	-870	NM_010780	17228	Mm.1252	NM_010780	ENSMUSG00000022225	Cma1	MMCP-5|Mcp-5|Mcp5|Mcpt5	chymase 1, mast cell	protein-coding
390	3	84068071	84068344	chr3:84068071-84068344	390	84067207	84069207	chr3:84067207-84069207	18.0622	Intergenic	Lx8b|LINE|L1	-28047	NM_172681	229473	Mm.28838	NM_172681	ENSMUSG00000033767	Tmem131l	D930015E06Rik|Kiaa0922|mKIAA0922	transmembrane 131 like	protein-coding
391	17	46879766	46880497	chr17:46879766-46880497	391	46879131	46881131	chr17:46879131-46881131	22.252	Intergenic	ORR1F|LTR|ERVL-MaLR	-10489	NM_178385	72726	Mm.33780	NM_178385	ENSMUSG00000036430	Tbcc	2810055C19Rik	tubulin-specific chaperone C	protein-coding
392	5	64388089	64388283	chr5:64388089-64388283	392	64387186	64389186	chr5:64387186-64389186	17.9939	Intergenic	MTEb|LTR|ERVL-MaLR	79756	NR_040681	69999	Mm.261413	NR_040681	ENSMUSG00000100911	1700027F09Rik	-	RIKEN cDNA 1700027F09 gene	ncRNA
393	1	40394596	40394812	chr1:40394596-40394812	393	40393704	40395704	chr1:40393704-40395704	26.611	Intergenic	Lx8|LINE|L1	-34866	NM_001294171	17082	Mm.289824	NM_010743	ENSMUSG00000026069	Il1rl1	DER4|Fit-1|Ly84|ST2L|St2|St2-rs1|T1|T1/ST2	interleukin 1 receptor-like 1	protein-coding
394	3	132873122	132873530	chr3:132873122-132873530	394	132872326	132874326	chr3:132872326-132874326	23.4807	intron (NR_102297, intron 1 of 3)	intron (NR_102297, intron 1 of 3)	5270	NR_102297	101243624	Mm.306256	NR_102297	ENSMUSG00000106230	Gm29811	-	predicted gene, 29811	ncRNA
395	1	128606830	128607011	chr1:128606830-128607011	395	128605920	128607920	chr1:128605920-128607920	19.3141	Intergenic	Intergenic	-14622	NM_001356509	12767	Mm.1401	NM_009911	ENSMUSG00000045382	Cxcr4	CD184|CXC-R4|CXCR-4|Cmkar4|LESTR|PB-CKR|PBSF/SDF-1|Sdf1r|b2b220Clo	chemokine (C-X-C motif) receptor 4	protein-coding
396	5	112256836	112257074	chr5:112256836-112257074	396	112255955	112257955	chr5:112255955-112257955	17.8465	intron (NM_001312894, intron 1 of 5)	intron (NM_001312894, intron 1 of 5)	1135	NM_001312893	12960	Mm.29488	NM_023695	ENSMUSG00000029343	Crybb1	3110006K12Rik|BB1CRY	crystallin, beta B1	protein-coding
397	6	85144396	85144872	chr6:85144396-85144872	397	85143634	85145634	chr6:85143634-85145634	23.5439	Intergenic	Intergenic	-6870	NM_011467	20751	Mm.28393	NM_011467	ENSMUSG00000033735	Spr	AA409688|Gm10328	sepiapterin reductase	protein-coding
398	19	9113653	9113817	chr19:9113653-9113817	398	9112735	9114735	chr19:9112735-9114735	18.7352	intron (NM_025610, intron 6 of 6)	intron (NM_025610, intron 6 of 6)	21831	NM_025610	66514	Mm.272847	NM_025610	ENSMUSG00000024654	Asrgl1	2410004D18Rik|ALP|ALP1|AU040643|AW060375	asparaginase like 1	protein-coding
399	7	66273597	66274022	chr7:66273597-66274022	399	66272809	66274809	chr7:66272809-66274809	22.1805	intron (NM_146191, intron 26 of 33)	ORR1F|LTR|ERVL-MaLR	107914	NR_106024	102465640		NR_106024	ENSMUSG00000098353	Mir7057	Gm27550|mmu-mir-7057	microRNA 7057	ncRNA
400	6	54746962	54747861	chr6:54746962-54747861	400	54746411	54748411	chr6:54746411-54748411	18.5584	Intergenic	Intergenic	65788	NM_001289741	68235	Mm.233860	NM_026629	ENSMUSG00000038065	Mturn	2410066E13Rik|AI448550|B230212L03Rik	maturin, neural progenitor differentiation regulator homolog (Xenopus)	protein-coding
401	18	11235739	11236777	chr18:11235739-11236777	401	11235258	11237258	chr18:11235258-11237258	18.9361	Intergenic	(CTGGGG)n|Simple_repeat|Simple_repeat	-183691	NR_105022	68434	Mm.57626	NR_105022	ENSMUSG00000097222	1010001N08Rik	Gata6as	RIKEN cDNA 1010001N08 gene	ncRNA
402	8	128357207	128357593	chr8:128357207-128357593	402	128356400	128358400	chr8:128356400-128358400	17.5506	Intergenic	CpG	-1673	NM_001358959	18186	Mm.271745	NM_008737	ENSMUSG00000025810	Nrp1	C530029I03|NP-1|NPN-1|Npn1|Nrp	neuropilin 1	protein-coding
403	1	43070562	43071215	chr1:43070562-43071215	403	43069888	43071888	chr1:43069888-43071888	23.3371	intron (NM_001013025, intron 4 of 12)	intron (NM_001013025, intron 4 of 12)	21597	NM_001357299	73122	Mm.246069	NM_001013025	ENSMUSG00000070939	Tgfbrap1	3110018K12Rik|AU024090|AU042859|AW742551|Trap1	transforming growth factor, beta receptor associated protein 1	protein-coding
404	16	19984889	19985256	chr16:19984889-19985256	404	19984072	19986072	chr16:19984072-19986072	24.4142	Intergenic	B4A|SINE|B4	-2024	NM_183390	239743	Mm.86699	NM_183390	ENSMUSG00000043008	Klhl6	-	kelch-like 6	protein-coding
405	6	114833301	114833944	chr6:114833301-114833944	405	114832622	114834622	chr6:114832622-114834622	19.1248	intron (NM_001253718, intron 19 of 19)	intron (NM_001253718, intron 19 of 19)	88198	NM_177683	232334	Mm.268357	NM_177683	ENSMUSG00000030315	Vgll4	BC048841|VGL-4	vestigial like family member 4	protein-coding
406	2	121586242	121586954	chr2:121586242-121586954	406	121585598	121587598	chr2:121585598-121587598	21.0565	intron (NM_001360084, intron 2 of 13)	intron (NM_001360084, intron 2 of 13)	79875	NM_001290987	241627	Mm.293284	NM_030234	ENSMUSG00000027242	Wdr76	5830411K18Rik|6030457D09|AA517836	WD repeat domain 76	protein-coding
407	3	53168695	53168956	chr3:53168695-53168956	407	53167825	53169825	chr3:53167825-53169825	27.1934	intron (NM_175386, intron 2 of 3)	intron (NM_175386, intron 2 of 3)	127279	NM_175386	108927	Mm.118617	NM_175386	ENSMUSG00000048332	Lhfp	2810489O06Rik|AI194968|Lhfpl6	lipoma HMGIC fusion partner	protein-coding
408	5	134234358	134234551	chr5:134234358-134234551	408	134233454	134235454	chr5:134233454-134235454	17.2303	Intergenic	Intergenic	-4830	NR_104383	17969	Mm.425296	NM_010876	ENSMUSG00000015950	Ncf1	NCF-47K|NOXO2|Ncf-1|p47-phox|p47<phox>|p47phox	neutrophil cytosolic factor 1	protein-coding
409	15	86056460	86056699	chr15:86056460-86056699	409	86055579	86057579	chr15:86055579-86057579	17.2187	Intergenic	Intergenic	-1115	NM_172611	223752	Mm.24442	NM_172611	ENSMUSG00000035900	Gramd4	9930016O13	GRAM domain containing 4	protein-coding
410	9	118400617	118400818	chr9:118400617-118400818	410	118399717	118401717	chr9:118399717-118401717	17.4558	Intergenic	Intergenic	-29121	NR_040716	71196	Mm.73218	NR_040716	ENSMUSG00000111843	4933432G23Rik	-	RIKEN cDNA 4933432G23 gene	ncRNA
411	7	132772452	132773750	chr7:132772452-132773750	411	132772101	132774101	chr7:132772101-132774101	18.0021	intron (NM_212473, intron 2 of 4)	intron (NM_212473, intron 2 of 4)	3815	NM_001347630	77938	Mm.225649	NM_175268	ENSMUSG00000030956	Fam53b	A930008G19Rik|mKIAA0140	family with sequence similarity 53, member B	protein-coding
412	9	35125540	35125749	chr9:35125540-35125749	412	35124644	35126644	chr9:35124644-35126644	17.101	intron (NM_027030, intron 5 of 5)	intron (NM_027030, intron 5 of 5)	-8781	NM_009178	20443	Mm.275973	NM_009178	ENSMUSG00000032038	St3gal4	SIAT4-C|ST3Gal IV|ST3GalIV|Siat4c	ST3 beta-galactoside alpha-2,3-sialyltransferase 4	protein-coding
413	8	13555042	13555375	chr8:13555042-13555375	413	13554208	13556208	chr8:13554208-13556208	20.2078	intron (NM_025601, intron 6 of 8)	intron (NM_025601, intron 6 of 8)	7252	NM_001080781	66501	Mm.46136	NM_025601	ENSMUSG00000031452	1700029H14Rik	-	RIKEN cDNA 1700029H14 gene	protein-coding
414	2	28523804	28524079	chr2:28523804-28524079	414	28522941	28524941	chr2:28522941-28524941	20.743	intron (NM_009058, intron 1 of 17)	intron (NM_009058, intron 1 of 17)	-9522	NM_001145835	19730	Mm.5236	NM_009058	ENSMUSG00000026821	Ralgds	Gnds|Rgds|mKIAA1308	ral guanine nucleotide dissociation stimulator	protein-coding
415	8	72363460	72363765	chr8:72363460-72363765	415	72362612	72364612	chr8:72362612-72364612	19.289	intron (NM_007944, intron 21 of 23)	intron (NM_007944, intron 21 of 23)	44551	NM_008452	16598	Mm.26938	NM_008452	ENSMUSG00000055148	Klf2	Lklf	Kruppel-like factor 2 (lung)	protein-coding
416	11	121610136	121610987	chr11:121610136-121610987	416	121609561	121611561	chr11:121609561-121611561	21.308	intron (NM_029878, intron 37 of 38)	intron (NM_029878, intron 37 of 38)	62589	NM_178664	210004	Mm.386847	NM_178664	ENSMUSG00000046605	B3gntl1	6030413G23Rik	UDP-GlcNAc:betaGal beta-1,3-N-acetylglucosaminyltransferase-like 1	protein-coding
417	12	100778911	100779936	chr12:100778911-100779936	417	100778423	100780423	chr12:100778423-100780423	21.83	intron (NM_145448, intron 1 of 12)	intron (NM_145448, intron 1 of 12)	367	NM_001361017	217830	Mm.218590	NM_145448	ENSMUSG00000021185	Dglucy	9030617O03Rik	D-glutamate cyclase	protein-coding
418	2	155562641	155563433	chr2:155562641-155563433	418	155562037	155564037	chr2:155562037-155564037	19.2397	TTS (NM_008180)	TTS (NM_008180)	-6107	NR_040613	74945	Mm.401956	NR_040613	ENSMUSG00000086529	Acss2os	4930471I20Rik	acyl-CoA synthetase short-chain family member 2, opposite strand	ncRNA
419	9	56530592	56530999	chr9:56530592-56530999	419	56529795	56531795	chr9:56529795-56531795	20.3435	Intergenic	Intergenic	104852	NM_001311076	235402	Mm.246605	NM_181074	ENSMUSG00000049556	Lingo1	4930471K13Rik|AV148400|LERN1|LINGO-1|Lrrn6a|UNQ201	leucine rich repeat and Ig domain containing 1	protein-coding
420	17	28506013	28506304	chr17:28506013-28506304	420	28505158	28507158	chr17:28505158-28507158	20.2941	Intergenic	Intergenic	-20010	NM_010220	14229	Mm.276405	NM_010220	ENSMUSG00000024222	Fkbp5	D17Ertd592e|Dit1|FKBP-5|FKBP51	FK506 binding protein 5	protein-coding
421	13	97387465	97387946	chr13:97387465-97387946	421	97386705	97388705	chr13:97386705-97388705	20.9822	Intergenic	MER5B|DNA|hAT-Charlie	-47264	NR_110432	100039691	Mm.219358	NR_110430	ENSMUSG00000078952	Lncenc1	Gm11019|Gm2373|Lincenc1|Platr18|linc-Enc1	long non-coding RNA, embryonic stem cells expressed 1	ncRNA
422	9	108150430	108151018	chr9:108150430-108151018	422	108149724	108151724	chr9:108149724-108151724	16.8809	intron (NM_007567, intron 1 of 11)	intron (NM_007567, intron 1 of 11)	13869	NR_126077	76873	Mm.436935	NR_126077	ENSMUSG00000102224	4930447F24Rik	-	RIKEN cDNA 4930447F24 gene	ncRNA
423	5	64387063	64387300	chr5:64387063-64387300	423	64386181	64388181	chr5:64386181-64388181	16.6498	Intergenic	ORR1D2-int|LTR|ERVL-MaLR	80760	NR_040681	69999	Mm.261413	NR_040681	ENSMUSG00000100911	1700027F09Rik	-	RIKEN cDNA 1700027F09 gene	ncRNA
424	5	107399064	107399338	chr5:107399064-107399338	424	107398201	107400201	chr5:107398201-107400201	20.7451	Intergenic	Intergenic	-4312	NM_001001804	384214	Mm.489863	NM_001001804	ENSMUSG00000033805	Ephx4	Abhd7|Ephxrp|Gm1382	epoxide hydrolase 4	protein-coding
425	8	124066288	124067085	chr8:124066288-124067085	425	124065686	124067686	chr8:124065686-124067686	17.263	Intergenic	Intergenic	43214	NM_001029876	382038	Mm.334891	NM_001029876	ENSMUSG00000031976	Urb2	mKIAA0133	URB2 ribosome biogenesis 2 homolog (S. cerevisiae)	protein-coding
426	16	11869951	11870340	chr16:11869951-11870340	426	11869145	11871145	chr16:11869145-11871145	20.063	intron (NM_146067, intron 2 of 3)	intron (NM_146067, intron 2 of 3)	-31218	NR_033509	791359	Mm.227592	NR_033509	ENSMUSG00000055015	Gm9961	-	predicted gene 9961	ncRNA
427	X	102060936	102061370	chrX:102060936-102061370	427	102060153	102062153	chrX:102060153-102062153	22.7092	intron (NM_001163610, intron 1 of 7)	intron (NM_001163610, intron 1 of 7)	10154	NM_001278534	331474	Mm.23297	NM_183318	ENSMUSG00000049191	Rtl5	6430402L03Rik|Mar5|Mart5|Rgag4|mKIAA2001	retrotransposon Gag like 5	protein-coding
428	17	65724014	65724644	chr17:65724014-65724644	428	65723329	65725329	chr17:65723329-65725329	21.9372	intron (NM_133685, intron 1 of 6)	intron (NM_133685, intron 1 of 6)	48423	NM_133685	106572	Mm.29274	NM_133685	ENSMUSG00000056515	Rab31	1700093E07Rik|AI415285|Rab22B	RAB31, member RAS oncogene family	protein-coding
429	5	148775172	148775627	chr5:148775172-148775627	429	148774399	148776399	chr5:148774399-148776399	18.7764	Intergenic	Intergenic	-2563	NR_131106	78015	Mm.243839	NR_131106	ENSMUSG00000085740	4930505K14Rik	-	RIKEN cDNA 4930505K14 gene	ncRNA
430	7	101454568	101454745	chr7:101454568-101454745	430	101453656	101455656	chr7:101453656-101455656	26.1987	intron (NM_001008548, intron 2 of 30)	intron (NM_001008548, intron 2 of 30)	-1405	NR_152194	207728	Mm.247564	NM_001008548	ENSMUSG00000030653	Pde2a	CGS-PDE|cGSPDE	phosphodiesterase 2A, cGMP-stimulated	protein-coding
431	11	100422574	100423266	chr11:100422574-100423266	431	100421920	100423920	chr11:100421920-100423920	16.3384	3' UTR (NM_026561, exon 9 of 9)	3' UTR (NM_026561, exon 9 of 9)	7226	NM_001163481	14230	Mm.3894	NM_010221	ENSMUSG00000001555	Fkbp10	AI325255|FKBP-10|FKBP-65|FKBP65|Fkbp-rs1|Fkbp1-rs|Fkbp6|Fkbprp	FK506 binding protein 10	protein-coding
432	9	57620140	57621033	chr9:57620140-57621033	432	57619586	57621586	chr9:57619586-57621586	18.1731	exon (NM_199222, exon 1 of 13)	exon (NM_199222, exon 1 of 13)	187	NM_199222	235416	Mm.295630	NM_199222	ENSMUSG00000056271	Lman1l	BC020188|slamp	lectin, mannose-binding 1 like	protein-coding
433	6	82936256	82936467	chr6:82936256-82936467	433	82935361	82937361	chr6:82935361-82937361	16.216	intron (NM_001308374, intron 2 of 12)	intron (NM_001308374, intron 2 of 12)	3407	NM_011350	20355	Mm.270543	NM_011350	ENSMUSG00000000627	Sema4f	Sema W	sema domain, immunoglobulin domain (Ig), TM domain, and short cytoplasmic domain	protein-coding
434	11	94252591	94254152	chr11:94252591-94254152	434	94252371	94254371	chr11:94252371-94254371	21.8734	Intergenic	Intergenic	-10793	NM_181819	278507	Mm.342216	NM_181819	ENSMUSG00000044177	Wfikkn2	2610304F08Rik|AY100450|Gasp1|WFIKKNRP	WAP, follistatin/kazal, immunoglobulin, kunitz and netrin domain containing 2	protein-coding
435	8	13703761	13704161	chr8:13703761-13704161	435	13702961	13704961	chr8:13702961-13704961	30.7935	Intergenic	Intergenic	-1928	NM_001101519	403185	Mm.252143	NM_001101519	ENSMUSG00000090336	Cfap97d2	4932443I19Rik|A230061C02Rik|Gm1106	CFAP97 domain containing 2	protein-coding
436	11	118211114	118211353	chr11:118211114-118211353	436	118210233	118212233	chr11:118210233-118212233	16.5752	intron (NM_011180, intron 1 of 12)	intron (NM_011180, intron 1 of 12)	1508	NM_001112700	19157	Mm.86413	NM_011180	ENSMUSG00000017132	Cyth1	CLM1|CTH-1|CYTIP|Pscd1	cytohesin 1	protein-coding
437	3	115679097	115679550	chr3:115679097-115679550	437	115678323	115680323	chr3:115678323-115680323	19.2714	Intergenic	MTD|LTR|ERVL-MaLR	35731	NM_007901	13609	Mm.982	NM_007901	ENSMUSG00000045092	S1pr1	AI849002|Edg1|Lpb1|S1p|S1p1	sphingosine-1-phosphate receptor 1	protein-coding
438	2	31809387	31809553	chr2:31809387-31809553	438	31808470	31810470	chr2:31808470-31810470	16.1045	intron (NM_183424, intron 1 of 1)	intron (NM_183424, intron 1 of 1)	1110	NM_183424	227717	Mm.185027	NM_183424	ENSMUSG00000043102	Qrfp	P518	pyroglutamylated RFamide peptide	protein-coding
439	9	108146496	108146782	chr9:108146496-108146782	439	108145639	108147639	chr9:108145639-108147639	16.1014	intron (NM_007567, intron 1 of 11)	intron (NM_007567, intron 1 of 11)	9784	NR_126077	76873	Mm.436935	NR_126077	ENSMUSG00000102224	4930447F24Rik	-	RIKEN cDNA 4930447F24 gene	ncRNA
440	1	92829038	92829268	chr1:92829038-92829268	440	92828153	92830153	chr1:92828153-92830153	17.2956	Intergenic	Intergenic	-2492	NM_016696	14733	Mm.297976	NM_016696	ENSMUSG00000034220	Gpc1	AI462976	glypican 1	protein-coding
441	8	72290926	72291540	chr8:72290926-72291540	441	72290233	72292233	chr8:72290233-72292233	16.6985	Intergenic	Intergenic	-27829	NM_008452	16598	Mm.26938	NM_008452	ENSMUSG00000055148	Klf2	Lklf	Kruppel-like factor 2 (lung)	protein-coding
442	14	75022607	75022943	chr14:75022607-75022943	442	75021775	75023775	chr14:75021775-75023775	25.0692	intron (NM_198642, intron 1 of 13)	intron (NM_198642, intron 1 of 13)	6748	NM_198642	271221	Mm.320280	NM_198642	ENSMUSG00000034959	Rubcnl	5031414D18Rik|Gm744|Gm911|Kiaa0226l	RUN and cysteine rich domain containing beclin 1 interacting protein like	protein-coding
443	6	145269259	145270099	chr6:145269259-145270099	443	145268679	145270679	chr6:145268679-145270679	17.3859	Intergenic	Intergenic	19127	NR_045598	100039495	Mm.121014	NR_045598	ENSMUSG00000086013	Gm15706	-	predicted gene 15706	ncRNA
444	5	96201535	96202343	chr5:96201535-96202343	444	96200939	96202939	chr5:96200939-96202939	24.1391	Intergenic	Intergenic	-8176	NM_001039084	94061	Mm.295499	NM_053158	ENSMUSG00000029486	Mrpl1	2410002L03Rik|5830418D04Rik|AI462572|L1mt	mitochondrial ribosomal protein L1	protein-coding
445	6	128790480	128790810	chr6:128790480-128790810	445	128789645	128791645	chr6:128789645-128791645	18.5299	Intergenic	Intergenic	-2004	NM_001159904	17059	Mm.480764	NM_008527	ENSMUSG00000030325	Klrb1c	AI462337|CD161|Klrb1b|Ly-59|Ly55c|Ly59|NK-RP1|NK1.1|NKR-P1.9|NKRP1|NKRP140|Nk-1|Nk-1.2|Nk1|Nk1.2|Nkrp1b|Nkrp1c|ly-55c	killer cell lectin-like receptor subfamily B member 1C	protein-coding
446	19	32173898	32174236	chr19:32173898-32174236	446	32173067	32175067	chr19:32173067-32175067	16.6183	intron (NM_144792, intron 5 of 9)	intron (NM_144792, intron 5 of 9)	36946	NM_001168526	208449	Mm.329810	NM_144792	ENSMUSG00000040451	Sgms1	9530058O11Rik|AI841905|C80702|Mob|Sms1|Sor1|Tmem23	sphingomyelin synthase 1	protein-coding
447	4	40840530	40840759	chr4:40840530-40840759	447	40839644	40841644	chr4:40839644-40841644	22.3869	intron (NM_022305, intron 1 of 5)	intron (NM_022305, intron 1 of 5)	9493	NR_039584	100628614		NR_039584	ENSMUSG00000096377	Mir5123	mmu-mir-5123|mu-mir-5123	microRNA 5123	ncRNA
448	2	114136659	114137445	chr2:114136659-114137445	448	114136052	114138052	chr2:114136052-114138052	20.2905	intron (NM_001290788, intron 16 of 33)	intron (NM_001290788, intron 16 of 33)	13518	NR_105968	102465982		NR_105968	ENSMUSG00000098464	Mir7002	Gm27429|mmu-mir-7002	microRNA 7002	ncRNA
449	9	21274912	21275400	chr9:21274912-21275400	449	21274156	21276156	chr9:21274156-21276156	15.7079	TTS (NM_153583)	TTS (NM_153583)	9871	NM_153583	235040	Mm.440165	NM_153583	ENSMUSG00000002820	Atg4d	9830134P12Rik|APG4-D|Apg4d|Atg4dl|Autl4	autophagy related 4D, cysteine peptidase	protein-coding
450	1	170975584	170975736	chr1:170975584-170975736	450	170974660	170976660	chr1:170974660-170976660	16.8112	intron (NM_001077189, intron 1 of 7)	intron (NM_001077189, intron 1 of 7)	411	NM_010187	14130	Mm.425062	NM_010187	ENSMUSG00000026656	Fcgr2b	AI528646|CD32|F630109E10Rik|Fc[g]RII|FcgRII|Fcgr2|Fcgr2a|Fcr-2|Fcr-3|Ly-17|Ly-m20|LyM-1|Lym-1|fcRII	Fc receptor, IgG, low affinity IIb	protein-coding
451	2	19622121	19622569	chr2:19622121-19622569	451	19621345	19623345	chr2:19621345-19623345	16.4523	Intergenic	RLTR9A2|LTR|ERVK	35552	NR_033642	100041244	Mm.407223	NR_033642		Gm3230	-	predicted gene 3230	ncRNA
452	11	68768283	68768920	chr11:68768283-68768920	452	68767601	68769601	chr11:68767601-68769601	18.8438	intron (NM_175260, intron 13 of 40)	intron (NM_175260, intron 13 of 40)	76687	NM_175260	77579	Mm.218233	NM_175260	ENSMUSG00000020900	Myh10	5730504C04Rik|9330167F11Rik|Fltn|Myhn-2|Myhn2|NMHC II-B|NMHC-B|NMHCII-B|NMMHC II-b|NMMHC-B|NMMHC-IIB|SMemb|mKIAA3005	myosin, heavy polypeptide 10, non-muscle	protein-coding
453	19	46718188	46718425	chr19:46718188-46718425	453	46717306	46719306	chr19:46717306-46719306	18.1492	intron (NM_020577, intron 7 of 10)	RMER6C|LTR|ERVK	10864	NM_020577	57344	Mm.28566	NM_020577	ENSMUSG00000003559	As3mt	2310045H08Rik|Cyt19	arsenic (+3 oxidation state) methyltransferase	protein-coding
454	18	34357818	34358768	chr18:34357818-34358768	454	34357293	34359293	chr18:34357293-34359293	17.5349	intron (NM_007874, intron 2 of 4)	intron (NM_007874, intron 2 of 4)	15122	NM_007874	13476	Mm.280075	NM_007874	ENSMUSG00000005873	Reep5	AI324241|AU022809|AW495741|DP1/TB2|Dp1|R74856|TB2/DP1	receptor accessory protein 5	protein-coding
455	13	113548836	113549453	chr13:113548836-113549453	455	113548144	113550144	chr13:113548144-113550144	16.2182	Intergenic	ORR1D2|LTR|ERVL-MaLR	-46301	NR_045501	70917	Mm.491036	NR_045501	ENSMUSG00000114790	4921509O07Rik	-	RIKEN cDNA 4921509O07 gene	ncRNA
456	5	65154048	65154958	chr5:65154048-65154958	456	65153503	65155503	chr5:65153503-65155503	23.5133	TTS (NM_001359401)	TTS (NM_001359401)	23272	NM_001359401	71778	Mm.10281	NM_175174	ENSMUSG00000054920	Klhl5	1300013C10Rik	kelch-like 5	protein-coding
457	2	180305408	180306090	chr2:180305408-180306090	457	180304749	180306749	chr2:180304749-180306749	18.4863	Intergenic	Intergenic	-15870	NM_173031	271887	Mm.246640	NM_173031	ENSMUSG00000038980	Rbbp8nl	4732416F18	RBBP8 N-terminal like	protein-coding
458	6	120264058	120264840	chr6:120264058-120264840	458	120263449	120265449	chr6:120263449-120265449	21.716	intron (NM_198884, intron 1 of 19)	intron (NM_198884, intron 1 of 19)	30110	NM_198884	330406	Mm.321840	NM_198884	ENSMUSG00000041372	B4galnt3	AB114826|B4GalNAcT3|C330047A21	beta-1,4-N-acetyl-galactosaminyl transferase 3	protein-coding
459	15	102110579	102110767	chr15:102110579-102110767	459	102109673	102111673	chr15:102109673-102111673	15.1405	intron (NM_001355636, intron 15 of 28)	intron (NM_001355636, intron 15 of 28)	7739	NM_001355636	209039	Mm.29389	NM_153533	ENSMUSG00000037003	Tns2	C1-ten|Tenc1|nep|nph	tensin 2	protein-coding
460	15	31117311	31117806	chr15:31117311-31117806	460	31116558	31118558	chr15:31116558-31118558	27.5065	Intergenic	Intergenic	78433	NR_045186	73784	Mm.66947	NR_045186	ENSMUSG00000115474	4930430F21Rik	-	RIKEN cDNA 4930430F21 gene	ncRNA
461	3	152154211	152154392	chr3:152154211-152154392	461	152153301	152155301	chr3:152153301-152155301	15.8368	intron (NM_016867, intron 1 of 5)	ID_B1|SINE|B4	11598	NM_016867	54120	Mm.97	NM_016867	ENSMUSG00000039131	Gipc2	2200002N01Rik|AU021850|Semcap2	GIPC PDZ domain containing family, member 2	protein-coding
462	6	120473466	120473919	chr6:120473466-120473919	462	120472692	120474692	chr6:120472692-120474692	15.4132	intron (NM_008359, intron 3 of 12)	intron (NM_008359, intron 3 of 12)	10496	NM_008359	16172	Mm.4481	NM_008359	ENSMUSG00000002897	Il17ra	AW538159|Cdw217|Il17r|VDw217	interleukin 17 receptor A	protein-coding
463	5	118448834	118449172	chr5:118448834-118449172	463	118448003	118450003	chr5:118448003-118450003	22.2359	Intergenic	Intergenic	-111716	NM_172424	76199	Mm.206238	NM_172424	ENSMUSG00000018076	Med13l	2210413I17Rik|6330591G05Rik|9030618F05Rik|Thrap2|Trap240L|mKIAA1025	mediator complex subunit 13-like	protein-coding
464	1	87914970	87915409	chr1:87914970-87915409	464	87914189	87916189	chr1:87914189-87916189	19.9964	exon (NM_177646, exon 4 of 30)	exon (NM_177646, exon 4 of 30)	-60891	NR_136921	100503175	Mm.426422	NR_136921	ENSMUSG00000101942	Gm19582	-	predicted gene, 19582	ncRNA
465	4	132734194	132734570	chr4:132734194-132734570	465	132733382	132735382	chr4:132733382-132735382	14.9921	intron (NM_133888, intron 7 of 7)	G-rich|Low_complexity|Low_complexity	-1836	NM_201368	381560	Mm.44558	NM_201368	ENSMUSG00000037752	Xkr8	4931440N07Rik|AI597014|Gm1031|XRG8|mXkr8	X-linked Kx blood group related 8	protein-coding
466	17	29431830	29432304	chr17:29431830-29432304	466	29431067	29433067	chr17:29431067-29433067	22.754	Intergenic	MIRb|SINE|MIR	-58978	NM_008842	18712	Mm.328931	NM_008842	ENSMUSG00000024014	Pim1	Pim-1	proviral integration site 1	protein-coding
467	8	117127735	117128144	chr8:117127735-117128144	467	117126939	117128939	chr8:117126939-117128939	18.8017	intron (NM_021486, intron 8 of 10)	MER20|DNA|hAT-Charlie	-30195	NM_001081151	209239	Mm.132992	NM_001081151	ENSMUSG00000052557	Gan	A330045G18|gigaxonin	giant axonal neuropathy	protein-coding
468	2	6462101	6462956	chr2:6462101-6462956	468	6461528	6463528	chr2:6461528-6463528	21.2714	Intergenic	Intergenic	109793	NM_181399	98910	Mm.40673	NM_181399	ENSMUSG00000039046	Usp6nl	AI316785|RNTRE|TRE2NL|mKIAA0019	USP6 N-terminal like	protein-coding
469	4	134652208	134652461	chr4:134652208-134652461	469	134651334	134653334	chr4:134651334-134653334	15.6701	intron (NM_207237, intron 1 of 11)	intron (NM_207237, intron 1 of 11)	51955	NM_207237	230815	Mm.18905	NM_207237	ENSMUSG00000037306	Man1c1	AI593348	mannosidase, alpha, class 1C, member 1	protein-coding
470	2	73070398	73071192	chr2:73070398-73071192	470	73069795	73071795	chr2:73069795-73071795	21.1719	Intergenic	Intergenic	-90349	NM_001018042	20687	Mm.124328	NM_011450	ENSMUSG00000027109	Sp3	D130027J01Rik	trans-acting transcription factor 3	protein-coding
471	9	72797083	72797652	chr9:72797083-72797652	471	72796367	72798367	chr9:72796367-72798367	35.6717	Intergenic	Intergenic	-9906	NM_175485	235472	Mm.31696	NM_175485	ENSMUSG00000036030	Prtg	A230098A12Rik|Igdcc5	protogenin	protein-coding
472	10	61261163	61262123	chr10:61261163-61262123	472	61260643	61262643	chr10:61260643-61262643	23.7094	intron (NM_001081127, intron 2 of 21)	intron (NM_001081127, intron 2 of 21)	11795	NM_001081127	237360	Mm.333252	NM_001081127	ENSMUSG00000059901	Adamts14	Adamts-14|TS14	a disintegrin-like and metallopeptidase (reprolysin type) with thrombospondin type 1 motif, 14	protein-coding
473	17	87377079	87377338	chr17:87377079-87377338	473	87376208	87378208	chr17:87376208-87378208	16.0822	intron (NM_028639, intron 19 of 19)	intron (NM_028639, intron 19 of 19)	50532	NM_029298	75467	Mm.50108	NM_029298	ENSMUSG00000036557	Stpg4	1700011E24Rik|GSE	sperm tail PG rich repeat containing 4	protein-coding
474	4	108825835	108826529	chr4:108825835-108826529	474	108825182	108827182	chr4:108825182-108827182	17.7049	exon (NM_001356361, exon 3 of 6)	exon (NM_001356361, exon 3 of 6)	7458	NM_027453	70533	Mm.379178	NM_027453	ENSMUSG00000028568	Btf3l4	4632412E09Rik|5730434I03Rik|AI316863|AU022207|AW552446	basic transcription factor 3-like 4	protein-coding
475	2	172407420	172408029	chr2:172407420-172408029	475	172406724	172408724	chr2:172406724-172408724	16.8742	intron (NM_001080820, intron 1 of 6)	intron (NM_001080820, intron 1 of 6)	13931	NM_001276422	320664	Mm.210195	NM_001033538	ENSMUSG00000074570	Cass4	F730031O20Rik	Cas scaffolding protein family member 4	protein-coding
476	12	85963666	85964274	chr12:85963666-85964274	476	85962970	85964970	chr12:85962970-85964970	16.0558	intron (NM_001347395, intron 29 of 32)	intron (NM_001347395, intron 29 of 32)	115071	NM_009368	21809	Mm.3992	NM_009368	ENSMUSG00000021253	Tgfb3	TGF-beta-3|Tgfb-3	transforming growth factor, beta 3	protein-coding
477	2	26773377	26773834	chr2:26773377-26773834	477	26772605	26774605	chr2:26772605-26774605	17.6493	Intergenic	ORR1B1|LTR|ERVL-MaLR	13657	NM_001359165	105244100		NM_001359165		Gm39774	LCN17	predicted gene, 39774	protein-coding
478	5	113472461	113472678	chr5:113472461-113472678	478	113471569	113473569	chr5:113471569-113473569	16.3633	Intergenic	Intergenic	-77850	NM_177292	320916	Mm.102783	NM_177292	ENSMUSG00000063430	Wscd2	4933413A10Rik|C530024P05Rik|Gm450	WSC domain containing 2	protein-coding
479	11	99136417	99137109	chr11:99136417-99137109	479	99135763	99137763	chr11:99135763-99137763	17.0081	Intergenic	Intergenic	18314	NM_007719	12775	Mm.2932	NM_007719	ENSMUSG00000037944	Ccr7	CC-CKR-7|CCR-7|CD197|Cdw197|Cmkbr7|EBI1|Ebi1h	chemokine (C-C motif) receptor 7	protein-coding
480	8	72273790	72274104	chr8:72273790-72274104	480	72272947	72274947	chr8:72272947-72274947	14.794	Intergenic	Intergenic	33929	NM_007456	11767	Mm.290086	NM_007456	ENSMUSG00000003033	Ap1m1	AA408894|AP47|Adtm1A|Cltnm|mu1A	adaptor-related protein complex AP-1, mu subunit 1	protein-coding
481	7	31065532	31065877	chr7:31065532-31065877	481	31064704	31066704	chr7:31064704-31066704	14.4399	intron (NM_144556, intron 6 of 8)	intron (NM_144556, intron 6 of 8)	5770	NM_144556	243914	Mm.389870	NM_144556	ENSMUSG00000036560	Lgi4	Lgil3|clp	leucine-rich repeat LGI family, member 4	protein-coding
482	12	13508623	13509115	chr12:13508623-13509115	482	13507869	13509869	chr12:13507869-13509869	20.5555	intron (NM_027706, intron 44 of 51)	intron (NM_027706, intron 44 of 51)	118777	NR_136761	102639399	Mm.122052	NR_136761	ENSMUSG00000113666	Gm35725	-	predicted gene, 35725	ncRNA
483	2	167830841	167832006	chr2:167830841-167832006	483	167830423	167832423	chr2:167830423-167832423	24.9203	Intergenic	Intergenic	-100903	NM_011201	19246	Mm.277916	NM_011201	ENSMUSG00000027540	Ptpn1	PTP-1B|PTP-HA2|PTP1B	protein tyrosine phosphatase, non-receptor type 1	protein-coding
484	X	102042251	102042805	chrX:102042251-102042805	484	102041528	102043528	chrX:102041528-102043528	18.6927	intron (NM_001163610, intron 1 of 7)	intron (NM_001163610, intron 1 of 7)	28779	NM_001278534	331474	Mm.23297	NM_183318	ENSMUSG00000049191	Rtl5	6430402L03Rik|Mar5|Mart5|Rgag4|mKIAA2001	retrotransposon Gag like 5	protein-coding
485	6	145256614	145257315	chr6:145256614-145257315	485	145255964	145257964	chr6:145255964-145257964	25.8579	Intergenic	Intergenic	6413	NR_045598	100039495	Mm.121014	NR_045598	ENSMUSG00000086013	Gm15706	-	predicted gene 15706	ncRNA
486	9	107736548	107736687	chr9:107736548-107736687	486	107735617	107737617	chr9:107735617-107737617	25.7971	Intergenic	Intergenic	-26143	NM_011349	20350	Mm.12903	NM_011349	ENSMUSG00000034684	Sema3f	Sema4|Semak	sema domain, immunoglobulin domain (Ig), short basic domain, secreted, (semaphorin) 3F	protein-coding
487	15	67409607	67410692	chr15:67409607-67410692	487	67409149	67411149	chr15:67409149-67411149	20.1712	Intergenic	Intergenic	183381	NR_045140	69334	Mm.63770	NR_045140	ENSMUSG00000102069	1700012I11Rik	-	RIKEN cDNA 1700012I11 gene	ncRNA
488	10	42843202	42843404	chr10:42843202-42843404	488	42842303	42844303	chr10:42842303-42844303	14.8866	Intergenic	Intergenic	-17209	NM_001359265	268297	Mm.98731	NM_172938	ENSMUSG00000044770	Scml4	9330161D17|mFLJ00197	Scm polycomb group protein like 4	protein-coding
489	18	11236847	11236953	chr18:11236847-11236953	489	11235900	11237900	chr18:11235900-11237900	18.1968	Intergenic	Intergenic	-184333	NR_105022	68434	Mm.57626	NR_105022	ENSMUSG00000097222	1010001N08Rik	Gata6as	RIKEN cDNA 1010001N08 gene	ncRNA
490	11	53516708	53517587	chr11:53516708-53517587	490	53516147	53518147	chr11:53516147-53518147	21.6778	Intergenic	Intergenic	-2588	NM_001252333	20362	Mm.274399	NM_033144	ENSMUSG00000018398	2025-09-08	AW046166|Sepl	septin 8	protein-coding
491	1	153415084	153415382	chr1:153415084-153415382	491	153414233	153416233	chr1:153414233-153416233	14.0278	promoter-TSS (NR_033736)	promoter-TSS (NR_033736)	-1000	NR_033736	626058	Mm.31556	NM_001177359		E330020D12Rik	EG626058|F430003O07Rik|Gm6648	Riken cDNA E330020D12 gene	ncRNA
492	10	77634704	77635186	chr10:77634704-77635186	492	77633945	77635945	chr10:77633945-77635945	15.1544	intron (NM_019803, intron 3 of 5)	intron (NM_019803, intron 3 of 5)	-6279	NR_035451	100316811		NR_035451	ENSMUSG00000089424	Mir1930	mir-1930|mmu-mir-1930	microRNA 1930	ncRNA
493	5	111870465	111870929	chr5:111870465-111870929	493	111869697	111871697	chr5:111869697-111871697	19.9714	Intergenic	Intergenic	-108969	NR_045834	269683	Mm.136946	NM_207252	ENSMUSG00000085271	E130006D01Rik	Gm16018|Gm681	RIKEN cDNA E130006D01 gene	ncRNA
494	15	97389633	97390052	chr15:97389633-97390052	494	97388842	97390842	chr15:97388842-97390842	14.7784	Intergenic	Intergenic	-142556	NM_178114	105827	Mm.24005	NM_178114	ENSMUSG00000048218	Amigo2	AI415330|AMIGO-2|AW208913|Ali1	adhesion molecule with Ig like domain 2	protein-coding
495	12	21438423	21438620	chr12:21438423-21438620	495	21437521	21439521	chr12:21437521-21439521	15.9502	Intergenic	Intergenic	-21086	NM_011739	22630	Mm.289630	NM_011739	ENSMUSG00000076432	Ywhaq	2700028P07Rik|AA409740|AU021156|R74690	tyrosine 3-monooxygenase/tryptophan 5-monooxygenase activation protein theta	protein-coding
496	9	22122981	22123874	chr9:22122981-22123874	496	22122427	22124427	chr9:22122427-22124427	14.2823	Intergenic	Intergenic	-6233	NM_001357313	66126	Mm.29801	NM_170777	ENSMUSG00000013822	Elof1	1110011K10Rik	ELF1 homolog, elongation factor 1	protein-coding
497	1	135659141	135660267	chr1:135659141-135660267	497	135658704	135660704	chr1:135658704-135660704	17.9659	Intergenic	Intergenic	-60359	NM_001360782	13007	Mm.196484	NM_007791	ENSMUSG00000026421	Csrp1	AA408841|AA959891|AW545626|CRP1|Csrp	cysteine and glycine-rich protein 1	protein-coding
498	12	104999291	104999468	chr12:104999291-104999468	498	104998379	105000379	chr12:104998379-105000379	20.9236	promoter-TSS (NM_001042699)	promoter-TSS (NM_001042699)	-703	NM_001042699	212073	Mm.212688	NM_172500	ENSMUSG00000054150	Syne3	KASH3|nesprin-3	spectrin repeat containing, nuclear envelope family member 3	protein-coding
499	14	76582320	76582959	chr14:76582320-76582959	499	76581639	76583639	chr14:76581639-76583639	29.2625	Intergenic	Intergenic	-25751	NR_027699	72661	Mm.320384	NM_001160326	ENSMUSG00000052584	Serp2	2810032E02Rik	stress-associated endoplasmic reticulum protein family member 2	protein-coding
500	5	136085430	136085688	chr5:136085430-136085688	500	136084559	136086559	chr5:136084559-136086559	13.872	intron (NM_001039103, intron 1 of 19)	intron (NM_001039103, intron 1 of 19)	1643	NM_133914	54153	Mm.290655	NM_133914	ENSMUSG00000004952	Rasa4	AA793972|AW112107|BB079060|CAPRI|GAPL	RAS p21 protein activator 4	protein-coding
501	2	5003171	5003767	chr2:5003171-5003767	501	5002469	5004469	chr2:5002469-5004469	17.2702	intron (NM_027290, intron 8 of 19)	intron (NM_027290, intron 8 of 19)	8875	NM_001305259	70024	Mm.23828	NM_027290	ENSMUSG00000026669	Mcm10	2410041F14Rik|AU018508|C330019M07Rik|C79164	minichromosome maintenance 10 replication initiation factor	protein-coding
502	8	128359512	128359833	chr8:128359512-128359833	502	128358672	128360672	chr8:128358672-128360672	18.0646	TTS (NR_035436)	TTS (NR_035436)	432	NR_035436	100316680		NR_035436	ENSMUSG00000084523	Mir1903	Mirn1903|mmu-mir-1903	microRNA 1903	ncRNA
503	17	33483737	33484569	chr17:33483737-33484569	503	33483153	33485153	chr17:33483153-33485153	18.3571	Intergenic	Intergenic	-39932	NM_001329154	224697	Mm.29304	NM_172619	ENSMUSG00000024299	Adamts10	9430006O18|AW045948|Adam-ts10|Adamts-10|Znmp	a disintegrin-like and metallopeptidase (reprolysin type) with thrombospondin type 1 motif, 10	protein-coding
504	2	112507462	112507716	chr2:112507462-112507716	504	112506589	112508589	chr2:112506589-112508589	13.5654	intron (NM_028844, intron 1 of 5)	PB1|SINE|Alu	14625	NM_028844	74268	Mm.315125	NM_028844	ENSMUSG00000003604	Aven	1700013A01Rik|1700056A21Rik|mAven-L|mAven-S	apoptosis, caspase activation inhibitor	protein-coding
505	11	99170653	99171706	chr11:99170653-99171706	505	99170179	99172179	chr11:99170179-99172179	18.0716	Intergenic	Intergenic	-16103	NM_001301713	12775	Mm.2932	NM_007719	ENSMUSG00000037944	Ccr7	CC-CKR-7|CCR-7|CD197|Cdw197|Cmkbr7|EBI1|Ebi1h	chemokine (C-C motif) receptor 7	protein-coding
506	11	74570657	74570817	chr11:74570657-74570817	506	74569737	74571737	chr11:74569737-74571737	14.2577	intron (NM_001015046, intron 1 of 24)	intron (NM_001015046, intron 1 of 24)	19421	NM_001015046	380711	Mm.425690	NM_001015046	ENSMUSG00000038807	Rap1gap2	AU067654|Garnl4|Gm1561|mKIAA1039	RAP1 GTPase activating protein 2	protein-coding
507	14	105272004	105272856	chr14:105272004-105272856	507	105271430	105273430	chr14:105271430-105273430	24.6105	intron (NM_029561, intron 1 of 7)	L1MC1|LINE|L1	13757	NM_001190989	76273	Mm.290669	NM_029561	ENSMUSG00000053253	Ndfip2	0710001O20Rik|2810436B12Rik|9130207N19Rik|N4wbp5a|mKIAA1165	Nedd4 family interacting protein 2	protein-coding
508	8	48122751	48123372	chr8:48122751-48123372	508	48122061	48124061	chr8:48122061-48124061	25.7256	intron (NM_178788, intron 3 of 5)	Lx8|LINE|L1	13049	NM_001161515	320685	Mm.121549	NM_178788	ENSMUSG00000031562	Dctd	6030466N05Rik	dCMP deaminase	protein-coding
509	2	112506787	112507333	chr2:112506787-112507333	509	112506060	112508060	chr2:112506060-112508060	14.9934	intron (NM_028844, intron 1 of 5)	intron (NM_028844, intron 1 of 5)	14096	NM_028844	74268	Mm.315125	NM_028844	ENSMUSG00000003604	Aven	1700013A01Rik|1700056A21Rik|mAven-L|mAven-S	apoptosis, caspase activation inhibitor	protein-coding
510	19	46735299	46735762	chr19:46735299-46735762	510	46734530	46736530	chr19:46734530-46736530	14.7371	intron (NM_020577, intron 10 of 10)	intron (NM_020577, intron 10 of 10)	-26078	NM_001102471	94219	Mm.306903	NM_033569	ENSMUSG00000064105	Cnnm2	AU015877|AW048635|Acdp2|Clp2	cyclin M2	protein-coding
511	2	16356214	16356591	chr2:16356214-16356591	511	16355402	16357402	chr2:16355402-16357402	14.0905	promoter-TSS (NM_026162)	promoter-TSS (NM_026162)	99	NM_026162	67448	Mm.313938	NM_026162	ENSMUSG00000026748	Plxdc2	1200007L24Rik|5430431D22Rik|AI646728|AU022916|AV231634|Tem7r	plexin domain containing 2	protein-coding
512	7	25636208	25636892	chr7:25636208-25636892	512	25635550	25637550	chr7:25635550-25637550	19.7614	intron (NM_007533, intron 4 of 8)	intron (NM_007533, intron 4 of 8)	8926	NM_146184	232984	Mm.192369	NM_146184	ENSMUSG00000059479	B3gnt8	B3galt7|B7galt7|BC025206	UDP-GlcNAc:betaGal beta-1,3-N-acetylglucosaminyltransferase 8	protein-coding
513	7	16011486	16011750	chr7:16011486-16011750	513	16010618	16012618	chr7:16010618-16012618	16.8964	Intergenic	Intergenic	-12123	NM_001081418	243842	Mm.440249	NM_001081418	ENSMUSG00000070808	Bicra	Gltscr1	BRD4 interacting chromatin remodeling complex associated protein	protein-coding
514	9	45329367	45330151	chr9:45329367-45330151	514	45328759	45330759	chr9:45328759-45330759	21.3105	intron (NM_001013373, intron 2 of 12)	intron (NM_001013373, intron 2 of 12)	-7680	NR_040720	72229	Mm.234192	NR_040720	ENSMUSG00000085831	Lncbate3	1700003G13Rik	brown adipose tissue enriched long noncoding RNA 3	ncRNA
515	4	63356411	63357067	chr4:63356411-63357067	515	63355739	63357739	chr4:63355739-63357739	13.1788	intron (NM_013623, intron 2 of 5)	intron (NM_013623, intron 2 of 5)	577	NM_013623	18407	Mm.381399	NM_013623	ENSMUSG00000028359	Orm3	Agp-3|Orm-3	orosomucoid 3	protein-coding
516	1	120245537	120246032	chr1:120245537-120246032	516	120244784	120246784	chr1:120244784-120246784	15.1941	intron (NM_001085409, intron 2 of 5)	intron (NM_001085409, intron 2 of 5)	19495	NM_133186	68428	Mm.181033	NM_133186	ENSMUSG00000026389	Steap3	1010001D01Rik|Tsap6|pHyde	STEAP family member 3	protein-coding
517	10	42843506	42843614	chr10:42843506-42843614	517	42842560	42844560	chr10:42842560-42844560	16.0225	Intergenic	Intergenic	-16952	NM_001359265	268297	Mm.98731	NM_172938	ENSMUSG00000044770	Scml4	9330161D17|mFLJ00197	Scm polycomb group protein like 4	protein-coding
518	6	55015002	55015504	chr6:55015002-55015504	518	55014253	55016253	chr6:55014253-55016253	15.3732	Intergenic	Intergenic	-22386	NM_026637	110175	Mm.294708	NM_026637	ENSMUSG00000002797	Ggct	A030007L17Rik|AA673177|Gctg|Ggc	gamma-glutamyl cyclotransferase	protein-coding
519	1	128602688	128602894	chr1:128602688-128602894	519	128601791	128603791	chr1:128601791-128603791	15.722	Intergenic	Intergenic	-10492	NM_001356509	12767	Mm.1401	NM_009911	ENSMUSG00000045382	Cxcr4	CD184|CXC-R4|CXCR-4|Cmkar4|LESTR|PB-CKR|PBSF/SDF-1|Sdf1r|b2b220Clo	chemokine (C-X-C motif) receptor 4	protein-coding
520	12	21505361	21505826	chr12:21505361-21505826	520	21504593	21506593	chr12:21504593-21506593	17.308	Intergenic	Intergenic	-88158	NM_011739	22630	Mm.289630	NM_011739	ENSMUSG00000076432	Ywhaq	2700028P07Rik|AA409740|AU021156|R74690	tyrosine 3-monooxygenase/tryptophan 5-monooxygenase activation protein theta	protein-coding
521	7	143835004	143835428	chr7:143835004-143835428	521	143834216	143836216	chr7:143834216-143836216	14.6994	intron (NM_007856, intron 2 of 8)	intron (NM_007856, intron 2 of 8)	12049	NM_007856	13360	Mm.249342	NM_007856	ENSMUSG00000058454	Dhcr7	AA409147	7-dehydrocholesterol reductase	protein-coding
522	11	22962079	22962363	chr11:22962079-22962363	522	22961221	22963221	chr11:22961221-22963221	24.5893	intron (NM_144514, intron 1 of 2)	MTD|LTR|ERVL-MaLR	-9784	NM_011663	22183	Mm.29542	NM_011663	ENSMUSG00000044068	Zrsr1	D11Ncvs75|Irlgs2|SP2|U2af1-rs1|U2afbp-rs	zinc finger (CCCH type), RNA binding motif and serine/arginine rich 1	protein-coding
523	13	97406327	97407167	chr13:97406327-97407167	523	97405747	97407747	chr13:97405747-97407747	28.6345	Intergenic	IMPB_01|Satellite|Satellite	-28223	NR_110432	100039691	Mm.219358	NR_110430	ENSMUSG00000078952	Lncenc1	Gm11019|Gm2373|Lincenc1|Platr18|linc-Enc1	long non-coding RNA, embryonic stem cells expressed 1	ncRNA
524	3	152904941	152905241	chr3:152904941-152905241	524	152904091	152906091	chr3:152904091-152906091	16.1134	intron (NM_012028, intron 2 of 4)	B4A|SINE|B4	77116	NM_012028	26938	Mm.40915	NM_012028	ENSMUSG00000039037	St6galnac5	AI851940|Siat7e	ST6 (alpha-N-acetyl-neuraminyl-2,3-beta-galactosyl-1,3)-N-acetylgalactosaminide alpha-2,6-sialyltransferase 5	protein-coding
525	5	113635250	113635388	chr5:113635250-113635388	525	113634319	113636319	chr5:113634319-113636319	17.0754	intron (NM_008153, intron 1 of 2)	intron (NM_008153, intron 1 of 2)	8284	NM_001359060	14747	Mm.5196	NM_008153	ENSMUSG00000042190	Cmklr1	ChemR23|DEZ|Gpcr27|mcmklr1	chemokine-like receptor 1	protein-coding
526	2	29095535	29095993	chr2:29095535-29095993	526	29094764	29096764	chr2:29094764-29096764	21.9835	Intergenic	RLTR30|LTR|ERV1	-29228	NM_198033	269254	Mm.41867	NM_198033	ENSMUSG00000043535	Setx	A130090N03|A930037J23Rik|AOA2|AW060766|Als4|SCAR1|Sen1|mKIAA0625	senataxin	protein-coding
527	7	123399683	123400336	chr7:123399683-123400336	527	123399009	123401009	chr7:123399009-123401009	17.0535	intron (NM_025304, intron 1 of 10)	intron (NM_025304, intron 1 of 10)	-7807	NM_001355050	30949	Mm.260527	NM_025304	ENSMUSG00000030763	Lcmt1	AL033290|LCMT-1|Lcmt	leucine carboxyl methyltransferase 1	protein-coding
528	7	113498189	113498852	chr7:113498189-113498852	528	113497520	113499520	chr7:113497520-113499520	18.2545	Intergenic	Intergenic	-15313	NM_027379	67420	Mm.206919	NM_026143	ENSMUSG00000030759	Far1	2600011M19Rik|2900034E22Rik|3732409C05Rik|AI850429|Mlstd2	fatty acyl CoA reductase 1	protein-coding
529	3	21125905	21126872	chr3:21125905-21126872	529	21125388	21127388	chr3:21125388-21127388	16.3148	Intergenic	Intergenic	-759212	NM_175086	11608	Mm.134863	NM_175086	ENSMUSG00000054988	Agtr1b	AT1B|AT2R1B|Agtr-1b|Angtr-1b	angiotensin II receptor, type 1b	protein-coding
530	8	40591374	40591642	chr8:40591374-40591642	530	40590508	40592508	chr8:40590508-40592508	14.2049	intron (NM_001040699, intron 4 of 13)	intron (NM_001040699, intron 4 of 13)	43284	NM_001040699	54384	Mm.294871	NM_019433	ENSMUSG00000039431	Mtmr7	-	myotubularin related protein 7	protein-coding
531	11	119855341	119855739	chr11:119855341-119855739	531	119854540	119856540	chr11:119854540-119856540	16.4202	intron (NM_028898, intron 17 of 33)	intron (NM_028898, intron 17 of 33)	-21175	NR_045313	319454	Mm.442144	NR_045312	ENSMUSG00000085081	Rptoros	A430071A18Rik	regulatory associated protein of MTOR, complex 1, opposite strand	ncRNA
532	7	35247739	35247978	chr7:35247739-35247978	532	35246858	35248858	chr7:35246858-35248858	18.2689	Intergenic	Intergenic	-32514	NM_001024707	435965	Mm.333783	NM_001024707	ENSMUSG00000001802	Lrp3	-	low density lipoprotein receptor-related protein 3	protein-coding
533	17	56118303	56118987	chr17:56118303-56118987	533	56117645	56119645	chr17:56117645-56119645	13.3778	Intergenic	B3|SINE|B2	-1097	NM_025874	66968	Mm.254985	NM_025874	ENSMUSG00000011305	Plin5	2310076L09Rik|AI415325|AW109675|Lsdp5|MLDP|PAT-1	perilipin 5	protein-coding
534	3	75881694	75881911	chr3:75881694-75881911	534	75880802	75882802	chr3:75880802-75882802	18.7741	intron (NM_001291069, intron 14 of 15)	ID_B1|SINE|B4	75146	NM_001291069	73124	Mm.249232	NM_175193	ENSMUSG00000034109	Golim4	3110027H23Rik|GIMPC|GPP130|Golph4|P138	golgi integral membrane protein 4	protein-coding
535	12	85971751	85971927	chr12:85971751-85971927	535	85970839	85972839	chr12:85970839-85972839	14.922	intron (NM_001347395, intron 29 of 32)	intron (NM_001347395, intron 29 of 32)	107202	NM_009368	21809	Mm.3992	NM_009368	ENSMUSG00000021253	Tgfb3	TGF-beta-3|Tgfb-3	transforming growth factor, beta 3	protein-coding
536	4	88875309	88876114	chr4:88875309-88876114	536	88874711	88876711	chr4:88874711-88876711	20.2828	Intergenic	Lx9|LINE|L1	4489	NM_177348	230405	Mm.246593	NM_177348	ENSMUSG00000045364	Ifne	Ifn-tau-1|Ifne1|Ifnt1|Infe1	interferon epsilon	protein-coding
537	11	115838731	115839185	chr11:115838731-115839185	537	115837958	115839958	chr11:115837958-115839958	15.8385	intron (NM_001252532, intron 2 of 25)	intron (NM_001252532, intron 2 of 25)	14900	NM_145438	217325	Mm.290450	NM_145438	ENSMUSG00000020782	Llgl2	9130006H11Rik|Llglh2	LLGL2 scribble cell polarity complex component	protein-coding
538	19	9099769	9099958	chr19:9099769-9099958	538	9098863	9100863	chr19:9098863-9100863	14.3384	Intergenic	ORR1D2|LTR|ERVL-MaLR	-11908	NM_011681	22287	Mm.2258	NM_011681	ENSMUSG00000024653	Scgb1a1	CC10|CC16|CCSP|PCB-BP|UG|UGB|Utg	secretoglobin, family 1A, member 1 (uteroglobin)	protein-coding
539	10	61559241	61559951	chr10:61559241-61559951	539	61558596	61560596	chr10:61558596-61560596	14.4446	intron (NM_153542, intron 4 of 4)	intron (NM_153542, intron 4 of 4)	-35888	NM_001177511	237362	Mm.131297	NM_001177511	ENSMUSG00000020090	Npffr1	Gm236|Gpr147|NPFF1|NPFF1R|OT7T022	neuropeptide FF receptor 1	protein-coding
540	2	121604979	121605324	chr2:121604979-121605324	540	121604151	121606151	chr2:121604151-121606151	16.2435	intron (NM_001360084, intron 1 of 13)	intron (NM_001360084, intron 1 of 13)	98429	NM_001290987	241627	Mm.293284	NM_030234	ENSMUSG00000027242	Wdr76	5830411K18Rik|6030457D09|AA517836	WD repeat domain 76	protein-coding
541	8	121560912	121561198	chr8:121560912-121561198	541	121560055	121562055	chr8:121560055-121562055	12.5383	intron (NM_133765, intron 2 of 8)	intron (NM_133765, intron 2 of 8)	16667	NR_045903	72259	Mm.396206	NR_045903	ENSMUSG00000097424	1700030M09Rik	-	RIKEN cDNA 1700030M09 gene	ncRNA
542	11	104660946	104661894	chr11:104660946-104661894	542	104660420	104662420	chr11:104660420-104662420	15.1185	intron (NM_016780, intron 12 of 14)	G-rich|Low_complexity|Low_complexity	53420	NM_016780	16416	Mm.87150	NM_016780	ENSMUSG00000020689	Itgb3	CD61|GP3A|INGRB3	integrin beta 3	protein-coding
543	2	12423768	12423958	chr2:12423768-12423958	543	12422863	12424863	chr2:12422863-12424863	20.1375	Intergenic	Lx9|LINE|L1	-4403	NM_001355539	66960	Mm.34059	NM_024185	ENSMUSG00000026767	Mindy3	1810041E18Rik|2310047O13Rik|5830410F13Rik|AI447827|AW111958|Fam188a	MINDY lysine 48 deubiquitinase 3	protein-coding
544	1	128601361	128601694	chr1:128601361-128601694	544	128600527	128602527	chr1:128600527-128602527	14.819	Intergenic	Intergenic	-9229	NM_001356509	12767	Mm.1401	NM_009911	ENSMUSG00000045382	Cxcr4	CD184|CXC-R4|CXCR-4|Cmkar4|LESTR|PB-CKR|PBSF/SDF-1|Sdf1r|b2b220Clo	chemokine (C-X-C motif) receptor 4	protein-coding
545	6	35373854	35374593	chr6:35373854-35374593	545	35373223	35375223	chr6:35373223-35375223	15.9953	Intergenic	Intergenic	43378	NR_040526	73409	Mm.69443	NR_040526	ENSMUSG00000107341	1700065J11Rik	-	RIKEN cDNA 1700065J11 gene	ncRNA
546	5	139174921	139175561	chr5:139174921-139175561	546	139174241	139176241	chr5:139174241-139176241	12.3701	intron (NM_001081265, intron 9 of 12)	intron (NM_001081265, intron 9 of 12)	-24538	NM_001359097	19085	Mm.306163	NM_008923	ENSMUSG00000025855	Prkar1b	AI385716|RIbeta	protein kinase, cAMP dependent regulatory, type I beta	protein-coding
547	5	111881447	111881920	chr5:111881447-111881920	547	111880683	111882683	chr5:111880683-111882683	15.3639	Intergenic	Intergenic	-119956	NR_045834	269683	Mm.136946	NM_207252	ENSMUSG00000085271	E130006D01Rik	Gm16018|Gm681	RIKEN cDNA E130006D01 gene	ncRNA
548	13	52078340	52079208	chr13:52078340-52079208	548	52077774	52079774	chr13:52077774-52079774	19.1601	Intergenic	ORR1E|LTR|ERVL-MaLR	-17967	NR_045061	74050	Mm.84860	NR_045061	ENSMUSG00000113211	4921525O09Rik	-	RIKEN cDNA 4921525O09 gene	ncRNA
549	5	114374917	114375132	chr5:114374917-114375132	549	114374024	114376024	chr5:114374024-114376024	19.9174	exon (NM_026145, exon 2 of 7)	exon (NM_026145, exon 2 of 7)	5480	NM_001159941	330171	Mm.238285	NM_026145	ENSMUSG00000001098	Kctd10	AW536343|C87062|mBACURD3	potassium channel tetramerisation domain containing 10	protein-coding
550	2	34198447	34198970	chr2:34198447-34198970	550	34197708	34199708	chr2:34197708-34199708	27.0702	intron (NM_001290576, intron 5 of 7)	intron (NM_001290576, intron 5 of 7)	-90974	NR_130173	329387	Mm.125817	NR_130173	ENSMUSG00000087461	C230014O12Rik	-	RIKEN cDNA C230014O12 gene	ncRNA
551	8	33593725	33594203	chr8:33593725-33594203	551	33592964	33594964	chr8:33592964-33594964	12.1554	Intergenic	Intergenic	-5657	NM_017374	19053	Mm.29301	NM_017374	ENSMUSG00000009630	Ppp2cb	AI115466|D8Ertd766e|PP2Ac	protein phosphatase 2 (formerly 2A), catalytic subunit, beta isoform	protein-coding
552	15	59511984	59512377	chr15:59511984-59512377	552	59511180	59513180	chr15:59511180-59513180	18.6859	intron (NM_026746, intron 4 of 6)	intron (NM_026746, intron 4 of 6)	-136473	NM_144549	211770	Mm.40298	NM_144549	ENSMUSG00000032501	Trib1	A530090O15Rik|TRB-1|Trb1	tribbles pseudokinase 1	protein-coding
553	2	9691558	9692245	chr2:9691558-9692245	553	9690901	9692901	chr2:9690901-9692901	12.1212	Intergenic	Intergenic	186698	NM_001355110	14462	Mm.313866	NM_008091	ENSMUSG00000015619	Gata3	Gata-3|jal	GATA binding protein 3	protein-coding
554	2	165531047	165531474	chr2:165531047-165531474	554	165530260	165532260	chr2:165530260-165532260	12.1052	Intergenic	Intergenic	27364	NM_130451	170441	Mm.34147	NM_130451	ENSMUSG00000027661	Slc2a10	AA450473|Glut10	solute carrier family 2 (facilitated glucose transporter), member 10	protein-coding
555	8	33594244	33594661	chr8:33594244-33594661	555	33593452	33595452	chr8:33593452-33595452	13.8253	Intergenic	Intergenic	-5168	NM_017374	19053	Mm.29301	NM_017374	ENSMUSG00000009630	Ppp2cb	AI115466|D8Ertd766e|PP2Ac	protein phosphatase 2 (formerly 2A), catalytic subunit, beta isoform	protein-coding
556	6	120255125	120256190	chr6:120255125-120256190	556	120254657	120256657	chr6:120254657-120256657	13.0661	intron (NM_198884, intron 1 of 19)	intron (NM_198884, intron 1 of 19)	38901	NM_198884	330406	Mm.321840	NM_198884	ENSMUSG00000041372	B4galnt3	AB114826|B4GalNAcT3|C330047A21	beta-1,4-N-acetyl-galactosaminyl transferase 3	protein-coding
557	9	43987008	43987344	chr9:43987008-43987344	557	43986176	43988176	chr9:43986176-43988176	13.2274	Intergenic	Intergenic	-56208	NM_009382	21838	Mm.3951	NM_009382	ENSMUSG00000032011	Thy1	CD90|T25|Thy-1|Thy-1.2|Thy1.1|Thy1.2	thymus cell antigen 1, theta	protein-coding
558	6	136517322	136517481	chr6:136517322-136517481	558	136516401	136518401	chr6:136516401-136518401	14.5889	Intergenic	B1_Mur4|SINE|Alu	-1449	NM_019426	54343	Mm.173271	NM_019426	ENSMUSG00000030213	Atf7ip	2610204M12Rik|AM|Mcaf1	activating transcription factor 7 interacting protein	protein-coding
559	15	75134419	75134846	chr15:75134419-75134846	559	75133632	75135632	chr15:75133632-75135632	13.9978	Intergenic	Intergenic	-20628	NM_001310438	546644		NM_008531	ENSMUSG00000022582	Ly6g	Gr-1|Gr1|Ly-6G	lymphocyte antigen 6 complex, locus G	protein-coding
560	6	48693809	48694149	chr6:48693809-48694149	560	48692979	48694979	chr6:48692979-48694979	14.1213	Intergenic	RMER1B|Other|Other	9401	NM_001243200	107526	Mm.333048	NM_174990	ENSMUSG00000054435	Gimap4	AU019574|E430007K16Rik|Ian-1|Ian1|Imap4	GTPase, IMAP family member 4	protein-coding
561	17	57102229	57102578	chr17:57102229-57102578	561	57101403	57103403	chr17:57101403-57103403	14.1177	intron (NR_033508, intron 2 of 3)	intron (NR_033508, intron 2 of 3)	-2981	NM_009404	21950	Mm.41171	NM_009404	ENSMUSG00000035678	Tnfsf9	4-1BB-L|4-1BBL|AI848817|Cd137l|Ly63l	tumor necrosis factor (ligand) superfamily, member 9	protein-coding
562	7	66097620	66098356	chr7:66097620-66098356	562	66096988	66098988	chr7:66096988-66098988	24.2901	Intergenic	PB1D7|SINE|Alu	-11527	NM_001081163	269941	Mm.333916	NM_001081163	ENSMUSG00000032640	Chsy1	-	chondroitin sulfate synthase 1	protein-coding
563	6	30804668	30805419	chr6:30804668-30805419	563	30804043	30806043	chr6:30804043-30806043	13.3391	intron (NR_149738, intron 21 of 24)	intron (NR_149738, intron 21 of 24)	63745	NR_029900	723930		NR_029900	ENSMUSG00000065501	Mir335	Mirn335|mir-335|mmu-mir-335	microRNA 335	ncRNA
564	11	97553684	97553937	chr11:97553684-97553937	564	97552810	97554810	chr11:97552810-97554810	13.2988	intron (NM_018873, intron 1 of 19)	intron (NM_018873, intron 1 of 19)	21315	NM_018873	56013	Mm.342665	NM_018873	ENSMUSG00000038453	Srcin1	P140|SNIP|mKIAA1684|p140Cap	SRC kinase signaling inhibitor 1	protein-coding
565	11	77195759	77196000	chr11:77195759-77196000	565	77194879	77196879	chr11:77194879-77196879	14.1467	Intergenic	Intergenic	-6912	NM_176965	319634	Mm.108786	NM_176965	ENSMUSG00000050944	Efcab5	4930563A03Rik	EF-hand calcium binding domain 5	protein-coding
566	2	132203770	132204147	chr2:132203770-132204147	566	132202958	132204958	chr2:132202958-132204958	15.8285	Intergenic	MTE-int|LTR|ERVL-MaLR	43829	NM_001141971	70612	Mm.30116	NM_027478	ENSMUSG00000027341	Tmem230	5730494N06Rik|AA407821	transmembrane protein 230	protein-coding
567	9	108136936	108137484	chr9:108136936-108137484	567	108136210	108138210	chr9:108136210-108138210	13.2001	intron (NR_126077, intron 1 of 2)	intron (NR_126077, intron 1 of 2)	355	NR_126077	76873	Mm.436935	NR_126077	ENSMUSG00000102224	4930447F24Rik	-	RIKEN cDNA 4930447F24 gene	ncRNA
568	4	136196074	136196596	chr4:136196074-136196596	568	136195335	136197335	chr4:136195335-136197335	12.7682	TTS (NM_001305399)	TTS (NM_001305399)	-10030	NM_001355698	230837	Mm.77788	NM_001008232	ENSMUSG00000036995	Asap3	9430088F20Rik|Ddefl1|Gm140|UPLC1	ArfGAP with SH3 domain, ankyrin repeat and PH domain 3	protein-coding
569	1	181246865	181247086	chr1:181246865-181247086	569	181245975	181247975	chr1:181245975-181247975	11.9552	Intergenic	Intergenic	-34998	NM_145514	226757	Mm.289082	NM_145514	ENSMUSG00000038733	Wdr26	1600024A01Rik|AA693241|AI447817|AU044014|C77982|Gid7	WD repeat domain 26	protein-coding
570	14	25543193	25543760	chr14:25543193-25543760	570	25542476	25544476	chr14:25542476-25544476	13.8849	intron (NM_183208, intron 3 of 23)	intron (NM_183208, intron 3 of 23)	9038	NR_037236	100526533		NR_037236	ENSMUSG00000093081	Mir3075	mir-3075|mmu-mir-3075	microRNA 3075	ncRNA
571	2	163800813	163801904	chr2:163800813-163801904	571	163800358	163802358	chr2:163800358-163802358	15.6854	Intergenic	Intergenic	-19475	NM_016873	22403	Mm.13828	NM_016873	ENSMUSG00000027656	Ccn5	Crgr4|Ctgfl|Rcop1|Wisp2	cellular communication network factor 5	protein-coding
572	6	52477338	52477671	chr6:52477338-52477671	572	52476504	52478504	chr6:52476504-52478504	14.2484	Intergenic	Intergenic	-14946	NR_046049	74304	Mm.490579	NR_046049	ENSMUSG00000107895	1700094M24Rik	-	RIKEN cDNA 1700094M24 gene	ncRNA
573	4	89162037	89162929	chr4:89162037-89162929	573	89161483	89163483	chr4:89161483-89163483	20.7291	intron (NM_024433, intron 4 of 7)	intron (NM_024433, intron 4 of 7)	25113	NM_024433	66902	Mm.28500	NM_024433	ENSMUSG00000062937	Mtap	1300019I21Rik|MSAP	methylthioadenosine phosphorylase	protein-coding
574	12	113044573	113044918	chr12:113044573-113044918	574	113043745	113045745	chr12:113043745-113045745	11.7115	intron (NM_001291445, intron 2 of 22)	intron (NM_001291445, intron 2 of 22)	-29756	NM_001361920	75671	Mm.23377	NM_029381	ENSMUSG00000012211	Tex22	1700028O09Rik|AV210422|Tep22	testis expressed gene 22	protein-coding
575	15	75111986	75112138	chr15:75111986-75112138	575	75111062	75113062	chr15:75111062-75113062	14.6388	promoter-TSS (NM_001357693)	promoter-TSS (NM_001357693)	-91	NM_001099217	100041546	Mm.482110	NM_001099217	ENSMUSG00000022584	Ly6c2	Ly-6C.2|Ly-6C2	lymphocyte antigen 6 complex, locus C2	protein-coding
576	11	4249360	4249694	chr11:4249360-4249694	576	4248527	4250527	chr11:4248527-4250527	15.8479	Intergenic	Intergenic	-8041	NM_008501	16878	Mm.4964	NM_008501	ENSMUSG00000034394	Lif	-	leukemia inhibitory factor	protein-coding
577	14	7933736	7934519	chr14:7933736-7934519	577	7933127	7935127	chr14:7933127-7935127	14.5723	intron (NM_001081427, intron 39 of 45)	intron (NM_001081427, intron 39 of 45)	60054	NM_007870	13421	Mm.272258	NM_007870	ENSMUSG00000025279	Dnase1l3	DNasegamma|Dhp2|Lsd	deoxyribonuclease 1-like 3	protein-coding
578	1	182536961	182537500	chr1:182536961-182537500	578	182536230	182538230	chr1:182536230-182538230	16.8881	Intergenic	MTEa|LTR|ERVL-MaLR	-19621	NM_009794	12334	Mm.19306	NM_009794	ENSMUSG00000026509	Capn2	AI326419|CALP80|Capa-2|Capa2|m-calpain|m-calpin	calpain 2	protein-coding
579	6	122301332	122301524	chr6:122301332-122301524	579	122300428	122302428	chr6:122300428-122302428	11.6927	Intergenic	Intergenic	-7292	NM_010749	17113	Mm.249225	NM_010749	ENSMUSG00000007458	M6pr	CD-MPR|Mpr46	mannose-6-phosphate receptor, cation dependent	protein-coding
580	17	71263063	71263823	chr17:71263063-71263823	580	71262443	71264443	chr17:71262443-71264443	17.2173	intron (NM_001357338, intron 4 of 7)	intron (NM_001357338, intron 4 of 7)	47568	NM_001357338	246707	Mm.23462	NM_145158	ENSMUSG00000024053	Emilin2	FOAP-10	elastin microfibril interfacer 2	protein-coding
581	2	160471087	160471670	chr2:160471087-160471670	581	160470378	160472378	chr2:160470378-160472378	14.3918	Intergenic	Intergenic	-104314	NM_010658	16658	Mm.330745	NM_010658	ENSMUSG00000074622	Mafb	Kreisler|Krml|Krml1|kr	v-maf musculoaponeurotic fibrosarcoma oncogene family, protein B (avian)	protein-coding
582	3	53185424	53186161	chr3:53185424-53186161	582	53184792	53186792	chr3:53184792-53186792	14.3769	intron (NM_175386, intron 2 of 3)	intron (NM_175386, intron 2 of 3)	144246	NM_175386	108927	Mm.118617	NM_175386	ENSMUSG00000048332	Lhfp	2810489O06Rik|AI194968|Lhfpl6	lipoma HMGIC fusion partner	protein-coding
583	6	99901202	99902105	chr6:99901202-99902105	583	99900653	99902653	chr6:99900653-99902653	21.885	Intergenic	Intergenic	-175262	NM_001170419	50501	Mm.87365	NM_015768	ENSMUSG00000030069	Prok2	Bv8|PK2|Prok1	prokineticin 2	protein-coding
584	11	54992240	54992492	chr11:54992240-54992492	584	54991366	54993366	chr11:54991366-54993366	24.063	exon (NM_001110211, exon 19 of 25)	exon (NM_001110211, exon 19 of 25)	-29426	NM_021327	57783	Mm.259671	NM_021327	ENSMUSG00000020400	Tnip1	ABIN|ABIN-1|ABIN1|AU018810|Naf1|Nef|VAN	TNFAIP3 interacting protein 1	protein-coding
585	11	59083027	59083624	chr11:59083027-59083624	585	59082325	59084325	chr11:59082325-59084325	16.5993	intron (NM_001171512, intron 18 of 103)	intron (NM_001171512, intron 18 of 103)	53049	NM_001171512	380698	Mm.339542	NM_199152	ENSMUSG00000061462	Obscn	BC046431|Gm878|UNC89	obscurin, cytoskeletal calmodulin and titin-interacting RhoGEF	protein-coding
586	2	104179740	104179966	chr2:104179740-104179966	586	104178853	104180853	chr2:104178853-104180853	11.3908	intron (NM_001033347, intron 16 of 20)	MLT1L|LTR|ERVL-MaLR	57084	NM_026634	68243	Mm.158191	NM_026634	ENSMUSG00000032671	A930018P22Rik	-	RIKEN cDNA A930018P22 gene	protein-coding
587	3	90359035	90359242	chr3:90359035-90359242	587	90358138	90360138	chr3:90358138-90360138	11.8632	Intergenic	Intergenic	17485	NM_139304	229542	Mm.270999	NM_139304	ENSMUSG00000042390	Gatad2b	AL118180|C430014D17Rik|P66beta|mKIAA1150	GATA zinc finger domain containing 2B	protein-coding
588	14	20026292	20026538	chr14:20026292-20026538	588	20025415	20027415	chr14:20025415-20027415	13.84	Intergenic	RLTR42|LTR|ERVK	-49166	NM_010315	14702	Mm.41737	NM_010315	ENSMUSG00000043004	Gng2	-	guanine nucleotide binding protein (G protein), gamma 2	protein-coding
589	14	121419242	121419659	chr14:121419242-121419659	589	121418450	121420450	chr14:121418450-121420450	13.6809	Intergenic	Intergenic	-40221	NM_145465	223255	Mm.390756	NM_145465	ENSMUSG00000063410	Stk24	1810013H02Rik|C76483|MST-3|Mst3|STE20	serine/threonine kinase 24	protein-coding
590	5	112215318	112215594	chr5:112215318-112215594	590	112214456	112216456	chr5:112214456-112216456	14.1013	non-coding (NR_003718, exon 7 of 7)	non-coding (NR_003718, exon 7 of 7)	8693	NR_045377	75569	Mm.243721	NR_045377	ENSMUSG00000101683	1700028D13Rik	-	RIKEN cDNA 1700028D13 gene	ncRNA
591	4	14881555	14882445	chr4:14881555-14882445	591	14881000	14883000	chr4:14881000-14883000	12.5276	intron (NM_028264, intron 1 of 6)	intron (NM_028264, intron 1 of 6)	17781	NM_028264	72519	Mm.279158	NM_028264	ENSMUSG00000028221	Pip4p2	2610319K07Rik|AI315591|AV001360|Tmem55a	phosphatidylinositol-4,5-bisphosphate 4-phosphatase 2	protein-coding
592	2	34139254	34140284	chr2:34139254-34140284	592	34138769	34140769	chr2:34138769-34140769	16.7028	Intergenic	Intergenic	-32034	NR_130173	329387	Mm.125817	NR_130173	ENSMUSG00000087461	C230014O12Rik	-	RIKEN cDNA C230014O12 gene	ncRNA
593	7	16759252	16759487	chr7:16759252-16759487	593	16758369	16760369	chr7:16758369-16760369	11.4979	Intergenic	Intergenic	20926	NM_198613	232910	Mm.333597	NM_198613	ENSMUSG00000008036	Ap2s1	AI043088	adaptor-related protein complex 2, sigma 1 subunit	protein-coding
594	4	144897936	144898636	chr4:144897936-144898636	594	144897286	144899286	chr4:144897286-144899286	15.8309	intron (NM_001357274, intron 2 of 6)	intron (NM_001357274, intron 2 of 6)	5149	NM_001357274	20148	Mm.14063	NM_011303	ENSMUSG00000066026	Dhrs3	Rsdr1|retSDR1	dehydrogenase/reductase (SDR family) member 3	protein-coding
595	1	160181331	160181509	chr1:160181331-160181509	595	160180420	160182420	chr1:160180420-160182420	15.4465	Intergenic	Intergenic	-13795	NM_025474	64659	Mm.29599	NM_025474	ENSMUSG00000058267	Mrps14	1810032L21Rik|AL022847|Rpms14	mitochondrial ribosomal protein S14	protein-coding
596	13	24375086	24376393	chr13:24375086-24376393	596	24374739	24376739	chr13:24374739-24376739	13.1798	intron (NM_001284519, intron 2 of 17)	intron (NM_001284519, intron 2 of 17)	-39382	NM_001284520	12763	Mm.8396	NM_007717	ENSMUSG00000016756	Cmah	-	cytidine monophospho-N-acetylneuraminic acid hydroxylase	protein-coding
597	1	136118939	136119164	chr1:136118939-136119164	597	136118051	136120051	chr1:136118051-136120051	11.5103	exon (NM_014193, exon 43 of 43)	exon (NM_014193, exon 43 of 43)	12131	NR_046170	329253	Mm.487858	NR_046167	ENSMUSG00000086264	Gm15850	6530439I21	predicted gene 15850	ncRNA
598	1	127514514	127514808	chr1:127514514-127514808	598	127513661	127515661	chr1:127513661-127515661	16.0432	intron (NM_028135, intron 5 of 7)	intron (NM_028135, intron 5 of 7)	163360	NM_028135	72160	Mm.281287	NM_028135	ENSMUSG00000026347	Tmem163	2610024A01Rik|A-cre|Act-Cre|SV31|Tg(ACTB-cre)2Mrt|actin-cre|cre<actin>	transmembrane protein 163	protein-coding
599	4	84022046	84022848	chr4:84022046-84022848	599	84021447	84023447	chr4:84021447-84023447	12.0771	Intergenic	Intergenic	22432	NR_130998	78238	Mm.243903	NR_130998	ENSMUSG00000085217	6030471H07Rik	-	RIKEN cDNA 6030471H07 gene	ncRNA
600	2	36000473	36000714	chr2:36000473-36000714	600	35999593	36001593	chr2:35999593-36001593	14.4423	Intergenic	ORR1E|LTR|ERVL-MaLR	-20970	NM_029774	74410	Mm.21591	NM_028921	ENSMUSG00000026885	Ttll11	4932702F08Rik|4933424A20Rik|AU043211|D2Ertd624e	tubulin tyrosine ligase-like family, member 11	protein-coding
601	18	11233756	11234249	chr18:11233756-11234249	601	11233002	11235002	chr18:11233002-11235002	11.6739	Intergenic	PB1D10|SINE|Alu	-181436	NR_105022	68434	Mm.57626	NR_105022	ENSMUSG00000097222	1010001N08Rik	Gata6as	RIKEN cDNA 1010001N08 gene	ncRNA
602	6	126809993	126810180	chr6:126809993-126810180	602	126809086	126811086	chr6:126809086-126811086	11.7403	Intergenic	Intergenic	39057	NM_025358	66108	Mm.29939	NM_025358	ENSMUSG00000000399	Ndufa9	1010001N11Rik	NADH:ubiquinone oxidoreductase subunit A9	protein-coding
603	2	31814639	31815144	chr2:31814639-31815144	603	31813891	31815891	chr2:31813891-31815891	14.2129	3' UTR (NM_178887, exon 7 of 7)	3' UTR (NM_178887, exon 7 of 7)	-4312	NM_183424	227717	Mm.185027	NM_183424	ENSMUSG00000043102	Qrfp	P518	pyroglutamylated RFamide peptide	protein-coding
604	6	127616983	127617683	chr6:127616983-127617683	604	127616333	127618333	chr6:127616333-127618333	11.9133	intron (NM_001033464, intron 5 of 6)	intron (NM_001033464, intron 5 of 6)	39358	NM_001033464	381812	Mm.296093	NM_001033464	ENSMUSG00000061414	Cracr2a	Efcab4b|Gm1073|Gm462	calcium release activated channel regulator 2A	protein-coding
605	11	75594341	75594752	chr11:75594341-75594752	605	75593546	75595546	chr11:75593546-75595546	10.6931	intron (NM_008850, intron 2 of 11)	intron (NM_008850, intron 2 of 11)	5684	NR_110477	654359	Mm.439961	NR_110477		Gm12338	-	cytochrome c oxidase, subunit VIIc pseudogene	pseudo
606	8	72385790	72386193	chr8:72385790-72386193	606	72384991	72386991	chr8:72384991-72386991	11.5129	intron (NM_001122832, intron 9 of 15)	intron (NM_001122832, intron 9 of 15)	35482	NM_007944	13859	Mm.288894	NM_007944	ENSMUSG00000006276	Eps15l1	9830147J04Rik|AI593686|Eps15-rs|Eps15R	epidermal growth factor receptor pathway substrate 15-like 1	protein-coding
607	6	130102607	130103018	chr6:130102607-130103018	607	130101812	130103812	chr6:130101812-130103812	17.028	intron (NM_013793, intron 3 of 7)	intron (NM_013793, intron 3 of 7)	27022	NM_010650	16639	Mm.439698	NM_010650	ENSMUSG00000089727	Klra8	Cmv-1|Cmv1|Ly49h|Ly49u<129>	killer cell lectin-like receptor, subfamily A, member 8	protein-coding
608	5	140878381	140878664	chr5:140878381-140878664	608	140877522	140879522	chr5:140877522-140879522	14.4489	intron (NM_175362, intron 21 of 24)	intron (NM_175362, intron 21 of 24)	-48092	NM_010302	14673	Mm.370185	NM_010302	ENSMUSG00000000149	Gna12	AI414047|AI504261|Galpha12	guanine nucleotide binding protein, alpha 12	protein-coding
609	11	77196807	77197092	chr11:77196807-77197092	609	77195949	77197949	chr11:77195949-77197949	16.9411	Intergenic	Lx7|LINE|L1	-7982	NM_176965	319634	Mm.108786	NM_176965	ENSMUSG00000050944	Efcab5	4930563A03Rik	EF-hand calcium binding domain 5	protein-coding
610	12	77124136	77124775	chr12:77124136-77124775	610	77123455	77125455	chr12:77123455-77125455	12.4504	Intergenic	Intergenic	-113648	NM_016893	53618	Mm.35628	NM_016893	ENSMUSG00000021065	Fut8	-	fucosyltransferase 8	protein-coding
611	9	22125041	22125336	chr9:22125041-22125336	611	22124188	22126188	chr9:22124188-22126188	15.5984	Intergenic	Intergenic	5409	NM_007388	11433	Mm.46354	NM_007388	ENSMUSG00000001348	Acp5	TRACP|TRAP	acid phosphatase 5, tartrate resistant	protein-coding
612	14	100284406	100285278	chr14:100284406-100285278	612	100283842	100285842	chr14:100283842-100285842	10.5012	Intergenic	Intergenic	-135046	NM_010636	16597	Mm.396499	NM_010636	ENSMUSG00000072294	Klf12	2700063E05Rik|AI225908|AI315654|AP-2rep|B130052C06Rik|D530033K05Rik	Kruppel-like factor 12	protein-coding
613	X	102062456	102062719	chrX:102062456-102062719	613	102061587	102063587	chrX:102061587-102063587	13.222	intron (NM_001163610, intron 1 of 7)	MLTR14|LTR|ERV1	8719	NM_001278534	331474	Mm.23297	NM_183318	ENSMUSG00000049191	Rtl5	6430402L03Rik|Mar5|Mart5|Rgag4|mKIAA2001	retrotransposon Gag like 5	protein-coding
614	17	29584038	29584784	chr17:29584038-29584784	614	29583411	29585411	chr17:29583411-29585411	13.8675	intron (NR_045447, intron 3 of 3)	intron (NR_045447, intron 3 of 3)	-11127	NR_106127	102465769		NR_106127	ENSMUSG00000098764	Mir7667	Gm27756|mmu-mir-7667	microRNA 7667	ncRNA
615	8	86843996	86844244	chr8:86843996-86844244	615	86843120	86845120	chr8:86843120-86845120	10.7392	3' UTR (NM_030563, exon 7 of 7)	3' UTR (NM_030563, exon 7 of 7)	41138	NM_030563	80750	Mm.25117	NM_030563	ENSMUSG00000031652	N4bp1	AI481586|C81621	NEDD4 binding protein 1	protein-coding
616	4	44672501	44673167	chr4:44672501-44673167	616	44671834	44673834	chr4:44671834-44673834	14.2469	intron (NM_008782, intron 5 of 9)	intron (NM_008782, intron 5 of 9)	-29966	NR_073462	70602	Mm.491142	NR_073462	ENSMUSG00000103995	5730488B01Rik	-	RIKEN cDNA 5730488B01 gene	ncRNA
617	10	78309864	78310193	chr10:78309864-78310193	617	78309028	78311028	chr10:78309028-78311028	10.6971	intron (NM_053014, intron 2 of 9)	intron (NM_053014, intron 2 of 9)	30178	NR_106119	102465765		NR_106119	ENSMUSG00000098885	Mir7659	Gm27433|mmu-mir-7659	microRNA 7659	ncRNA
618	2	35999908	36000403	chr2:35999908-36000403	618	35999155	36001155	chr2:35999155-36001155	13.4879	Intergenic	Intergenic	-20532	NM_029774	74410	Mm.21591	NM_028921	ENSMUSG00000026885	Ttll11	4932702F08Rik|4933424A20Rik|AU043211|D2Ertd624e	tubulin tyrosine ligase-like family, member 11	protein-coding
619	2	173794852	173795400	chr2:173794852-173795400	619	173794126	173796126	chr2:173794126-173796126	15.1127	Intergenic	PB1D7|SINE|Alu	57555	NM_019806	56491	Mm.260456	NM_019806	ENSMUSG00000054455	Vapb	AI225786|AI840687|AI848259|D2Abb2e|R75548|VAP33b|Vamp33b	vesicle-associated membrane protein, associated protein B and C	protein-coding
620	11	74645177	74645566	chr11:74645177-74645566	620	74644371	74646371	chr11:74644371-74646371	11.9904	Intergenic	L1MC|LINE|L1	-4123	NM_001081158	74148	Mm.214574	NM_001081158	ENSMUSG00000020741	Cluh	1300001I01Rik|Kiaa0664|mKIAA0664	clustered mitochondria (cluA/CLU1) homolog	protein-coding
621	19	46679571	46680073	chr19:46679571-46680073	621	46678822	46680822	chr19:46678822-46680822	19.2873	Intergenic	Intergenic	-6822	NM_007809	13074	Mm.1262	NM_007809	ENSMUSG00000003555	Cyp17a1	Cyp17|p450c17	cytochrome P450, family 17, subfamily a, polypeptide 1	protein-coding
622	7	127177026	127177275	chr7:127177026-127177275	622	127176150	127178150	chr7:127176150-127178150	11.17	Intergenic	Intergenic	18926	NM_027353	70233	Mm.28050	NM_027353	ENSMUSG00000042502	Cd2bp2	1500011B02Rik|2410024K20Rik|AW048183	CD2 cytoplasmic tail binding protein 2	protein-coding
623	9	120046622	120046963	chr9:120046622-120046963	623	120045792	120047792	chr9:120045792-120047792	11.4718	Intergenic	Intergenic	21503	NM_009987	13051	Mm.44065	NM_009987	ENSMUSG00000052336	Cx3cr1	-	chemokine (C-X3-C motif) receptor 1	protein-coding
624	1	177008908	177009305	chr1:177008908-177009305	624	177008106	177010106	chr1:177008106-177010106	14.7263	intron (NM_001357390, intron 17 of 18)	intron (NM_001357390, intron 17 of 18)	-172974	NR_037996	15365	Mm.441435	NR_037996		Hmga2-ps1	EG666235|Gm7996|Hmgic-ps1|[y]i-c	high mobility group AT-hook 2, pseudogene 1	pseudo
625	11	64434928	64435809	chr11:64434928-64435809	625	64434368	64436368	chr11:64434368-64436368	12.7381	promoter-TSS (NM_178870)	promoter-TSS (NM_178870)	37	NM_178870	15478	Mm.340214	NM_178870	ENSMUSG00000047759	Hs3st3a1	3Ost3a|Hs3st3a	heparan sulfate (glucosamine) 3-O-sulfotransferase 3A1	protein-coding
626	X	167037442	167037838	chrX:167037442-167037838	626	167036640	167038640	chrX:167036640-167038640	11.8104	Intergenic	RMER15|LTR|ERVL	32730	NM_001101606	667794	Mm.302232	NM_001101606		Gm8817	EG667794	predicted gene 8817	protein-coding
627	1	38885886	38886470	chr1:38885886-38886470	627	38885178	38887178	chr1:38885178-38887178	17.4116	intron (NM_145142, intron 2 of 6)	intron (NM_145142, intron 2 of 6)	11982	NM_145142	98388	Mm.260054	NM_145142	ENSMUSG00000026080	Chst10	AI507003|AU041319|Hnk-1st|ST	carbohydrate sulfotransferase 10	protein-coding
628	8	72272452	72272804	chr8:72272452-72272804	628	72271628	72273628	chr8:72271628-72273628	10.2273	Intergenic	Intergenic	32610	NM_007456	11767	Mm.290086	NM_007456	ENSMUSG00000003033	Ap1m1	AA408894|AP47|Adtm1A|Cltnm|mu1A	adaptor-related protein complex AP-1, mu subunit 1	protein-coding
629	15	77864233	77865022	chr15:77864233-77865022	629	77863627	77865627	chr15:77863627-77865627	14.3216	Intergenic	L1MB2|LINE|L1	-22453	NM_022410	17886	Mm.29677	NM_022410	ENSMUSG00000022443	Myh9	Fltn|Myhn-1|Myhn1|NMHCIIA|NMMHC-A|NMMHC-IIA|TU72.6	myosin, heavy polypeptide 9, non-muscle	protein-coding
630	X	102029733	102030013	chrX:102029733-102030013	630	102028873	102030873	chrX:102028873-102030873	10.1681	intron (NM_001163610, intron 1 of 7)	intron (NM_001163610, intron 1 of 7)	41434	NM_001278534	331474	Mm.23297	NM_183318	ENSMUSG00000049191	Rtl5	6430402L03Rik|Mar5|Mart5|Rgag4|mKIAA2001	retrotransposon Gag like 5	protein-coding
631	1	88638711	88638951	chr1:88638711-88638951	631	88637831	88639831	chr1:88637831-88639831	10.4286	Intergenic	RMER17C|LTR|ERVK	63360	NM_177305	320982	Mm.27968	NM_177305	ENSMUSG00000049866	Arl4c	A630084M22Rik|Arl7|LAK	ADP-ribosylation factor-like 4C	protein-coding
632	2	26551976	26552726	chr2:26551976-26552726	632	26551351	26553351	chr2:26551351-26553351	10.166	Intergenic	Intergenic	-28705	NM_178444	353156	Mm.268933	NM_178444	ENSMUSG00000026921	Egfl7	VE-statin|Zneu1	EGF-like domain 7	protein-coding
633	8	13562157	13562558	chr8:13562157-13562558	633	13561357	13563357	chr8:13561357-13563357	14.5742	5' UTR (NM_001080781, exon 1 of 9)	5' UTR (NM_001080781, exon 1 of 9)	103	NM_001080781	66501	Mm.46136	NM_025601	ENSMUSG00000031452	1700029H14Rik	-	RIKEN cDNA 1700029H14 gene	protein-coding
634	6	85147686	85148102	chr6:85147686-85148102	634	85146894	85148894	chr6:85146894-85148894	12.6618	Intergenic	Intergenic	-10130	NM_011467	20751	Mm.28393	NM_011467	ENSMUSG00000033735	Spr	AA409688|Gm10328	sepiapterin reductase	protein-coding
635	6	118018467	118019044	chr6:118018467-118019044	635	118017755	118019755	chr6:118017755-118019755	14.4536	intron (NM_001362104, intron 1 of 12)	(TGG)n|Simple_repeat|Simple_repeat	7251	NM_001316749	70727	Mm.87660	NM_027526	ENSMUSG00000030134	Rasgef1a	6330404M18Rik|AI835194	RasGEF domain family, member 1A	protein-coding
636	2	26298423	26298661	chr2:26298423-26298661	636	26297542	26299542	chr2:26297542-26299542	12.9756	Intergenic	Intergenic	-3985	NM_177841	329366	Mm.77712	NM_177841	ENSMUSG00000048038	Ccdc187	4932418E24Rik	coiled-coil domain containing 187	protein-coding
637	2	24830612	24830986	chr2:24830612-24830986	637	24829799	24831799	chr2:24829799-24831799	17.5542	intron (NM_001012518, intron 15 of 26)	intron (NM_001012518, intron 15 of 26)	-67647	NM_001042528	12287	Mm.4424	NM_007579	ENSMUSG00000004113	Cacna1b	AW050276|AW060892|AW822256|BIII|Cav2.2|Cchn1a|alpha(1B)	calcium channel, voltage-dependent, N type, alpha 1B subunit	protein-coding
638	3	95991658	95991900	chr3:95991658-95991900	638	95990779	95992779	chr3:95990779-95992779	11.0848	intron (NM_023320, intron 3 of 5)	intron (NM_023320, intron 3 of 5)	4060	NM_023320	67220	Mm.458147	NM_023320	ENSMUSG00000015745	Plekho1	2810052M02Rik|CKIP-1|Ckip1|JZA-20|Jza2	pleckstrin homology domain containing, family O member 1	protein-coding
639	6	99909889	99910591	chr6:99909889-99910591	639	99909240	99911240	chr6:99909240-99911240	16.783	Intergenic	Intergenic	-183848	NM_001170419	50501	Mm.87365	NM_015768	ENSMUSG00000030069	Prok2	Bv8|PK2|Prok1	prokineticin 2	protein-coding
640	11	61675709	61676026	chr11:61675709-61676026	640	61674867	61676867	chr11:61674867-61676867	11.1481	intron (NM_001033227, intron 12 of 15)	intron (NM_001033227, intron 12 of 15)	-8542	NM_178618	69640	Mm.458559	NM_178618	ENSMUSG00000042377	Fam83g	2310040C09Rik|AI506990|wly	family with sequence similarity 83, member G	protein-coding
641	7	101357029	101357329	chr7:101357029-101357329	641	101356179	101358179	chr7:101356179-101358179	10.0316	intron (NM_001040111, intron 1 of 33)	intron (NM_001040111, intron 1 of 33)	9110	NM_001040111	69710	Mm.277687	NM_027180	ENSMUSG00000032812	Arap1	2410002L19Rik|Centd2|mKIAA0782	ArfGAP with RhoGAP domain, ankyrin repeat and PH domain 1	protein-coding
642	8	121685066	121685716	chr8:121685066-121685716	642	121684391	121686391	chr8:121684391-121686391	16.6836	Intergenic	Intergenic	-33458	NM_080855	142682	Mm.103202	NM_080855	ENSMUSG00000061410	Zcchc14	AA792890|BDG29	zinc finger, CCHC domain containing 14	protein-coding
643	8	72281593	72281931	chr8:72281593-72281931	643	72280762	72282762	chr8:72280762-72282762	16.5074	Intergenic	Intergenic	-37300	NM_008452	16598	Mm.26938	NM_008452	ENSMUSG00000055148	Klf2	Lklf	Kruppel-like factor 2 (lung)	protein-coding
644	17	84308282	84308864	chr17:84308282-84308864	644	84307573	84309573	chr17:84307573-84309573	10.5234	intron (NM_183021, intron 29 of 37)	intron (NM_183021, intron 29 of 37)	-120626	NM_001001806	12193	Mm.259321	NM_001001806	ENSMUSG00000045817	Zfp36l2	Brf2|ERF2|Tis11d	zinc finger protein 36, C3H type-like 2	protein-coding
645	7	16337742	16338035	chr7:16337742-16338035	645	16336888	16338888	chr7:16336888-16338888	11.4151	intron (NM_019748, intron 6 of 8)	intron (NM_019748, intron 6 of 8)	28306	NM_133234	170770	Mm.7660	NM_133234	ENSMUSG00000002083	Bbc3	PUMA|PUMA/JFY1	BCL2 binding component 3	protein-coding
646	9	95311528	95312171	chr9:95311528-95312171	646	95310849	95312849	chr9:95310849-95312849	14.7662	Intergenic	Intergenic	95420	NM_018763	54371	Mm.212446	NM_018763	ENSMUSG00000033350	Chst2	AI428561|AW121776|C130041E03Rik|Chts2|GST-2|GlcNAc6ST|Gn6st	carbohydrate sulfotransferase 2	protein-coding
647	13	52035642	52036079	chr13:52035642-52036079	647	52034860	52036860	chr13:52034860-52036860	11.372	Intergenic	Intergenic	-60880	NR_045061	74050	Mm.84860	NR_045061	ENSMUSG00000113211	4921525O09Rik	-	RIKEN cDNA 4921525O09 gene	ncRNA
648	13	95912773	95913615	chr13:95912773-95913615	648	95912194	95914194	chr13:95912194-95914194	12.3857	Intergenic	MLT2D|LTR|ERVL	-21272	NM_027711	544963	Mm.38878	NM_027711	ENSMUSG00000021676	Iqgap2	4933417J23Rik|A630053O10|AI788777	IQ motif containing GTPase activating protein 2	protein-coding
649	12	104969391	104970007	chr12:104969391-104970007	649	104968699	104970699	chr12:104968699-104970699	12.0034	intron (NM_001042699, intron 3 of 18)	intron (NM_001042699, intron 3 of 18)	28978	NM_001042699	212073	Mm.212688	NM_172500	ENSMUSG00000054150	Syne3	KASH3|nesprin-3	spectrin repeat containing, nuclear envelope family member 3	protein-coding
650	8	72400252	72401042	chr8:72400252-72401042	650	72399647	72401647	chr8:72399647-72401647	11.9403	intron (NM_001122832, intron 1 of 15)	intron (NM_001122832, intron 1 of 15)	20827	NM_007944	13859	Mm.288894	NM_007944	ENSMUSG00000006276	Eps15l1	9830147J04Rik|AI593686|Eps15-rs|Eps15R	epidermal growth factor receptor pathway substrate 15-like 1	protein-coding
651	13	8457892	8458244	chr13:8457892-8458244	651	8457068	8459068	chr13:8457068-8459068	15.9868	intron (NR_110345, intron 1 of 10)	intron (NR_110345, intron 1 of 10)	255202	NM_001289530	94191	Mm.425794	NM_052977	ENSMUSG00000052551	Adarb2	Adar3|RED2	adenosine deaminase, RNA-specific, B2	protein-coding
652	3	96485733	96486575	chr3:96485733-96486575	652	96485154	96487154	chr3:96485154-96487154	10.6041	Intergenic	Intergenic	-33848	NM_001256181	329716	Mm.275223	NM_183223	ENSMUSG00000046317	BC107364	D730018G16	cDNA sequence BC107364	protein-coding
653	8	120109317	120109482	chr8:120109317-120109482	653	120108399	120110399	chr8:120108399-120110399	11.5243	Intergenic	Intergenic	-4752	NM_001163762	234797	Mm.101958	NM_172286	ENSMUSG00000031824	6430548M08Rik	AW049007|Kiaa0513|mKIAA0513	RIKEN cDNA 6430548M08 gene	protein-coding
654	14	122036032	122036336	chr14:122036032-122036336	654	122035184	122037184	chr14:122035184-122037184	17.0147	intron (NM_001037744, intron 1 of 1)	intron (NM_001037744, intron 1 of 1)	1510	NM_001037744	223262	Mm.297637	NM_001037744	ENSMUSG00000071229	Timm8a2	-	translocase of inner mitochondrial membrane 8A2	protein-coding
655	6	146610705	146610957	chr6:146610705-146610957	655	146609831	146611831	chr6:146609831-146611831	13.2062	intron (NM_026281, intron 8 of 11)	intron (NM_026281, intron 8 of 11)	23761	NM_026281	67623	Mm.278037	NM_026281	ENSMUSG00000040234	Tm7sf3	2010003B14Rik|NARP1	transmembrane 7 superfamily member 3	protein-coding
656	10	19321524	19322346	chr10:19321524-19322346	656	19320935	19322935	chr10:19320935-19322935	13.6272	Intergenic	Intergenic	-34604	NM_053008	94222	Mm.156946	NM_053008	ENSMUSG00000045591	Olig3	Bhlhb7|bHLHe20|oligo3	oligodendrocyte transcription factor 3	protein-coding
657	17	56884821	56885301	chr17:56884821-56885301	657	56884061	56886061	chr17:56884061-56886061	11.5733	intron (NM_030141, intron 11 of 13)	intron (NM_030141, intron 11 of 13)	9428	NM_030141	78625	Mm.160106	NM_030141	ENSMUSG00000024209	1700061G19Rik	1700026H02|AI507598	RIKEN cDNA 1700061G19 gene	protein-coding
658	11	118136006	118136369	chr11:118136006-118136369	658	118135187	118137187	chr11:118135187-118137187	10.1985	Intergenic	Intergenic	-6969	NM_001167746	69926	Mm.473893	NM_001167746	ENSMUSG00000033987	Dnah17	2810003K23Rik|Dnahc17|Dnahcl1|Gm1178|mKIAA3028	dynein, axonemal, heavy chain 17	protein-coding
659	4	132783534	132784429	chr4:132783534-132784429	659	132782981	132784981	chr4:132782981-132784981	18.2017	intron (NM_001033308, intron 4 of 5)	intron (NM_001033308, intron 4 of 5)	12382	NM_001033308	230787	Mm.290912	NM_001033308	ENSMUSG00000037731	Themis2	ICB-1	thymocyte selection associated family member 2	protein-coding
660	9	21953649	21953899	chr9:21953649-21953899	660	21952774	21954774	chr9:21952774-21954774	12.7603	Intergenic	Intergenic	-1979	NM_025870	66962	Mm.46647	NM_025870	ENSMUSG00000051238	Swsap1	2310047B19Rik	SWIM type zinc finger 7 associated protein 1	protein-coding
661	14	47377082	47377268	chr14:47377082-47377268	661	47376175	47378175	chr14:47376175-47378175	12.3325	intron (NM_001145953, intron 1 of 5)	intron (NM_001145953, intron 1 of 5)	3315	NM_001145953	16854	Mm.248615	NM_010705	ENSMUSG00000050335	Lgals3	GBP|L-34|Mac-2|gal3	lectin, galactose binding, soluble 3	protein-coding
662	11	117030662	117030979	chr11:117030662-117030979	662	117029820	117031820	chr11:117029820-117031820	9.77141	Intergenic	Intergenic	-45962	NR_027059	76972	Mm.309167	NR_027059	ENSMUSG00000086859	Snhg20	2810008D09Rik	small nucleolar RNA host gene 20	ncRNA
663	3	152956418	152956649	chr3:152956418-152956649	663	152955533	152957533	chr3:152955533-152957533	19.3283	intron (NM_012028, intron 2 of 4)	intron (NM_012028, intron 2 of 4)	25673	NM_012028	26938	Mm.40915	NM_012028	ENSMUSG00000039037	St6galnac5	AI851940|Siat7e	ST6 (alpha-N-acetyl-neuraminyl-2,3-beta-galactosyl-1,3)-N-acetylgalactosaminide alpha-2,6-sialyltransferase 5	protein-coding
664	3	152956142	152956345	chr3:152956142-152956345	664	152955243	152957243	chr3:152955243-152957243	19.4343	intron (NM_012028, intron 2 of 4)	Lx7|LINE|L1	25963	NM_012028	26938	Mm.40915	NM_012028	ENSMUSG00000039037	St6galnac5	AI851940|Siat7e	ST6 (alpha-N-acetyl-neuraminyl-2,3-beta-galactosyl-1,3)-N-acetylgalactosaminide alpha-2,6-sialyltransferase 5	protein-coding
665	6	128852678	128853246	chr6:128852678-128853246	665	128851962	128853962	chr6:128851962-128853962	10.6552	intron (NM_001254946, intron 2 of 2)	RMER5|LTR|ERV1	-26647	NM_030599	80782	Mm.6180	NM_030599	ENSMUSG00000079298	Klrb1b	Klrb1d|Ly55b|Ly55d|NKR-P1B|NKR-P1D|Nkrp1-b|Nkrp1b|Nkrp1d|ly-55b|ly-55d	killer cell lectin-like receptor subfamily B member 1B	protein-coding
666	4	141261098	141261311	chr4:141261098-141261311	666	141260204	141262204	chr4:141260204-141262204	14.1308	Intergenic	RMER13A1|LTR|ERVK	-17234	NR_151527	100503810		NR_151527	ENSMUSG00000085395	Gm13056	-	predicted gene 13056	ncRNA
667	4	6218807	6219464	chr4:6218807-6219464	667	6218135	6220135	chr4:6218135-6220135	14.7027	3' UTR (NM_026534, exon 8 of 8)	3' UTR (NM_026534, exon 8 of 8)	28031	NM_026534	68053	Mm.404043	NM_026534	ENSMUSG00000028243	Ubxn2b	3110003A22Rik|6430407D20Rik|AI451665|p37	UBX domain protein 2B	protein-coding
668	12	17738542	17739085	chr12:17738542-17739085	668	17737813	17739813	chr12:17737813-17739813	14.6686	intron (NM_016677, intron 1 of 3)	intron (NM_016677, intron 1 of 3)	48005	NM_001361645	53602	Mm.313619	NM_016677	ENSMUSG00000071379	Hpcal1	NVL-3|NVP-3|Nvp3|VILIP3|Vnsl3|Vsnl3	hippocalcin-like 1	protein-coding
669	18	39185527	39186071	chr18:39185527-39186071	669	39184799	39186799	chr18:39184799-39186799	12.3076	intron (NM_001361073, intron 11 of 21)	intron (NM_001361073, intron 11 of 21)	192654	NM_001361073	71302	Mm.329396	NM_175164	ENSMUSG00000036452	Arhgap26	1810044B20Rik|2610010G17Rik|4933432P15Rik|AI853435|mKIAA0621	Rho GTPase activating protein 26	protein-coding
670	3	9916771	9917394	chr3:9916771-9917394	670	9916082	9918082	chr3:9916082-9918082	14.866	Intergenic	Intergenic	-83404	NM_053182	94212	Mm.23897	NM_053182	ENSMUSG00000027508	Pag1	Cbp|F730007C19Rik|Pag	phosphoprotein associated with glycosphingolipid microdomains 1	protein-coding
671	3	90357716	90358448	chr3:90357716-90358448	671	90357082	90359082	chr3:90357082-90359082	10.9843	TTS (NM_139304)	TTS (NM_139304)	16428	NM_139304	229542	Mm.270999	NM_139304	ENSMUSG00000042390	Gatad2b	AL118180|C430014D17Rik|P66beta|mKIAA1150	GATA zinc finger domain containing 2B	protein-coding
672	19	11467157	11467288	chr19:11467157-11467288	672	11466222	11468222	chr19:11466222-11468222	9.50094	Intergenic	Intergenic	-2145	NM_001166376	73656	Mm.440719	NM_028595	ENSMUSG00000079419	Ms4a6c	2200009H22Rik|2210417N07Rik	membrane-spanning 4-domains, subfamily A, member 6C	protein-coding
673	19	11466942	11467068	chr19:11466942-11467068	673	11466005	11468005	chr19:11466005-11468005	9.48758	Intergenic	Intergenic	-2363	NM_001166376	73656	Mm.440719	NM_028595	ENSMUSG00000079419	Ms4a6c	2200009H22Rik|2210417N07Rik	membrane-spanning 4-domains, subfamily A, member 6C	protein-coding
674	8	128552118	128552602	chr8:128552118-128552602	674	128551360	128553360	chr8:128551360-128553360	11.916	Intergenic	Intergenic	-133294	NM_010578	16412	Mm.263396	NM_010578	ENSMUSG00000025809	Itgb1	4633401G24Rik|AA409975|AA960159|CD29|Fnrb|Gm9863|gpIIa	integrin beta 1 (fibronectin receptor beta)	protein-coding
675	19	10723733	10723949	chr19:10723733-10723949	675	10722841	10724841	chr19:10722841-10724841	14.097	intron (NM_007650, intron 5 of 10)	intron (NM_007650, intron 5 of 10)	15133	NM_007650	12507	Mm.779	NM_007650	ENSMUSG00000024669	Cd5	Ly-1|Ly-12|Ly-A|Lyt-1	CD5 antigen	protein-coding
676	1	135124572	135125302	chr1:135124572-135125302	676	135123937	135125937	chr1:135123937-135125937	15.7291	intron (NR_153383, intron 9 of 36)	intron (NR_153383, intron 9 of 36)	7638	NR_153383	13924	Mm.4450	NM_007955		Ptprv	Esp|OST|OST-PTP	protein tyrosine phosphatase, receptor type, V	protein-coding
677	14	121314771	121315301	chr14:121314771-121315301	677	121314036	121316036	chr14:121314036-121316036	11.1855	intron (NM_145465, intron 2 of 10)	intron (NM_145465, intron 2 of 10)	64194	NM_145465	223255	Mm.390756	NM_145465	ENSMUSG00000063410	Stk24	1810013H02Rik|C76483|MST-3|Mst3|STE20	serine/threonine kinase 24	protein-coding
678	5	134251976	134252326	chr5:134251976-134252326	678	134251151	134253151	chr5:134251151-134253151	11.7722	intron (NM_001359066, intron 17 of 32)	intron (NM_001359066, intron 17 of 32)	-22526	NR_104383	17969	Mm.425296	NM_010876	ENSMUSG00000015950	Ncf1	NCF-47K|NOXO2|Ncf-1|p47-phox|p47<phox>|p47phox	neutrophil cytosolic factor 1	protein-coding
679	4	139319569	139320226	chr4:139319569-139320226	679	139318897	139320897	chr4:139318897-139320897	15.647	Intergenic	Intergenic	9154	NM_025337	110198	Mm.482154	NM_025337	ENSMUSG00000028743	Akr7a5	0610025K21Rik|Afar|Afar1|Akr7a2	aldo-keto reductase family 7, member A5 (aflatoxin aldehyde reductase)	protein-coding
680	11	64115057	64115491	chr11:64115057-64115491	680	64114274	64116274	chr11:64114274-64116274	9.40024	Intergenic	Intergenic	35790	NR_033780	66456	Mm.124828	NR_033780	ENSMUSG00000087497	2810001G20Rik	AW045514	RIKEN cDNA 2810001G20 gene	ncRNA
681	5	64518881	64519438	chr5:64518881-64519438	681	64518159	64520159	chr5:64518159-64520159	13.8042	Intergenic	Intergenic	42152	NR_045412	77382	Mm.366742	NR_045411	ENSMUSG00000105352	C030018K13Rik	-	RIKEN cDNA C030018K13 gene	ncRNA
682	8	114816283	114817117	chr8:114816283-114817117	682	114815700	114817700	chr8:114815700-114817700	12.8855	intron (NM_019573, intron 8 of 8)	MLT1E2|LTR|ERVL-MaLR	377048	NM_019573	80707	Mm.440420	NM_019573	ENSMUSG00000004637	Wwox	5330426P09Rik|9030416C10Rik|WOX1	WW domain-containing oxidoreductase	protein-coding
683	6	130311717	130312142	chr6:130311717-130312142	683	130310929	130312929	chr6:130310929-130312929	12.456	intron (NM_013793, intron 3 of 7)	intron (NM_013793, intron 3 of 7)	-3569	NM_024470	79410	Mm.482592	NM_024470		Klra23	Ly-49W1|Ly-49W2|Ly49W	killer cell lectin-like receptor subfamily A, member 23	protein-coding
684	17	84032388	84032753	chr17:84032388-84032753	684	84031570	84033570	chr17:84031570-84033570	11.6477	Intergenic	Intergenic	34019	NR_130994	78148	Mm.243918	NR_130994	ENSMUSG00000117431	8430430B14Rik	-	RIKEN cDNA 8430430B14 gene	ncRNA
685	13	95470080	95470590	chr13:95470080-95470590	685	95469335	95471335	chr13:95469335-95471335	14.2255	Intergenic	Intergenic	8320	NM_001081159	268686	Mm.291249	NM_001081159	ENSMUSG00000021679	S100z	Gm625	S100 calcium binding protein, zeta	protein-coding
686	11	103142281	103143358	chr11:103142281-103143358	686	103141819	103143819	chr11:103141819-103143819	11.3251	Intergenic	Intergenic	9461	NM_027658	71059	Mm.273871	NM_027658	ENSMUSG00000043372	Hexim2	4933402L21Rik	hexamethylene bis-acetamide inducible 2	protein-coding
687	9	96392100	96392361	chr9:96392100-96392361	687	96391230	96393230	chr9:96391230-96393230	12.7374	Intergenic	Intergenic	-27800	NM_007502	11933	Mm.424	NM_007502	ENSMUSG00000032412	Atp1b3	AA409958|AI664000|AW212096	ATPase, Na+/K+ transporting, beta 3 polypeptide	protein-coding
688	2	128103355	128104002	chr2:128103355-128104002	688	128102678	128104678	chr2:128102678-128104678	18.4215	intron (NM_028765, intron 16 of 17)	intron (NM_028765, intron 16 of 17)	-22359	NM_009754	12125	Mm.141083	NM_009754	ENSMUSG00000027381	Bcl2l11	1500006F24Rik|Bim|Bod|bcl2-L-11	BCL2-like 11 (apoptosis facilitator)	protein-coding
689	3	79504413	79504870	chr3:79504413-79504870	689	79503641	79505641	chr3:79503641-79505641	15.2165	intron (NM_001162999, intron 7 of 16)	L1MC3|LINE|L1	63037	NM_001162999	329679	Mm.244005	NM_001162999	ENSMUSG00000061175	Fnip2	D630023B12Rik|mKIAA1450	folliculin interacting protein 2	protein-coding
690	5	35785834	35786280	chr5:35785834-35786280	690	35785057	35787057	chr5:35785057-35787057	15.7737	intron (NM_177678, intron 1 of 19)	intron (NM_177678, intron 1 of 19)	28177	NM_001177700	231148	Mm.254446	NM_177678	ENSMUSG00000029095	Ablim2	AI606905|C230091L11	actin-binding LIM protein 2	protein-coding
691	3	89382043	89382361	chr3:89382043-89382361	691	89381202	89383202	chr3:89381202-89383202	9.13018	intron (NM_009565, intron 1 of 2)	intron (NM_009565, intron 1 of 2)	5469	NM_001355212	22724	Mm.262184	NM_009565	ENSMUSG00000028042	Zbtb7b	Thpok|Zfp67|c-Krox	zinc finger and BTB domain containing 7B	protein-coding
692	10	61536085	61536430	chr10:61536085-61536430	692	61535257	61537257	chr10:61535257-61537257	9.33902	intron (NM_153542, intron 3 of 4)	intron (NM_153542, intron 3 of 4)	-59226	NM_001177511	237362	Mm.131297	NM_001177511	ENSMUSG00000020090	Npffr1	Gm236|Gpr147|NPFF1|NPFF1R|OT7T022	neuropeptide FF receptor 1	protein-coding
693	3	90359340	90359656	chr3:90359340-90359656	693	90358498	90360498	chr3:90358498-90360498	11.7318	Intergenic	Intergenic	17844	NM_139304	229542	Mm.270999	NM_139304	ENSMUSG00000042390	Gatad2b	AL118180|C430014D17Rik|P66beta|mKIAA1150	GATA zinc finger domain containing 2B	protein-coding
694	15	79952491	79952651	chr15:79952491-79952651	694	79951571	79953571	chr15:79951571-79953571	11.7389	Intergenic	Intergenic	-19925	NM_144811	52609	Mm.323442	NM_144811	ENSMUSG00000053411	Cbx7	1600014J01Rik|AI851678|D15Ertd417e	chromobox 7	protein-coding
695	11	60230587	60230810	chr11:60230587-60230810	695	60229698	60231698	chr11:60229698-60231698	14.0165	intron (NM_153080, intron 14 of 14)	intron (NM_153080, intron 14 of 14)	-8118	NM_001358315	20787	Mm.278701	NM_011480	ENSMUSG00000020538	Srebf1	ADD1|SREBP1|bHLHd1	sterol regulatory element binding transcription factor 1	protein-coding
696	6	99403849	99404061	chr6:99403849-99404061	696	99402955	99404955	chr6:99402955-99404955	14.6028	intron (NM_053202, intron 1 of 18)	intron (NM_053202, intron 1 of 18)	31390	NM_053202	108655	Mm.234965	NM_053202	ENSMUSG00000030067	Foxp1	3110052D19Rik|4932443N09Rik|AI461938|AW494214	forkhead box P1	protein-coding
697	9	96299336	96300065	chr9:96299336-96300065	697	96298700	96300700	chr9:96298700-96300700	20.1502	intron (NM_178667, intron 9 of 13)	intron (NM_178667, intron 9 of 13)	40453	NM_001184710	211586	Mm.17977	NM_178667	ENSMUSG00000032411	Tfdp2	1110029I05Rik|A330080J22Rik|DP-3|DP3	transcription factor Dp 2	protein-coding
698	14	27214005	27214668	chr14:27214005-27214668	698	27213336	27215336	chr14:27213336-27215336	15.749	intron (NM_001289686, intron 3 of 12)	intron (NM_001289686, intron 3 of 12)	-23673	NM_027871	71704	Mm.248606	NM_027871	ENSMUSG00000021895	Arhgef3	1200004I24Rik|9830169H03Rik|C76747|Xpln	Rho guanine nucleotide exchange factor (GEF) 3	protein-coding
699	12	21457011	21457523	chr12:21457011-21457523	699	21456267	21458267	chr12:21456267-21458267	20.0442	Intergenic	Intergenic	-39831	NM_011739	22630	Mm.289630	NM_011739	ENSMUSG00000076432	Ywhaq	2700028P07Rik|AA409740|AU021156|R74690	tyrosine 3-monooxygenase/tryptophan 5-monooxygenase activation protein theta	protein-coding
700	17	83799452	83800207	chr17:83799452-83800207	700	83798829	83800829	chr17:83798829-83800829	18.0159	intron (NM_054082, intron 14 of 16)	intron (NM_054082, intron 14 of 16)	46960	NM_025325	107766	Mm.30100	NM_025325	ENSMUSG00000000673	Haao	0610007K21Rik|0610012J07Rik|3-HAO|3-HAOxase|3HAO	3-hydroxyanthranilate 3,4-dioxygenase	protein-coding
701	1	88284221	88284446	chr1:88284221-88284446	701	88283333	88285333	chr1:88283333-88285333	9.22986	Intergenic	Intergenic	-6755	NM_198652	381280	Mm.384762	NM_198652	ENSMUSG00000044783	Hjurp	6430706D22Rik|A730008H23Rik|C330011F01Rik|Gm975|Mfleg1	Holliday junction recognition protein	protein-coding
702	9	22122148	22122369	chr9:22122148-22122369	702	22121258	22123258	chr9:22121258-22123258	11.9228	Intergenic	Intergenic	-5064	NM_001357313	66126	Mm.29801	NM_170777	ENSMUSG00000013822	Elof1	1110011K10Rik	ELF1 homolog, elongation factor 1	protein-coding
703	15	89291612	89291877	chr15:89291612-89291877	703	89290744	89292744	chr15:89290744-89292744	12.4248	intron (NM_001081030, intron 35 of 39)	L1M4a2|LINE|L1	13987	NR_105924	102465981		NR_105924	ENSMUSG00000098442	Mir6959	Gm27807|mmu-mir-6959	microRNA 6959	ncRNA
704	7	30241633	30241954	chr7:30241633-30241954	704	30240793	30242793	chr7:30240793-30242793	11.8731	exon (NM_146186, exon 31 of 33)	exon (NM_146186, exon 31 of 33)	-5029	NM_001289817	381867	Mm.483986	NM_001289817	ENSMUSG00000100512	Ovol3	Gm1903|movo3	ovo like zinc finger 3	protein-coding
705	5	111893018	111893511	chr5:111893018-111893511	705	111892264	111894264	chr5:111892264-111894264	12.2114	Intergenic	Intergenic	-131537	NR_045834	269683	Mm.136946	NM_207252	ENSMUSG00000085271	E130006D01Rik	Gm16018|Gm681	RIKEN cDNA E130006D01 gene	ncRNA
706	3	107236884	107237234	chr3:107236884-107237234	706	107236059	107238059	chr3:107236059-107238059	10.8835	intron (NM_001044382, intron 2 of 2)	intron (NM_001044382, intron 2 of 2)	1593	NM_001357885	246691	Mm.437416	NM_001044382	ENSMUSG00000070368	Prok1	EG-VEGF	prokineticin 1	protein-coding
707	11	52310733	52311255	chr11:52310733-52311255	707	52309994	52311994	chr11:52309994-52311994	11.1201	Intergenic	Intergenic	-27980	NM_001313981	21414	Mm.31630	NM_009331	ENSMUSG00000000782	Tcf7	AI465550|TCF-1|Tcf1	transcription factor 7, T cell specific	protein-coding
708	14	75030865	75031027	chr14:75030865-75031027	708	75029946	75031946	chr14:75029946-75031946	16.2262	intron (NM_198642, intron 1 of 13)	ORR1F|LTR|ERVL-MaLR	14919	NM_198642	271221	Mm.320280	NM_198642	ENSMUSG00000034959	Rubcnl	5031414D18Rik|Gm744|Gm911|Kiaa0226l	RUN and cysteine rich domain containing beclin 1 interacting protein like	protein-coding
709	17	83526149	83526468	chr17:83526149-83526468	709	83525308	83527308	chr17:83525308-83527308	17.7006	Intergenic	Intergenic	-11976	NM_001159529	20463	Mm.30072	NM_009187	ENSMUSG00000024248	Cox7a2l	COX7AR|COX7RP|EB1|SIG-81|SIG81|Silg81	cytochrome c oxidase subunit 7A2 like	protein-coding
710	6	90748217	90748605	chr6:90748217-90748605	710	90747411	90749411	chr6:90747411-90749411	11.7662	intron (NM_001356440, intron 1 of 13)	intron (NM_001356440, intron 1 of 13)	-31882	NM_001134383	232227	Mm.196943	NM_182784	ENSMUSG00000034312	Iqsec1	AW561907|BC026481|BRAG2|D6Ertd349e|cI-43	IQ motif and Sec7 domain 1	protein-coding
711	10	93908429	93909060	chr10:93908429-93909060	711	93907744	93909744	chr10:93907744-93909744	18.7129	Intergenic	Intergenic	-17543	NM_019648	56307	Mm.289329	NM_019648	ENSMUSG00000036112	Metap2	4930584B20Rik|A930035J23Rik|AI047573|AL024412|AU014659|Amp2|Mnpep|p67|p67eIF2	methionine aminopeptidase 2	protein-coding
712	10	20104339	20105247	chr10:20104339-20105247	712	20103793	20105793	chr10:20103793-20105793	11.5132	intron (NM_008580, intron 18 of 29)	intron (NM_008580, intron 18 of 29)	-44127	NM_001198635	17761	Mm.20928	NM_008635	ENSMUSG00000019996	Map7	E-MAP-115|MAP-7|Mtap7|R75000|mshi|mste|ste	microtubule-associated protein 7	protein-coding
713	8	35680621	35681066	chr8:35680621-35681066	713	35679843	35681843	chr8:35679843-35681843	11.081	Intergenic	Intergenic	-91824	NR_040376	100504714	Mm.381744	NR_040376	ENSMUSG00000097357	Gm16793	-	predicted gene, 16793	ncRNA
714	7	127999245	127999823	chr7:127999245-127999823	714	127998534	128000534	chr7:127998534-128000534	12.5114	Intergenic	Intergenic	-4844	NM_001079932	434246	Mm.389924	NM_001079932	ENSMUSG00000042828	Trim72	BC067209|MG53	tripartite motif-containing 72	protein-coding
715	6	52471496	52471921	chr6:52471496-52471921	715	52470708	52472708	chr6:52470708-52472708	10.692	Intergenic	Intergenic	-20742	NR_046049	74304	Mm.490579	NR_046049	ENSMUSG00000107895	1700094M24Rik	-	RIKEN cDNA 1700094M24 gene	ncRNA
716	5	24973175	24973579	chr5:24973175-24973579	716	24972377	24974377	chr5:24972377-24974377	9.28086	intron (NM_145401, intron 3 of 15)	intron (NM_145401, intron 3 of 15)	22376	NM_001310480	108099	Mm.33649	NM_145401	ENSMUSG00000028944	Prkag2	2410051C13Rik|AAKG|AAKG2|AI854673|H91620p|WPWS	protein kinase, AMP-activated, gamma 2 non-catalytic subunit	protein-coding
717	X	42409081	42409427	chrX:42409081-42409427	717	42408254	42410254	chrX:42408254-42410254	13.0383	Intergenic	Charlie7|DNA|hAT-Charlie	-93311	NR_132588	20400	Mm.441197	NM_011364	ENSMUSG00000005696	Sh2d1a	Gm686|SAP	SH2 domain containing 1A	protein-coding
718	7	132766459	132766816	chr7:132766459-132766816	718	132765637	132767637	chr7:132765637-132767637	12.0227	intron (NM_001347630, intron 2 of 3)	intron (NM_001347630, intron 2 of 3)	10278	NM_001347630	77938	Mm.225649	NM_175268	ENSMUSG00000030956	Fam53b	A930008G19Rik|mKIAA0140	family with sequence similarity 53, member B	protein-coding
719	14	122053954	122054159	chr14:122053954-122054159	719	122053056	122055056	chr14:122053056-122055056	14.0725	Intergenic	Intergenic	19383	NM_001037744	223262	Mm.297637	NM_001037744	ENSMUSG00000071229	Timm8a2	-	translocase of inner mitochondrial membrane 8A2	protein-coding
720	3	107222274	107222576	chr3:107222274-107222576	720	107221425	107223425	chr3:107221425-107223425	8.75143	promoter-TSS (NM_001111143)	promoter-TSS (NM_001111143)	-693	NM_001111143	229697	Mm.297051	NM_001111143	ENSMUSG00000046213	Cym	Gm131	chymosin	protein-coding
721	13	51594849	51595229	chr13:51594849-51595229	721	51594039	51596039	chr13:51594039-51596039	15.065	Intergenic	CpG	-27955	NM_009167	20418	Mm.131870	NM_009167	ENSMUSG00000021448	Shc3	N-Shc|Rai|ShcC	src homology 2 domain-containing transforming protein C3	protein-coding
722	13	24337873	24338769	chr13:24337873-24338769	722	24337321	24339321	chr13:24337321-24339321	9.96481	intron (NM_001284519, intron 2 of 17)	MTEa|LTR|ERVL-MaLR	10917	NM_001284519	12763	Mm.8396	NM_007717	ENSMUSG00000016756	Cmah	-	cytidine monophospho-N-acetylneuraminic acid hydroxylase	protein-coding
723	4	123415756	123416525	chr4:123415756-123416525	723	123415140	123417140	chr4:123415140-123417140	9.58967	intron (NM_001199137, intron 52 of 92)	intron (NM_001199137, intron 52 of 92)	-4230	NM_001167918	442834	Mm.483803	NM_001167918		D830031N03Rik	Kiaa0754|mKIAA0754	RIKEN cDNA D830031N03 gene	protein-coding
724	14	121315537	121315921	chr14:121315537-121315921	724	121314729	121316729	chr14:121314729-121316729	9.37948	intron (NM_145465, intron 2 of 10)	intron (NM_145465, intron 2 of 10)	63501	NM_145465	223255	Mm.390756	NM_145465	ENSMUSG00000063410	Stk24	1810013H02Rik|C76483|MST-3|Mst3|STE20	serine/threonine kinase 24	protein-coding
725	2	27730085	27730288	chr2:27730085-27730288	725	27729186	27731186	chr2:27729186-27731186	9.90537	intron (NM_001290482, intron 1 of 9)	intron (NM_001290482, intron 1 of 9)	19604	NM_001290482	20181	Mm.24624	NM_011305	ENSMUSG00000015846	Rxra	9530071D11Rik|Nr2b1|RXRalpha1	retinoid X receptor alpha	protein-coding
726	5	65025687	65026607	chr5:65025687-65026607	726	65025147	65027147	chr5:65025147-65027147	15.0949	intron (NM_026667, intron 8 of 13)	intron (NM_026667, intron 8 of 13)	55829	NR_030577	100124451		NR_030577	ENSMUSG00000077042	Mir574	Mirn574|mir-574|mmu-mir-574	microRNA 574	ncRNA
727	3	69054589	69055032	chr3:69054589-69055032	727	69053810	69055810	chr3:69053810-69055810	9.83498	Intergenic	Intergenic	-10069	NM_025863	66949	Mm.176695	NM_025863	ENSMUSG00000034317	Trim59	2310035M22Rik|2700022F13Rik|Mrf1|TSBF1	tripartite motif-containing 59	protein-coding
728	12	15896548	15897411	chr12:15896548-15897411	728	15895979	15897979	chr12:15895979-15897979	12.8148	Intergenic	Intergenic	-80195	NM_144551	217410	Mm.491136	NM_144551	ENSMUSG00000020601	Trib2	AW319517|TRB-2|TRB2	tribbles pseudokinase 2	protein-coding
729	6	130237638	130238590	chr6:130237638-130238590	729	130237114	130239114	chr6:130237114-130239114	16.4762	intron (NM_013793, intron 3 of 7)	intron (NM_013793, intron 3 of 7)	-4792	NM_001110323	16638	Mm.441781	NM_014194	ENSMUSG00000067599	Klra7	LGL-1|Ly-49G.1|Ly-49G.2|Ly-49G.3|Ly49G.4|Ly49g|Ly49g1|Ly49g2	killer cell lectin-like receptor, subfamily A, member 7	protein-coding
730	3	148419476	148419749	chr3:148419476-148419749	730	148418612	148420612	chr3:148418612-148420612	9.84973	Intergenic	Intergenic	535022	NM_001081298	99633	Mm.9776	NM_001081298	ENSMUSG00000028184	Adgrl2	AI450192|CIRL-2|Gm619|Lec1|Lphh1|Lphn2|mKIAA0786	adhesion G protein-coupled receptor L2	protein-coding
731	11	49972210	49972795	chr11:49972210-49972795	731	49971502	49973502	chr11:49971502-49973502	9.30107	intron (NM_029004, intron 11 of 13)	intron (NM_029004, intron 11 of 13)	-52828	NM_001290749	59044	Mm.359004	NM_021540	ENSMUSG00000020376	Rnf130	2510042A13Rik|G1RZFP|G1rp|GOLIATH|GP	ring finger protein 130	protein-coding
732	10	98728501	98729163	chr10:98728501-98729163	732	98727832	98729832	chr10:98727832-98729832	15.8743	Intergenic	Intergenic	-185810	NM_001359508	67972	Mm.166944	NM_026482	ENSMUSG00000019943	Atp2b1	2810442I22Rik|E130111D10Rik|Pmca1	ATPase, Ca++ transporting, plasma membrane 1	protein-coding
733	4	9066203	9066963	chr4:9066203-9066963	733	9065583	9067583	chr4:9065583-9067583	11.8323	Intergenic	Intergenic	-202710	NM_001355183	74438	Mm.473368	NM_028940	ENSMUSG00000041216	Clvs1	4933402J24Rik|Clvl1|Rlbp1l1	clavesin 1	protein-coding
734	11	120850717	120851038	chr11:120850717-120851038	734	120849877	120851877	chr11:120849877-120851877	14.8983	intron (NM_027745, intron 18 of 18)	intron (NM_027745, intron 18 of 18)	-26331	NM_007988	14104	Mm.236443	NM_007988	ENSMUSG00000025153	Fasn	A630082H08Rik|FAS	fatty acid synthase	protein-coding
735	11	54017655	54018148	chr11:54017655-54018148	735	54016901	54018901	chr11:54016901-54018901	10.6663	intron (NM_019687, intron 1 of 9)	L1MB8|LINE|L1	10202	NM_001330304	30805	Mm.274590	NM_019687	ENSMUSG00000020334	Slc22a4	Octn1	solute carrier family 22 (organic cation transporter), member 4	protein-coding
736	5	144972628	144972987	chr5:144972628-144972987	736	144971807	144973807	chr5:144971807-144973807	11.3024	Intergenic	ORR1D2|LTR|ERVL-MaLR	-6978	NM_001038627	75788	Mm.27735	NM_029438	ENSMUSG00000038780	Smurf1	4930431E10Rik|mKIAA1625	SMAD specific E3 ubiquitin protein ligase 1	protein-coding
737	16	91423838	91424586	chr16:91423838-91424586	737	91423212	91425212	chr16:91423212-91425212	9.20226	intron (NM_008349, intron 6 of 6)	intron (NM_008349, intron 6 of 6)	17977	NM_008349	16155	Mm.4154	NM_008349	ENSMUSG00000022969	Il10rb	6620401D04Rik|AI528744|CRF2-4|Crfb4|D16H21S58|D21S58h|IL-10R2|Il10r2	interleukin 10 receptor, beta	protein-coding
738	11	113490912	113491488	chr11:113490912-113491488	738	113490200	113492200	chr11:113490200-113492200	13.5918	intron (NM_027216, intron 4 of 9)	intron (NM_027216, intron 4 of 9)	74615	NM_001166503	69806	Mm.341021	NM_027216	ENSMUSG00000041654	Slc39a11	1810074D23Rik|ZIP-11	solute carrier family 39 (metal ion transporter), member 11	protein-coding
739	17	73512907	73513670	chr17:73512907-73513670	739	73512288	73514288	chr17:73512288-73514288	8.52219	intron (NM_027864, intron 9 of 14)	Zaphod3|DNA|hAT-Tip100	-113993	NM_001033444	381122	Mm.81496	NM_001033444	ENSMUSG00000043705	Capn13	CANP 13|Gm943	calpain 13	protein-coding
740	15	81035086	81035814	chr15:81035086-81035814	740	81034450	81036450	chr15:81034450-81036450	16.1353	intron (NM_001082536, intron 3 of 13)	intron (NM_001082536, intron 3 of 13)	57685	NM_001357669	105835	Mm.274943	NM_134091	ENSMUSG00000042303	Sgsm3	1810012I01Rik|AI428557|BB175482|Cip85|R75178|RUSC3|Rutbc3	small G protein signaling modulator 3	protein-coding
741	17	33947662	33948156	chr17:33947662-33948156	741	33946909	33948909	chr17:33946909-33948909	10.2645	intron (NM_020603, intron 10 of 14)	intron (NM_020603, intron 10 of 14)	3579	NM_019420	54218	Mm.11132	NM_019420	ENSMUSG00000067370	B3galt4	Gal-T2|Galt2	UDP-Gal:betaGlcNAc beta 1,3-galactosyltransferase, polypeptide 4	protein-coding
742	6	120458463	120458799	chr6:120458463-120458799	742	120457631	120459631	chr6:120457631-120459631	9.39849	Intergenic	Intergenic	-4566	NM_008359	16172	Mm.4481	NM_008359	ENSMUSG00000002897	Il17ra	AW538159|Cdw217|Il17r|VDw217	interleukin 17 receptor A	protein-coding
743	14	57725205	57725699	chr14:57725205-57725699	743	57724452	57726452	chr14:57724452-57726452	10.5733	intron (NM_153382, intron 1 of 1)	intron (NM_153382, intron 1 of 1)	8966	NM_153382	50523	Mm.347899	NM_015771	ENSMUSG00000021959	Lats2	4932411G09Rik|AV277261|AW228608	large tumor suppressor 2	protein-coding
744	7	66404208	66404506	chr7:66404208-66404506	744	66403357	66405357	chr7:66403357-66405357	16.7968	intron (NM_053080, intron 9 of 12)	intron (NM_053080, intron 9 of 12)	-16016	NM_146191	233328	Mm.33284	NM_146191	ENSMUSG00000015133	Lrrk1	AW319595|C230002E15Rik|D130026O16Rik|mKIAA1790	leucine-rich repeat kinase 1	protein-coding
745	1	21870597	21871212	chr1:21870597-21871212	745	21869904	21871904	chr1:21869904-21871904	8.86959	intron (NM_023872, intron 1 of 13)	intron (NM_023872, intron 1 of 13)	91037	NM_001160139	226922	Mm.336519	NM_023872	ENSMUSG00000028033	Kcnq5	7730402H11|9230107O05Rik|AA589396|D1Mgi1	potassium voltage-gated channel, subfamily Q, member 5	protein-coding
746	11	53132706	53132984	chr11:53132706-53132984	746	53131845	53133845	chr11:53131845-53133845	11.6348	intron (NM_177059, intron 6 of 15)	intron (NM_177059, intron 6 of 15)	-12789	NR_046047	790909	Mm.404626	NR_046047	ENSMUSG00000087668	Gm11186	-	predicted gene 11186	ncRNA
747	3	136556249	136557012	chr3:136556249-136557012	747	136555630	136557630	chr3:136555630-136557630	9.73243	Intergenic	HAL1|LINE|L1	-107282	NR_040592	70055	Mm.261063	NR_040592	ENSMUSG00000099508	1700030L20Rik	-	RIKEN cDNA 1700030L20 gene	ncRNA
748	8	128480761	128481299	chr8:128480761-128481299	748	128480030	128482030	chr8:128480030-128482030	9.19799	intron (NM_001358960, intron 11 of 15)	intron (NM_001358960, intron 11 of 15)	121789	NR_035436	100316680		NR_035436	ENSMUSG00000084523	Mir1903	Mirn1903|mmu-mir-1903	microRNA 1903	ncRNA
749	8	91148937	91149248	chr8:91148937-91149248	749	91148092	91150092	chr8:91148092-91150092	11.5245	Intergenic	Intergenic	-13599	NM_010241	14339	Mm.324588	NM_010241	ENSMUSG00000031667	Aktip	AL023020|Fif|Ft|Ft1|Fts	thymoma viral proto-oncogene 1 interacting protein	protein-coding
750	1	62908592	62908917	chr1:62908592-62908917	750	62907754	62909754	chr1:62907754-62909754	8.39516	Intergenic	Intergenic	-114023	NR_040601	74992	Mm.401979	NR_040601		4930487H11Rik	-	RIKEN cDNA 4930487H11 gene	ncRNA
751	10	98717686	98718089	chr10:98717686-98718089	751	98716887	98718887	chr10:98716887-98718887	16.177	Intergenic	Intergenic	-196754	NM_001359508	67972	Mm.166944	NM_026482	ENSMUSG00000019943	Atp2b1	2810442I22Rik|E130111D10Rik|Pmca1	ATPase, Ca++ transporting, plasma membrane 1	protein-coding
752	3	137832779	137834172	chr3:137832779-137834172	752	137832475	137834475	chr3:137832475-137834475	8.91488	Intergenic	Intergenic	-31011	NM_001316995	51788	Mm.117541	NM_016750	ENSMUSG00000037894	H2afz	H2A.Z|H2A.Z1|H2a.z-1	H2A histone family, member Z	protein-coding
753	1	36731953	36732377	chr1:36731953-36732377	753	36731165	36733165	chr1:36731165-36733165	10.8569	intron (NR_040290, intron 4 of 8)	Lx7|LINE|L1	17627	NR_040290	71166	Mm.157049	NR_040290	ENSMUSG00000102416	4933424G06Rik	1700104I15Rik	RIKEN cDNA 4933424G06 gene	ncRNA
754	17	56810314	56810711	chr17:56810314-56810711	754	56809512	56811512	chr17:56809512-56811512	12.2317	intron (NM_009056, intron 1 of 16)	intron (NM_009056, intron 1 of 16)	20495	NM_027787	19725	Mm.102	NM_009056	ENSMUSG00000024206	Rfx2	5430432H19Rik	regulatory factor X, 2 (influences HLA class II expression)	protein-coding
755	8	46873252	46873384	chr8:46873252-46873384	755	46872318	46874318	chr8:46872318-46874318	9.41851	Intergenic	Intergenic	-113569	NM_177304	320981	Mm.211429	NM_177304	ENSMUSG00000038173	Enpp6	4833421B01Rik|B830047L21Rik|D8Ertd514e|E-NPP 6|GPC-Cpde|Npp6	ectonucleotide pyrophosphatase/phosphodiesterase 6	protein-coding
756	1	88555555	88555993	chr1:88555555-88555993	756	88554774	88556774	chr1:88554774-88556774	8.99796	intron (NR_037971, intron 2 of 5)	MTD|LTR|ERVL-MaLR	4257	NR_037971	100503197	Mm.99352	NR_037971	ENSMUSG00000100798	Gm19589	-	predicted gene, 19589	ncRNA
757	11	74663063	74663309	chr11:74663063-74663309	757	74662186	74664186	chr11:74662186-74664186	13.7032	intron (NM_001081158, intron 10 of 25)	B3|SINE|B2	13691	NM_001081158	74148	Mm.214574	NM_001081158	ENSMUSG00000020741	Cluh	1300001I01Rik|Kiaa0664|mKIAA0664	clustered mitochondria (cluA/CLU1) homolog	protein-coding
758	15	67209161	67210097	chr15:67209161-67210097	758	67208629	67210629	chr15:67208629-67210629	10.9279	Intergenic	Intergenic	-17140	NR_045140	69334	Mm.63770	NR_045140	ENSMUSG00000102069	1700012I11Rik	-	RIKEN cDNA 1700012I11 gene	ncRNA
759	11	97720588	97720901	chr11:97720588-97720901	759	97719744	97721744	chr11:97719744-97721744	11.3965	intron (NM_054051, intron 7 of 9)	intron (NM_054051, intron 7 of 9)	17311	NM_011971	26446	Mm.21874	NM_011971	ENSMUSG00000069744	Psmb3	AL033320|C10-II	proteasome (prosome, macropain) subunit, beta type 3	protein-coding
760	15	82914416	82915015	chr15:82914416-82915015	760	82913715	82915715	chr15:82913715-82915715	9.70065	Intergenic	Intergenic	-2582	NM_001114140	21411	Mm.252156	NM_013836	ENSMUSG00000041852	Tcf20	2810438H08Rik|SPBP|mKIAA0292	transcription factor 20	protein-coding
761	17	56814333	56814641	chr17:56814333-56814641	761	56813487	56815487	chr17:56813487-56815487	10.2756	intron (NM_009056, intron 1 of 16)	intron (NM_009056, intron 1 of 16)	16521	NM_027787	19725	Mm.102	NM_009056	ENSMUSG00000024206	Rfx2	5430432H19Rik	regulatory factor X, 2 (influences HLA class II expression)	protein-coding
762	14	55026505	55026737	chr14:55026505-55026737	762	55025621	55027621	chr14:55025621-55027621	10.9546	Intergenic	Intergenic	11167	NM_026890	68966	Mm.21214	NM_026890	ENSMUSG00000022204	Ngdn	1500001L15Rik|Ngd|neuroguidin	neuroguidin, EIF4E binding protein	protein-coding
763	19	3922887	3923470	chr19:3922887-3923470	763	3922178	3924178	chr19:3922178-3924178	12.8534	intron (NM_026316, intron 2 of 9)	L2a|LINE|L2	6537	NM_026316	67689	Mm.109341	NM_026316	ENSMUSG00000024885	Aldh3b1	1700001N19Rik|ALDH4|ALDH7	aldehyde dehydrogenase 3 family, member B1	protein-coding
764	5	111200955	111201093	chr5:111200955-111201093	764	111200024	111202024	chr5:111200024-111202024	10.4103	intron (NM_001267622, intron 6 of 22)	intron (NM_001267622, intron 6 of 22)	-129673	NM_001359215	56305	Mm.200516	NM_019640	ENSMUSG00000050017	Pitpnb	PI-TP-beta	phosphatidylinositol transfer protein, beta	protein-coding
765	13	24341981	24342442	chr13:24341981-24342442	765	24341211	24343211	chr13:24341211-24343211	11.2186	intron (NM_001284519, intron 2 of 17)	intron (NM_001284519, intron 2 of 17)	14808	NM_001284519	12763	Mm.8396	NM_007717	ENSMUSG00000016756	Cmah	-	cytidine monophospho-N-acetylneuraminic acid hydroxylase	protein-coding
766	2	59327661	59328656	chr2:59327661-59328656	766	59327158	59329158	chr2:59327158-59329158	9.12832	intron (NM_175464, intron 11 of 20)	intron (NM_175464, intron 11 of 20)	58523	NR_040510	76676	Mm.110038	NR_040510	ENSMUSG00000087455	5330411J11Rik	-	RIKEN cDNA 5330411J11 gene	ncRNA
767	7	140324128	140324311	chr7:140324128-140324311	767	140323219	140325219	chr7:140323219-140325219	10.8935	TTS (NM_146956)	TTS (NM_146956)	1519	NM_146956	258958	Mm.347648	NM_146956	ENSMUSG00000061489	Olfr525	MOR251-2	olfactory receptor 525	protein-coding
768	8	86797614	86798279	chr8:86797614-86798279	768	86796946	86798946	chr8:86796946-86798946	15.5756	Intergenic	Intergenic	-51941	NM_009172	20437	Mm.324553	NM_009172	ENSMUSG00000036840	Siah1a	AA982064|AI853500|Sinh1a	siah E3 ubiquitin protein ligase 1A	protein-coding
769	15	78248442	78248889	chr15:78248442-78248889	769	78247665	78249665	chr15:78247665-78249665	9.5687	intron (NM_008677, intron 1 of 9)	intron (NM_008677, intron 1 of 9)	3855	NM_008677	17972	Mm.2068	NM_008677	ENSMUSG00000071715	Ncf4	AI451400|p40phox	neutrophil cytosolic factor 4	protein-coding
770	1	75206423	75206696	chr1:75206423-75206696	770	75205559	75207559	chr1:75205559-75207559	12.4817	intron (NM_029010, intron 5 of 16)	L2a|LINE|L2	4218	NM_029010	74577	Mm.458319	NM_029010	ENSMUSG00000026200	Glb1l	4833408P15Rik	galactosidase, beta 1-like	protein-coding
771	17	23617035	23617628	chr17:23617035-23617628	771	23616331	23618331	chr17:23616331-23618331	10.6737	Intergenic	MLTR11B|LTR|ERVK	16506	NM_001289483	332221	Mm.270315	NM_001033425	ENSMUSG00000023902	Zscan10	BC068284|Zfp206|Zkscan10|Znf206	zinc finger and SCAN domain containing 10	protein-coding
772	15	79913900	79914154	chr15:79913900-79914154	772	79913027	79915027	chr15:79913027-79915027	11.5683	Intergenic	Intergenic	18619	NM_144811	52609	Mm.323442	NM_144811	ENSMUSG00000053411	Cbx7	1600014J01Rik|AI851678|D15Ertd417e	chromobox 7	protein-coding
773	9	96347913	96348087	chr9:96347913-96348087	773	96347000	96349000	chr9:96347000-96349000	11.5561	intron (NM_001357213, intron 1 of 7)	intron (NM_001357213, intron 1 of 7)	15715	NM_001357213	11933	Mm.424	NM_007502	ENSMUSG00000032412	Atp1b3	AA409958|AI664000|AW212096	ATPase, Na+/K+ transporting, beta 3 polypeptide	protein-coding
774	17	56885776	56886170	chr17:56885776-56886170	774	56884973	56886973	chr17:56884973-56886973	12.9268	intron (NM_030141, intron 12 of 13)	intron (NM_030141, intron 12 of 13)	10340	NM_030141	78625	Mm.160106	NM_030141	ENSMUSG00000024209	1700061G19Rik	1700026H02|AI507598	RIKEN cDNA 1700061G19 gene	protein-coding
775	3	52842980	52843590	chr3:52842980-52843590	775	52842285	52844285	chr3:52842285-52844285	11.1428	Intergenic	Intergenic	84381	NR_040555	622124	Mm.389434	NR_040555	ENSMUSG00000104401	Gm20750	-	predicted gene, 20750	ncRNA
776	5	92318152	92318461	chr5:92318152-92318461	776	92317306	92319306	chr5:92317306-92319306	17.8966	Intergenic	ORR1D2|LTR|ERVL-MaLR	-8283	NM_172713	231452	Mm.86564	NM_172713	ENSMUSG00000029415	Sdad1	4931421J16|AA591032|AW538460	SDA1 domain containing 1	protein-coding
777	11	99115841	99116357	chr11:99115841-99116357	777	99115099	99117099	chr11:99115099-99117099	11.9371	Intergenic	MLT1J|LTR|ERVL-MaLR	-26793	NM_172564	217169	Mm.262067	NM_172564	ENSMUSG00000017607	Tns4	9930017A07Rik|AA589547|AU016405|Cten	tensin 4	protein-coding
778	16	92946528	92946899	chr16:92946528-92946899	778	92945713	92947713	chr16:92945713-92947713	16.3036	Intergenic	Intergenic	-120640	NM_001111022	12394	Mm.4081	NM_009821	ENSMUSG00000022952	Runx1	AML1|CBF-alpha-2|Cbfa2|Pebp2a2|Pebpa2b	runt related transcription factor 1	protein-coding
779	1	39885584	39885969	chr1:39885584-39885969	779	39884776	39886776	chr1:39884776-39886776	10.0519	Intergenic	Intergenic	-15136	NM_001252200	26921	Mm.491139	NM_008696	ENSMUSG00000026074	Map4k4	9430080K19Rik|AU043147|AU045934|AW046177|HGK|Nik	mitogen-activated protein kinase kinase kinase kinase 4	protein-coding
780	8	3346975	3347360	chr8:3346975-3347360	780	3346167	3348167	chr8:3346167-3348167	10.5928	Intergenic	Intergenic	-6247	NM_001033378	102098	Mm.170461	NM_133962	ENSMUSG00000004568	Arhgef18	A430078G23Rik|AI467246|D030053O22Rik	rho/rac guanine nucleotide exchange factor (GEF) 18	protein-coding
781	7	64196046	64196597	chr7:64196046-64196597	781	64195321	64197321	chr7:64195321-64197321	11.717	intron (NM_018752, intron 1 of 13)	intron (NM_018752, intron 1 of 13)	-9484	NR_029805	387207		NR_029805	ENSMUSG00000065585	Mir211	Mirn211|mir-211|mmu-mir-211	microRNA 211	ncRNA
782	10	79832088	79832426	chr10:79832088-79832426	782	79831257	79833257	chr10:79831257-79833257	11.4709	intron (NR_038088, intron 3 of 4)	intron (NR_038088, intron 3 of 4)	11236	NM_030218	78906	Mm.33087	NM_030218	ENSMUSG00000035852	Misp	9130017N09Rik	mitotic spindle positioning	protein-coding
783	13	114907643	114908409	chr13:114907643-114908409	783	114907026	114909026	chr13:114907026-114909026	17.3188	intron (NM_008396, intron 1 of 29)	MLT1C|LTR|ERVL-MaLR	24074	NM_008396	16398	Mm.5007	NM_008396	ENSMUSG00000015533	Itga2	CD49B|DX5|GPIa	integrin alpha 2	protein-coding
784	10	75682308	75682607	chr10:75682308-75682607	784	75681457	75683457	chr10:75681457-75683457	9.37737	intron (NM_172549, intron 29 of 36)	G-rich|Low_complexity|Low_complexity	-38450	NM_027890	71733	Mm.247956	NM_027890	ENSMUSG00000006342	Susd2	1200011D11Rik	sushi domain containing 2	protein-coding
785	17	51854913	51855658	chr17:51854913-51855658	785	51854285	51856285	chr17:51854285-51856285	11.5451	Intergenic	PB1D10|SINE|Alu	-21996	NM_001163632	20230	Mm.311655	NM_009122	ENSMUSG00000023927	Satb1	2610306G12Rik|AW413156	special AT-rich sequence binding protein 1	protein-coding
786	15	86087396	86087684	chr15:86087396-86087684	786	86086540	86088540	chr15:86086540-86088540	12.1897	intron (NM_001205353, intron 1 of 18)	intron (NM_001205353, intron 1 of 18)	28813	NM_001205353	223752	Mm.24442	NM_172611	ENSMUSG00000035900	Gramd4	9930016O13	GRAM domain containing 4	protein-coding
787	3	84630645	84631082	chr3:84630645-84631082	787	84629863	84631863	chr3:84629863-84631863	10.2068	Intergenic	Intergenic	-35328	NM_177260	320782	Mm.107370	NM_177260	ENSMUSG00000056498	Tmem154	9930117H01Rik	transmembrane protein 154	protein-coding
788	12	76085083	76085357	chr12:76085083-76085357	788	76084220	76086220	chr12:76084220-76086220	10.1558	intron (NM_001005510, intron 99 of 115)	intron (NM_001005510, intron 99 of 115)	92039	NM_010157	13983	Mm.2561	NM_010157	ENSMUSG00000021055	Esr2	ER[b]|ERbeta|Estrb	estrogen receptor 2 (beta)	protein-coding
789	11	70802284	70802480	chr11:70802284-70802480	789	70801382	70803382	chr11:70801382-70803382	10.746	intron (NM_001045526, intron 1 of 4)	intron (NM_001045526, intron 1 of 4)	10179	NM_001045526	327957	Mm.164325	NM_001045526	ENSMUSG00000057135	Scimp	A430084P05Rik	SLP adaptor and CSK interacting membrane protein	protein-coding
790	9	31270854	31271826	chr9:31270854-31271826	790	31270340	31272340	chr9:31270340-31272340	11.3175	promoter-TSS (NM_001101597)	promoter-TSS (NM_001101597)	-61	NM_001101597	638580	Mm.373655	NM_001101597		Gm7244	EG638580	predicted gene 7244	protein-coding
791	4	89175352	89176151	chr4:89175352-89176151	791	89174751	89176751	chr4:89174751-89176751	13.7778	intron (NM_024433, intron 6 of 7)	intron (NM_024433, intron 6 of 7)	38382	NM_024433	66902	Mm.28500	NM_024433	ENSMUSG00000062937	Mtap	1300019I21Rik|MSAP	methylthioadenosine phosphorylase	protein-coding
792	8	122530463	122530989	chr8:122530463-122530989	792	122529726	122531726	chr8:122529726-122531726	9.74442	intron (NM_001037298, intron 1 of 50)	intron (NM_001037298, intron 1 of 50)	20603	NM_001037298	234839	Mm.37324	NM_001037298	ENSMUSG00000014444	Piezo1	9630020g22|Fam38a|mKIAA0233	piezo-type mechanosensitive ion channel component 1	protein-coding
793	5	32112237	32112546	chr5:32112237-32112546	793	32111391	32113391	chr5:32111391-32113391	15.8401	Intergenic	Intergenic	-24080	NM_008037	14284	Mm.24684	NM_008037	ENSMUSG00000029135	Fosl2	Fra-2	fos-like antigen 2	protein-coding
794	9	35016634	35017423	chr9:35016634-35017423	794	35016028	35018028	chr9:35016028-35018028	9.75434	intron (NM_001190912, intron 9 of 15)	intron (NM_001190912, intron 9 of 15)	-99699	NR_029475	78934	Mm.391688	NR_029475	ENSMUSG00000070315	4930581F22Rik	-	RIKEN cDNA 4930581F22 gene	ncRNA
795	1	164071806	164072285	chr1:164071806-164072285	795	164071045	164073045	chr1:164071045-164073045	9.84666	intron (NM_001164059, intron 5 of 7)	intron (NM_001164059, intron 5 of 7)	9970	NM_001164059	20343	Mm.1461	NM_011346	ENSMUSG00000026581	Sell	AI528707|CD62L|L-selectin|LECAM-1|Lnhr|Ly-22|Ly-m22|Lyam-1|Lyam1	selectin, lymphocyte	protein-coding
796	5	21247514	21247712	chr5:21247514-21247712	796	21246613	21248613	chr5:21246613-21248613	8.09648	intron (NM_001359876, intron 14 of 29)	intron (NM_001359876, intron 14 of 29)	61346	NM_175437	212167	Mm.121705	NM_175437	ENSMUSG00000039934	Gsap	A530088I07Rik|Pion	gamma-secretase activating protein	protein-coding
797	16	90953178	90953600	chr16:90953178-90953600	797	90952389	90954389	chr16:90952389-90954389	9.54484	intron (NM_001045515, intron 23 of 32)	intron (NM_001045515, intron 23 of 32)	-18540	NM_026502	68001	Mm.45374	NM_026502	ENSMUSG00000022972	Cfap298	1110004E09Rik	cilia and flagella associate protien 298	protein-coding
798	3	129613723	129614112	chr3:129613723-129614112	798	129612917	129614917	chr3:129612917-129614917	10.2715	intron (NM_130450, intron 3 of 4)	intron (NM_130450, intron 3 of 4)	-81530	NR_153368	102639747	Mm.393257	NR_153368		Gm35986	-	predicted gene, 35986	ncRNA
799	2	6378731	6379192	chr2:6378731-6379192	799	6377961	6379961	chr2:6377961-6379961	10.7685	intron (NM_181399, intron 1 of 13)	intron (NM_181399, intron 1 of 13)	26226	NM_181399	98910	Mm.40673	NM_181399	ENSMUSG00000039046	Usp6nl	AI316785|RNTRE|TRE2NL|mKIAA0019	USP6 N-terminal like	protein-coding
800	4	128849058	128849290	chr4:128849058-128849290	800	128848174	128850174	chr4:128848174-128850174	11.4295	Intergenic	L2|LINE|L2	-34966	NM_178110	67525	Mm.30653	NM_178110	ENSMUSG00000041000	Trim62	6330414G21Rik|AI450348|Dear1	tripartite motif-containing 62	protein-coding
801	16	93374886	93375161	chr16:93374886-93375161	801	93374023	93376023	chr16:93374023-93376023	9.8282	Intergenic	Intergenic	5304	NR_030429	791074		NR_030429	ENSMUSG00000076457	Mir802	Mirn802|mir-802|mmu-mir-802	microRNA 802	ncRNA
802	16	23286288	23286976	chr16:23286288-23286976	802	23285632	23287632	chr16:23285632-23287632	11.3723	intron (NM_001252505, intron 2 of 7)	PB1D10|SINE|Alu	-3838	NM_001252506	20440	Mm.149029	NM_145933	ENSMUSG00000022885	St6gal1	AW742324|Siat1|St6Gal-I|St6gal|St6galI	beta galactoside alpha 2,6 sialyltransferase 1	protein-coding
803	15	102533586	102534227	chr15:102533586-102534227	803	102532906	102534906	chr15:102532906-102534906	14.9536	3' UTR (NM_001310067, exon 12 of 12)	3' UTR (NM_001310067, exon 12 of 12)	-9286	NM_018787	54615	Mm.445915	NM_018787	ENSMUSG00000023052	Npff	-	neuropeptide FF-amide peptide precursor	protein-coding
804	3	101226952	101227197	chr3:101226952-101227197	804	101226074	101228074	chr3:101226074-101228074	9.50608	Intergenic	Intergenic	60864	NM_013486	12481	Mm.22842	NM_013486	ENSMUSG00000027863	Cd2	LFA-2|Ly-37|Ly37	CD2 antigen	protein-coding
805	14	67842969	67843117	chr14:67842969-67843117	805	67842043	67844043	chr14:67842043-67844043	8.44515	intron (NM_177780, intron 6 of 51)	intron (NM_177780, intron 6 of 51)	16702	NR_105857	102465310		NR_105857	ENSMUSG00000098866	Mir6539	Gm27464|mir-6539|mmu-mir-6539	microRNA 6539	ncRNA
806	2	35985459	35985957	chr2:35985459-35985957	806	35984708	35986708	chr2:35984708-35986708	8.7427	Intergenic	Intergenic	-6084	NM_029774	74410	Mm.21591	NM_028921	ENSMUSG00000026885	Ttll11	4932702F08Rik|4933424A20Rik|AU043211|D2Ertd624e	tubulin tyrosine ligase-like family, member 11	protein-coding
807	8	86901960	86902299	chr8:86901960-86902299	807	86901129	86903129	chr8:86901129-86903129	8.69483	Intergenic	Intergenic	-16872	NM_030563	80750	Mm.25117	NM_030563	ENSMUSG00000031652	N4bp1	AI481586|C81621	NEDD4 binding protein 1	protein-coding
808	5	113974932	113975529	chr5:113974932-113975529	808	113974230	113976230	chr5:113974230-113976230	11.1675	intron (NM_198109, intron 2 of 14)	intron (NM_198109, intron 2 of 14)	18526	NM_198109	231637	Mm.389682	NM_198109	ENSMUSG00000042121	Ssh1	AW551225|Gm1394|Gm1395|SSH-1|SSH-1L	slingshot protein phosphatase 1	protein-coding
809	11	32013095	32014127	chr11:32013095-32014127	809	32012611	32014611	chr11:32012611-32014611	13.0248	intron (NM_001290681, intron 2 of 4)	intron (NM_001290681, intron 2 of 4)	12334	NM_001290681	18197	Mm.3304	NM_008741	ENSMUSG00000020297	Nsg2	P19	neuron specific gene family member 2	protein-coding
810	7	132699693	132700360	chr7:132699693-132700360	810	132699026	132701026	chr7:132699026-132701026	14.8627	intron (NM_029609, intron 6 of 6)	intron (NM_029609, intron 6 of 6)	76889	NM_001347630	77938	Mm.225649	NM_175268	ENSMUSG00000030956	Fam53b	A930008G19Rik|mKIAA0140	family with sequence similarity 53, member B	protein-coding
811	1	39093270	39093705	chr1:39093270-39093705	811	39092487	39094487	chr1:39092487-39094487	10.1475	Intergenic	Intergenic	93504	NR_105767	102466631		NR_105767	ENSMUSG00000098833	Mir6349	Gm27558|mmu-mir-6349	microRNA 6349	ncRNA
812	13	64252262	64252782	chr13:64252262-64252782	812	64251522	64253522	chr13:64251522-64253522	9.28943	intron (NR_045798, intron 1 of 2)	intron (NR_045798, intron 1 of 2)	3822	NR_045798	66503	Mm.443331	NR_045798	ENSMUSG00000097101	1810034E14Rik	-	RIKEN cDNA 1810034E14 gene	ncRNA
813	5	8456472	8456939	chr5:8456472-8456939	813	8455705	8457705	chr5:8455705-8457705	11.1095	Intergenic	ORR1E|LTR|ERVL-MaLR	33868	NM_178766	319653	Mm.146262	NM_178766	ENSMUSG00000054099	Slc25a40	B230315F11Rik	solute carrier family 25, member 40	protein-coding
814	11	120342764	120343078	chr11:120342764-120343078	814	120341921	120343921	chr11:120341921-120343921	8.39069	Intergenic	ID_B1|SINE|B4	4492	NR_105900	102465564		NR_105900	ENSMUSG00000098955	Mir6935	Gm27344|mmu-mir-6935	microRNA 6935	ncRNA
815	13	38335350	38335697	chr13:38335350-38335697	815	38334523	38336523	chr13:38334523-38336523	11.4892	Intergenic	L1MC1|LINE|L1	-10192	NM_007556	12161	Mm.385759	NM_007556	ENSMUSG00000039004	Bmp6	D13Wsu115e|Vgr1	bone morphogenetic protein 6	protein-coding
816	18	66442433	66442838	chr18:66442433-66442838	816	66441635	66443635	chr18:66441635-66443635	9.69249	Intergenic	Intergenic	-15968	NM_021451	58801	Mm.271878	NM_021451	ENSMUSG00000024521	Pmaip1	Noxa	phorbol-12-myristate-13-acetate-induced protein 1	protein-coding
817	13	30576884	30577234	chr13:30576884-30577234	817	30576059	30578059	chr13:30576059-30578059	13.005	Intergenic	Intergenic	-31743	NM_025710	66694	Mm.181933	NM_025710	ENSMUSG00000038462	Uqcrfs1	4430402G14Rik|AI875505	ubiquinol-cytochrome c reductase, Rieske iron-sulfur polypeptide 1	protein-coding
818	5	111195465	111195598	chr5:111195465-111195598	818	111194531	111196531	chr5:111194531-111196531	7.72225	intron (NM_001267622, intron 6 of 22)	intron (NM_001267622, intron 6 of 22)	-135165	NM_001359215	56305	Mm.200516	NM_019640	ENSMUSG00000050017	Pitpnb	PI-TP-beta	phosphatidylinositol transfer protein, beta	protein-coding
819	15	83455559	83455959	chr15:83455559-83455959	819	83454759	83456759	chr15:83454759-83456759	10.2925	intron (NM_001358643, intron 1 of 9)	intron (NM_001358643, intron 1 of 9)	-7879	NM_001358644	23970	Mm.23978	NM_011862	ENSMUSG00000016664	Pacsin2	AI197433	protein kinase C and casein kinase substrate in neurons 2	protein-coding
820	4	32365061	32365761	chr4:32365061-32365761	820	32364411	32366411	chr4:32364411-32366411	7.90313	Intergenic	Intergenic	-52024	NM_001109661	12014	Mm.491223	NM_007521	ENSMUSG00000040270	Bach2	E030004N02Rik	BTB and CNC homology, basic leucine zipper transcription factor 2	protein-coding
821	1	88682481	88682796	chr1:88682481-88682796	821	88681638	88683638	chr1:88681638-88683638	11.5159	Intergenic	Intergenic	19552	NM_177305	320982	Mm.27968	NM_177305	ENSMUSG00000049866	Arl4c	A630084M22Rik|Arl7|LAK	ADP-ribosylation factor-like 4C	protein-coding
822	6	83786175	83787052	chr6:83786175-83787052	822	83785613	83787613	chr6:83785613-83787613	13.8392	Intergenic	Intergenic	7656	NR_136916	665004		NR_136916		Gm7443	EG665004	ribosomal protein L27 pseudogene	pseudo
823	12	76903729	76904150	chr12:76903729-76904150	823	76902939	76904939	chr12:76902939-76904939	14.0214	intron (NM_145927, intron 7 of 11)	MTE2a|LTR|ERVL-MaLR	58308	NM_008558	17187	Mm.268548	NM_008558	ENSMUSG00000059436	Max	AA960152|AI875693|bHLHd4|bHLHd5|bHLHd6|bHLHd7|bHLHd8	Max protein	protein-coding
824	8	86807665	86808724	chr8:86807665-86808724	824	86807194	86809194	chr8:86807194-86809194	8.75401	Intergenic	L1MB5|LINE|L1	-62189	NM_009172	20437	Mm.324553	NM_009172	ENSMUSG00000036840	Siah1a	AA982064|AI853500|Sinh1a	siah E3 ubiquitin protein ligase 1A	protein-coding
825	9	32760888	32761527	chr9:32760888-32761527	825	32760207	32762207	chr9:32760207-32762207	8.2835	Intergenic	Intergenic	65166	NM_011808	23871	Mm.292415	NM_011808	ENSMUSG00000032035	Ets1	AI196000|AI448617|D230050P06|Ets-1|Tpl1|vs	E26 avian leukemia oncogene 1, 5' domain	protein-coding
826	19	11467917	11468305	chr19:11467917-11468305	826	11467111	11469111	chr19:11467111-11469111	8.75968	Intergenic	MLTR18C_MM|LTR|ERVK	-1257	NM_001166376	73656	Mm.440719	NM_028595	ENSMUSG00000079419	Ms4a6c	2200009H22Rik|2210417N07Rik	membrane-spanning 4-domains, subfamily A, member 6C	protein-coding
827	9	21947463	21947971	chr9:21947463-21947971	827	21946717	21948717	chr9:21946717-21948717	15.1286	exon (NM_001290299, exon 10 of 10)	exon (NM_001290299, exon 10 of 10)	-8036	NM_025870	66962	Mm.46647	NM_025870	ENSMUSG00000051238	Swsap1	2310047B19Rik	SWIM type zinc finger 7 associated protein 1	protein-coding
828	12	13410067	13410507	chr12:13410067-13410507	828	13409287	13411287	chr12:13409287-13411287	10.1216	intron (NM_027706, intron 32 of 51)	intron (NM_027706, intron 32 of 51)	141160	NM_027706	71169	Mm.177520	NM_027706	ENSMUSG00000020576	Nbas	4933425L03Rik|Nag	neuroblastoma amplified sequence	protein-coding
829	1	92921716	92922517	chr1:92921716-92922517	829	92921116	92923116	chr1:92921116-92923116	9.11446	Intergenic	Intergenic	11292	NM_181405	108657	Mm.200971	NM_181405	ENSMUSG00000026269	Rnpepl1	1110014H17Rik|AI894167	arginyl aminopeptidase (aminopeptidase B)-like 1	protein-coding
830	4	144901567	144901830	chr4:144901567-144901830	830	144900698	144902698	chr4:144900698-144902698	13.6665	intron (NM_001357274, intron 2 of 6)	intron (NM_001357274, intron 2 of 6)	8562	NM_001357274	20148	Mm.14063	NM_011303	ENSMUSG00000066026	Dhrs3	Rsdr1|retSDR1	dehydrogenase/reductase (SDR family) member 3	protein-coding
831	7	19472366	19472900	chr7:19472366-19472900	831	19471633	19473633	chr7:19471633-19473633	11.4038	Intergenic	Intergenic	-14139	NM_172279	232944	Mm.260504	NM_172279	ENSMUSG00000030397	Mark4	2410090P21Rik|Markl1	MAP/microtubule affinity regulating kinase 4	protein-coding
832	7	82773614	82774384	chr7:82773614-82774384	832	82772999	82774999	chr7:82772999-82774999	7.6958	intron (NM_175317, intron 19 of 19)	intron (NM_175317, intron 19 of 19)	-18355	NR_046004	77800	Mm.444811	NR_046004	ENSMUSG00000086690	4933406J10Rik	A930009F24Rik	RIKEN cDNA 4933406J10 gene	ncRNA
833	8	128516890	128518180	chr8:128516890-128518180	833	128516535	128518535	chr8:128516535-128518535	10.3348	Intergenic	Intergenic	158294	NR_035436	100316680		NR_035436	ENSMUSG00000084523	Mir1903	Mirn1903|mmu-mir-1903	microRNA 1903	ncRNA
834	11	52333636	52334185	chr11:52333636-52334185	834	52332910	52334910	chr11:52332910-52334910	14.2718	Intergenic	Intergenic	-26951	NM_011694	22333	Mm.3555	NM_011694	ENSMUSG00000020402	Vdac1	AL033343|Vdac5|mVDAC1|mVDAC5	voltage-dependent anion channel 1	protein-coding
835	5	111195871	111196212	chr5:111195871-111196212	835	111195041	111197041	chr5:111195041-111197041	8.09196	intron (NM_001267622, intron 6 of 22)	intron (NM_001267622, intron 6 of 22)	-134655	NM_001359215	56305	Mm.200516	NM_019640	ENSMUSG00000050017	Pitpnb	PI-TP-beta	phosphatidylinositol transfer protein, beta	protein-coding
836	8	126044932	126045293	chr8:126044932-126045293	836	126044112	126046112	chr8:126044112-126046112	10.3183	Intergenic	G-rich|Low_complexity|Low_complexity	50011	NM_008430	16525	Mm.10800	NM_008430	ENSMUSG00000033998	Kcnk1	AI788889|TWIK-1	potassium channel, subfamily K, member 1	protein-coding
837	5	111200003	111200803	chr5:111200003-111200803	837	111199403	111201403	chr5:111199403-111201403	11.912	intron (NM_001267622, intron 6 of 22)	intron (NM_001267622, intron 6 of 22)	-130294	NM_001359215	56305	Mm.200516	NM_019640	ENSMUSG00000050017	Pitpnb	PI-TP-beta	phosphatidylinositol transfer protein, beta	protein-coding
838	13	30875546	30875977	chr13:30875546-30875977	838	30874761	30876761	chr13:30874761-30876761	19.8215	intron (NM_025588, intron 16 of 27)	intron (NM_025588, intron 16 of 27)	71999	NM_153072	210554	Mm.450571	NM_153072	ENSMUSG00000076430	Hus1b	-	HUS1 checkpoint clamp component B	protein-coding
839	15	60152313	60152814	chr15:60152313-60152814	839	60151563	60153563	chr15:60151563-60153563	9.06643	Intergenic	Intergenic	-135946	NM_027668	71088	Mm.425950	NM_027668	ENSMUSG00000071749	4933412E24Rik	-	RIKEN cDNA 4933412E24 gene	protein-coding
840	5	112085482	112085905	chr5:112085482-112085905	840	112084693	112086693	chr5:112084693-112086693	8.21347	Intergenic	Intergenic	-121069	NR_045378	75569	Mm.243721	NR_045377	ENSMUSG00000101683	1700028D13Rik	-	RIKEN cDNA 1700028D13 gene	ncRNA
841	5	135127600	135128079	chr5:135127600-135128079	841	135126839	135128839	chr5:135126839-135128839	8.98083	intron (NR_152882, intron 7 of 16)	intron (NR_152882, intron 7 of 16)	20949	NR_152882	58805	Mm.34213	NM_021455	ENSMUSG00000005373	Mlxipl	ChREBP|Mlx|WS-bHLH|Wbscr14|bHLHd14	MLX interacting protein-like	protein-coding
842	8	71388243	71388527	chr8:71388243-71388527	842	71387385	71389385	chr8:71387385-71389385	10.1068	intron (NM_181418, intron 9 of 12)	MTE2b|LTR|ERVL-MaLR	-6433	NM_010150	13864	Mm.28989	NM_010150	ENSMUSG00000002393	Nr2f6	AV090102|COUP-TF3|EAR2|Erbal2	nuclear receptor subfamily 2, group F, member 6	protein-coding
843	7	64005859	64006201	chr7:64005859-64006201	843	64005030	64007030	chr7:64005030-64007030	17.4053	Intergenic	Intergenic	-67115	NM_021366	50794	Mm.240473	NM_021366	ENSMUSG00000052040	Klf13	0610043C13Rik|9430029L20Rik|Bteb3|FKLF-2|FKLF2|NSLP1|RFLAT-1|RFLAT1	Kruppel-like factor 13	protein-coding
844	2	59469706	59470365	chr2:59469706-59470365	844	59469035	59471035	chr2:59469035-59471035	10.9394	Intergenic	Intergenic	-14617	NM_029723	76747	Mm.275769	NM_029723	ENSMUSG00000026989	Dapl1	2310032F03Rik|EEDA	death associated protein-like 1	protein-coding
845	17	86590891	86591300	chr17:86590891-86591300	845	86590095	86592095	chr17:86590095-86592095	9.52013	intron (NM_011104, intron 11 of 14)	intron (NM_011104, intron 11 of 14)	-162768	NM_010137	13819	Mm.1415	NM_010137	ENSMUSG00000024140	Epas1	HIF-2alpha|HIF2A|HLF|HRF|MOP2|bHLHe73	endothelial PAS domain protein 1	protein-coding
846	11	117018126	117018894	chr11:117018126-117018894	846	117017510	117019510	chr11:117017510-117019510	10.9445	Intergenic	Intergenic	-58273	NR_027059	76972	Mm.309167	NR_027059	ENSMUSG00000086859	Snhg20	2810008D09Rik	small nucleolar RNA host gene 20	ncRNA
847	5	112084764	112084983	chr5:112084764-112084983	847	112083873	112085873	chr5:112083873-112085873	7.4305	Intergenic	Intergenic	-121889	NR_045378	75569	Mm.243721	NR_045377	ENSMUSG00000101683	1700028D13Rik	-	RIKEN cDNA 1700028D13 gene	ncRNA
848	8	105727281	105728025	chr8:105727281-105728025	848	105726653	105728653	chr8:105726653-105728653	9.73574	intron (NM_027469, intron 2 of 2)	intron (NM_027469, intron 2 of 2)	19364	NM_001357256	71046	Mm.280888	NM_027655	ENSMUSG00000013158	4933405L10Rik	-	RIKEN cDNA 4933405L10 gene	protein-coding
849	17	73513830	73514459	chr17:73513830-73514459	849	73513144	73515144	chr17:73513144-73515144	7.68209	intron (NM_027864, intron 9 of 14)	intron (NM_027864, intron 9 of 14)	-114849	NM_001033444	381122	Mm.81496	NM_001033444	ENSMUSG00000043705	Capn13	CANP 13|Gm943	calpain 13	protein-coding
850	2	26634659	26634936	chr2:26634659-26634936	850	26633797	26635797	chr2:26633797-26635797	8.33237	exon (NM_019833, exon 3 of 5)	exon (NM_019833, exon 3 of 5)	3187	NR_028572	100306955	Mm.27103	NR_028572	ENSMUSG00000097052	Snora43	ACA43	small nucleolar RNA, H/ACA box 43	snoRNA
851	11	67578256	67578783	chr11:67578256-67578783	851	67577519	67579519	chr11:67577519-67579519	9.51367	intron (NM_008088, intron 1 of 13)	intron (NM_008088, intron 1 of 13)	-7980	NM_001109657	14457	Mm.40338	NM_008088	ENSMUSG00000033066	Gas7	AW124766|B230343A10Rik|Gas7-cb	growth arrest specific 7	protein-coding
852	4	152013667	152013859	chr4:152013667-152013859	852	152012763	152014763	chr4:152012763-152014763	11.5007	intron (NM_001033352, intron 2 of 3)	intron (NM_001033352, intron 2 of 3)	4872	NM_001033352	242785	Mm.22306	NM_001033352	ENSMUSG00000073700	Klhl21	1810045K06Rik|D330008A20|mKIAA0469	kelch-like 21	protein-coding
853	13	119651641	119651863	chr13:119651641-119651863	853	119650752	119652752	chr13:119650752-119652752	9.99448	3' UTR (NM_020279, exon 3 of 3)	3' UTR (NM_020279, exon 3 of 3)	27933	NM_020279	56838	Mm.143745	NM_020279	ENSMUSG00000074715	Ccl28	CCK1|MEC|Scya28	chemokine (C-C motif) ligand 28	protein-coding
854	1	75131586	75131854	chr1:75131586-75131854	854	75130720	75132720	chr1:75130720-75132720	8.27675	exon (NM_194333, exon 7 of 12)	exon (NM_194333, exon 7 of 12)	2170	NM_194333	22626	Mm.68157	NM_194333	ENSMUSG00000026205	Slc23a3	SVCT3|Yspl1	solute carrier family 23 (nucleobase transporters), member 3	protein-coding
855	16	93450079	93450372	chr16:93450079-93450372	855	93449225	93451225	chr16:93449225-93451225	7.79711	intron (NR_040494, intron 1 of 2)	intron (NR_040494, intron 1 of 2)	8646	NR_040494	72264	Mm.396204	NR_040494	ENSMUSG00000099968	1700029J03Rik	-	RIKEN cDNA 1700029J03 gene	ncRNA
856	3	101716839	101717060	chr3:101716839-101717060	856	101715949	101717949	chr3:101715949-101717949	9.29868	Intergenic	Intergenic	-112243	NM_144900	11928	Mm.193670	NM_144900	ENSMUSG00000033161	Atp1a1	Atpa-1|BC010319	ATPase, Na+/K+ transporting, alpha 1 polypeptide	protein-coding
857	16	30942633	30943453	chr16:30942633-30943453	857	30942043	30944043	chr16:30942043-30944043	8.51735	Intergenic	Intergenic	138389	NM_198626	268880	Mm.286693	NM_198626	ENSMUSG00000047434	Xxylt1	AI480653	xyloside xylosyltransferase 1	protein-coding
858	11	62667444	62667911	chr11:62667444-62667911	858	62666677	62668677	chr11:62666677-62668677	9.55948	Intergenic	MTE2a|LTR|ERVL-MaLR	19014	NM_175002	216829	Mm.295306	NM_175002	ENSMUSG00000048497	Mmgt2	AI852046	membrane magnesium transporter 2	protein-coding
859	16	33732157	33732874	chr16:33732157-33732874	859	33731515	33733515	chr16:33731515-33733515	10.2266	intron (NM_175256, intron 6 of 14)	intron (NM_175256, intron 6 of 14)	48050	NM_175256	77446	Mm.245741	NM_172934	ENSMUSG00000075254	Heg1	4632417D23Rik|5530401I02Rik|9530025L16Rik|BC038614|Gm629	heart development protein with EGF-like domains 1	protein-coding
860	2	59470684	59471087	chr2:59470684-59471087	860	59469885	59471885	chr2:59469885-59471885	10.4679	Intergenic	Intergenic	-13767	NM_029723	76747	Mm.275769	NM_029723	ENSMUSG00000026989	Dapl1	2310032F03Rik|EEDA	death associated protein-like 1	protein-coding
861	17	14115705	14116110	chr17:14115705-14116110	861	14114907	14116907	chr17:14114907-14116907	8.60101	Intergenic	Intergenic	87923	NM_172826	240025	Mm.79993	NM_172826	ENSMUSG00000048826	Dact2	2900084M21Rik|A630024E20|Dpr2|Frd2|dapper2	dishevelled-binding antagonist of beta-catenin 2	protein-coding
862	4	59132202	59132577	chr4:59132202-59132577	862	59131389	59133389	chr4:59131389-59133389	8.32901	Intergenic	B4A|SINE|B4	-57160	NM_011673	22234	Mm.198803	NM_011673	ENSMUSG00000028381	Ugcg	AU043821|C80537|Epcs21|GlcT-1|Ugcgl	UDP-glucose ceramide glucosyltransferase	protein-coding
863	11	75864567	75865212	chr11:75864567-75865212	863	75863889	75865889	chr11:75863889-75865889	14.9954	intron (NM_029548, intron 4 of 7)	intron (NM_029548, intron 4 of 7)	46169	NM_029548	380714	Mm.425697	NM_029548	ENSMUSG00000020847	Rph3al	Gm1753|Noc2	rabphilin 3A-like (without C2 domains)	protein-coding
864	13	38334913	38335130	chr13:38334913-38335130	864	38334021	38336021	chr13:38334021-38336021	11.3595	Intergenic	ORR1A4|LTR|ERVL-MaLR	-10694	NM_007556	12161	Mm.385759	NM_007556	ENSMUSG00000039004	Bmp6	D13Wsu115e|Vgr1	bone morphogenetic protein 6	protein-coding
865	6	115813540	115813895	chr6:115813540-115813895	865	115812717	115814717	chr6:115812717-115814717	10.9215	intron (NM_001110506, intron 7 of 8)	intron (NM_001110506, intron 7 of 8)	-4975	NM_172086	19951	Mm.104368	NM_172086	ENSMUSG00000057841	Rpl32	AU020185|rpL32-3A	ribosomal protein L32	protein-coding
866	X	73909229	73909636	chrX:73909229-73909636	866	73908432	73910432	chrX:73908432-73910432	8.3377	intron (NM_138630, intron 1 of 21)	L2c|LINE|L2	1865	NM_138630	171207	Mm.482337	NM_138630	ENSMUSG00000031389	Arhgap4	A130009C12Rik|A530015A20Rik|Rgc1|c1|mKIAA0131	Rho GTPase activating protein 4	protein-coding
867	6	121228376	121228842	chr6:121228376-121228842	867	121227609	121229609	chr6:121227609-121229609	9.82933	Intergenic	Intergenic	-17297	NM_011909	24110	Mm.326911	NM_011909	ENSMUSG00000030107	Usp18	1110058H21Rik|AW047653|UBP43|Ubp15	ubiquitin specific peptidase 18	protein-coding
868	11	121687838	121689005	chr11:121687838-121689005	868	121687421	121689421	chr11:121687421-121689421	12.6195	Intergenic	Intergenic	-14005	NM_144797	210029	Mm.153566	NM_144797	ENSMUSG00000039208	Metrnl	9430048M07Rik|BC019776	meteorin, glial cell differentiation regulator-like	protein-coding
869	7	126711956	126712241	chr7:126711956-126712241	869	126711098	126713098	chr7:126711098-126713098	10.0903	Intergenic	Intergenic	-7283	NM_009898	12721	Mm.290482	NM_009898	ENSMUSG00000030707	Coro1a	Clabp|Lmb3|TACO|p57	coronin, actin binding protein 1A	protein-coding
870	8	119789445	119790012	chr8:119789445-119790012	870	119788728	119790728	chr8:119788728-119790728	8.53251	Intergenic	Intergenic	-11313	NM_028883	74347	Mm.358759	NM_028883	ENSMUSG00000034105	Meak7	4632415K11Rik|Kiaa1609|Tldc1	MTOR associated protein , eak-7 homolog	protein-coding
871	3	89233808	89234133	chr3:89233808-89234133	871	89232970	89234970	chr3:89232970-89234970	8.79318	TTS (NM_183037)	TTS (NM_183037)	4915	NM_013605	17829	Mm.16193	NM_013605	ENSMUSG00000042784	Muc1	CD227|EMA|Muc-1	mucin 1, transmembrane	protein-coding
872	11	86548584	86549096	chr11:86548584-86549096	872	86547840	86549840	chr11:86547840-86549840	8.48913	exon (NM_001199047, exon 2 of 9)	exon (NM_001199047, exon 2 of 9)	3849	NM_001199045	56427	Mm.383207	NM_019756	ENSMUSG00000020513	Tubd1	4930550G19Rik|Tubd	tubulin, delta 1	protein-coding
873	14	76570350	76570726	chr14:76570350-76570726	873	76569538	76571538	chr14:76569538-76571538	11.5523	Intergenic	Intergenic	-13649	NR_027699	72661	Mm.320384	NM_001160326	ENSMUSG00000052584	Serp2	2810032E02Rik	stress-associated endoplasmic reticulum protein family member 2	protein-coding
874	11	121439914	121440354	chr11:121439914-121440354	874	121439134	121441134	chr11:121439134-121441134	10.1028	exon (NM_022014, exon 4 of 6)	exon (NM_022014, exon 4 of 6)	5181	NM_001038699	63828	Mm.266448	NM_022014	ENSMUSG00000025175	Fn3k	2310074G21Rik	fructosamine 3 kinase	protein-coding
875	4	122838500	122838908	chr4:122838500-122838908	875	122837704	122839704	chr4:122837704-122839704	21.4759	intron (NM_008917, intron 1 of 8)	L2b|LINE|L2	2477	NM_008917	19063	Mm.277719	NM_008917	ENSMUSG00000028657	Ppt1	9530043G02Rik|AA960502|C77813|CLN1|D4Ertd184e|INCL|PPT	palmitoyl-protein thioesterase 1	protein-coding
876	9	35017507	35017945	chr9:35017507-35017945	876	35016726	35018726	chr9:35016726-35018726	10.1478	intron (NM_001190912, intron 9 of 15)	intron (NM_001190912, intron 9 of 15)	-99002	NR_029475	78934	Mm.391688	NR_029475	ENSMUSG00000070315	4930581F22Rik	-	RIKEN cDNA 4930581F22 gene	ncRNA
877	19	44618090	44618650	chr19:44618090-44618650	877	44617370	44619370	chr19:44617370-44619370	9.15865	Intergenic	Intergenic	55516	NM_176958	319594	Mm.145278	NM_176958	ENSMUSG00000036450	Hif1an	2310046M24Rik|A830014H24Rik|FIH|FIH1	hypoxia-inducible factor 1, alpha subunit inhibitor	protein-coding
878	12	110920407	110921005	chr12:110920407-110921005	878	110919706	110921706	chr12:110919706-110921706	11.6457	intron (NM_175336, intron 6 of 20)	intron (NM_175336, intron 6 of 20)	31442	NM_175336	104859	Mm.35583	NM_175336	ENSMUSG00000021275	Tecpr2	4930573I19Rik|AI604920|mKIAA0297	tectonin beta-propeller repeat containing 2	protein-coding
879	14	55086780	55086952	chr14:55086780-55086952	879	55085866	55087866	chr14:55085866-55087866	7.76321	intron (NM_001039198, intron 1 of 9)	intron (NM_001039198, intron 1 of 9)	5182	NM_001039198	239102	Mm.441113	NM_001039198	ENSMUSG00000040721	Zfhx2	ZFH-5	zinc finger homeobox 2	protein-coding
880	4	133825644	133826007	chr4:133825644-133826007	880	133824825	133826825	chr4:133824825-133826825	10.4453	Intergenic	Intergenic	48905	NM_001285506	20111	Mm.301827	NM_009097	ENSMUSG00000003644	Rps6ka1	Mapkapk-1a|Rsk|Rsk-1|Rsk1|S6K-alpha-1|p90-Rsk1|p90Rsk1|p90S6K|p90rsk	ribosomal protein S6 kinase polypeptide 1	protein-coding
881	8	91544082	91544234	chr8:91544082-91544234	881	91543158	91545158	chr8:91543158-91545158	9.53695	intron (NM_011936, intron 8 of 8)	intron (NM_011936, intron 8 of 8)	230633	NM_011936	26383	Mm.4375	NM_011936	ENSMUSG00000055932	Fto	AW743446|mKIAA1752	fat mass and obesity associated	protein-coding
882	12	25139714	25139944	chr12:25139714-25139944	882	25138829	25140829	chr12:25138829-25140829	8.80149	Intergenic	Intergenic	10655	NR_045844	432641	Mm.112955	NR_045844		Gm17746	-	predicted gene, 17746	ncRNA
883	11	64016380	64016843	chr11:64016380-64016843	883	64015611	64017611	chr11:64015611-64017611	9.19486	intron (NM_178379, intron 4 of 6)	intron (NM_178379, intron 4 of 6)	52386	NR_131111	78883	Mm.410764	NR_131111	ENSMUSG00000086359	9630013K17Rik	-	RIKEN cDNA 9630013K17 gene	ncRNA
884	15	60151200	60151707	chr15:60151200-60151707	884	60150453	60152453	chr15:60150453-60152453	8.36115	Intergenic	Intergenic	-134836	NM_027668	71088	Mm.425950	NM_027668	ENSMUSG00000071749	4933412E24Rik	-	RIKEN cDNA 4933412E24 gene	protein-coding
885	15	62375639	62376236	chr15:62375639-62376236	885	62374937	62376937	chr15:62374937-62376937	8.38104	Intergenic	Intergenic	-156487	NR_003523	67552	Mm.484027	NM_026230		H2afy3	4933432H23Rik	H2A histone family, member Y3	pseudo
886	17	35731045	35731304	chr17:35731045-35731304	886	35730174	35732174	chr17:35730174-35732174	9.61914	Intergenic	Intergenic	-26576	NM_007584	12305	Mm.5021	NM_007584	ENSMUSG00000003534	Ddr1	6030432F18|AI323681|CD167a|Cak|Nep|PTK3A	discoidin domain receptor family, member 1	protein-coding
887	10	75531137	75531501	chr10:75531137-75531501	887	75530319	75532319	chr10:75530319-75532319	7.57569	intron (NM_026095, intron 2 of 3)	intron (NM_026095, intron 2 of 3)	13277	NM_026095	67332	Mm.45151	NM_026095	ENSMUSG00000020180	Snrpd3	1700043E15Rik|2310009E13Rik|AW046420|SMD3	small nuclear ribonucleoprotein D3	protein-coding
888	17	84421510	84421719	chr17:84421510-84421719	888	84420614	84422614	chr17:84420614-84422614	7.36655	intron (NM_183021, intron 21 of 37)	intron (NM_183021, intron 21 of 37)	44593	NM_183021	240174	Mm.246767	NM_177826	ENSMUSG00000024251	Thada	6530405K19|A930021O22|AU019899|BC052885|GITA	thyroid adenoma associated	protein-coding
889	7	106499710	106500445	chr7:106499710-106500445	889	106499077	106501077	chr7:106499077-106501077	6.79258	Intergenic	ORR1D2-int|LTR|ERVL-MaLR	-59005	NR_003967	209380	Mm.461779	NM_001001318		Gm4759	EG209380	GTPase, very large interferon inducible 1 pseudogene	pseudo
890	16	38462796	38463272	chr16:38462796-38463272	890	38462034	38464034	chr16:38462034-38464034	9.25576	intron (NM_001359898, intron 1 of 5)	intron (NM_001359898, intron 1 of 5)	4101	NM_001359898	12519	Mm.89474	NM_009855	ENSMUSG00000075122	Cd80	B71|Cd28l|Ly-53|Ly53|MIC17|TSA1	CD80 antigen	protein-coding
891	8	128524391	128524878	chr8:128524391-128524878	891	128523634	128525634	chr8:128523634-128525634	8.21435	Intergenic	Intergenic	-161019	NM_010578	16412	Mm.263396	NM_010578	ENSMUSG00000025809	Itgb1	4633401G24Rik|AA409975|AA960159|CD29|Fnrb|Gm9863|gpIIa	integrin beta 1 (fibronectin receptor beta)	protein-coding
892	12	102251094	102251390	chr12:102251094-102251390	892	102250242	102252242	chr12:102250242-102252242	19.5821	intron (NM_172152, intron 12 of 16)	intron (NM_172152, intron 12 of 16)	-31832	NM_177620	217835	Mm.24145	NM_177620	ENSMUSG00000044456	Rin3	6430500K07|C86933	Ras and Rab interactor 3	protein-coding
893	11	119127897	119128515	chr11:119127897-119128515	893	119127206	119129206	chr11:119127206-119129206	10.34	Intergenic	Intergenic	25931	NR_105899	102465563		NR_105899	ENSMUSG00000098704	Mir6934	Gm27523|mmu-mir-6934	microRNA 6934	ncRNA
894	6	87567697	87568070	chr6:87567697-87568070	894	87566883	87568883	chr6:87566883-87568883	10.7857	Intergenic	Intergenic	22859	NM_001355655	58182	Mm.333226	NM_021381	ENSMUSG00000049409	Prokr1	EG-VEGFR1|Gpr73|Pk-r1|Pkr1	prokineticin receptor 1	protein-coding
895	1	43558425	43558627	chr1:43558425-43558627	895	43557526	43559526	chr1:43557526-43559526	13.1386	intron (NM_010879, intron 4 of 4)	MTD|LTR|ERVL-MaLR	112775	NM_010879	17974	Mm.389903	NM_010879	ENSMUSG00000066877	Nck2	4833426I10Rik|Grb4|NCKbeta|Nck-2	non-catalytic region of tyrosine kinase adaptor protein 2	protein-coding
896	9	61449518	61449799	chr9:61449518-61449799	896	61448658	61450658	chr9:61448658-61450658	9.28154	Intergenic	Intergenic	77293	NM_001083927	21887	Mm.24255	NM_009389	ENSMUSG00000032280	Tle3	2610103N05Rik|ESG|Grg3a|Grg3b|mKIAA1547	transducin-like enhancer of split 3	protein-coding
897	13	20502865	20503050	chr13:20502865-20503050	897	20501957	20503957	chr13:20501957-20503957	11.2582	intron (NM_198093, intron 1 of 6)	MTE2b|LTR|ERVL-MaLR	29968	NM_198093	140580	Mm.342392	NM_080288	ENSMUSG00000041112	Elmo1	6330578D22Rik|C230095H21Rik|CED-12	engulfment and cell motility 1	protein-coding
898	5	25100413	25101541	chr5:25100413-25101541	898	25099977	25101977	chr5:25099977-25101977	10.9762	promoter-TSS (NR_027851)	promoter-TSS (NR_027851)	2	NR_027851	67261	Mm.461781	NM_026059	ENSMUSG00000043833	2900005J15Rik	-	RIKEN cDNA 2900005J15 gene	ncRNA
899	2	20961842	20962620	chr2:20961842-20962620	899	20961231	20963231	chr2:20961231-20963231	8.65193	intron (NM_001128084, intron 1 of 24)	L2|LINE|L2	5490	NM_001081364	71435	Mm.28507	NM_001081364	ENSMUSG00000036591	Arhgap21	5530401C11Rik|AA416458|ARHGAP10	Rho GTPase activating protein 21	protein-coding
900	2	24776261	24776653	chr2:24776261-24776653	900	24775457	24777457	chr2:24775457-24777457	12.2389	Intergenic	Intergenic	-13305	NM_001042528	12287	Mm.4424	NM_007579	ENSMUSG00000004113	Cacna1b	AW050276|AW060892|AW822256|BIII|Cav2.2|Cchn1a|alpha(1B)	calcium channel, voltage-dependent, N type, alpha 1B subunit	protein-coding
901	3	107221469	107222180	chr3:107221469-107222180	901	107220824	107222824	chr3:107220824-107222824	9.38933	promoter-TSS (NM_001111143)	promoter-TSS (NM_001111143)	-93	NM_001111143	229697	Mm.297051	NM_001111143	ENSMUSG00000046213	Cym	Gm131	chymosin	protein-coding
902	10	130438823	130439572	chr10:130438823-130439572	902	130438197	130440197	chr10:130438197-130440197	11.6198	Intergenic	Intergenic	-9586	NM_001102602	623734	Mm.469840	NM_001102602	ENSMUSG00000092048	Vmn2r85	EG623734	vomeronasal 2, receptor 85	protein-coding
903	9	61449878	61450152	chr9:61449878-61450152	903	61449015	61451015	chr9:61449015-61451015	9.30373	Intergenic	Intergenic	77649	NM_001083927	21887	Mm.24255	NM_009389	ENSMUSG00000032280	Tle3	2610103N05Rik|ESG|Grg3a|Grg3b|mKIAA1547	transducin-like enhancer of split 3	protein-coding
904	15	78502027	78502303	chr15:78502027-78502303	904	78501165	78503165	chr15:78501165-78503165	7.84642	Intergenic	Intergenic	-7099	NM_008368	16185	Mm.35287	NM_008368	ENSMUSG00000068227	Il2rb	CD122|IL-15Rbeta|IL15Rbeta|Il-2/15Rbeta|Il-2Rbeta|p70	interleukin 2 receptor, beta chain	protein-coding
905	10	117852655	117853095	chr10:117852655-117853095	905	117851875	117853875	chr10:117851875-117853875	8.46158	Intergenic	Intergenic	-6901	NM_024457	215449	Mm.233009	NM_024457	ENSMUSG00000052681	Rap1b	2810443E11Rik	RAS related protein 1b	protein-coding
906	6	30992494	30993192	chr6:30992494-30993192	906	30991843	30993843	chr6:30991843-30993843	8.62499	Intergenic	RMER1C|Other|Other	-33853	NM_001135093	619665	Mm.204671	NM_001135093	ENSMUSG00000073209	Klf14	5330411L03Rik|AL022736|BTEB5	Kruppel-like factor 14	protein-coding
907	2	181792869	181793149	chr2:181792869-181793149	907	181792009	181794009	chr2:181792009-181794009	15.6367	intron (NM_001171615, intron 4 of 22)	intron (NM_001171615, intron 4 of 22)	-3298	NM_001171680	17932	Mm.458718	NM_008665	ENSMUSG00000010505	Myt1	Nzf2|Nzf2a|Nzf2b|Nztf2	myelin transcription factor 1	protein-coding
908	2	164828904	164829124	chr2:164828904-164829124	908	164828014	164830014	chr2:164828014-164830014	11.0362	promoter-TSS (NM_029370)	promoter-TSS (NM_029370)	-480	NM_029370	75642	Mm.159541	NM_029370	ENSMUSG00000017767	Spata25	1700020C07Rik|Tsg23	spermatogenesis associated 25	protein-coding
909	18	80724485	80724710	chr18:80724485-80724710	909	80723597	80725597	chr18:80723597-80725597	13.2742	Intergenic	MER121|DNA|TcMar?	-11527	NM_198429	18018	Mm.329560	NM_016791	ENSMUSG00000033016	Nfatc1	2210017P03Rik|AI449492|AV076380|NF-ATc|NFAT2|NFATc|Nfatcb	nuclear factor of activated T cells, cytoplasmic, calcineurin dependent 1	protein-coding
910	4	32319485	32319949	chr4:32319485-32319949	910	32318717	32320717	chr4:32318717-32320717	11.843	Intergenic	Intergenic	-97718	NM_001109661	12014	Mm.491223	NM_007521	ENSMUSG00000040270	Bach2	E030004N02Rik	BTB and CNC homology, basic leucine zipper transcription factor 2	protein-coding
911	11	83544210	83544674	chr11:83544210-83544674	911	83543442	83545442	chr11:83543442-83545442	8.01362	Intergenic	Intergenic	-13924	NM_013653	20304	Mm.284248	NM_013653	ENSMUSG00000035042	Ccl5	MuRantes|RANTES|SISd|Scya5|TCP228	chemokine (C-C motif) ligand 5	protein-coding
912	10	41970626	41970841	chr10:41970626-41970841	912	41969733	41971733	chr10:41969733-41971733	10.5501	intron (NM_001034858, intron 8 of 17)	intron (NM_001034858, intron 8 of 17)	47648	NM_001034858	213402	Mm.211320	NM_001034858	ENSMUSG00000071324	Armc2	2610018I05Rik	armadillo repeat containing 2	protein-coding
913	5	124337466	124338395	chr5:124337466-124338395	913	124336930	124338930	chr5:124336930-124338930	10.1432	intron (NM_001134717, intron 1 of 2)	intron (NM_001134717, intron 1 of 2)	9842	NM_028310	72650	Mm.121658	NM_028310	ENSMUSG00000047635	2810006K23Rik	-	RIKEN cDNA 2810006K23 gene	protein-coding
914	19	4080559	4081124	chr19:4080559-4081124	914	4079841	4081841	chr19:4079841-4081841	11.5538	Intergenic	Intergenic	-1646	NM_001160253	29866	Mm.46268	NM_013878	ENSMUSG00000024857	Cabp2	-	calcium binding protein 2	protein-coding
915	10	40476857	40477321	chr10:40476857-40477321	915	40476089	40478089	chr10:40476089-40478089	7.98931	intron (NM_198164, intron 10 of 11)	intron (NM_198164, intron 10 of 11)	-93273	NM_027572	70840	Mm.332570	NM_027572	ENSMUSG00000019834	Slc22a16	4921504E14Rik|CT2|FLIPT2|OCT6|OKB1	solute carrier family 22 (organic cation transporter), member 16	protein-coding
916	15	38387562	38387787	chr15:38387562-38387787	916	38386674	38388674	chr15:38386674-38388674	8.90851	Intergenic	Intergenic	-86964	NM_001289471	21847	Mm.4292	NM_013692	ENSMUSG00000037465	Klf10	AI115143|EGR[a]|Egral|Gdnfif|TIEG-1|Tieg|Tieg1|mGIF	Kruppel-like factor 10	protein-coding
917	2	27730408	27730907	chr2:27730408-27730907	917	27729657	27731657	chr2:27729657-27731657	7.52225	intron (NM_001290482, intron 1 of 9)	intron (NM_001290482, intron 1 of 9)	20075	NM_001290482	20181	Mm.24624	NM_011305	ENSMUSG00000015846	Rxra	9530071D11Rik|Nr2b1|RXRalpha1	retinoid X receptor alpha	protein-coding
918	5	120704966	120705414	chr5:120704966-120705414	918	120704190	120706190	chr5:120704190-120706190	10.0661	intron (NM_008052, intron 2 of 9)	intron (NM_008052, intron 2 of 9)	6479	NM_008052	14357	Mm.1645	NM_008052	ENSMUSG00000029603	Dtx1	Fxit1|mKIAA4160	deltex 1, E3 ubiquitin ligase	protein-coding
919	5	137339220	137339511	chr5:137339220-137339511	919	137338365	137340365	chr5:137338365-137340365	7.66395	Intergenic	Intergenic	-2506	NM_001359611	83704	Mm.235625	NM_031406	ENSMUSG00000037344	Slc12a9	CIP1	solute carrier family 12 (potassium/chloride transporters), member 9	protein-coding
920	13	20502322	20502758	chr13:20502322-20502758	920	20501540	20503540	chr13:20501540-20503540	9.2551	intron (NM_198093, intron 1 of 6)	intron (NM_198093, intron 1 of 6)	29550	NM_198093	140580	Mm.342392	NM_080288	ENSMUSG00000041112	Elmo1	6330578D22Rik|C230095H21Rik|CED-12	engulfment and cell motility 1	protein-coding
921	15	95849839	95850372	chr15:95849839-95850372	921	95849105	95851105	chr15:95849105-95851105	10.8368	intron (NM_001253813, intron 2 of 20)	intron (NM_001253813, intron 2 of 20)	-20034	NR_155277	102634389	Mm.440563	NR_155276	ENSMUSG00000078648	LOC102634389	-	uncharacterized LOC102634389	ncRNA
922	16	93246569	93247160	chr16:93246569-93247160	922	93245864	93247864	chr16:93245864-93247864	8.62217	Intergenic	Intergenic	106324	NR_040486	69857	Mm.81192	NR_040486	ENSMUSG00000100277	1810053B23Rik	1810008L18Rik|1810056K14Rik	RIKEN cDNA 1810053B23 gene	ncRNA
923	19	40823200	40823401	chr19:40823200-40823401	923	40822300	40824300	chr19:40822300-40824300	8.59036	Intergenic	Intergenic	-7978	NM_172839	240665	Mm.309	NM_172839	ENSMUSG00000025010	Ccnj	D430039C20Rik	cyclin J	protein-coding
924	19	45147440	45147818	chr19:45147440-45147818	924	45146629	45148629	chr19:45146629-45148629	8.59035	Intergenic	Intergenic	-3086	NM_021901	21908	Mm.391203	NM_021901	ENSMUSG00000025215	Tlx1	Hox-11|Hox11|Tlx-1	T cell leukemia, homeobox 1	protein-coding
925	12	13512527	13512744	chr12:13512527-13512744	925	13511635	13513635	chr12:13511635-13513635	10.6982	intron (NM_027706, intron 44 of 51)	intron (NM_027706, intron 44 of 51)	115010	NR_136761	102639399	Mm.122052	NR_136761	ENSMUSG00000113666	Gm35725	-	predicted gene, 35725	ncRNA
926	5	117515439	117515710	chr5:117515439-117515710	926	117514574	117516574	chr5:117514574-117516574	12.8378	intron (NM_001312914, intron 3 of 19)	intron (NM_001312914, intron 3 of 19)	101573	NM_001312914	333050	Mm.437947	NM_001034873	ENSMUSG00000061578	Ksr2	-	kinase suppressor of ras 2	protein-coding
927	11	32011899	32012127	chr11:32011899-32012127	927	32011013	32013013	chr11:32011013-32013013	10.6966	intron (NM_001290681, intron 2 of 4)	intron (NM_001290681, intron 2 of 4)	10736	NM_001290681	18197	Mm.3304	NM_008741	ENSMUSG00000020297	Nsg2	P19	neuron specific gene family member 2	protein-coding
928	1	135807577	135808014	chr1:135807577-135808014	928	135806795	135808795	chr1:135806795-135808795	9.49181	intron (NM_021467, intron 6 of 8)	intron (NM_021467, intron 6 of 8)	8285	NM_001112702	21952	Mm.44379	NM_021467	ENSMUSG00000026418	Tnni1	2700018B22Rik|AI747285|ssTnI	troponin I, skeletal, slow 1	protein-coding
929	11	108909256	108909463	chr11:108909256-108909463	929	108908359	108910359	chr11:108908359-108910359	8.47429	Intergenic	Intergenic	-10989	NM_015732	12006	Mm.71710	NM_015732	ENSMUSG00000000142	Axin2	Axi1|Axil|Conductin	axin 2	protein-coding
930	13	38513194	38513557	chr13:38513194-38513557	930	38512375	38514375	chr13:38512375-38514375	9.6439	intron (NM_001289599, intron 3 of 9)	intron (NM_001289599, intron 3 of 9)	14538	NM_001289599	105245	Mm.28622	NM_145367	ENSMUSG00000038991	Txndc5	AL022641|ERp46|PC-TRP	thioredoxin domain containing 5	protein-coding
931	17	45973759	45974052	chr17:45973759-45974052	931	45972905	45974905	chr17:45972905-45974905	7.98038	Intergenic	Intergenic	51257	NM_001110266	22339	Mm.282184	NM_009505	ENSMUSG00000023951	Vegfa	Vegf|Vpf	vascular endothelial growth factor A	protein-coding
932	19	53124056	53124504	chr19:53124056-53124504	932	53123280	53125280	chr19:53123280-53125280	14.1317	Intergenic	Intergenic	-16163	NM_001164099	27360	Mm.426080	NM_013758	ENSMUSG00000025026	Add3	AI463285|R75380	adducin 3 (gamma)	protein-coding
933	5	117954532	117954711	chr5:117954532-117954711	933	117953621	117955621	chr5:117953621-117955621	15.8826	3' UTR (NM_008712, exon 28 of 28)	3' UTR (NM_008712, exon 28 of 28)	-22148	NM_001346588	231670	Mm.21912	NM_145564	ENSMUSG00000032898	Fbxo21	2810425J22Rik|AU016673	F-box protein 21	protein-coding
934	8	57402380	57402709	chr8:57402380-57402709	934	57401544	57403544	chr8:57401544-57403544	9.34423	Intergenic	Intergenic	-53378	NM_009136	20284	Mm.12886	NM_009136	ENSMUSG00000031610	Scrg1	AW124307	scrapie responsive gene 1	protein-coding
935	13	92329195	92329519	chr13:92329195-92329519	935	92328357	92330357	chr13:92328357-92330357	12.0674	intron (NM_001311120, intron 8 of 23)	MLT1B|LTR|ERVL-MaLR	-25426	NM_010049	13361	Mm.23695	NM_010049	ENSMUSG00000021707	Dhfr	8430436I03Rik|AA607882|AI662710|AW555094	dihydrofolate reductase	protein-coding
936	3	83996861	83997661	chr3:83996861-83997661	936	83996261	83998261	chr3:83996261-83998261	14.9068	intron (NM_172681, intron 3 of 34)	intron (NM_172681, intron 3 of 34)	42900	NM_172681	229473	Mm.28838	NM_172681	ENSMUSG00000033767	Tmem131l	D930015E06Rik|Kiaa0922|mKIAA0922	transmembrane 131 like	protein-coding
937	12	16014728	16015276	chr12:16014728-16015276	937	16014002	16016002	chr12:16014002-16016002	12.0668	Intergenic	Intergenic	-198217	NM_144551	217410	Mm.491136	NM_144551	ENSMUSG00000020601	Trib2	AW319517|TRB-2|TRB2	tribbles pseudokinase 2	protein-coding
938	7	63965169	63965645	chr7:63965169-63965645	938	63964407	63966407	chr7:63964407-63966407	7.6934	Intergenic	Intergenic	-26492	NM_021366	50794	Mm.240473	NM_021366	ENSMUSG00000052040	Klf13	0610043C13Rik|9430029L20Rik|Bteb3|FKLF-2|FKLF2|NSLP1|RFLAT-1|RFLAT1	Kruppel-like factor 13	protein-coding
939	9	44698675	44699328	chr9:44698675-44699328	939	44698001	44700001	chr9:44698001-44700001	8.43245	intron (NM_153537, intron 15 of 21)	intron (NM_153537, intron 15 of 21)	25769	NM_001277851	58866	Mm.45380	NM_021481	ENSMUSG00000032098	Treh	2210412M19Rik	trehalase (brush-border membrane glycoprotein)	protein-coding
940	2	29608365	29608837	chr2:29608365-29608837	940	29607601	29609601	chr2:29607601-29609601	8.13989	Intergenic	Intergenic	-11119	NM_001039087	107746	Mm.298274	NM_054050	ENSMUSG00000039844	Rapgef1	4932418O06Rik|C3G|Grf2	Rap guanine nucleotide exchange factor (GEF) 1	protein-coding
941	13	101654933	101655174	chr13:101654933-101655174	941	101654053	101656053	chr13:101654053-101656053	10.0984	Intergenic	Intergenic	37576	NM_001024955	18708	Mm.259333	NM_001024955	ENSMUSG00000041417	Pik3r1	PI3K|p50alpha|p55alpha|p85alpha	phosphoinositide-3-kinase regulatory subunit 1	protein-coding
942	11	52089063	52089707	chr11:52089063-52089707	942	52088385	52090385	chr11:52088385-52090385	10.5192	Intergenic	Intergenic	-9439	NM_019411	19052	Mm.260288	NM_019411	ENSMUSG00000020349	Ppp2ca	PP2A|R75353	protein phosphatase 2 (formerly 2A), catalytic subunit, alpha isoform	protein-coding
943	19	47451832	47452002	chr19:47451832-47452002	943	47450917	47452917	chr19:47450917-47452917	11.9992	intron (NM_008018, intron 1 of 14)	intron (NM_008018, intron 1 of 14)	12494	NM_001164717	14218	Mm.127560	NM_008018	ENSMUSG00000053617	Sh3pxd2a	2310014D11Rik|AA589508|AI256723|AI413738|C230050L11|EG329070|Fish|Gm5098|Sh3md1|TSK5|Tks5	SH3 and PX domains 2A	protein-coding
944	12	117931678	117932229	chr12:117931678-117932229	944	117930953	117932953	chr12:117930953-117932953	9.66094	intron (NM_010060, intron 66 of 81)	intron (NM_010060, intron 66 of 81)	88093	NM_146040	217946	Mm.281149	NM_146040	ENSMUSG00000021175	Cdca7l	BC006933|JPO2	cell division cycle associated 7 like	protein-coding
945	5	134659503	134659832	chr5:134659503-134659832	945	134658667	134660667	chr5:134658667-134660667	8.03088	intron (NR_131247, intron 13 of 15)	intron (NR_131247, intron 13 of 15)	18580	NM_001305875	16885	Mm.15409	NM_010717	ENSMUSG00000029674	Limk1	KIZ-1|LIMK-1|Limk	LIM-domain containing, protein kinase	protein-coding
946	8	124594073	124594451	chr8:124594073-124594451	946	124593262	124595262	chr8:124593262-124595262	8.38355	intron (NM_023709, intron 3 of 19)	intron (NM_023709, intron 3 of 19)	18151	NM_023709	73647	Mm.6209	NM_023709	ENSMUSG00000031981	Capn9	2200003B16Rik|GC36|nCL-4|nCL4	calpain 9	protein-coding
947	19	44604163	44604634	chr19:44604163-44604634	947	44603398	44605398	chr19:44603398-44605398	10.4794	Intergenic	B4A|SINE|B4	41545	NM_176958	319594	Mm.145278	NM_176958	ENSMUSG00000036450	Hif1an	2310046M24Rik|A830014H24Rik|FIH|FIH1	hypoxia-inducible factor 1, alpha subunit inhibitor	protein-coding
948	3	101066063	101066553	chr3:101066063-101066553	948	101065308	101067308	chr3:101065308-101067308	8.05736	intron (NM_011197, intron 4 of 8)	intron (NM_011197, intron 4 of 8)	-36813	NM_001167906	630146	Mm.190915	NM_001099332	ENSMUSG00000086564	Cd101	EWI-101|Gm1016|Gm734|Igsf2	CD101 antigen	protein-coding
949	11	61029574	61030484	chr11:61029574-61030484	949	61029029	61031029	chr11:61029029-61031029	8.46613	intron (NM_001267593, intron 1 of 1)	intron (NM_001267593, intron 1 of 1)	7465	NM_001267593	16515	Mm.4970	NM_010603	ENSMUSG00000042529	Kcnj12	IRK-2|IRK2|Kir2.2|MB-IRK2	potassium inwardly-rectifying channel, subfamily J, member 12	protein-coding
950	11	115054410	115055075	chr11:115054410-115055075	950	115053742	115055742	chr11:115053742-115055742	9.26203	intron (NM_172050, intron 2 of 3)	intron (NM_172050, intron 2 of 3)	-6448	NM_199201	382551	Mm.424732	NM_199201	ENSMUSG00000069607	Cd300ld3	AY457049|Cd300lh|Clm3|Lmir7|clm-3	CD300 molecule like family member D3	protein-coding
951	13	13574642	13574835	chr13:13574642-13574835	951	13573738	13575738	chr13:13573738-13575738	10.2906	Intergenic	ID_B1|SINE|B4	-15670	NM_010748	17101	Mm.342337	NM_010748	ENSMUSG00000019726	Lyst	D13Sfk13|beige|bg	lysosomal trafficking regulator	protein-coding
952	11	116987047	116987306	chr11:116987047-116987306	952	116986176	116988176	chr11:116986176-116988176	12.3978	TTS (NM_172948)	TTS (NM_172948)	68314	NM_172948	268510	Mm.35141	NM_172948	ENSMUSG00000043857	Mgat5b	C330018B01|GnT-IX|mGnTVB	mannoside acetylglucosaminyltransferase 5, isoenzyme B	protein-coding
953	5	111194750	111195191	chr5:111194750-111195191	953	111193970	111195970	chr5:111193970-111195970	6.43531	intron (NM_001267622, intron 6 of 22)	intron (NM_001267622, intron 6 of 22)	-135726	NM_001359215	56305	Mm.200516	NM_019640	ENSMUSG00000050017	Pitpnb	PI-TP-beta	phosphatidylinositol transfer protein, beta	protein-coding
954	3	86143969	86144227	chr3:86143969-86144227	954	86143098	86145098	chr3:86143098-86145098	11.716	Intergenic	PB1D10|SINE|Alu	-1430	NM_016959	20091	Mm.391785	NM_016959	ENSMUSG00000028081	Rps3a1	Rps3a	ribosomal protein S3A1	protein-coding
955	11	120957159	120957393	chr11:120957159-120957393	955	120956276	120958276	chr11:120956276-120958276	8.48175	intron (NM_001038653, intron 5 of 5)	intron (NM_001038653, intron 5 of 5)	8209	NM_001038654	80879	Mm.28632	NM_030696	ENSMUSG00000025161	Slc16a3	Mct3|Mct4	solute carrier family 16 (monocarboxylic acid transporters), member 3	protein-coding
956	6	99929639	99930243	chr6:99929639-99930243	956	99928941	99930941	chr6:99928941-99930941	10.6861	Intergenic	Intergenic	-203549	NM_001170419	50501	Mm.87365	NM_015768	ENSMUSG00000030069	Prok2	Bv8|PK2|Prok1	prokineticin 2	protein-coding
957	12	113193266	113193737	chr12:113193266-113193737	957	113192501	113194501	chr12:113192501-113194501	6.45357	Intergenic	Intergenic	7599	NM_153776	69195	Mm.313244	NM_153776	ENSMUSG00000049036	Tmem121	2410008J05Rik|Hole	transmembrane protein 121	protein-coding
958	8	128559094	128559367	chr8:128559094-128559367	958	128558230	128560230	chr8:128558230-128560230	10.9212	Intergenic	Intergenic	-126423	NM_010578	16412	Mm.263396	NM_010578	ENSMUSG00000025809	Itgb1	4633401G24Rik|AA409975|AA960159|CD29|Fnrb|Gm9863|gpIIa	integrin beta 1 (fibronectin receptor beta)	protein-coding
959	2	12709123	12709615	chr2:12709123-12709615	959	12708369	12710369	chr2:12708369-12710369	8.84954	Intergenic	Intergenic	-214672	NM_008961	19212	Mm.229322	NM_008961	ENSMUSG00000026730	Pter	AI790318|Mpr56-1	phosphotriesterase related	protein-coding
960	1	170934159	170934927	chr1:170934159-170934927	960	170933543	170935543	chr1:170933543-170935543	13.5749	Intergenic	Intergenic	-6960	NM_001160215	98752	Mm.1850	NM_145141	ENSMUSG00000038421	Fcrla	BB219290|FCRL|FCRL1|FREB|Fcrlm1|Fcrx|Freb1|mFREB|mFcrX	Fc receptor-like A	protein-coding
961	14	62016761	62017696	chr14:62016761-62017696	961	62016228	62018228	chr14:62016228-62018228	15.1823	Intergenic	Intergenic	275750	NM_173419	239133	Mm.127330	NM_173419	ENSMUSG00000048281	Dleu7	BC038059	deleted in lymphocytic leukemia, 7	protein-coding
962	9	71848275	71848762	chr9:71848275-71848762	962	71847518	71849518	chr9:71847518-71849518	11.2174	intron (NM_001253863, intron 13 of 13)	intron (NM_001253863, intron 13 of 13)	47577	NM_001253864	21406	Mm.171615	NM_011544	ENSMUSG00000032228	Tcf12	A130037E08Rik|ALF1|HEB|HEBAlt|HTF-4|HTF4|ME1|REB|bHLHb20	transcription factor 12	protein-coding
963	8	125668331	125668588	chr8:125668331-125668588	963	125667459	125669459	chr8:125667459-125669459	7.78859	Intergenic	Intergenic	-1358	NM_028908	74393	Mm.41709	NM_028908	ENSMUSG00000050930	Map10	4933403G14Rik|AI835009|mKIAA1383	microtubule-associated protein 10	protein-coding
964	3	101367227	101368057	chr3:101367227-101368057	964	101366642	101368642	chr3:101366642-101368642	7.50113	Intergenic	Intergenic	-9483	NM_207205	78908	Mm.257997	NM_207205	ENSMUSG00000042035	Igsf3	1700016K10Rik|2810035F16Rik|4833439O17Rik|mKIAA0466	immunoglobulin superfamily, member 3	protein-coding
965	X	71474207	71474789	chrX:71474207-71474789	965	71473498	71475498	chrX:71473498-71475498	7.77074	intron (NM_001199349, intron 1 of 9)	intron (NM_001199349, intron 1 of 9)	18351	NM_138309	171486	Mm.283879	NM_138309	ENSMUSG00000035776	Cd99l2	AW548191|Mic2l1|Xap89	CD99 antigen-like 2	protein-coding
966	17	71264851	71265105	chr17:71264851-71265105	966	71263978	71265978	chr17:71263978-71265978	10.9332	intron (NM_001357338, intron 4 of 7)	intron (NM_001357338, intron 4 of 7)	46033	NM_001357338	246707	Mm.23462	NM_145158	ENSMUSG00000024053	Emilin2	FOAP-10	elastin microfibril interfacer 2	protein-coding
967	9	61714812	61715358	chr9:61714812-61715358	967	61714085	61716085	chr9:61714085-61716085	20.0442	Intergenic	Intergenic	199425	NM_018853	56040	Mm.3158	NM_018853	ENSMUSG00000007892	Rplp1	2410042H16Rik|Arpp1|C430017H15Rik	ribosomal protein, large, P1	protein-coding
968	19	3330202	3330395	chr19:3330202-3330395	968	3329298	3331298	chr19:3329298-3331298	9.23281	intron (NM_013495, intron 1 of 18)	intron (NM_013495, intron 1 of 18)	6998	NM_013495	12894	Mm.18522	NM_013495	ENSMUSG00000024900	Cpt1a	C730027G07|CPTI|Cpt1	carnitine palmitoyltransferase 1a, liver	protein-coding
969	11	80967627	80967906	chr11:80967627-80967906	969	80966766	80968766	chr11:80966766-80968766	13.3363	intron (NM_001034013, intron 2 of 9)	intron (NM_001034013, intron 2 of 9)	109378	NM_029367	75622	Mm.26988	NM_029367	ENSMUSG00000053184	Spaca3	1700025M08Rik|ALLP17|Lyc3|SLLP1|mSLLP1	sperm acrosome associated 3	protein-coding
970	13	63530259	63530587	chr13:63530259-63530587	970	63529423	63531423	chr13:63529423-63531423	7.49181	intron (NM_008957, intron 15 of 23)	intron (NM_008957, intron 15 of 23)	35312	NM_008957	19206	Mm.228798	NM_008957	ENSMUSG00000021466	Ptch1	A230106A15Rik|Ptc|Ptc1|Ptch|mes|wig	patched 1	protein-coding
971	9	21259464	21259631	chr9:21259464-21259631	971	21258547	21260547	chr9:21258547-21260547	9.22766	Intergenic	B4A|SINE|B4	-5737	NM_153583	235040	Mm.440165	NM_153583	ENSMUSG00000002820	Atg4d	9830134P12Rik|APG4-D|Apg4d|Atg4dl|Autl4	autophagy related 4D, cysteine peptidase	protein-coding
972	15	34390023	34390329	chr15:34390023-34390329	972	34389176	34391176	chr15:34389176-34391176	7.2535	intron (NM_001358780, intron 6 of 18)	intron (NM_001358780, intron 6 of 18)	-32304	NM_001256161	77358	Mm.402759	NM_001256161	ENSMUSG00000094447	9430069I07Rik	-	RIKEN cDNA 9430069I07 gene	protein-coding
973	7	101486804	101487510	chr7:101486804-101487510	973	101486157	101488157	chr7:101486157-101488157	8.53923	intron (NM_001008548, intron 4 of 30)	intron (NM_001008548, intron 4 of 30)	11781	NR_029791	387157		NR_029791	ENSMUSG00000065446	Mir139	Mirn139|mir-139|mmu-mir-139	microRNA 139	ncRNA
974	1	162179367	162180044	chr1:162179367-162180044	974	162178705	162180705	chr1:162178705-162180705	11.3856	intron (NM_001038619, intron 14 of 20)	intron (NM_001038619, intron 14 of 20)	-37917	NR_002870	474332	Mm.479755	NR_002870	ENSMUSG00000078190	Dnm3os	6030416H16Rik|Hag2|Npn1|P/L01	dynamin 3, opposite strand	ncRNA
975	17	79298947	79299489	chr17:79298947-79299489	975	79298218	79300218	chr17:79298218-79300218	12.5841	Intergenic	Intergenic	55873	NM_026514	260409	Mm.140601	NM_026514	ENSMUSG00000036533	Cdc42ep3	3200001F04Rik|AA986861|Borg2|Cep3|UB1	CDC42 effector protein (Rho GTPase binding) 3	protein-coding
976	5	108405531	108405909	chr5:108405531-108405909	976	108404720	108406720	chr5:108404720-108406720	11.5974	intron (NM_008806, intron 3 of 21)	intron (NM_008806, intron 3 of 21)	17347	NM_008806	18587	Mm.1372	NM_008806	ENSMUSG00000029491	Pde6b	Pdeb|r|rd|rd-1|rd1|rd10	phosphodiesterase 6B, cGMP, rod receptor, beta polypeptide	protein-coding
977	8	57406404	57407036	chr8:57406404-57407036	977	57405720	57407720	chr8:57405720-57407720	7.85252	Intergenic	Intergenic	-49203	NM_009136	20284	Mm.12886	NM_009136	ENSMUSG00000031610	Scrg1	AW124307	scrapie responsive gene 1	protein-coding
978	11	96527759	96528189	chr11:96527759-96528189	978	96526974	96528974	chr11:96526974-96528974	7.23094	intron (NM_001033186, intron 3 of 12)	intron (NM_001033186, intron 3 of 12)	63383	NM_001177899	78473	Mm.395840	NM_001033186	ENSMUSG00000057058	Skap1	1700091G21Rik|Scap1|Skap-55	src family associated phosphoprotein 1	protein-coding
979	5	140976559	140976864	chr5:140976559-140976864	979	140975711	140977711	chr5:140975711-140977711	6.85483	intron (NM_175362, intron 1 of 24)	MLT1A1|LTR|ERVL-MaLR	23884	NM_175362	108723	Mm.46187	NM_175362	ENSMUSG00000036526	Card11	0610008L17Rik|2410011D02Rik|BIMP3|CARMA1	caspase recruitment domain family, member 11	protein-coding
980	15	34467544	34468402	chr15:34467544-34468402	980	34466973	34468973	chr15:34466973-34468973	7.44199	intron (NM_173421, intron 1 of 2)	intron (NM_173421, intron 1 of 2)	14661	NM_173421	239368	Mm.211977	NM_173421	ENSMUSG00000044726	Erich5	-	glutamate rich 5	protein-coding
981	19	55122515	55122958	chr19:55122515-55122958	981	55121736	55123736	chr19:55121736-55123736	8.72191	intron (NM_001356285, intron 1 of 22)	intron (NM_001356285, intron 1 of 22)	4501	NM_001356285	14732	Mm.210196	NM_008149	ENSMUSG00000024978	Gpam	GPAT|GPAT-1|GPAT1|P90	glycerol-3-phosphate acyltransferase, mitochondrial	protein-coding
982	5	64678758	64678998	chr5:64678758-64678998	982	64677878	64679878	chr5:64677878-64679878	7.77829	Intergenic	Intergenic	-68179	NR_045078	100042198	Mm.25191	NR_045078	ENSMUSG00000105402	Gm3716	Gm1683	predicted gene 3716	ncRNA
983	7	126857073	126857315	chr7:126857073-126857315	983	126856194	126858194	chr7:126856194-126858194	7.89231	intron (NM_153580, intron 4 of 4)	intron (NM_153580, intron 4 of 4)	4269	NM_153580	233875	Mm.486253	NM_153580	ENSMUSG00000030689	Ino80e	AI225782|AI854876|Ccdc85|Ccdc95	INO80 complex subunit E	protein-coding
984	6	144922795	144923424	chr6:144922795-144923424	984	144922109	144924109	chr6:144922109-144924109	14.0358	Intergenic	Intergenic	125702	NM_001024468	12035	Mm.4606	NM_007532	ENSMUSG00000030268	Bcat1	BCATc|Eca39	branched chain aminotransferase 1, cytosolic	protein-coding
985	2	66126904	66127344	chr2:66126904-66127344	985	66126124	66128124	chr2:66126124-66128124	10.895	Intergenic	Intergenic	-2331	NM_015736	14425	Mm.439760	NM_015736	ENSMUSG00000026994	Galnt3	-	polypeptide N-acetylgalactosaminyltransferase 3	protein-coding
986	2	163712614	163712933	chr2:163712614-163712933	986	163711773	163713773	chr2:163711773-163713773	6.24407	intron (NM_001039390, intron 3 of 4)	intron (NM_001039390, intron 3 of 4)	18737	NM_011106	18769	Mm.10091	NM_011106	ENSMUSG00000035268	Pkig	PKIgamma	protein kinase inhibitor, gamma	protein-coding
987	1	92265333	92265996	chr1:92265333-92265996	987	92264664	92266664	chr1:92264664-92266664	13.0181	Intergenic	MTE-int|LTR|ERVL-MaLR	-85324	NM_207225	208727	Mm.318567	NM_207225	ENSMUSG00000026313	Hdac4	4932408F19Rik|HD4	histone deacetylase 4	protein-coding
988	7	29991299	29991763	chr7:29991299-29991763	988	29990531	29992531	chr7:29990531-29992531	10.4567	intron (NM_001033355, intron 4 of 9)	intron (NM_001033355, intron 4 of 9)	7576	NM_001033355	243905	Mm.322432	NM_001033355	ENSMUSG00000074221	Zfp568	C80731|Gm1691|Znf568|chato	zinc finger protein 568	protein-coding
989	16	78524473	78524993	chr16:78524473-78524993	989	78523733	78525733	chr16:78523733-78525733	7.71295	Intergenic	RLTR11A|LTR|ERVK	-35583	NR_040569	75818	Mm.410817	NR_040569	ENSMUSG00000116628	4930478L05Rik	-	RIKEN cDNA 4930478L05 gene	ncRNA
990	14	51385586	51386199	chr14:51385586-51386199	990	51384892	51386892	chr14:51384892-51386892	13.0867	Intergenic	Intergenic	-25108	NM_011686	669149	Mm.377117	NM_011686	ENSMUSG00000000606	Vmn2r88	V2r13|V2r3	vomeronasal 2, receptor 88	protein-coding
991	6	119217520	119217926	chr6:119217520-119217926	991	119216723	119218723	chr6:119216723-119218723	10.3085	intron (NM_001033379, intron 7 of 8)	intron (NM_001033379, intron 7 of 8)	-18803	NM_001033382	319734	Mm.440773	NM_001033382	ENSMUSG00000041460	Cacna2d4	5730412N02Rik|BE686333	calcium channel, voltage-dependent, alpha 2/delta subunit 4	protein-coding
992	9	95121230	95121448	chr9:95121230-95121448	992	95120339	95122339	chr9:95120339-95122339	7.66146	intron (NM_177909, intron 12 of 15)	intron (NM_177909, intron 12 of 15)	285931	NM_018763	54371	Mm.212446	NM_018763	ENSMUSG00000033350	Chst2	AI428561|AW121776|C130041E03Rik|Chts2|GST-2|GlcNAc6ST|Gn6st	carbohydrate sulfotransferase 2	protein-coding
993	9	21455498	21455655	chr9:21455498-21455655	993	21454576	21456576	chr9:21454576-21456576	7.46653	intron (NM_001357721, intron 1 of 19)	intron (NM_001357721, intron 1 of 19)	30669	NM_001039520	13430	Mm.433257	NM_007871	ENSMUSG00000033335	Dnm2	Dyn2|Udnm|b2b2159Clo	dynamin 2	protein-coding
994	15	64067371	64068145	chr15:64067371-64068145	994	64066758	64068758	chr15:64066758-64068758	7.6995	Intergenic	Intergenic	-7310	NM_001360036	223601	Mm.246108	NM_144846	ENSMUSG00000022378	Fam49b	0910001A06Rik|AW122079	family with sequence similarity 49, member B	protein-coding
995	11	119871205	119871615	chr11:119871205-119871615	995	119870410	119872410	chr11:119870410-119872410	7.0335	intron (NM_028898, intron 21 of 33)	intron (NM_028898, intron 21 of 33)	-10879	NR_039557	100628577		NR_039557	ENSMUSG00000093061	Mir5098	mmu-mir-5098|mu-mir-5098	microRNA 5098	ncRNA
996	8	70421443	70421842	chr8:70421443-70421842	996	70420642	70422642	chr8:70420642-70422642	6.53479	intron (NM_001004062, intron 1 of 13)	RSINE1|SINE|B4	17930	NM_001004062	382056	Mm.227767	NM_001004062	ENSMUSG00000003575	Crtc1	AI413414|Mect1|R74955|TORC1|mKIAA0616	CREB regulated transcription coactivator 1	protein-coding
997	6	56879438	56880092	chr6:56879438-56880092	997	56878765	56880765	chr6:56878765-56880765	10.9084	TTS (NM_012056)	TTS (NM_012056)	22121	NM_001252374	107569	Mm.158936	NM_026004	ENSMUSG00000029780	Nt5c3	1600024P05Rik|2610206B05Rik|3110004A18Rik|AI842776|Nt5c3a|Nt5y|P5'N-1|P5N-1|PN-1|PN-I|PSN1|UMPH|Umph-1|Umph1|cN-III|lupin|p36	5'-nucleotidase, cytosolic III	protein-coding
998	13	98802887	98803314	chr13:98802887-98803314	998	98802100	98804100	chr13:98802100-98804100	9.95983	intron (NM_172591, intron 2 of 25)	RSINE1|SINE|B4	12348	NM_172591	218503	Mm.23928	NM_172591	ENSMUSG00000041685	Fcho2	5832424M12Rik|AA387320	FCH domain only 2	protein-coding
999	11	86817698	86818034	chr11:86817698-86818034	999	86816866	86818866	chr11:86816866-86818866	5.71975	Intergenic	LTR81C|LTR|Gypsy	-10206	NM_026191	67487	Mm.260627	NM_026191	ENSMUSG00000018425	Dhx40	2410016C14Rik|ARG147|DDX40|PAD	DEAH (Asp-Glu-Ala-His) box polypeptide 40	protein-coding
1000	12	111286005	111286260	chr12:111286005-111286260	1000	111285132	111287132	chr12:111285132-111287132	9.38106	Intergenic	Intergenic	15037	NM_033603	93835	Mm.197639	NM_033603	ENSMUSG00000021278	Amn	-	amnionless	protein-coding
1001	11	46456261	46456421	chr11:46456261-46456421	1001	46455341	46457341	chr11:46455341-46457341	8.72307	exon (NM_134250, exon 2 of 7)	exon (NM_134250, exon 2 of 7)	1410	NM_134250	171285	Mm.72168	NM_134250	ENSMUSG00000020399	Havcr2	TIM-3|Tim3|Timd3	hepatitis A virus cellular receptor 2	protein-coding
1002	18	60058862	60059823	chr18:60058862-60059823	1002	60058342	60060342	chr18:60058342-60060342	7.60406	Intergenic	Intergenic	-152734	NM_001033767	240327	Mm.357104	NM_001033767	ENSMUSG00000073555	Gm4951	EG240327|Ifgga2	predicted gene 4951	protein-coding
1003	1	164071107	164071432	chr1:164071107-164071432	1003	164070269	164072269	chr1:164070269-164072269	6.1634	intron (NM_001164059, intron 5 of 7)	intron (NM_001164059, intron 5 of 7)	9194	NM_001164059	20343	Mm.1461	NM_011346	ENSMUSG00000026581	Sell	AI528707|CD62L|L-selectin|LECAM-1|Lnhr|Ly-22|Ly-m22|Lyam-1|Lyam1	selectin, lymphocyte	protein-coding
1004	2	167989424	167989834	chr2:167989424-167989834	1004	167988629	167990629	chr2:167988629-167990629	8.57563	exon (NM_001080708, exon 13 of 22)	exon (NM_001080708, exon 13 of 22)	20964	NM_001080708	69553	Mm.68454	NM_001080708	ENSMUSG00000074577	Ripor3	2310033K02Rik|Fam65c|Gm124	RIPOR family member 3	protein-coding
1005	18	80537681	80537862	chr18:80537681-80537862	1005	80536771	80538771	chr18:80536771-80538771	10.8402	Intergenic	Intergenic	6774	NR_028424	100039348	Mm.254722	NR_028424	ENSMUSG00000118319	Gm2176	A430076E10Rik	glucosamine-6-phosphate deaminase 1 pseudogene	pseudo
1006	14	27185223	27185463	chr14:27185223-27185463	1006	27184343	27186343	chr14:27184343-27186343	7.33967	intron (NM_001289686, intron 2 of 12)	MTE2a|LTR|ERVL-MaLR	41350	NM_001289686	71704	Mm.248606	NM_027871	ENSMUSG00000021895	Arhgef3	1200004I24Rik|9830169H03Rik|C76747|Xpln	Rho guanine nucleotide exchange factor (GEF) 3	protein-coding
1007	6	128788431	128788698	chr6:128788431-128788698	1007	128787564	128789564	chr6:128787564-128789564	16.2262	promoter-TSS (NM_008527)	promoter-TSS (NM_008527)	76	NM_008527	17059	Mm.480764	NM_008527	ENSMUSG00000030325	Klrb1c	AI462337|CD161|Klrb1b|Ly-59|Ly55c|Ly59|NK-RP1|NK1.1|NKR-P1.9|NKRP1|NKRP140|Nk-1|Nk-1.2|Nk1|Nk1.2|Nkrp1b|Nkrp1c|ly-55c	killer cell lectin-like receptor subfamily B member 1C	protein-coding
1008	11	97512146	97512432	chr11:97512146-97512432	1008	97511289	97513289	chr11:97511289-97513289	6.67887	3' UTR (NM_018873, exon 20 of 20)	3' UTR (NM_018873, exon 20 of 20)	-11949	NM_001289118	100141474	Mm.482426	NM_001289118	ENSMUSG00000047988	4933428G20Rik	-	RIKEN cDNA 4933428G20 gene	protein-coding
1009	13	73760039	73760576	chr13:73760039-73760576	1009	73759307	73761307	chr13:73759307-73761307	8.39893	Intergenic	Intergenic	-3352	NM_001360694	20499	Mm.275800	NM_011390	ENSMUSG00000017756	Slc12a7	AA408796|D13Ertd261e|Kcc4	solute carrier family 12, member 7	protein-coding
1010	13	24591160	24591320	chr13:24591160-24591320	1010	24590240	24592240	chr13:24590240-24592240	8.32717	intron (NM_001286100, intron 1 of 22)	intron (NM_001286100, intron 1 of 22)	9051	NM_001286100	193385	Mm.217319	NM_029679	ENSMUSG00000036006	Ripor2	Fam65b	RHO family interacting cell polarization regulator 2	protein-coding
1011	12	26418278	26418785	chr12:26418278-26418785	1011	26417531	26419531	chr12:26417531-26419531	8.5	Intergenic	Intergenic	-3270	NM_001081977	108089	Mm.214932	NM_080563	ENSMUSG00000020642	Rnf144a	Rnf144|UIP4|Ubce7ip4	ring finger protein 144A	protein-coding
1012	6	41177040	41177572	chr6:41177040-41177572	1012	41176306	41178306	chr6:41176306-41178306	10.709	Intergenic	Intergenic	-124966	NM_011646	22074	Mm.383263	NM_011646	ENSMUSG00000054106	Try4	0910001B19Rik|Td	trypsin 4	protein-coding
1013	X	7586213	7586786	chrX:7586213-7586786	1013	7585499	7587499	chrX:7585499-7587499	8.365	exon (NM_001199348, exon 3 of 13)	exon (NM_001199348, exon 3 of 13)	6017	NM_001199348	20371	Mm.182291	NM_054039	ENSMUSG00000039521	Foxp3	JM2|scurfin|sf	forkhead box P3	protein-coding
1014	17	12976394	12976804	chr17:12976394-12976804	1014	12975599	12977599	chr17:12975599-12977599	7.02292	intron (NM_001113532, intron 5 of 5)	intron (NM_001113532, intron 5 of 5)	15660	NM_001113532	60532	Mm.275521	NM_175394	ENSMUSG00000060475	Wtap	2810408K05Rik|9430038B09Rik	Wilms tumour 1-associating protein	protein-coding
1015	5	107101049	107101481	chr5:107101049-107101481	1015	107100265	107102265	chr5:107100265-107102265	13.1943	Intergenic	ORR1E|LTR|ERVL-MaLR	136704	NM_001271566	12545	Mm.20842	NM_009863	ENSMUSG00000029283	Cdc7	AI597260|Cdc7l1|muCdc7	cell division cycle 7 (S. cerevisiae)	protein-coding
1016	4	86723700	86723891	chr4:86723700-86723891	1016	86722795	86724795	chr4:86722795-86724795	7.72968	Intergenic	Intergenic	-24759	NM_184088	329877	Mm.273718	NM_184088	ENSMUSG00000038024	Dennd4c	1700065A05Rik|AA420392	DENN/MADD domain containing 4C	protein-coding
1017	8	122415709	122416112	chr8:122415709-122416112	1017	122414910	122416910	chr8:122414910-122416910	7.7017	intron (NM_001029993, intron 17 of 18)	B1F|SINE|Alu	-6109	NM_145834	234836	Mm.222808	NM_145834	ENSMUSG00000046108	Il17c	IL-17C	interleukin 17C	protein-coding
1018	9	37244582	37244891	chr9:37244582-37244891	1018	37243736	37245736	chr9:37243736-37245736	6.76237	intron (NM_001145960, intron 1 of 18)	intron (NM_001145960, intron 1 of 18)	11001	NM_001145960	56857	Mm.440037	NM_020258	ENSMUSG00000032122	Slc37a2	G3PP|Slc37a1|cI-2|ci2	solute carrier family 37 (glycerol-3-phosphate transporter), member 2	protein-coding
1019	9	62260757	62261864	chr9:62260757-62261864	1019	62260310	62262310	chr9:62260310-62262310	9.28634	Intergenic	Intergenic	-17211	NR_040769	330958	Mm.411888	NR_040769	ENSMUSG00000111232	A730043L09Rik	A730043L09	RIKEN cDNA A730043L09 gene	ncRNA
1020	1	134050533	134051095	chr1:134050533-134051095	1020	134049814	134051814	chr1:134049814-134051814	7.18942	Intergenic	ORR1E-int|LTR|ERVL-MaLR	13560	NM_021355	14264	Mm.287146	NM_021355	ENSMUSG00000041559	Fmod	AI131919|AU041740|FM|SLRR2E	fibromodulin	protein-coding
1021	17	45974440	45974878	chr17:45974440-45974878	1021	45973659	45975659	chr17:45973659-45975659	6.18983	Intergenic	Intergenic	50504	NM_001110266	22339	Mm.282184	NM_009505	ENSMUSG00000023951	Vegfa	Vegf|Vpf	vascular endothelial growth factor A	protein-coding
1022	11	109764995	109765318	chr11:109764995-109765318	1022	109764156	109766156	chr11:109764156-109766156	10.0549	Intergenic	Intergenic	-42901	NM_153782	208659	Mm.208662	NM_153782	ENSMUSG00000020614	Fam20a	AI606893	family with sequence similarity 20, member A	protein-coding
1023	17	14907114	14907443	chr17:14907114-14907443	1023	14906278	14908278	chr17:14906278-14908278	12.047	intron (NM_175173, intron 17 of 24)	intron (NM_175173, intron 17 of 24)	35845	NM_175173	71682	Mm.122698	NM_175173	ENSMUSG00000046991	Wdr27	0610012K18Rik	WD repeat domain 27	protein-coding
1024	11	32061649	32062424	chr11:32061649-32062424	1024	32061036	32063036	chr11:32061036-32063036	7.13338	Intergenic	Intergenic	39191	NR_130637	104692	Mm.414035	NR_130637	ENSMUSG00000086386	Gm12108	BB052462	predicted gene 12108	ncRNA
1025	15	78502409	78503260	chr15:78502409-78503260	1025	78501834	78503834	chr15:78501834-78503834	6.68543	Intergenic	Intergenic	-7769	NM_008368	16185	Mm.35287	NM_008368	ENSMUSG00000068227	Il2rb	CD122|IL-15Rbeta|IL15Rbeta|Il-2/15Rbeta|Il-2Rbeta|p70	interleukin 2 receptor, beta chain	protein-coding
1026	6	134348236	134348850	chr6:134348236-134348850	1026	134347543	134349543	chr6:134347543-134349543	9.136	intron (NR_153848, intron 3 of 8)	B1_Mur2|SINE|Alu	-47786	NM_025778	66813	Mm.474472	NM_025778	ENSMUSG00000030200	Bcl2l14	4930452K23Rik|4933405K19Rik|9030625M01Rik|AI429211|Bclg	BCL2-like 14 (apoptosis facilitator)	protein-coding
1027	2	45186925	45188107	chr2:45186925-45188107	1027	45186516	45188516	chr2:45186516-45188516	8.16614	Intergenic	Intergenic	-70074	NM_001355288	24136	Mm.440702	NM_015753	ENSMUSG00000026872	Zeb2	9130203F04Rik|D130016B08Rik|SIP1|Zfhx1b|Zfx1b|Zfxh1b	zinc finger E-box binding homeobox 2	protein-coding
1028	17	10425225	10425960	chr17:10425225-10425960	1028	10424592	10426592	chr17:10424592-10426592	10.4993	intron (NM_027032, intron 4 of 4)	intron (NM_027032, intron 4 of 4)	-30623	NR_077237	319750	Mm.383485	NR_077237	ENSMUSG00000089633	A230009B12Rik	-	RIKEN cDNA A230009B12 gene	ncRNA
1029	19	40488537	40489194	chr19:40488537-40489194	1029	40487865	40489865	chr19:40487865-40489865	9.14714	intron (NM_178362, intron 1 of 28)	intron (NM_178362, intron 1 of 28)	24870	NM_178362	20411	Mm.210815	NM_009166	ENSMUSG00000025006	Sorbs1	2310065E01Rik|9530001P15Rik|CAP|SH3P12|Sh3d5|mKIAA1296	sorbin and SH3 domain containing 1	protein-coding
1030	15	9622676	9623420	chr15:9622676-9623420	1030	9622048	9624048	chr15:9622048-9624048	10.4539	intron (NM_001305042, intron 26 of 36)	Lx8|LINE|L1	-93172	NM_008372	16197	Mm.389	NM_008372	ENSMUSG00000003882	Il7r	CD127|IL-7Ralpha	interleukin 7 receptor	protein-coding
1031	1	170908352	170908532	chr1:170908352-170908532	1031	170907442	170909442	chr1:170907442-170909442	13.0272	intron (NM_001029984, intron 4 of 5)	intron (NM_001029984, intron 4 of 5)	4499	NM_001029984	435653	Mm.337931	NM_001029984	ENSMUSG00000070524	Fcrlb	FREB-2|FREB2|FcRL2|Fcrlm2|Fcry|mFCRL2	Fc receptor-like B	protein-coding
1032	X	51059445	51059702	chrX:51059445-51059702	1032	51058573	51060573	chrX:51058573-51060573	6.9353	Intergenic	Intergenic	-41556	NM_172413	72065	Mm.43152	NM_172413	ENSMUSG00000050029	Rap2c	2010200P20Rik|AI194294|AL022976	RAP2C, member of RAS oncogene family	protein-coding
1033	3	115695250	115695518	chr3:115695250-115695518	1033	115694384	115696384	chr3:115694384-115696384	10.0643	Intergenic	Intergenic	19671	NM_007901	13609	Mm.982	NM_007901	ENSMUSG00000045092	S1pr1	AI849002|Edg1|Lpb1|S1p|S1p1	sphingosine-1-phosphate receptor 1	protein-coding
1034	18	39082124	39082372	chr18:39082124-39082372	1034	39081248	39083248	chr18:39081248-39083248	6.064	intron (NM_001361073, intron 1 of 21)	intron (NM_001361073, intron 1 of 21)	89103	NM_001361073	71302	Mm.329396	NM_175164	ENSMUSG00000036452	Arhgap26	1810044B20Rik|2610010G17Rik|4933432P15Rik|AI853435|mKIAA0621	Rho GTPase activating protein 26	protein-coding
1035	19	10729880	10730149	chr19:10729880-10730149	1035	10729014	10731014	chr19:10729014-10731014	8.47605	intron (NM_007650, intron 2 of 10)	intron (NM_007650, intron 2 of 10)	8959	NM_007650	12507	Mm.779	NM_007650	ENSMUSG00000024669	Cd5	Ly-1|Ly-12|Ly-A|Lyt-1	CD5 antigen	protein-coding
1036	11	75945628	75946505	chr11:75945628-75946505	1036	75945066	75947066	chr11:75945066-75947066	10.7229	Intergenic	Intergenic	-20176	NM_001291159	380714	Mm.425697	NM_029548	ENSMUSG00000020847	Rph3al	Gm1753|Noc2	rabphilin 3A-like (without C2 domains)	protein-coding
1037	10	21911585	21912012	chr10:21911585-21912012	1037	21910798	21912798	chr10:21910798-21912798	6.79592	intron (NM_001161845, intron 1 of 13)	intron (NM_001161845, intron 1 of 13)	29615	NM_001161845	20393	Mm.28405	NM_011361	ENSMUSG00000019970	Sgk1	Sgk	serum/glucocorticoid regulated kinase 1	protein-coding
1038	9	116187440	116187815	chr9:116187440-116187815	1038	116186627	116188627	chr9:116186627-116188627	11.6829	Intergenic	Intergenic	-1552	NR_152204	100043817	Mm.404276	NR_152204		Gm4668	-	predicted gene 4668	ncRNA
1039	6	82891539	82891865	chr6:82891539-82891865	1039	82890702	82892702	chr6:82890702-82892702	8.31398	Intergenic	Intergenic	-9849	NR_040520	69652	Mm.96357	NR_040520	ENSMUSG00000100291	2310069B03Rik	-	RIKEN cDNA 2310069B03 gene	ncRNA
1040	17	69441099	69441441	chr17:69441099-69441441	1040	69440270	69442270	chr17:69440270-69442270	7.30697	intron (NM_001145192, intron 1 of 1)	intron (NM_001145192, intron 1 of 1)	1944	NM_001145192	320722	Mm.400254	NM_001145192	ENSMUSG00000091636	Akain1	A330050F15Rik	A kinase (PRKA) anchor inhibitor 1	protein-coding
1041	6	50521566	50521961	chr6:50521566-50521961	1041	50520763	50522763	chr6:50520763-50522763	10.2721	Intergenic	Intergenic	44710	NM_007808	13063	Mm.35389	NM_007808	ENSMUSG00000063694	Cycs	-	cytochrome c, somatic	protein-coding
1042	5	74523411	74523768	chr5:74523411-74523768	1042	74522589	74524589	chr5:74522589-74524589	11.3533	intron (NM_001114660, intron 1 of 8)	intron (NM_001114660, intron 1 of 8)	8152	NM_001114660	212986	Mm.134147	NM_178672	ENSMUSG00000062110	Scfd2	E430013M20Rik|STXBP1L1	Sec1 family domain containing 2	protein-coding
1043	11	97905433	97906346	chr11:97905433-97906346	1043	97904889	97906889	chr11:97904889-97906889	8.96818	Intergenic	Intergenic	-21736	NM_001081435	72973	Mm.245939	NM_001081435	ENSMUSG00000070336	Fbxo47	2900052P03Rik|Gm1562	F-box protein 47	protein-coding
1044	9	42038980	42039391	chr9:42038980-42039391	1044	42038185	42040185	chr9:42038185-42040185	7.74786	intron (NM_001357261, intron 11 of 42)	intron (NM_001357261, intron 11 of 42)	38027	NM_001357261	20660	Mm.121920	NM_011436	ENSMUSG00000049313	Sorl1	2900010L19Rik|AI596264|AW261561|LR11|SorLA|gp250|mSorLA	sortilin-related receptor, LDLR class A repeats-containing	protein-coding
1045	10	85138185	85138590	chr10:85138185-85138590	1045	85137387	85139387	chr10:85137387-85139387	11.2529	intron (NM_007771, intron 10 of 12)	MTE2b|LTR|ERVL-MaLR	-10361	NM_028832	74238	Mm.255401	NM_028832	ENSMUSG00000049038	Mterf2	1700007D05Rik|Mterfd3	mitochondrial transcription termination factor 2	protein-coding
1046	4	19925842	19925993	chr4:19925842-19925993	1046	19924917	19926917	chr4:19924917-19926917	10.0055	Intergenic	Intergenic	-3352	NM_175406	242341	Mm.19298	NM_175406	ENSMUSG00000028238	Atp6v0d2	1620401A02Rik|AI324824|V-ATPase	ATPase, H+ transporting, lysosomal V0 subunit D2	protein-coding
1047	18	34098659	34098994	chr18:34098659-34098994	1047	34097826	34099826	chr18:34097826-34099826	8.06193	Intergenic	ORR1E|LTR|ERVL-MaLR	-91621	NM_013512	13824	Mm.3465	NM_013512	ENSMUSG00000024376	Epb41l4a	Epb4.1l4|Epb4.1l4a|NBL4	erythrocyte membrane protein band 4.1 like 4a	protein-coding
1048	8	78034769	78035044	chr8:78034769-78035044	1048	78033906	78035906	chr8:78033906-78035906	11.2278	Intergenic	Intergenic	-178435	NM_183096	73301	Mm.61243	NM_183096	ENSMUSG00000037101	Ttc29	1700031F13Rik	tetratricopeptide repeat domain 29	protein-coding
1049	7	127100542	127100839	chr7:127100542-127100839	1049	127099690	127101690	chr7:127099690-127101690	11.0959	Intergenic	MER20|DNA|hAT-Charlie	9255	NM_178901	101602	Mm.490357	NM_178901	ENSMUSG00000045165	AI467606	-	expressed sequence AI467606	protein-coding
1050	8	86845787	86846558	chr8:86845787-86846558	1050	86845172	86847172	chr8:86845172-86847172	6.99558	intron (NM_030563, intron 6 of 6)	intron (NM_030563, intron 6 of 6)	39085	NM_030563	80750	Mm.25117	NM_030563	ENSMUSG00000031652	N4bp1	AI481586|C81621	NEDD4 binding protein 1	protein-coding
1051	16	87501331	87501589	chr16:87501331-87501589	1051	87500460	87502460	chr16:87500460-87502460	7.39062	intron (NR_040375, intron 1 of 2)	PB1D9|SINE|Alu	5387	NR_040375	414095	Mm.166361	NR_040375	ENSMUSG00000093606	B130034C11Rik	-	RIKEN cDNA B130034C11 gene	ncRNA
1052	5	142039907	142040367	chr5:142039907-142040367	1052	142039137	142041137	chr5:142039137-142041137	6.26029	intron (NM_177879, intron 20 of 44)	intron (NM_177879, intron 20 of 44)	-361360	NM_199068	17425	Mm.24214	NM_010812	ENSMUSG00000056493	Foxk1	A630048H08Rik|AI463295|Gm10868|Mnf	forkhead box K1	protein-coding
1053	3	93592062	93592347	chr3:93592062-93592347	1053	93591204	93593204	chr3:93591204-93593204	8.4777	Intergenic	Intergenic	37088	NM_009112	20194	Mm.1	NM_009112	ENSMUSG00000041959	S100a10	42C|AA409961|AL024248|CAL12|CLP11|Cal1l|p10|p11	S100 calcium binding protein A10 (calpactin)	protein-coding
1054	6	140767010	140767282	chr6:140767010-140767282	1054	140766146	140768146	chr6:140766146-140768146	7.85571	Intergenic	Intergenic	140261	NM_001309436	11569	Mm.86453	NM_009637	ENSMUSG00000030232	Aebp2	AU023766|B230313N05Rik	AE binding protein 2	protein-coding
1055	3	137860463	137860648	chr3:137860463-137860648	1055	137859555	137861555	chr3:137859555-137861555	7.29028	Intergenic	Intergenic	-3931	NM_001316995	51788	Mm.117541	NM_016750	ENSMUSG00000037894	H2afz	H2A.Z|H2A.Z1|H2a.z-1	H2A histone family, member Z	protein-coding
1056	18	80550481	80550671	chr18:80550481-80550671	1056	80549576	80551576	chr18:80549576-80551576	11.6394	Intergenic	Intergenic	-6030	NR_028424	100039348	Mm.254722	NR_028424	ENSMUSG00000118319	Gm2176	A430076E10Rik	glucosamine-6-phosphate deaminase 1 pseudogene	pseudo
1057	17	87461699	87462345	chr17:87461699-87462345	1057	87461022	87463022	chr17:87461022-87463022	7.87919	Intergenic	Intergenic	-15087	NM_001355703	12314	Mm.329243	NM_007589	ENSMUSG00000036438	Calm2	1500001E21Rik|AL024017|Cam2|CamC	calmodulin 2	protein-coding
1058	6	99884092	99884455	chr6:99884092-99884455	1058	99883273	99885273	chr6:99883273-99885273	5.62656	Intergenic	L2b|LINE|L2	-157882	NM_001170419	50501	Mm.87365	NM_015768	ENSMUSG00000030069	Prok2	Bv8|PK2|Prok1	prokineticin 2	protein-coding
1059	1	189794256	189794402	chr1:189794256-189794402	1059	189793329	189795329	chr1:189793329-189795329	6.79375	intron (NM_008976, intron 2 of 18)	L1M2|LINE|L1	66061	NM_008976	19250	Mm.4498	NM_008976	ENSMUSG00000026604	Ptpn14	C130080N23Rik|PTP36	protein tyrosine phosphatase, non-receptor type 14	protein-coding
1060	3	90365852	90366078	chr3:90365852-90366078	1060	90364965	90366965	chr3:90364965-90366965	6.7669	Intergenic	Intergenic	23973	NM_001316688	26568	Mm.45519	NM_011988	ENSMUSG00000027932	Slc27a3	Acsvl3|FATP-3|FATP3|Vlcs-3	solute carrier family 27 (fatty acid transporter), member 3	protein-coding
1061	11	67480177	67481139	chr11:67480177-67481139	1061	67479658	67481658	chr11:67479658-67481658	6.96095	Intergenic	Intergenic	-52340	NM_008088	14457	Mm.40338	NM_008088	ENSMUSG00000033066	Gas7	AW124766|B230343A10Rik|Gas7-cb	growth arrest specific 7	protein-coding
1062	2	130577575	130578078	chr2:130577575-130578078	1062	130576826	130578826	chr2:130576826-130578826	10.0453	TTS (NM_011025)	TTS (NM_011025)	1658	NM_011025	18429	Mm.16745	NM_011025	ENSMUSG00000027301	Oxt	OT|Oxy	oxytocin	protein-coding
1063	8	13705575	13706008	chr8:13705575-13706008	1063	13704791	13706791	chr8:13704791-13706791	9.44685	promoter-TSS (NM_001101519)	promoter-TSS (NM_001101519)	-97	NM_001101519	403185	Mm.252143	NM_001101519	ENSMUSG00000090336	Cfap97d2	4932443I19Rik|A230061C02Rik|Gm1106	CFAP97 domain containing 2	protein-coding
1064	9	123151607	123152063	chr9:123151607-123152063	1064	123150835	123152835	chr9:123150835-123152835	5.74829	intron (NM_011606, intron 1 of 2)	intron (NM_011606, intron 1 of 2)	889	NM_011606	21922	Mm.34588	NM_011606	ENSMUSG00000025784	Clec3b	Tna	C-type lectin domain family 3, member b	protein-coding
1065	2	155572396	155572673	chr2:155572396-155572673	1065	155571534	155573534	chr2:155571534-155573534	7.04344	intron (NM_001291111, intron 7 of 11)	intron (NM_001291111, intron 7 of 11)	-15605	NR_040613	74945	Mm.401956	NR_040613	ENSMUSG00000086529	Acss2os	4930471I20Rik	acyl-CoA synthetase short-chain family member 2, opposite strand	ncRNA
1066	12	77533797	77534634	chr12:77533797-77534634	1066	77533215	77535215	chr12:77533215-77535215	7.01053	Intergenic	Intergenic	124075	NM_001252616	53618	Mm.35628	NM_016893	ENSMUSG00000021065	Fut8	-	fucosyltransferase 8	protein-coding
1067	2	155572861	155573395	chr2:155572861-155573395	1067	155572128	155574128	chr2:155572128-155574128	7.6792	exon (NM_008180, exon 7 of 13)	exon (NM_008180, exon 7 of 13)	-16198	NR_040613	74945	Mm.401956	NR_040613	ENSMUSG00000086529	Acss2os	4930471I20Rik	acyl-CoA synthetase short-chain family member 2, opposite strand	ncRNA
1068	7	35037302	35037858	chr7:35037302-35037858	1068	35036580	35038580	chr7:35036580-35038580	11.903	intron (NM_008820, intron 12 of 14)	intron (NM_008820, intron 12 of 14)	18986	NM_009884	12611	Mm.273090	NM_009884	ENSMUSG00000056216	Cebpg	C/EBP[g]|C/EBPgamma|GPE1-BP|Gpe1bp|Ig/EBP	CCAAT/enhancer binding protein (C/EBP), gamma	protein-coding
1069	16	33776629	33777486	chr16:33776629-33777486	1069	33776057	33778057	chr16:33776057-33778057	8.84589	Intergenic	PB1D10|SINE|Alu	-16979	NM_010739	17063	Mm.3177	NM_010739	ENSMUSG00000022824	Muc13	114/A10|14/A10|AI159736|Lrrp|Ly64|NJ-1	mucin 13, epithelial transmembrane	protein-coding
1070	2	27692239	27692418	chr2:27692239-27692418	1070	27691328	27693328	chr2:27691328-27693328	10.3324	intron (NM_011305, intron 1 of 9)	intron (NM_011305, intron 1 of 9)	15128	NM_011305	20181	Mm.24624	NM_011305	ENSMUSG00000015846	Rxra	9530071D11Rik|Nr2b1|RXRalpha1	retinoid X receptor alpha	protein-coding
1071	18	80528341	80528692	chr18:80528341-80528692	1071	80527516	80529516	chr18:80527516-80529516	5.12586	Intergenic	(ATG)n|Simple_repeat|Simple_repeat	16029	NR_028424	100039348	Mm.254722	NR_028424	ENSMUSG00000118319	Gm2176	A430076E10Rik	glucosamine-6-phosphate deaminase 1 pseudogene	pseudo
1072	16	52373920	52374597	chr16:52373920-52374597	1072	52373258	52375258	chr16:52373258-52375258	9.5241	intron (NM_009655, intron 1 of 15)	ORR1B2|LTR|ERVL-MaLR	78822	NM_009655	11658	Mm.288282	NM_009655	ENSMUSG00000022636	Alcam	AI853494|BEN|CD166|DM-GRASP|MuSC|SC1	activated leukocyte cell adhesion molecule	protein-coding
1073	1	88217675	88217947	chr1:88217675-88217947	1073	88216811	88218811	chr1:88216811-88218811	5.60073	intron (NM_201642, intron 4 of 4)	MLT1A1|LTR|ERVL-MaLR	5852	NM_201645	394436	Mm.300095	NM_201645	ENSMUSG00000089960	Ugt1a1	Gnt1|UDPGT 1-1|UGT1A01|Udpgt-1a|UgtBr1	UDP glucuronosyltransferase 1 family, polypeptide A1	protein-coding
1074	14	75760144	75760548	chr14:75760144-75760548	1074	75759346	75761346	chr14:75759346-75761346	6.90849	Intergenic	Intergenic	-5853	NM_177381	338337	Mm.86507	NM_177381	ENSMUSG00000034893	Cog3	E430004N23	component of oligomeric golgi complex 3	protein-coding
1075	9	69466002	69466456	chr9:69466002-69466456	1075	69465229	69467229	chr9:69465229-69467229	12.0738	intron (NM_007585, intron 2 of 12)	intron (NM_007585, intron 2 of 12)	9285	NR_037296	100526560		NR_037296	ENSMUSG00000093042	Mir3109	mir-3109|mmu-mir-3109	microRNA 3109	ncRNA
1076	4	101192273	101192776	chr4:101192273-101192776	1076	101191524	101193524	chr4:101191524-101193524	12.9275	intron (NM_146145, intron 2 of 24)	intron (NM_146145, intron 2 of 24)	72757	NM_146145	16451	Mm.289657	NM_013567	ENSMUSG00000028530	Jak1	AA960307|BAP004|C130039L05Rik	Janus kinase 1	protein-coding
1077	2	26188601	26188947	chr2:26188601-26188947	1077	26187774	26189774	chr2:26187774-26189774	6.43137	Intergenic	L1_Rod|LINE|L1	17801	NM_001039653	16871	Mm.386765	NM_010711	ENSMUSG00000026934	Lhx3	Lim3|P-LIM|mLIM3|mLim-3	LIM homeobox protein 3	protein-coding
1078	1	127981772	127982677	chr1:127981772-127982677	1078	127981224	127983224	chr1:127981224-127983224	5.61446	intron (NM_001285945, intron 12 of 20)	B4A|SINE|B4	113452	NM_178690	226407	Mm.489713	NM_178690	ENSMUSG00000036104	Rab3gap1	1700003B17Rik|4732493F09Rik|AL117896|Rab3gap|p130	RAB3 GTPase activating protein subunit 1	protein-coding
1079	10	17427819	17428126	chr10:17427819-17428126	1079	17426972	17428972	chr10:17426972-17428972	6.50836	Intergenic	Intergenic	-295255	NM_010828	17684	Mm.272321	NM_010828	ENSMUSG00000039910	Cited2	AI835299|ER154-like|Mrg1|Msg2|p35srj	Cbp/p300-interacting transactivator, with Glu/Asp-rich carboxy-terminal domain, 2	protein-coding
1080	3	52837493	52837810	chr3:52837493-52837810	1080	52836651	52838651	chr3:52836651-52838651	6.59809	Intergenic	Intergenic	90014	NR_040555	622124	Mm.389434	NR_040555	ENSMUSG00000104401	Gm20750	-	predicted gene, 20750	ncRNA
1081	19	53299868	53300236	chr19:53299868-53300236	1081	53299052	53301052	chr19:53299052-53301052	13.1719	Intergenic	Intergenic	-10454	NM_001008542	17859	Mm.2154	NM_010847	ENSMUSG00000025025	Mxi1	Gm10197|Mad2|bHLHc11	MAX interactor 1, dimerization protein	protein-coding
1082	1	167070342	167070737	chr1:167070342-167070737	1082	167069539	167071539	chr1:167069539-167071539	6.78013	intron (NM_001160261, intron 1 of 2)	intron (NM_001160261, intron 1 of 2)	69123	NM_001160262	226610	Mm.389217	NM_175461	ENSMUSG00000060568	Fam78b	C030014K22Rik|C030020L09Rik	family with sequence similarity 78, member B	protein-coding
1083	3	65905515	65906074	chr3:65905515-65906074	1083	65904794	65906794	chr3:65904794-65906794	12.289	Intergenic	(CA)n|Simple_repeat|Simple_repeat	52454	NM_001355433	56706	Mm.175612	NM_019937	ENSMUSG00000027829	Ccnl1	2610030E23Rik|AU018493|Ccnl|ania-6a	cyclin L1	protein-coding
1084	14	55085840	55086574	chr14:55085840-55086574	1084	55085207	55087207	chr14:55085207-55087207	6.13912	intron (NM_001039198, intron 1 of 9)	intron (NM_001039198, intron 1 of 9)	5841	NM_001039198	239102	Mm.441113	NM_001039198	ENSMUSG00000040721	Zfhx2	ZFH-5	zinc finger homeobox 2	protein-coding
1085	12	70680561	70680893	chr12:70680561-70680893	1085	70679727	70681727	chr12:70679727-70681727	7.38808	Intergenic	MIR|SINE|MIR	-144787	NM_028127	319710	Mm.2962	NM_028127	ENSMUSG00000048285	Frmd6	2610019M19Rik|4930488L10Rik|AW212977|Willin	FERM domain containing 6	protein-coding
1086	4	137856052	137856245	chr4:137856052-137856245	1086	137855148	137857148	chr4:137855148-137857148	6.98069	Intergenic	Intergenic	-6088	NM_199307	230857	Mm.401062	NM_199307	ENSMUSG00000057530	Ece1	AW322500|ECE-1|ECE-1a|ECE-1b|ECE-1d	endothelin converting enzyme 1	protein-coding
1087	6	50431199	50431589	chr6:50431199-50431589	1087	50430394	50432394	chr6:50430394-50432394	9.70898	intron (NM_001163645, intron 1 of 21)	intron (NM_001163645, intron 1 of 21)	24776	NM_001163645	71720	Mm.44153	NM_027881	ENSMUSG00000029822	Osbpl3	1200014M06Rik|6720421I08Rik|A530055M08|ORP-3|ORP3|OSBP3	oxysterol binding protein-like 3	protein-coding
1088	18	11202355	11202653	chr18:11202355-11202653	1088	11201504	11203504	chr18:11201504-11203504	7.83504	Intergenic	L2a|LINE|L2	-149937	NR_105022	68434	Mm.57626	NR_105022	ENSMUSG00000097222	1010001N08Rik	Gata6as	RIKEN cDNA 1010001N08 gene	ncRNA
1089	16	84851091	84851407	chr16:84851091-84851407	1089	84850249	84852249	chr16:84850249-84852249	6.08312	intron (NM_008065, intron 5 of 9)	intron (NM_008065, intron 5 of 9)	-15624	NM_001302213	11957	Mm.353	NM_016755	ENSMUSG00000022890	Atp5j	Atp5pf|CF6	ATP synthase, H+ transporting, mitochondrial F0 complex, subunit F	protein-coding
1090	12	15981505	15982239	chr12:15981505-15982239	1090	15980872	15982872	chr12:15980872-15982872	6.95615	Intergenic	Intergenic	-165087	NM_144551	217410	Mm.491136	NM_144551	ENSMUSG00000020601	Trib2	AW319517|TRB-2|TRB2	tribbles pseudokinase 2	protein-coding
1091	11	6319946	6320196	chr11:6319946-6320196	1091	6319071	6321071	chr11:6319071-6321071	8.11311	intron (NM_010956, intron 4 of 22)	intron (NM_010956, intron 4 of 22)	27492	NM_001361902	18293	Mm.276348	NM_010956	ENSMUSG00000020456	Ogdh	2210403E04Rik|2210412K19Rik|AA409584|d1401|mKIAA4192	oxoglutarate (alpha-ketoglutarate) dehydrogenase (lipoamide)	protein-coding
1092	19	46698148	46698467	chr19:46698148-46698467	1092	46697307	46699307	chr19:46697307-46699307	7.1741	intron (NM_025563, intron 1 of 4)	intron (NM_025563, intron 1 of 4)	8402	NM_025563	66439	Mm.87163	NM_025563	ENSMUSG00000062376	Borcs7	2010012O05Rik|4930569L17Rik|AI413851|AI467257	BLOC-1 related complex subunit 7	protein-coding
1093	10	37337002	37337763	chr10:37337002-37337763	1093	37336382	37338382	chr10:37336382-37338382	7.19751	Intergenic	Intergenic	-198457	NM_008538	17118	Mm.30059	NM_008538	ENSMUSG00000069662	Marcks	Macs|PKCSL	myristoylated alanine rich protein kinase C substrate	protein-coding
1094	8	126209872	126210425	chr8:126209872-126210425	1094	126209148	126211148	chr8:126209148-126211148	9.71188	Intergenic	Intergenic	-88430	NM_175434	210027	Mm.405238	NM_175434	ENSMUSG00000057060	Slc35f3	B230375D17Rik	solute carrier family 35, member F3	protein-coding
1095	7	102322096	102322507	chr7:102322096-102322507	1095	102321301	102323301	chr7:102321301-102323301	12.1104	intron (NM_009287, intron 1 of 11)	intron (NM_009287, intron 1 of 11)	54478	NM_009287	20866	Mm.645	NM_009287	ENSMUSG00000030987	Stim1	SIM	stromal interaction molecule 1	protein-coding
1096	7	25149767	25150021	chr7:25149767-25150021	1096	25148894	25150894	chr7:25148894-25150894	6.06703	Intergenic	Intergenic	-2563	NR_045847	434147	Mm.59171	NM_001033781	ENSMUSG00000074274	D930028M14Rik	EG434147	RIKEN cDNA D930028M14 gene	ncRNA
1097	9	62830428	62830606	chr9:62830428-62830606	1097	62829517	62831517	chr9:62829517-62831517	5.55286	Intergenic	Intergenic	-8270	NM_001033175	76524	Mm.283636	NM_001033175	ENSMUSG00000032245	Cln6	1810065L06Rik|AW743417|D9Bwg1455e|nclf	ceroid-lipofuscinosis, neuronal 6	protein-coding
1098	7	46832206	46832453	chr7:46832206-46832453	1098	46831329	46833329	chr7:46831329-46833329	7.12646	Intergenic	Intergenic	-13474	NR_102727	16828	Mm.29324	NM_010699	ENSMUSG00000063229	Ldha	Ldh1|Ldhm|l7R2	lactate dehydrogenase A	protein-coding
1099	17	56843639	56844126	chr17:56843639-56844126	1099	56842882	56844882	chr17:56842882-56844882	7.56587	intron (NM_001039114, intron 14 of 14)	intron (NM_001039114, intron 14 of 14)	-12875	NM_009056	19725	Mm.102	NM_009056	ENSMUSG00000024206	Rfx2	5430432H19Rik	regulatory factor X, 2 (influences HLA class II expression)	protein-coding
1100	4	59236500	59236697	chr4:59236500-59236697	1100	59235598	59237598	chr4:59235598-59237598	6.61622	Intergenic	Intergenic	-23452	NR_105031	101055769	Mm.421401	NR_105031		Gm12596	-	predicted gene 12596	ncRNA
1101	6	134436872	134437463	chr6:134436872-134437463	1101	134436167	134438167	chr6:134436167-134438167	9.7575	intron (NM_001355686, intron 5 of 5)	ORR1E|LTR|ERVL-MaLR	22740	NM_001355686	66813	Mm.474472	NM_025778	ENSMUSG00000030200	Bcl2l14	4930452K23Rik|4933405K19Rik|9030625M01Rik|AI429211|Bclg	BCL2-like 14 (apoptosis facilitator)	protein-coding
1102	8	86891563	86891904	chr8:86891563-86891904	1102	86890733	86892733	chr8:86890733-86892733	5.63764	Intergenic	MLTR11A|LTR|ERVK	-6476	NM_030563	80750	Mm.25117	NM_030563	ENSMUSG00000031652	N4bp1	AI481586|C81621	NEDD4 binding protein 1	protein-coding
1103	5	65113237	65113754	chr5:65113237-65113754	1103	65112495	65114495	chr5:65112495-65114495	13.5896	intron (NM_001347355, intron 1 of 10)	intron (NM_001347355, intron 1 of 10)	5928	NM_001347355	71778	Mm.10281	NM_175174	ENSMUSG00000054920	Klhl5	1300013C10Rik	kelch-like 5	protein-coding
1104	12	85944397	85944698	chr12:85944397-85944698	1104	85943547	85945547	chr12:85943547-85945547	7.96719	intron (NM_001347395, intron 28 of 32)	Lx9|LINE|L1	119598	NM_001347395	320244	Mm.132172	NM_177114	ENSMUSG00000012609	Ttll5	1700048H13Rik|2310009M18Rik|4930556H18Rik|AI428864|D630041K24Rik|R75373|Stamp|mKIAA0998	tubulin tyrosine ligase-like family, member 5	protein-coding
1105	1	39091086	39091481	chr1:39091086-39091481	1105	39090283	39092283	chr1:39090283-39092283	7.93416	Intergenic	MT2A|LTR|ERVL	95708	NR_105767	102466631		NR_105767	ENSMUSG00000098833	Mir6349	Gm27558|mmu-mir-6349	microRNA 6349	ncRNA
1106	15	9527116	9527782	chr15:9527116-9527782	1106	9526449	9528449	chr15:9526449-9528449	6.11048	intron (NM_001355680, intron 1 of 7)	intron (NM_001355680, intron 1 of 7)	2427	NM_001355680	16197	Mm.389	NM_008372	ENSMUSG00000003882	Il7r	CD127|IL-7Ralpha	interleukin 7 receptor	protein-coding
1107	5	91721634	91721938	chr5:91721634-91721938	1107	91720786	91722786	chr5:91720786-91722786	7.07362	Intergenic	Intergenic	45514	NR_045383	73452	Mm.396233	NR_045383	ENSMUSG00000101978	1700063O14Rik	-	RIKEN cDNA 1700063O14 gene	ncRNA
1108	6	115518857	115519580	chr6:115518857-115519580	1108	115518218	115520218	chr6:115518218-115520218	8.59036	Intergenic	Intergenic	-25485	NM_199033	381802	Mm.291208	NM_199033	ENSMUSG00000042389	Tsen2	AU067695	tRNA splicing endonuclease subunit 2	protein-coding
1109	17	47272369	47272558	chr17:47272369-47272558	1109	47271463	47273463	chr17:47271463-47273463	10.5924	intron (NM_001097623, intron 4 of 19)	ID_B1|SINE|B4	42234	NM_172622	224829	Mm.260989	NM_172622		Trerf1	9430096I18Rik|AI429294|B830015H24|RAPA|Trep-132|Trep132	transcriptional regulating factor 1	protein-coding
1110	8	126193309	126193580	chr8:126193309-126193580	1110	126192444	126194444	chr8:126192444-126194444	7.50835	Intergenic	Intergenic	-105134	NM_175434	210027	Mm.405238	NM_175434	ENSMUSG00000057060	Slc35f3	B230375D17Rik	solute carrier family 35, member F3	protein-coding
1111	18	37833728	37834214	chr18:37833728-37834214	1111	37832971	37834971	chr18:37832971-37834971	6.05021	intron (NM_033587, intron 3 of 3)	intron (NM_033587, intron 3 of 3)	14425	NM_033583	93708	Mm.247203	NM_033583	ENSMUSG00000102543	Pcdhgc5	-	protocadherin gamma subfamily C, 5	protein-coding
1112	2	45114673	45114971	chr2:45114673-45114971	1112	45113822	45115822	chr2:45113822-45115822	9.11031	TTS (NR_110572)	TTS (NR_110572)	-1543	NM_015753	24136	Mm.440702	NM_015753	ENSMUSG00000026872	Zeb2	9130203F04Rik|D130016B08Rik|SIP1|Zfhx1b|Zfx1b|Zfxh1b	zinc finger E-box binding homeobox 2	protein-coding
1113	6	99884870	99885131	chr6:99884870-99885131	1113	99884000	99886000	chr6:99884000-99886000	6.68139	Intergenic	Intergenic	-158609	NM_001170419	50501	Mm.87365	NM_015768	ENSMUSG00000030069	Prok2	Bv8|PK2|Prok1	prokineticin 2	protein-coding
1114	4	135617866	135618579	chr4:135617866-135618579	1114	135617222	135619222	chr4:135617222-135619222	9.07781	Intergenic	Intergenic	-8432	NR_015613	73937	Mm.292326	NM_028688	ENSMUSG00000086788	1700029M20Rik	4930406E24Rik	RIKEN cDNA 1700029M20 gene	ncRNA
1115	7	30885361	30885755	chr7:30885361-30885755	1115	30884558	30886558	chr7:30884558-30886558	4.77389	Intergenic	L1MDa|LINE|L1	-5216	NM_001043317	12483	Mm.260994	NM_009845	ENSMUSG00000030577	Cd22	A530093D23|Lyb-8|Lyb8	CD22 antigen	protein-coding
1116	6	144890169	144890514	chr6:144890169-144890514	1116	144889341	144891341	chr6:144889341-144891341	7.14028	Intergenic	Intergenic	158470	NM_001024468	12035	Mm.4606	NM_007532	ENSMUSG00000030268	Bcat1	BCATc|Eca39	branched chain aminotransferase 1, cytosolic	protein-coding
1117	15	84900313	84900485	chr15:84900313-84900485	1117	84899399	84901399	chr15:84899399-84901399	6.61628	Intergenic	MLT1K|LTR|ERVL-MaLR	-23029	NM_016714	18141	Mm.28379	NM_016714	ENSMUSG00000016619	Nup50	1700030K07Rik|AI413123|Npap60	nucleoporin 50	protein-coding
1118	17	56921726	56922255	chr17:56921726-56922255	1118	56920990	56922990	chr17:56920990-56922990	6.41957	intron (NM_022328, intron 2 of 11)	intron (NM_022328, intron 2 of 11)	13397	NM_022328	64144	Mm.148748	NM_022328	ENSMUSG00000024212	Mllt1	AA407901|BAM11|ENL|LTG19	myeloid/lymphoid or mixed-lineage leukemia; translocated to, 1	protein-coding
1119	12	79476839	79477585	chr12:79476839-79477585	1119	79476212	79478212	chr12:79476212-79478212	8.79489	intron (NM_009014, intron 7 of 10)	intron (NM_009014, intron 7 of 10)	179861	NM_001252562	19363	Mm.341756	NM_009014	ENSMUSG00000059060	Rad51b	AI553500|R51H2|Rad51l1|mREC2	RAD51 paralog B	protein-coding
1120	13	24623305	24623600	chr13:24623305-24623600	1120	24622452	24624452	chr13:24622452-24624452	8.80895	intron (NM_178658, intron 1 of 13)	B4A|SINE|B4	8847	NM_001286101	193385	Mm.217319	NM_029679	ENSMUSG00000036006	Ripor2	Fam65b	RHO family interacting cell polarization regulator 2	protein-coding
1121	X	136926604	136927510	chrX:136926604-136927510	1121	136926057	136928057	chrX:136926057-136928057	6.17954	promoter-TSS (NM_027067)	promoter-TSS (NM_027067)	-268	NM_027067	69389	Mm.302721	NM_027067	ENSMUSG00000048155	H2bfm	1700014N06Rik|H2bfw|H2bl2	H2B histone family, member M	protein-coding
1122	11	67479403	67480025	chr11:67479403-67480025	1122	67478714	67480714	chr11:67478714-67480714	7.36862	Intergenic	Intergenic	-53284	NM_008088	14457	Mm.40338	NM_008088	ENSMUSG00000033066	Gas7	AW124766|B230343A10Rik|Gas7-cb	growth arrest specific 7	protein-coding
1123	11	101372763	101373171	chr11:101372763-101373171	1123	101371967	101373967	chr11:101371967-101373967	7.36861	intron (NM_008061, intron 3 of 4)	intron (NM_008061, intron 3 of 4)	5251	NM_008061	14377	Mm.18064	NM_008061	ENSMUSG00000078650	G6pc	AW107337|G6Pase|G6pt|Glc-6-Pase	glucose-6-phosphatase, catalytic	protein-coding
1124	9	66604016	66604367	chr9:66604016-66604367	1124	66603191	66605191	chr9:66603191-66605191	9.69554	Intergenic	Intergenic	-11077	NM_144937	235441	Mm.32465	NM_144937	ENSMUSG00000032376	Usp3	AA409661|BC017156	ubiquitin specific peptidase 3	protein-coding
1125	1	192663126	192663431	chr1:192663126-192663431	1125	192662278	192664278	chr1:192662278-192664278	5.05374	intron (NM_144881, intron 8 of 11)	ORR1E|LTR|ERVL-MaLR	107940	NM_144881	226861	Mm.145857	NM_144881	ENSMUSG00000037375	Hhat	2810432O22Rik|AI462858|AP-2CRE|Skn|Tg(TFAP2A-cre)1Will	hedgehog acyltransferase	protein-coding
1126	18	81409112	81409582	chr18:81409112-81409582	1126	81408347	81410347	chr18:81408347-81410347	6.08825	Intergenic	Intergenic	-422769	NM_178280	20689	Mm.215917	NM_178280	ENSMUSG00000024565	Sall3	B130022O04Rik|Msal|Msal-1|Sal|Salt|Spalt	spalt like transcription factor 3	protein-coding
1127	10	84516381	84516779	chr10:84516381-84516779	1127	84515580	84517580	chr10:84515580-84517580	5.97332	Intergenic	Intergenic	17308	NM_175451	216197	Mm.334999	NM_175451	ENSMUSG00000046841	Ckap4	5630400A09Rik|CLIMP-63|P63	cytoskeleton-associated protein 4	protein-coding
1128	11	6026299	6026672	chr11:6026299-6026672	1128	6025485	6027485	chr11:6025485-6027485	6.69187	intron (NM_001174054, intron 2 of 20)	intron (NM_001174054, intron 2 of 20)	39262	NM_001174054	12323	Mm.439733	NM_007595	ENSMUSG00000057897	Camk2b	CaMKII	calcium/calmodulin-dependent protein kinase II, beta	protein-coding
1129	13	113807291	113807656	chr13:113807291-113807656	1129	113806473	113808473	chr13:113806473-113808473	14.0236	intron (NM_172595, intron 1 of 4)	MTD|LTR|ERVL-MaLR	12966	NM_172595	218639	Mm.79837	NM_172595	ENSMUSG00000042348	Arl15	A430036I03|Arfrp2|C230032K13Rik	ADP-ribosylation factor-like 15	protein-coding
1130	8	88566128	88566470	chr8:88566128-88566470	1130	88565299	88567299	chr8:88565299-88567299	5.06009	intron (NM_001163660, intron 1 of 7)	intron (NM_001163660, intron 1 of 7)	38666	NM_001163660	93960	Mm.30219	NM_027280	ENSMUSG00000031661	Nkd1	2810434J10Rik|9030215G15Rik|Nkd	naked cuticle 1	protein-coding
1131	3	89863751	89864478	chr3:89863751-89864478	1131	89863114	89865114	chr3:89863114-89865114	7.0807	Intergenic	Intergenic	32745	NM_172530	214547	Mm.225	NM_172530	ENSMUSG00000046280	She	9430022A14	src homology 2 domain-containing transforming protein E	protein-coding
1132	4	84007715	84008514	chr4:84007715-84008514	1132	84007114	84009114	chr4:84007114-84009114	6.21588	Intergenic	Intergenic	36764	NR_130998	78238	Mm.243903	NR_130998	ENSMUSG00000085217	6030471H07Rik	-	RIKEN cDNA 6030471H07 gene	ncRNA
1133	6	120957263	120957676	chr6:120957263-120957676	1133	120956469	120958469	chr6:120956469-120958469	9.56995	intron (NM_001270475, intron 27 of 31)	intron (NM_001270475, intron 27 of 31)	-1374	NR_138099	215458	Mm.122399	NR_138099		LOC215458	-	uncharacterized LOC215458	ncRNA
1134	18	84804345	84804997	chr18:84804345-84804997	1134	84803671	84805671	chr18:84803671-84805671	8.24327	Intergenic	Intergenic	-46667	NM_001348159	109672	Mm.31018	NM_025797	ENSMUSG00000024646	Cyb5a	0610009N12Rik|Cyb5	cytochrome b5 type A (microsomal)	protein-coding
1135	14	31414312	31414496	chr14:31414312-31414496	1135	31413404	31415404	chr14:31413404-31415404	7.50903	intron (NM_011894, intron 2 of 8)	intron (NM_011894, intron 2 of 8)	3273	NM_001347585	24056	Mm.383198	NM_011894	ENSMUSG00000021892	Sh3bp5	AI606498|SH3BP-5|Sab	SH3-domain binding protein 5 (BTK-associated)	protein-coding
1136	4	24966289	24966939	chr4:24966289-24966939	1136	24965614	24967614	chr4:24965614-24967614	8.30735	Intergenic	CpG	-6805	NM_030733	81006	Mm.160412	NM_030733	ENSMUSG00000040372	Gpr63	PSP24beta|Psp24-2	G protein-coupled receptor 63	protein-coding
1137	9	121646923	121647407	chr9:121646923-121647407	1137	121646165	121648165	chr9:121646165-121648165	7.84337	intron (NM_011703, intron 1 of 12)	intron (NM_011703, intron 1 of 12)	4449	NM_011703	22354	Mm.282007	NM_011703	ENSMUSG00000032528	Vipr1	AV071699|VIP-R1|VPAC1	vasoactive intestinal peptide receptor 1	protein-coding
1138	14	70000526	70000983	chr14:70000526-70000983	1138	69999754	70001754	chr14:69999754-70001754	6.93323	intron (NM_028560, intron 4 of 6)	intron (NM_028560, intron 4 of 6)	-76690	NM_018781	13655	Mm.103737	NM_018781	ENSMUSG00000033730	Egr3	Pilot	early growth response 3	protein-coding
1139	13	63552601	63552936	chr13:63552601-63552936	1139	63551768	63553768	chr13:63551768-63553768	5.39844	intron (NM_008957, intron 2 of 23)	intron (NM_008957, intron 2 of 23)	12966	NM_008957	19206	Mm.228798	NM_008957	ENSMUSG00000021466	Ptch1	A230106A15Rik|Ptc|Ptc1|Ptch|mes|wig	patched 1	protein-coding
1140	11	80939445	80940209	chr11:80939445-80940209	1140	80938827	80940827	chr11:80938827-80940827	9.21562	intron (NM_001034013, intron 3 of 9)	intron (NM_001034013, intron 3 of 9)	81438	NM_029367	75622	Mm.26988	NM_029367	ENSMUSG00000053184	Spaca3	1700025M08Rik|ALLP17|Lyc3|SLLP1|mSLLP1	sperm acrosome associated 3	protein-coding
1141	7	82361168	82361499	chr7:82361168-82361499	1141	82360333	82362333	chr7:82360333-82362333	11.2152	intron (NM_001190374, intron 2 of 29)	MTEa|LTR|ERVL-MaLR	25640	NM_001190374	269959	Mm.65306	NM_001190374	ENSMUSG00000070469	Adamtsl3	9230119C12Rik|C130057K09|mKIAA1233	ADAMTS-like 3	protein-coding
1142	4	89177785	89178319	chr4:89177785-89178319	1142	89177052	89179052	chr4:89177052-89179052	4.95802	intron (NM_024433, intron 7 of 7)	intron (NM_024433, intron 7 of 7)	40682	NM_024433	66902	Mm.28500	NM_024433	ENSMUSG00000062937	Mtap	1300019I21Rik|MSAP	methylthioadenosine phosphorylase	protein-coding
1143	12	89764797	89765206	chr12:89764797-89765206	1143	89764001	89766001	chr12:89764001-89766001	6.58954	intron (NM_001198587, intron 14 of 19)	intron (NM_001198587, intron 14 of 19)	-47481	NM_001252074	18191	Mm.425766	NM_172544	ENSMUSG00000066392	Nrxn3	-	neurexin III	protein-coding
1144	2	84837843	84838300	chr2:84837843-84838300	1144	84837071	84839071	chr2:84837071-84839071	5.63139	Intergenic	Intergenic	-1336	NM_001081349	72401	Mm.22716	NM_024497	ENSMUSG00000027075	Slc43a1	2610016F07Rik|AA986141|Lat3|PB39|Pov1|R00504	solute carrier family 43, member 1	protein-coding
1145	12	99623030	99623376	chr12:99623030-99623376	1145	99622203	99624203	chr12:99622203-99624203	4.92991	Intergenic	Intergenic	4771	NR_045288	73457	Mm.383439	NR_045288	ENSMUSG00000100211	1700064M15Rik	-	RIKEN cDNA 1700064M15 gene	ncRNA
1146	6	38759047	38759594	chr6:38759047-38759594	1146	38758320	38760320	chr6:38758320-38760320	9.55511	intron (NM_010433, intron 2 of 14)	intron (NM_010433, intron 2 of 14)	77990	NM_001136065	15258	Mm.23790	NM_010433	ENSMUSG00000061436	Hipk2	1110014O20Rik|B230339E18Rik|Stank	homeodomain interacting protein kinase 2	protein-coding
1147	6	119335923	119336771	chr6:119335923-119336771	1147	119335347	119337347	chr6:119335347-119337347	5.92321	intron (NM_001362214, intron 1 of 11)	intron (NM_001362214, intron 1 of 11)	-5581	NM_172492	211187	Mm.121498	NM_172492	ENSMUSG00000055003	Lrtm2	A230084J22|AI841794	leucine-rich repeats and transmembrane domains 2	protein-coding
1148	16	95869288	95870049	chr16:95869288-95870049	1148	95868668	95870668	chr16:95868668-95870668	10.6737	intron (NR_040484, intron 1 of 3)	intron (NR_040484, intron 1 of 3)	29044	NR_040485	69776	Mm.120470	NR_040484	ENSMUSG00000117232	1600002D24Rik	-	RIKEN cDNA 1600002D24 gene	ncRNA
1149	X	71622346	71622665	chrX:71622346-71622665	1149	71621505	71623505	chrX:71621505-71623505	7.38228	Intergenic	Intergenic	-41161	NM_001308501	14765	Mm.33336	NM_010340	ENSMUSG00000056380	Gpr50	H9	G-protein-coupled receptor 50	protein-coding
1150	15	73522961	73523665	chr15:73522961-73523665	1150	73522313	73524313	chr15:73522313-73524313	7.43042	intron (NR_152151, intron 2 of 23)	intron (NR_152151, intron 2 of 23)	10753	NM_001081066	105841	Mm.322557	NM_001081066	ENSMUSG00000036661	Dennd3	AI447457|E030003N15Rik	DENN/MADD domain containing 3	protein-coding
1151	4	121025770	121025997	chr4:121025770-121025997	1151	121024883	121026883	chr4:121024883-121026883	8.14307	Intergenic	L2|LINE|L2	-8637	NM_133716	69780	Mm.271819	NM_133716	ENSMUSG00000032870	Smap2	1810031K02Rik|AA408614|Smap1l	small ArfGAP 2	protein-coding
1152	15	27691910	27692400	chr15:27691910-27692400	1152	27691155	27693155	chr15:27691155-27693155	6.27038	Intergenic	ORR1E|LTR|ERVL-MaLR	-10613	NM_198301	223433	Mm.266485	NM_198301	ENSMUSG00000056069	Otulinl	9830126M18|Fam105a	OTU deubiquitinase with linear linkage specificity like	protein-coding
1153	7	114151418	114151842	chr7:114151418-114151842	1153	114150630	114152630	chr7:114150630-114152630	7.65663	Intergenic	Intergenic	-33849	NM_025846	66922	Mm.276572	NM_025846	ENSMUSG00000055723	Rras2	2610016H24Rik|C86394|TC21	related RAS viral (r-ras) oncogene 2	protein-coding
1154	6	128974845	128975107	chr6:128974845-128975107	1154	128973976	128975976	chr6:128973976-128975976	6.39352	promoter-TSS (NR_045009)	promoter-TSS (NR_045009)	53	NR_045009	100504591	Mm.441029	NR_045009		Gm15987	-	predicted gene 15987	ncRNA
1155	4	45948876	45949946	chr4:45948876-45949946	1155	45948411	45950411	chr4:45948411-45950411	6.76692	intron (NM_198660, intron 36 of 37)	intron (NM_198660, intron 36 of 37)	-15924	NM_001290475	100121	Mm.275413	NM_146142	ENSMUSG00000035517	Tdrd7	5730495N10Rik|AI447470|PCTAIRE2BP	tudor domain containing 7	protein-coding
1156	X	9206917	9207462	chrX:9206917-9207462	1156	9206189	9208189	chrX:9206189-9208189	5.32978	intron (NM_173414, intron 1 of 4)	intron (NM_173414, intron 1 of 4)	7217	NM_173414	236285	Mm.245119	NM_173414	ENSMUSG00000047344	Lancl3	6030463G20Rik	LanC lantibiotic synthetase component C-like 3 (bacterial)	protein-coding
1157	1	62822815	62823083	chr1:62822815-62823083	1157	62821949	62823949	chr1:62821949-62823949	6.75145	Intergenic	Intergenic	-28217	NR_040601	74992	Mm.401979	NR_040601		4930487H11Rik	-	RIKEN cDNA 4930487H11 gene	ncRNA
1158	X	164407379	164407670	chrX:164407379-164407670	1158	164406524	164408524	chrX:164406524-164408524	6.62236	Intergenic	Intergenic	-12255	NR_152315	18700	Mm.3781	NM_011081	ENSMUSG00000031381	Piga	AI194334|Pig-a	phosphatidylinositol glycan anchor biosynthesis, class A	protein-coding
1159	5	137856445	137857288	chr5:137856445-137857288	1159	137855866	137857866	chr5:137855866-137857866	5.01459	intron (NM_133209, intron 2 of 4)	intron (NM_133209, intron 2 of 4)	1182	NM_133209	170741	Mm.347593	NM_133209	ENSMUSG00000066684	Pilrb1	FDFACT|Fdact|Pilrb	paired immunoglobin-like type 2 receptor beta 1	protein-coding
1160	7	140188939	140189156	chr7:140188939-140189156	1160	140188047	140190047	chr7:140188047-140190047	6.24608	Intergenic	Intergenic	12944	NM_146518	258511	Mm.334306	NM_146518	ENSMUSG00000051051	Olfr523	MOR104-4	olfactory receptor 523	protein-coding
1161	1	4747822	4748053	chr1:4747822-4748053	1161	4746937	4748937	chr1:4746937-4748937	6.08425	Intergenic	Intergenic	37788	NM_025300	27395	Mm.182927	NM_025300	ENSMUSG00000033845	Mrpl15	HSPC145|MRP-L7|Rpml7	mitochondrial ribosomal protein L15	protein-coding
1162	8	105752968	105753499	chr8:105752968-105753499	1162	105752233	105754233	chr8:105752233-105754233	8.73354	intron (NM_027469, intron 1 of 2)	intron (NM_027469, intron 1 of 2)	5373	NM_027469	70575	Mm.40954	NM_027469	ENSMUSG00000013150	Gfod2	5730466C23Rik	glucose-fructose oxidoreductase domain containing 2	protein-coding
1163	12	3886255	3886678	chr12:3886255-3886678	1163	3885466	3887466	chr12:3885466-3887466	11.6447	intron (NM_007872, intron 6 of 22)	intron (NM_007872, intron 6 of 22)	-5277	NM_153743	13435	Mm.5001	NM_007872	ENSMUSG00000020661	Dnmt3a	MmuIIIA	DNA methyltransferase 3A	protein-coding
1164	10	59367740	59368455	chr10:59367740-59368455	1164	59367097	59369097	chr10:59367097-59369097	7.27794	intron (NM_001316370, intron 11 of 13)	intron (NM_001316370, intron 11 of 13)	-35587	NM_023530	69836	Mm.30268	NM_023530	ENSMUSG00000009646	Pla2g12b	2010002E04Rik|Fksg71|Pla2g13|hlb218	phospholipase A2, group XIIB	protein-coding
1165	6	28427069	28427409	chr6:28427069-28427409	1165	28426239	28428239	chr6:28426239-28428239	5.29247	promoter-TSS (NM_019569)	promoter-TSS (NM_019569)	-662	NM_019569	56223	Mm.31708	NM_019569	ENSMUSG00000029707	Fscn3	-	fascin actin-bundling protein 3	protein-coding
1166	1	88288846	88289064	chr1:88288846-88289064	1166	88287955	88289955	chr1:88287955-88289955	6.96774	Intergenic	Tigger7|DNA|TcMar-Tigger	-11376	NM_198652	381280	Mm.384762	NM_198652	ENSMUSG00000044783	Hjurp	6430706D22Rik|A730008H23Rik|C330011F01Rik|Gm975|Mfleg1	Holliday junction recognition protein	protein-coding
1167	4	119875654	119876063	chr4:119875654-119876063	1167	119874858	119876858	chr4:119874858-119876858	7.28114	intron (NM_010657, intron 1 of 8)	intron (NM_010657, intron 1 of 8)	61181	NM_010657	16656	Mm.302758	NM_010657	ENSMUSG00000028634	Hivep3	2900056N03Rik|A130075N07|AI848000|E030045D18Rik|KBP-1|KBP1|Krc|Rc|Schnurri-3|Shn3|Zas3	human immunodeficiency virus type I enhancer binding protein 3	protein-coding
1168	6	34497414	34497827	chr6:34497414-34497827	1168	34496620	34498620	chr6:34496620-34498620	7.04611	intron (NM_007563, intron 2 of 2)	intron (NM_007563, intron 2 of 2)	21265	NM_007563	12183	Mm.282863	NM_007563	ENSMUSG00000038871	Bpgm	AI323730|AL022789|C86192	2,3-bisphosphoglycerate mutase	protein-coding
1169	9	14815389	14815790	chr9:14815389-14815790	1169	14814589	14816589	chr9:14814589-14816589	7.8745	intron (NM_018736, intron 12 of 19)	intron (NM_018736, intron 12 of 19)	30936	NM_018736	17535	Mm.149071	NM_018736	ENSMUSG00000031928	Mre11a	Mre11|Mre11b	MRE11A homolog A, double strand break repair nuclease	protein-coding
1170	4	137261652	137261992	chr4:137261652-137261992	1170	137260822	137262822	chr4:137260822-137262822	5.30947	Intergenic	Intergenic	-15813	NM_009523	22417	Mm.20355	NM_009523	ENSMUSG00000036856	Wnt4	Wnt-4	wingless-type MMTV integration site family, member 4	protein-coding
1171	17	13668443	13669017	chr17:13668443-13669017	1171	13667730	13669730	chr17:13667730-13669730	7.08431	Intergenic	Intergenic	-91811	NM_010806	17356	Mm.59167	NM_010806	ENSMUSG00000068036	Afdn	5033403D15Rik|AF6|Af-6|Afadin|Gm314|I-afadin|Mllt4|S-afadin	afadin, adherens junction formation factor	protein-coding
1172	13	114909558	114909780	chr13:114909558-114909780	1172	114908669	114910669	chr13:114908669-114910669	5.3322	intron (NM_008396, intron 1 of 29)	LTR40b|LTR|ERVL	22431	NM_008396	16398	Mm.5007	NM_008396	ENSMUSG00000015533	Itga2	CD49B|DX5|GPIa	integrin alpha 2	protein-coding
1173	18	13787038	13787241	chr18:13787038-13787241	1173	13786139	13788139	chr18:13786139-13788139	7.55376	intron (NM_001360804, intron 5 of 7)	intron (NM_001360804, intron 5 of 7)	185593	NM_145492	225207	Mm.40325	NM_145492	ENSMUSG00000024420	Zfp521	B930086A16Rik|Evi3|Znf521	zinc finger protein 521	protein-coding
1174	12	12298826	12299039	chr12:12298826-12299039	1174	12297932	12299932	chr12:12297932-12299932	6.60136	intron (NM_029758, intron 2 of 12)	intron (NM_029758, intron 2 of 12)	36794	NM_029758	76820	Mm.440802	NM_029758	ENSMUSG00000020589	Fam49a	2410157M17Rik|9630047E15|D12Ertd553e	family with sequence similarity 49, member A	protein-coding
1175	10	41880765	41881076	chr10:41880765-41881076	1175	41879920	41881920	chr10:41879920-41881920	7.15067	intron (NM_001162908, intron 1 of 9)	intron (NM_001162908, intron 1 of 9)	-6518	NM_001013370	140742	Mm.139418	NM_001013370	ENSMUSG00000038332	Sesn1	1110002G11Rik|AU044290|Pa26|Sest1	sestrin 1	protein-coding
1176	11	77111210	77111678	chr11:77111210-77111678	1176	77110444	77112444	chr11:77110444-77112444	9.51834	intron (NM_176965, intron 13 of 17)	intron (NM_176965, intron 13 of 17)	-33007	NM_001012309	237859	Mm.156195	NM_001012309	ENSMUSG00000037958	Nsrp1	8030451K07|AI851076|AL022898|Ccdc55|NSpr70|NSrp70	nuclear speckle regulatory protein 1	protein-coding
1177	10	123155855	123156130	chr10:123155855-123156130	1177	123154992	123156992	chr10:123154992-123156992	5.6769	intron (NM_027604, intron 6 of 21)	Charlie1a|DNA|hAT-Charlie	41026	NM_001301628	14479	Mm.244209	NM_027604	ENSMUSG00000020124	Usp15	4921514G19Rik|AI327321|E430033I05Rik|Gcap18	ubiquitin specific peptidase 15	protein-coding
1178	8	128543973	128544137	chr8:128543973-128544137	1178	128543055	128545055	chr8:128543055-128545055	7.81456	Intergenic	Intergenic	-141599	NM_010578	16412	Mm.263396	NM_010578	ENSMUSG00000025809	Itgb1	4633401G24Rik|AA409975|AA960159|CD29|Fnrb|Gm9863|gpIIa	integrin beta 1 (fibronectin receptor beta)	protein-coding
1179	10	75848511	75848863	chr10:75848511-75848863	1179	75847687	75849687	chr10:75847687-75849687	7.35232	Intergenic	Intergenic	11563	NM_010798	17319	Mm.2326	NM_010798	ENSMUSG00000033307	Mif	DER6|GIF|Glif	macrophage migration inhibitory factor (glycosylation-inhibiting factor)	protein-coding
1180	5	91814102	91814872	chr5:91814102-91814872	1180	91813487	91815487	chr5:91813487-91815487	12.2038	Intergenic	Intergenic	-47187	NR_045383	73452	Mm.396233	NR_045383	ENSMUSG00000101978	1700063O14Rik	-	RIKEN cDNA 1700063O14 gene	ncRNA
1181	17	71680833	71681205	chr17:71680833-71681205	1181	71680019	71682019	chr17:71680019-71682019	8.09902	intron (NM_177087, intron 1 of 19)	ORR1G|LTR|ERVL-MaLR	7758	NM_177087	320159	Mm.187372	NM_177087	ENSMUSG00000045761	Togaram2	4632412N22Rik|Fam179a	TOG array regulator of axonemal microtubules 2	protein-coding
1182	12	85945196	85945806	chr12:85945196-85945806	1182	85944501	85946501	chr12:85944501-85946501	10.6289	intron (NM_001347395, intron 28 of 32)	intron (NM_001347395, intron 28 of 32)	120551	NM_001347395	320244	Mm.132172	NM_177114	ENSMUSG00000012609	Ttll5	1700048H13Rik|2310009M18Rik|4930556H18Rik|AI428864|D630041K24Rik|R75373|Stamp|mKIAA0998	tubulin tyrosine ligase-like family, member 5	protein-coding
1183	12	21442629	21443021	chr12:21442629-21443021	1183	21441825	21443825	chr12:21441825-21443825	5.95297	Intergenic	Intergenic	-25389	NM_011739	22630	Mm.289630	NM_011739	ENSMUSG00000076432	Ywhaq	2700028P07Rik|AA409740|AU021156|R74690	tyrosine 3-monooxygenase/tryptophan 5-monooxygenase activation protein theta	protein-coding
1184	10	89597359	89597598	chr10:89597359-89597598	1184	89596478	89598478	chr10:89596478-89598478	8.47104	exon (NM_182959, exon 5 of 12)	exon (NM_182959, exon 5 of 12)	2336	NM_001310710	216227	Mm.233921	NM_182959	ENSMUSG00000019935	Slc17a8	BC042593|Vglut3	solute carrier family 17 (sodium-dependent inorganic phosphate cotransporter), member 8	protein-coding
1185	2	13010049	13010486	chr2:13010049-13010486	1185	13009267	13011267	chr2:13009267-13011267	6.75776	exon (NM_153155, exon 1 of 2)	exon (NM_153155, exon 1 of 2)	596	NM_153155	227580	Mm.229322	NM_153155	ENSMUSG00000049630	C1ql3	1110065A22Rik|AI661623|Adij|C1ql|C1qtnf13|CTRP13|K100	C1q-like 3	protein-coding
1186	1	164069306	164069598	chr1:164069306-164069598	1186	164068452	164070452	chr1:164068452-164070452	6.25717	intron (NM_001164059, intron 5 of 7)	intron (NM_001164059, intron 5 of 7)	7376	NM_001164059	20343	Mm.1461	NM_011346	ENSMUSG00000026581	Sell	AI528707|CD62L|L-selectin|LECAM-1|Lnhr|Ly-22|Ly-m22|Lyam-1|Lyam1	selectin, lymphocyte	protein-coding
1187	1	120047417	120047650	chr1:120047417-120047650	1187	120046533	120048533	chr1:120046533-120048533	6.02654	intron (NM_001012322, intron 8 of 13)	MIR3|SINE|MIR	26246	NM_019432	170706	Mm.24750	NM_019432	ENSMUSG00000050777	Tmem37	AI173373|AW540203|Pr|Pr1	transmembrane protein 37	protein-coding
1188	4	87669507	87669804	chr4:87669507-87669804	1188	87668655	87670655	chr4:87668655-87670655	6.01666	Intergenic	Intergenic	136667	NM_029931	70122	Mm.288898	NM_027326	ENSMUSG00000028496	Mllt3	2210011H10Rik|2610012I03Rik|3830408D16Rik|Af9|D4Ertd321e	myeloid/lymphoid or mixed-lineage leukemia; translocated to, 3	protein-coding
1189	10	40479894	40480138	chr10:40479894-40480138	1189	40479016	40481016	chr10:40479016-40481016	6.01666	3' UTR (NM_001168304, exon 13 of 13)	3' UTR (NM_001168304, exon 13 of 13)	-90346	NM_027572	70840	Mm.332570	NM_027572	ENSMUSG00000019834	Slc22a16	4921504E14Rik|CT2|FLIPT2|OCT6|OKB1	solute carrier family 22 (organic cation transporter), member 16	protein-coding
1190	2	19630875	19631251	chr2:19630875-19631251	1190	19630063	19632063	chr2:19630063-19632063	8.98304	Intergenic	Intergenic	26834	NR_033642	100041244	Mm.407223	NR_033642		Gm3230	-	predicted gene 3230	ncRNA
1191	11	54155801	54156431	chr11:54155801-54156431	1191	54155116	54157116	chr11:54155116-54157116	7.99949	Intergenic	LTR50|LTR|ERVL	55192	NM_011031	18452	Mm.3705	NM_011031	ENSMUSG00000018906	P4ha2	AA407196|C76437|P4hl	procollagen-proline, 2-oxoglutarate 4-dioxygenase (proline 4-hydroxylase), alpha II polypeptide	protein-coding
1192	15	34388724	34389332	chr15:34388724-34389332	1192	34388028	34390028	chr15:34388028-34390028	8.58743	intron (NM_001358780, intron 6 of 18)	intron (NM_001358780, intron 6 of 18)	-31156	NM_001256161	77358	Mm.402759	NM_001256161	ENSMUSG00000094447	9430069I07Rik	-	RIKEN cDNA 9430069I07 gene	protein-coding
1193	11	100291009	100291916	chr11:100291009-100291916	1193	100290462	100292462	chr11:100290462-100292462	8.3756	Intergenic	Intergenic	-21592	NM_212483	68239	Mm.158190	NM_212483	ENSMUSG00000053654	Krt42	2410039E07Rik|K17n|Ka22|ecat6	keratin 42	protein-coding
1194	10	118529665	118530181	chr10:118529665-118530181	1194	118528923	118530923	chr10:118528923-118530923	8.35174	intron (NR_104123, intron 1 of 4)	intron (NR_104123, intron 1 of 4)	26602	NR_104123	103214	Mm.30529	NR_104123	ENSMUSG00000112230	Ifngas1	AI447422|Tmevpg1	Ifng antisense RNA 1	ncRNA
1195	2	29707912	29708272	chr2:29707912-29708272	1195	29707092	29709092	chr2:29707092-29709092	6.18577	intron (NM_054050, intron 11 of 23)	intron (NM_054050, intron 11 of 23)	-53436	NM_001177392	433416	Mm.330112	NM_001034887	ENSMUSG00000075425	Gm13547	-	predicted gene 13547	protein-coding
1196	1	91286542	91287434	chr1:91286542-91287434	1196	91285988	91287988	chr1:91285988-91287988	6.46945	TTS (NM_001355761)	TTS (NM_001355761)	-11350	NM_016717	50880	Mm.25724	NM_016717	ENSMUSG00000026307	Scly	9830169H08|A930015N15Rik|SCL|Scly1|Scly2	selenocysteine lyase	protein-coding
1197	6	136921366	136921872	chr6:136921366-136921872	1197	136920619	136922619	chr6:136920619-136922619	4.90128	intron (NM_026983, intron 2 of 6)	intron (NM_026983, intron 2 of 6)	561	NM_026983	69187	Mm.33692	NM_026983	ENSMUSG00000030219	Erp27	1810033M07Rik|1810047B09Rik	endoplasmic reticulum protein 27	protein-coding
1198	10	21659219	21660267	chr10:21659219-21660267	1198	21658743	21660743	chr10:21658743-21660743	12.8121	Intergenic	Intergenic	-31102	NR_045843	432436	Mm.244553	NM_001004162	ENSMUSG00000056716	Gm5420	EG432436	predicted gene 5420	ncRNA
1199	13	101588829	101589397	chr13:101588829-101589397	1199	101588113	101590113	chr13:101588113-101590113	5.15321	Intergenic	Intergenic	103517	NM_001024955	18708	Mm.259333	NM_001024955	ENSMUSG00000041417	Pik3r1	PI3K|p50alpha|p55alpha|p85alpha	phosphoinositide-3-kinase regulatory subunit 1	protein-coding
1200	2	181429423	181429862	chr2:181429423-181429862	1200	181428642	181430642	chr2:181428642-181430642	8.82239	intron (NM_028125, intron 1 of 2)	intron (NM_028125, intron 1 of 2)	-5255	NM_027656	72147	Mm.486504	NM_027656	ENSMUSG00000027583	Zbtb46	2610019F01Rik|4933406L05Rik|BZEL|Btbd4	zinc finger and BTB domain containing 46	protein-coding
1201	5	64610660	64611031	chr5:64610660-64611031	1201	64609845	64611845	chr5:64609845-64611845	5.50811	promoter-TSS (NR_045078)	promoter-TSS (NR_045078)	-147	NR_045078	100042198	Mm.25191	NR_045078	ENSMUSG00000105402	Gm3716	Gm1683	predicted gene 3716	ncRNA
1202	2	77270854	77271270	chr2:77270854-77271270	1202	77270062	77272062	chr2:77270062-77272062	8.72399	intron (NM_175465, intron 1 of 17)	MT2A|LTR|ERVL	9530	NM_175465	228071	Mm.27120	NM_175465	ENSMUSG00000042272	Sestd1	1500031J16Rik|A930010O20|Solo/Trio8	SEC14 and spectrin domains 1	protein-coding
1203	7	123372855	123373019	chr7:123372855-123373019	1203	123371937	123373937	chr7:123371937-123373937	10.3502	Intergenic	Intergenic	-3022	NM_001122642	70497	Mm.403318	NM_144529	ENSMUSG00000030766	Arhgap17	5730403H17Rik|Nadrin|Nadrin2|Rich1|Wbp15	Rho GTPase activating protein 17	protein-coding
1204	2	151943967	151944766	chr2:151943967-151944766	1204	151943366	151945366	chr2:151943366-151945366	9.54264	intron (NM_009641, intron 8 of 8)	intron (NM_009641, intron 8 of 8)	23250	NR_035478	100316704		NR_035478	ENSMUSG00000088491	Mir1953	mir-1953|mmu-mir-1953	microRNA 1953	ncRNA
1205	14	71795603	71796330	chr14:71795603-71796330	1205	71794966	71796966	chr14:71794966-71796966	8.11969	Intergenic	Intergenic	-60742	NR_046274	74667	Mm.159286	NR_046274	ENSMUSG00000115304	4930434J06Rik	-	RIKEN cDNA 4930434J06 gene	ncRNA
1206	1	131160996	131161533	chr1:131160996-131161533	1206	131160264	131162264	chr1:131160264-131162264	5.31555	intron (NM_010709, intron 6 of 14)	intron (NM_010709, intron 6 of 14)	8058	NM_010709	16865	Mm.276294	NM_010709	ENSMUSG00000026427	Eif2d	D1Ertd5e|Lgtn	eukaryotic translation initiation factor 2D	protein-coding
1207	3	115933406	115934144	chr3:115933406-115934144	1207	115932775	115934775	chr3:115932775-115934775	8.88704	Intergenic	Intergenic	45592	NM_027193	69740	Mm.5915	NM_027193	ENSMUSG00000033554	Dph5	2410012M04Rik|AU045680|C80186	diphthamide biosynthesis 5	protein-coding
1208	1	37386912	37387318	chr1:37386912-37387318	1208	37386115	37388115	chr1:37386115-37388115	10.9447	intron (NM_172971, intron 8 of 15)	intron (NM_172971, intron 8 of 15)	17898	NM_172971	269180	Mm.5294	NM_030266	ENSMUSG00000026113	Inpp4a	107kDa|9630012D15|D130048C09Rik|R74740	inositol polyphosphate-4-phosphatase, type I	protein-coding
1209	5	136449786	136450149	chr5:136449786-136450149	1209	136448967	136450967	chr5:136448967-136450967	5.12111	intron (NM_001291238, intron 2 of 22)	ORR1E|LTR|ERVL-MaLR	-74165	NR_030500	723975		NR_030500	ENSMUSG00000106479	Mir721	Mirn721|miRY|mir-721|mmu-mir-721	microRNA 721	ncRNA
1210	14	47366897	47367297	chr14:47366897-47367297	1210	47366097	47368097	chr14:47366097-47368097	6.29923	Intergenic	Intergenic	-6763	NM_010705	16854	Mm.248615	NM_010705	ENSMUSG00000050335	Lgals3	GBP|L-34|Mac-2|gal3	lectin, galactose binding, soluble 3	protein-coding
1211	4	141174009	141174397	chr4:141174009-141174397	1211	141173203	141175203	chr4:141173203-141175203	14.7945	intron (NM_172518, intron 3 of 9)	intron (NM_172518, intron 3 of 9)	26281	NM_172518	213499	Mm.28865	NM_172518	ENSMUSG00000028920	Fbxo42	6720460I06Rik|mKIAA1332	F-box protein 42	protein-coding
1212	12	106311012	106311417	chr12:106311012-106311417	1212	106310214	106312214	chr12:106310214-106312214	6.01537	Intergenic	Intergenic	136451	NR_036593	76639	Mm.375609	NR_036593	ENSMUSG00000092066	1700121N20Rik	-	RIKEN cDNA 1700121N20 gene	ncRNA
1213	19	59381692	59381913	chr19:59381692-59381913	1213	59380802	59382802	chr19:59380802-59382802	16.2262	Intergenic	Intergenic	-36023	NM_001033222	107368	Mm.27250	NM_001033222	ENSMUSG00000074746	Pdzd8	A630041P07Rik|AV329468|AW228944|Pdzk8	PDZ domain containing 8	protein-coding
1214	5	146857527	146858219	chr5:146857527-146858219	1214	146856873	146858873	chr5:146856873-146858873	7.05488	Intergenic	Intergenic	12802	NM_026864	68895	Mm.266978	NM_026864	ENSMUSG00000029641	Rasl11a	1110065D03Rik|AI852031	RAS-like, family 11, member A	protein-coding
1215	10	5795418	5795635	chr10:5795418-5795635	1215	5794526	5796526	chr10:5794526-5796526	11.5902	Intergenic	MTD|LTR|ERVL-MaLR	9938	NM_025995	67141	Mm.197520	NM_025995	ENSMUSG00000019773	Fbxo5	2510044I10Rik|C85305|Emi1|Fbxo31	F-box protein 5	protein-coding
1216	16	30975947	30976435	chr16:30975947-30976435	1216	30975191	30977191	chr16:30975191-30977191	6.80882	intron (NM_198626, intron 3 of 3)	intron (NM_198626, intron 3 of 3)	105241	NM_198626	268880	Mm.286693	NM_198626	ENSMUSG00000047434	Xxylt1	AI480653	xyloside xylosyltransferase 1	protein-coding
1217	11	83522017	83522566	chr11:83522017-83522566	1217	83521291	83523291	chr11:83521291-83523291	4.9379	promoter-TSS (NM_001045543)	promoter-TSS (NM_001045543)	-193	NM_001045543	629303	Mm.390417	NM_001045543	ENSMUSG00000018925	Heatr9	Gm11435	HEAT repeat containing 9	protein-coding
1218	11	6323865	6324686	chr11:6323865-6324686	1218	6323275	6325275	chr11:6323275-6325275	5.14361	intron (NM_010956, intron 4 of 22)	intron (NM_010956, intron 4 of 22)	31697	NM_001361902	18293	Mm.276348	NM_010956	ENSMUSG00000020456	Ogdh	2210403E04Rik|2210412K19Rik|AA409584|d1401|mKIAA4192	oxoglutarate (alpha-ketoglutarate) dehydrogenase (lipoamide)	protein-coding
1219	9	115473908	115474530	chr9:115473908-115474530	1219	115473219	115475219	chr9:115473219-115475219	8.81419	Intergenic	MLT1A1-int|LTR|ERVL-MaLR	92400	NR_130329	100316675		NR_130329	ENSMUSG00000080409	Mir467h	Mirn467h|mmu-mir-467h	microRNA 467h	ncRNA
1220	5	123780802	123781047	chr5:123780802-123781047	1220	123779924	123781924	chr5:123779924-123781924	10.1116	intron (NM_001042421, intron 27 of 63)	intron (NM_001042421, intron 27 of 63)	31199	NM_001042421	208628	Mm.441089	NM_001042421	ENSMUSG00000029414	Kntc1	D330012D13|jgl	kinetochore associated 1	protein-coding
1221	8	25713444	25713903	chr8:25713444-25713903	1221	25712673	25714673	chr8:25712673-25714673	11.5561	intron (NM_001081269, intron 22 of 22)	intron (NM_001081269, intron 22 of 22)	-6374	NR_121642	71910	Mm.385055	NM_028000	ENSMUSG00000031570	Plpp5	1810019D05Rik|2310022A04Rik|AW045471|Ppapdc1|Ppapdc1b	phospholipid phosphatase 5	protein-coding
1222	12	104971691	104971904	chr12:104971691-104971904	1222	104970797	104972797	chr12:104970797-104972797	7.69651	intron (NM_001042699, intron 3 of 18)	intron (NM_001042699, intron 3 of 18)	26879	NM_001042699	212073	Mm.212688	NM_172500	ENSMUSG00000054150	Syne3	KASH3|nesprin-3	spectrin repeat containing, nuclear envelope family member 3	protein-coding
1223	5	142376157	142376396	chr5:142376157-142376396	1223	142375276	142377276	chr5:142375276-142377276	7.6586	Intergenic	Intergenic	-25220	NM_199068	17425	Mm.24214	NM_010812	ENSMUSG00000056493	Foxk1	A630048H08Rik|AI463295|Gm10868|Mnf	forkhead box K1	protein-coding
1224	8	106801249	106801607	chr8:106801249-106801607	1224	106800428	106802428	chr8:106800428-106802428	17.8701	intron (NM_173037, intron 15 of 17)	intron (NM_173037, intron 15 of 17)	-68814	NM_008217	15118	Mm.56986	NM_008217	ENSMUSG00000031910	Has3	-	hyaluronan synthase 3	protein-coding
1225	7	82366069	82366446	chr7:82366069-82366446	1225	82365257	82367257	chr7:82365257-82367257	5.2902	intron (NM_001190374, intron 2 of 29)	intron (NM_001190374, intron 2 of 29)	30564	NM_001190374	269959	Mm.65306	NM_001190374	ENSMUSG00000070469	Adamtsl3	9230119C12Rik|C130057K09|mKIAA1233	ADAMTS-like 3	protein-coding
1226	1	62897470	62898133	chr1:62897470-62898133	1226	62896801	62898801	chr1:62896801-62898801	6.13072	Intergenic	Lx7|LINE|L1	-103070	NR_040601	74992	Mm.401979	NR_040601		4930487H11Rik	-	RIKEN cDNA 4930487H11 gene	ncRNA
1227	7	97067400	97067833	chr7:97067400-97067833	1227	97066616	97068616	chr7:97066616-97068616	6.36068	Intergenic	Intergenic	-14134	NM_010248	14389	Mm.42033	NM_010248	ENSMUSG00000004508	Gab2	AI463667|D130058I17Rik|p97	growth factor receptor bound protein 2-associated protein 2	protein-coding
1228	10	95016919	95017227	chr10:95016919-95017227	1228	95016073	95018073	chr10:95016073-95018073	7.22371	Intergenic	MTEa|LTR|ERVL-MaLR	-72495	NM_018797	54712	Mm.256712	NM_018797	ENSMUSG00000074785	Plxnc1	2510048K12Rik|AW742158|CD232|Vespr	plexin C1	protein-coding
1229	3	115804556	115804648	chr3:115804556-115804648	1229	115803602	115805602	chr3:115803602-115805602	6.33778	Intergenic	Intergenic	83457	NR_027894	68161	Mm.392043	NR_015487	ENSMUSG00000054426	A930005H10Rik	-	RIKEN cDNA A930005H10 gene	ncRNA
1230	15	95848570	95848982	chr15:95848570-95848982	1230	95847776	95849776	chr15:95847776-95849776	5.19518	intron (NM_001253813, intron 2 of 20)	intron (NM_001253813, intron 2 of 20)	-18704	NR_155277	102634389	Mm.440563	NR_155276	ENSMUSG00000078648	LOC102634389	-	uncharacterized LOC102634389	ncRNA
1231	6	101359678	101360199	chr6:101359678-101360199	1231	101358938	101360938	chr6:101358938-101360938	7.44354	intron (NM_018884, intron 2 of 9)	intron (NM_018884, intron 2 of 9)	17958	NM_018884	55983	Mm.321654	NM_018884	ENSMUSG00000035357	Pdzrn3	1110020C07Rik|AI429718|AL023082|LNX3|SEMACAP3|Semcap3	PDZ domain containing RING finger 3	protein-coding
1232	2	62382557	62383081	chr2:62382557-62383081	1232	62381819	62383819	chr2:62381819-62383819	12.1513	intron (NM_010074, intron 5 of 25)	L2|LINE|L2	29412	NM_010074	13482	Mm.1151	NM_010074	ENSMUSG00000035000	Dpp4	Cd26|Dpp-4|THAM	dipeptidylpeptidase 4	protein-coding
1233	1	170983068	170983510	chr1:170983068-170983510	1233	170982289	170984289	chr1:170982289-170984289	5.22471	Intergenic	Intergenic	-7218	NM_001077189	14130	Mm.425062	NM_010187	ENSMUSG00000026656	Fcgr2b	AI528646|CD32|F630109E10Rik|Fc[g]RII|FcgRII|Fcgr2|Fcgr2a|Fcr-2|Fcr-3|Ly-17|Ly-m20|LyM-1|Lym-1|fcRII	Fc receptor, IgG, low affinity IIb	protein-coding
1234	1	164063445	164064145	chr1:164063445-164064145	1234	164062795	164064795	chr1:164062795-164064795	5.2354	intron (NM_001164059, intron 2 of 7)	Lx8|LINE|L1	1719	NM_001164059	20343	Mm.1461	NM_011346	ENSMUSG00000026581	Sell	AI528707|CD62L|L-selectin|LECAM-1|Lnhr|Ly-22|Ly-m22|Lyam-1|Lyam1	selectin, lymphocyte	protein-coding
1235	11	52249550	52250154	chr11:52249550-52250154	1235	52248852	52250852	chr11:52248852-52250852	5.61933	Intergenic	Intergenic	17857	NM_011543	21402	Mm.42944	NM_011543	ENSMUSG00000036309	Skp1a	15kDa|2610043E24Rik|2610206H23Rik|EMC19|OCP-II|OCP2|SKP1|Tceb1l|p19A|p19Skp1	S-phase kinase-associated protein 1A	protein-coding
1236	9	61387711	61388118	chr9:61387711-61388118	1236	61386914	61388914	chr9:61386914-61388914	5.77519	intron (NM_001083928, intron 4 of 19)	intron (NM_001083928, intron 4 of 19)	15549	NM_001083927	21887	Mm.24255	NM_009389	ENSMUSG00000032280	Tle3	2610103N05Rik|ESG|Grg3a|Grg3b|mKIAA1547	transducin-like enhancer of split 3	protein-coding
1237	14	20188016	20188214	chr14:20188016-20188214	1237	20187115	20189115	chr14:20187115-20189115	4.81766	Intergenic	L1MB3|LINE|L1	-6333	NM_021542	16529	Mm.68998	NM_021542	ENSMUSG00000023243	Kcnk5	KCNK5b|TASK-2	potassium channel, subfamily K, member 5	protein-coding
1238	2	72365107	72365761	chr2:72365107-72365761	1238	72364434	72366434	chr2:72364434-72366434	6.62496	intron (NM_023057, intron 4 of 19)	intron (NM_023057, intron 4 of 19)	79733	NM_178084	65964	Mm.304143	NM_023057	ENSMUSG00000004085	Map3k20	AV006891|B230120H23Rik|HCCS-4|MLTK|MLTKalpha|MLTKbeta|Zak	mitogen-activated protein kinase kinase kinase 20	protein-coding
1239	6	99905313	99905511	chr6:99905313-99905511	1239	99904412	99906412	chr6:99904412-99906412	9.78347	Intergenic	Intergenic	-179020	NM_001170419	50501	Mm.87365	NM_015768	ENSMUSG00000030069	Prok2	Bv8|PK2|Prok1	prokineticin 2	protein-coding
1240	1	88577858	88578472	chr1:88577858-88578472	1240	88577165	88579165	chr1:88577165-88579165	6.43785	Intergenic	Intergenic	26648	NR_037971	100503197	Mm.99352	NR_037971	ENSMUSG00000100798	Gm19589	-	predicted gene, 19589	ncRNA
1241	3	115804726	115805099	chr3:115804726-115805099	1241	115803912	115805912	chr3:115803912-115805912	6.31594	Intergenic	Intergenic	83146	NR_027894	68161	Mm.392043	NR_015487	ENSMUSG00000054426	A930005H10Rik	-	RIKEN cDNA A930005H10 gene	ncRNA
1242	8	13986519	13986791	chr8:13986519-13986791	1242	13985655	13987655	chr8:13985655-13987655	7.0701	intron (NR_131137, intron 1 of 2)	intron (NR_131137, intron 1 of 2)	565	NR_131137	546036	Mm.31785	NR_131136	ENSMUSG00000110058	Gm5907	EG546036|Gm45519|Gm845	predicted gene 5907	ncRNA
1243	9	51207244	51207678	chr9:51207244-51207678	1243	51206461	51208461	chr9:51206461-51208461	7.43135	Intergenic	MT2A|LTR|ERVL	-6229	NM_011136	18985	Mm.897	NM_011136	ENSMUSG00000032053	Pou2af1	BOB.1|Bob-1|Bob1|OBF-1|OBF.1|OCA-B|OCAB	POU domain, class 2, associating factor 1	protein-coding
1244	10	118455810	118456150	chr10:118455810-118456150	1244	118454980	118456980	chr10:118454980-118456980	6.50243	Intergenic	Intergenic	14934	NM_008337	15978	Mm.240327	NM_008337	ENSMUSG00000055170	Ifng	IFN-g|Ifg	interferon gamma	protein-coding
1245	X	139797615	139798522	chrX:139797615-139798522	1245	139797068	139799068	chrX:139797068-139799068	5.5735	Intergenic	Intergenic	-2739	NM_016675	12738	Mm.117068	NM_016675	ENSMUSG00000047230	Cldn2	AL022813	claudin 2	protein-coding
1246	14	100210997	100211544	chr14:100210997-100211544	1246	100210270	100212270	chr14:100210270-100212270	5.1178	Intergenic	Intergenic	-61475	NM_010636	16597	Mm.396499	NM_010636	ENSMUSG00000072294	Klf12	2700063E05Rik|AI225908|AI315654|AP-2rep|B130052C06Rik|D530033K05Rik	Kruppel-like factor 12	protein-coding
1247	8	128171156	128171713	chr8:128171156-128171713	1247	128170434	128172434	chr8:128170434-128172434	7.77904	Intergenic	Intergenic	106790	NR_105822	102465212		NR_105822	ENSMUSG00000099326	Mir21c	Gm28013|mmu-mir-21c	microRNA 21c	ncRNA
1248	6	41538183	41538624	chr6:41538183-41538624	1248	41537403	41539403	chr6:41537403-41539403	9.17916	Intergenic	Intergenic	16628	NM_009430	22072	Mm.276926	NM_009430	ENSMUSG00000057163	Prss2	TRY8|TRYP|Ta|Tesp4|Try2	protease, serine 2	protein-coding
1249	15	58732978	58733452	chr15:58732978-58733452	1249	58732215	58734215	chr15:58732215-58734215	5.91018	Intergenic	Intergenic	90212	NM_175212	74868	Mm.293754	NM_175212	ENSMUSG00000062373	Tmem65	2610029O13Rik|4930438D12Rik	transmembrane protein 65	protein-coding
1250	11	76990865	76991149	chr11:76990865-76991149	1250	76990007	76992007	chr11:76990007-76992007	6.42992	Intergenic	Intergenic	-7590	NM_010484	15567	Mm.300318	NM_010484	ENSMUSG00000020838	Slc6a4	5-HTT|AI323329|Htt|Sert	solute carrier family 6 (neurotransmitter transporter, serotonin), member 4	protein-coding
1251	17	17444217	17444682	chr17:17444217-17444682	1251	17443449	17445449	chr17:17443449-17445449	10.3402	intron (NM_025681, intron 3 of 5)	intron (NM_025681, intron 3 of 5)	41764	NM_025681	66643	Mm.268018	NM_025681	ENSMUSG00000047786	Lix1	5730466L18Rik	limb and CNS expressed 1	protein-coding
1252	2	122356255	122356617	chr2:122356255-122356617	1252	122355436	122357436	chr2:122355436-122357436	4.04384	intron (NM_001013829, intron 3 of 5)	intron (NM_001013829, intron 3 of 5)	12482	NM_001013829	435684	Mm.458215	NM_001013829	ENSMUSG00000033256	Shf	-	Src homology 2 domain containing F	protein-coding
1253	7	51743594	51744055	chr7:51743594-51744055	1253	51742824	51744824	chr7:51742824-51744824	7.9273	Intergenic	Intergenic	-118190	NM_001330608	14453	Mm.207360	NM_008087	ENSMUSG00000030498	Gas2	Gas-2	growth arrest specific 2	protein-coding
1254	10	21577504	21578178	chr10:21577504-21578178	1254	21576841	21578841	chr10:21576841-21578841	5.94901	Intergenic	Intergenic	-15304	NR_027968	67692	Mm.54306	NM_183266	ENSMUSG00000050844	1700020N01Rik	-	RIKEN cDNA 1700020N01 gene	ncRNA
1255	16	87501757	87501933	chr16:87501757-87501933	1255	87500845	87502845	chr16:87500845-87502845	6.98803	intron (NR_040375, intron 1 of 2)	intron (NR_040375, intron 1 of 2)	5772	NR_040375	414095	Mm.166361	NR_040375	ENSMUSG00000093606	B130034C11Rik	-	RIKEN cDNA B130034C11 gene	ncRNA
1256	8	72268408	72268645	chr8:72268408-72268645	1256	72267526	72269526	chr8:72267526-72269526	4.88386	Intergenic	Intergenic	28509	NM_007456	11767	Mm.290086	NM_007456	ENSMUSG00000003033	Ap1m1	AA408894|AP47|Adtm1A|Cltnm|mu1A	adaptor-related protein complex AP-1, mu subunit 1	protein-coding
1257	10	88563833	88564364	chr10:88563833-88564364	1257	88563098	88565098	chr10:88563098-88565098	10.2448	intron (NM_175418, intron 8 of 28)	intron (NM_175418, intron 8 of 28)	41053	NM_175418	109272	Mm.147208	NM_175418	ENSMUSG00000020061	Mybpc1	8030451F13Rik	myosin binding protein C, slow-type	protein-coding
1258	2	19630516	19630802	chr2:19630516-19630802	1258	19629659	19631659	chr2:19629659-19631659	6.66063	Intergenic	Intergenic	27238	NR_033642	100041244	Mm.407223	NR_033642		Gm3230	-	predicted gene 3230	ncRNA
1259	2	59167891	59168207	chr2:59167891-59168207	1259	59167049	59169049	chr2:59167049-59169049	5.46783	intron (NM_175464, intron 1 of 20)	intron (NM_175464, intron 1 of 20)	7199	NM_026361	227937	Mm.260938	NM_026361	ENSMUSG00000026991	Pkp4	5031422I09Rik|9430019K17Rik|Armrp|p0071	plakophilin 4	protein-coding
1260	4	34579611	34579887	chr4:34579611-34579887	1260	34578749	34580749	chr4:34578749-34580749	6.65356	exon (NM_015824, exon 14 of 20)	exon (NM_015824, exon 14 of 20)	29134	NM_001007589	433693	Mm.389532	NM_026019	ENSMUSG00000028291	Akirin2	2700059D21Rik|AA114675|AA522011|AU019887|Akirin-2	akirin 2	protein-coding
1261	17	48318637	48319322	chr17:48318637-48319322	1261	48317979	48319979	chr17:48317979-48319979	7.0516	intron (NM_177083, intron 2 of 5)	intron (NM_177083, intron 2 of 5)	2818	NM_177083	320148	Mm.123455	NM_177083	ENSMUSG00000043740	B430306N03Rik	Treml6	RIKEN cDNA B430306N03 gene	protein-coding
1262	1	38406993	38407551	chr1:38406993-38407551	1262	38406272	38408272	chr1:38406272-38408272	4.29248	intron (NM_001290814, intron 4 of 21)	intron (NM_001290814, intron 4 of 21)	219972	NM_001290814	16764	Mm.336679	NM_010678	ENSMUSG00000037138	Aff3	3222402O04Rik|A730046J16|LAF-4|Laf4	AF4/FMR2 family, member 3	protein-coding
1263	X	142464162	142464509	chrX:142464162-142464509	1263	142463335	142465335	chrX:142463335-142465335	6.30357	Intergenic	Intergenic	-73801	NM_019477	50790	Mm.391337	NM_019477	ENSMUSG00000031278	Acsl4	9430020A05Rik|ACS4|AU018108|Facl4|Lacs4	acyl-CoA synthetase long-chain family member 4	protein-coding
1264	16	94071859	94072079	chr16:94071859-94072079	1264	94070969	94072969	chr16:94070969-94072969	7.56428	Intergenic	Intergenic	-13291	NM_011377	20465	Mm.4775	NM_011377	ENSMUSG00000062713	Sim2	bHLHe15	single-minded family bHLH transcription factor 2	protein-coding
1265	1	88621273	88621605	chr1:88621273-88621605	1265	88620439	88622439	chr1:88620439-88622439	4.31345	Intergenic	Intergenic	69922	NR_037971	100503197	Mm.99352	NR_037971	ENSMUSG00000100798	Gm19589	-	predicted gene, 19589	ncRNA
1266	8	33029517	33029924	chr8:33029517-33029924	1266	33028720	33030720	chr8:33028720-33030720	8.32523	Intergenic	Intergenic	-79695	NM_001177589	100042715	Mm.291093	NM_001177589		Gm3985	-	predicted gene 3985	protein-coding
1267	2	112834613	112834887	chr2:112834613-112834887	1267	112833750	112835750	chr2:112833750-112835750	6.24392	intron (NM_001319156, intron 34 of 103)	intron (NM_001319156, intron 34 of 103)	216333	NM_001355631	74268	Mm.315125	NM_028844	ENSMUSG00000003604	Aven	1700013A01Rik|1700056A21Rik|mAven-L|mAven-S	apoptosis, caspase activation inhibitor	protein-coding
1268	13	24576477	24576941	chr13:24576477-24576941	1268	24575709	24577709	chr13:24575709-24577709	8.31993	Intergenic	Intergenic	-5480	NM_001286100	193385	Mm.217319	NM_029679	ENSMUSG00000036006	Ripor2	Fam65b	RHO family interacting cell polarization regulator 2	protein-coding
1269	17	51892872	51893422	chr17:51892872-51893422	1269	51892147	51894147	chr17:51892147-51894147	5.96419	intron (NR_045095, intron 1 of 2)	intron (NR_045095, intron 1 of 2)	10420	NR_045095	100504169	Mm.417731	NR_045095	ENSMUSG00000117175	Gm20098	-	predicted gene, 20098	ncRNA
1270	3	142207544	142207790	chr3:142207544-142207790	1270	142206667	142208667	chr3:142206667-142208667	7.11317	Intergenic	Intergenic	-38242	NM_001277217	12167	Mm.39089	NM_007560	ENSMUSG00000052430	Bmpr1b	AI385617|ALK-6|AV355320|Acvrlk6|Alk6|BMPR-1B|BMPR-IB|CFK-43a|SKR6	bone morphogenetic protein receptor, type 1B	protein-coding
1271	1	21029007	21029538	chr1:21029007-21029538	1271	21028272	21030272	chr1:21028272-21030272	8.55862	intron (NM_177409, intron 2 of 10)	intron (NM_177409, intron 2 of 10)	49952	NM_177409	170829	Mm.185680	NM_177409	ENSMUSG00000041779	Tram2	C330003D03Rik	translocating chain-associating membrane protein 2	protein-coding
1272	11	70917918	70918228	chr11:70917918-70918228	1272	70917073	70919073	chr11:70917073-70919073	5.42902	intron (NM_019400, intron 9 of 17)	intron (NM_019400, intron 9 of 17)	51900	NR_075087	19069	Mm.288962	NM_172394	ENSMUSG00000040667	Nup88	Nup84|Prei2	nucleoporin 88	protein-coding
1273	X	159680499	159680725	chrX:159680499-159680725	1273	159679612	159681612	chrX:159679612-159681612	5.4613	intron (NM_001135727, intron 1 of 17)	intron (NM_001135727, intron 1 of 17)	-27989	NM_021389	58194	Mm.286495	NM_021389	ENSMUSG00000040990	Sh3kbp1	1200007H22Rik|1700125L08Rik|5830464D22Rik|AI447724|Cin85|IN85|Ruk|Seta	SH3-domain kinase binding protein 1	protein-coding
1274	16	92796506	92796704	chr16:92796506-92796704	1274	92795605	92797605	chr16:92795605-92797605	9.34074	intron (NM_001111022, intron 2 of 6)	intron (NM_001111022, intron 2 of 6)	29469	NM_001111021	12394	Mm.4081	NM_009821	ENSMUSG00000022952	Runx1	AML1|CBF-alpha-2|Cbfa2|Pebp2a2|Pebpa2b	runt related transcription factor 1	protein-coding
1275	6	7945433	7945618	chr6:7945433-7945618	1275	7944525	7946525	chr6:7944525-7946525	8.24569	Intergenic	Intergenic	100302	NM_052993	94192	Mm.102752	NM_052993	ENSMUSG00000042460	C1galt1	2210410E06Rik|AV284120|T-synthase	core 1 synthase, glycoprotein-N-acetylgalactosamine 3-beta-galactosyltransferase, 1	protein-coding
1276	5	125100040	125100358	chr5:125100040-125100358	1276	125099199	125101199	chr5:125099199-125101199	6.45314	intron (NM_001253905, intron 3 of 42)	intron (NM_001253905, intron 3 of 42)	79015	NM_001253905	20602	Mm.278646	NM_011424	ENSMUSG00000029478	Ncor2	N-CoR|SMRT|SMRTe	nuclear receptor co-repressor 2	protein-coding
1277	10	8530206	8530439	chr10:8530206-8530439	1277	8529322	8531322	chr10:8529322-8531322	3.90384	Intergenic	Intergenic	-11498	NM_177387	338362	Mm.41163	NM_177387	ENSMUSG00000047712	Ust	D930010O20Rik|UA2OST	uronyl-2-sulfotransferase	protein-coding
1278	1	88590923	88591491	chr1:88590923-88591491	1278	88590207	88592207	chr1:88590207-88592207	8.3039	Intergenic	Intergenic	39690	NR_037971	100503197	Mm.99352	NR_037971	ENSMUSG00000100798	Gm19589	-	predicted gene, 19589	ncRNA
1279	X	77801428	77801538	chrX:77801428-77801538	1279	77800483	77802483	chrX:77800483-77802483	5.28954	Intergenic	RSINE1|SINE|B4	-5523	NM_016979	19108	Mm.290338	NM_016979	ENSMUSG00000035725	Prkx	PKX1|Pkare	protein kinase, X-linked	protein-coding
1280	11	63943723	63944257	chr11:63943723-63944257	1280	63942990	63944990	chr11:63942990-63944990	9.863	Intergenic	MTD|LTR|ERVL-MaLR	-20236	NR_131111	78883	Mm.410764	NR_131111	ENSMUSG00000086359	9630013K17Rik	-	RIKEN cDNA 9630013K17 gene	ncRNA
1281	11	105450017	105450320	chr11:105450017-105450320	1281	105449168	105451168	chr11:105449168-105451168	6.9218	intron (NM_001039242, intron 3 of 5)	intron (NM_001039242, intron 3 of 5)	6566	NM_001039242	632687	Mm.121570	NM_172568	ENSMUSG00000078627	2025-03-10	4933417C16Rik|AV039223|Rnf190	membrane-associated ring finger (C3HC4) 10	protein-coding
1282	12	40243809	40244183	chr12:40243809-40244183	1282	40242996	40244996	chr12:40242996-40244996	8.65183	Intergenic	MTEa|LTR|ERVL-MaLR	20632	NR_045157	629820	Mm.435540	NR_045157	ENSMUSG00000035983	Gm7008	EG629820	predicted gene 7008	ncRNA
1283	11	75561014	75561320	chr11:75561014-75561320	1283	75560167	75562167	chr11:75560167-75562167	10.8166	intron (NM_001199284, intron 6 of 13)	intron (NM_001199284, intron 6 of 13)	9738	NR_039553	100628624		NR_039553	ENSMUSG00000093100	Mir3971	mmu-mir-3971|mu-mir-3971	microRNA 3971	ncRNA
1284	4	6216707	6217257	chr4:6216707-6217257	1284	6215982	6217982	chr4:6215982-6217982	7.1503	3' UTR (NM_026534, exon 8 of 8)	3' UTR (NM_026534, exon 8 of 8)	25877	NM_026534	68053	Mm.404043	NM_026534	ENSMUSG00000028243	Ubxn2b	3110003A22Rik|6430407D20Rik|AI451665|p37	UBX domain protein 2B	protein-coding
1285	12	33076065	33076970	chr12:33076065-33076970	1285	33075517	33077517	chr12:33075517-33077517	7.50625	intron (NM_001024478, intron 4 of 19)	intron (NM_001024478, intron 4 of 19)	16357	NM_001024478	68764	Mm.60083	NM_001024478	ENSMUSG00000035860	Cdhr3	1110049B09Rik|BB172694|Cdh28	cadherin-related family member 3	protein-coding
1286	8	88783525	88783816	chr8:88783525-88783816	1286	88782670	88784670	chr8:88782670-88784670	6.56208	Intergenic	Intergenic	86643	NM_173369	74256	Mm.490395	NM_173369	ENSMUSG00000036712	Cyld	2010013M14Rik|2900009M21Rik|C130039D01Rik|CDMT|CYLD1|EAC|mKIAA0849	CYLD lysine 63 deubiquitinase	protein-coding
1287	18	63993590	63994280	chr18:63993590-63994280	1287	63992935	63994935	chr18:63992935-63994935	5.06864	Intergenic	L1MB4|LINE|L1	-260424	NM_009182	20451	Mm.252110	NM_009182	ENSMUSG00000056812	St8sia3	AI847333|ST8SiaIII|Siat8c	ST8 alpha-N-acetyl-neuraminide alpha-2,8-sialyltransferase 3	protein-coding
1288	5	32313748	32313977	chr5:32313748-32313977	1288	32312862	32314862	chr5:32312862-32314862	6.91057	intron (NM_001081407, intron 25 of 58)	intron (NM_001081407, intron 25 of 58)	-39717	NM_172147	665270	Mm.160067	NM_030072	ENSMUSG00000029134	Plb1	4632413E21Rik|4930433E17Rik|4930539A06Rik|BC033606	phospholipase B1	protein-coding
1289	1	138564821	138565036	chr1:138564821-138565036	1289	138563928	138565928	chr1:138563928-138565928	8.62854	intron (NM_021605, intron 1 of 9)	intron (NM_021605, intron 1 of 9)	54828	NM_021605	59125	Mm.143817	NM_021605	ENSMUSG00000026393	Nek7	2810460C19Rik|AU020186	NIMA (never in mitosis gene a)-related expressed kinase 7	protein-coding
1290	4	149642124	149642498	chr4:149642124-149642498	1290	149641311	149643311	chr4:149641311-149643311	4.85296	intron (NM_023051, intron 11 of 18)	B4A|SINE|B4	13256	NR_105990	102465983		NR_105990	ENSMUSG00000098580	Mir7023	Gm27912|mmu-mir-7023	microRNA 7023	ncRNA
1291	9	51212532	51212652	chr9:51212532-51212652	1291	51211592	51213592	chr9:51211592-51213592	7.39052	Intergenic	Intergenic	-1098	NM_011136	18985	Mm.897	NM_011136	ENSMUSG00000032053	Pou2af1	BOB.1|Bob-1|Bob1|OBF-1|OBF.1|OCA-B|OCAB	POU domain, class 2, associating factor 1	protein-coding
1292	6	118189671	118190190	chr6:118189671-118190190	1292	118188930	118190930	chr6:118188930-118190930	4.18882	intron (NM_001080780, intron 1 of 18)	L1MB5|LINE|L1	7813	NM_001080780	19713	Mm.57199	NM_009050	ENSMUSG00000030110	Ret	PTC|RET51|RET9|c-Ret	ret proto-oncogene	protein-coding
1293	13	60842989	60843233	chr13:60842989-60843233	1293	60842111	60844111	chr13:60842111-60844111	7.61949	intron (NM_178098, intron 7 of 7)	intron (NM_178098, intron 7 of 7)	21305	NM_178098	214639	Mm.19839	NM_178098	ENSMUSG00000050345	4930486L24Rik	AW545031	RIKEN cDNA 4930486L24 gene	protein-coding
1294	13	52085091	52085321	chr13:52085091-52085321	1294	52084206	52086206	chr13:52084206-52086206	5.05335	Intergenic	Intergenic	-11535	NR_045061	74050	Mm.84860	NR_045061	ENSMUSG00000113211	4921525O09Rik	-	RIKEN cDNA 4921525O09 gene	ncRNA
1295	17	13669298	13669524	chr17:13669298-13669524	1295	13668411	13670411	chr17:13668411-13670411	4.89902	Intergenic	Intergenic	-91130	NM_010806	17356	Mm.59167	NM_010806	ENSMUSG00000068036	Afdn	5033403D15Rik|AF6|Af-6|Afadin|Gm314|I-afadin|Mllt4|S-afadin	afadin, adherens junction formation factor	protein-coding
1296	2	34162558	34162947	chr2:34162558-34162947	1296	34161752	34163752	chr2:34161752-34163752	9.7337	Intergenic	Intergenic	-55018	NR_130173	329387	Mm.125817	NR_130173	ENSMUSG00000087461	C230014O12Rik	-	RIKEN cDNA C230014O12 gene	ncRNA
1297	7	64165005	64165161	chr7:64165005-64165161	1297	64164083	64166083	chr7:64164083-64166083	3.93015	intron (NM_001039104, intron 1 of 26)	intron (NM_001039104, intron 1 of 26)	11248	NM_001039104	17364	Mm.38875	NM_018752	ENSMUSG00000030523	Trpm1	4732499L03Rik|AI606771|Ltrpc1|Mlsn1	transient receptor potential cation channel, subfamily M, member 1	protein-coding
1298	12	40023727	40024235	chr12:40023727-40024235	1298	40022981	40024981	chr12:40022981-40024981	7.89812	Intergenic	Intergenic	13395	NM_007487	11861	Mm.12723	NM_007487	ENSMUSG00000047446	Arl4a	AI467555|Arl4	ADP-ribosylation factor-like 4A	protein-coding
1299	7	29251239	29251623	chr7:29251239-29251623	1299	29250431	29252431	chr7:29250431-29252431	7.62734	Intergenic	Intergenic	-2964	NM_028179	72275	Mm.441142	NM_028179	ENSMUSG00000030587	2200002D01Rik	2010005J02Rik|H2RSP|IMUP|IMUP-1|IMUP-2	RIKEN cDNA 2200002D01 gene	protein-coding
1300	12	28845837	28846470	chr12:28845837-28846470	1300	28845153	28847153	chr12:28845153-28847153	8.01005	intron (NM_201357, intron 4 of 8)	L1_Rod|LINE|L1	-64075	NR_154989	102633758	Mm.110243	NR_154989		Gm31508	-	predicted gene, 31508	ncRNA
1301	3	115957226	115957575	chr3:115957226-115957575	1301	115956400	115958400	chr3:115956400-115958400	7.23022	intron (NM_023214, intron 8 of 10)	intron (NM_023214, intron 8 of 10)	-22501	NR_130332	100316705		NR_130332	ENSMUSG00000089261	Mir669n	mmu-mir-669n	microRNA 669n	ncRNA
1302	14	72597653	72598247	chr14:72597653-72598247	1302	72596950	72598950	chr14:72596950-72598950	8.03357	intron (NM_207636, intron 4 of 25)	intron (NM_207636, intron 4 of 25)	112053	NM_207636	319448	Mm.205421	NM_207636	ENSMUSG00000033487	Fndc3a	1700094E19Rik|D14Ertd453e|F730017H24Rik|Fndc3|sys	fibronectin type III domain containing 3A	protein-coding
1303	11	67452445	67453044	chr11:67452445-67453044	1303	67451744	67453744	chr11:67451744-67453744	6.53382	Intergenic	ID4_|SINE|ID	-80253	NM_008088	14457	Mm.40338	NM_008088	ENSMUSG00000033066	Gas7	AW124766|B230343A10Rik|Gas7-cb	growth arrest specific 7	protein-coding
1304	18	77140129	77140542	chr18:77140129-77140542	1304	77139335	77141335	chr18:77139335-77141335	10.2948	intron (NM_001164170, intron 11 of 12)	intron (NM_001164170, intron 11 of 12)	-45511	NM_013666	225742	Mm.365178	NM_013666	ENSMUSG00000025425	St8sia5	ST8SiaV|Siat8e	ST8 alpha-N-acetyl-neuraminide alpha-2,8-sialyltransferase 5	protein-coding
1305	10	5448102	5449011	chr10:5448102-5449011	1305	5447556	5449556	chr10:5447556-5449556	11.0867	intron (NM_001347711, intron 2 of 145)	intron (NM_001347711, intron 2 of 145)	39757	NM_001347711	64009	Mm.331626	NM_022027	ENSMUSG00000096054	Syne1	8B|A330049M09Rik|BE692247|C130039F11Rik|CPG2|KASH1|Myne1|mKIAA1756|myne-1	spectrin repeat containing, nuclear envelope 1	protein-coding
1306	8	88589043	88589404	chr8:88589043-88589404	1306	88588223	88590223	chr8:88588223-88590223	8.46066	exon (NM_027280, exon 7 of 10)	exon (NM_027280, exon 7 of 10)	46904	NM_027840	71607	Mm.270607	NM_027840	ENSMUSG00000031662	Snx20	9130017C17Rik	sorting nexin 20	protein-coding
1307	11	113339767	113340203	chr11:113339767-113340203	1307	113338985	113340985	chr11:113338985-113340985	10.4958	intron (NM_027216, intron 6 of 9)	intron (NM_027216, intron 6 of 9)	-130316	NR_040276	319871	Mm.383743	NR_040276	ENSMUSG00000085421	4732490B19Rik	-	RIKEN cDNA 4732490B19 gene	ncRNA
1308	1	180723834	180724013	chr1:180723834-180724013	1308	180722923	180724923	chr1:180722923-180724923	4.49204	Intergenic	MLT1A0|LTR|ERVL-MaLR	-2119	NM_133225	170760	Mm.272981	NM_133225	ENSMUSG00000026499	Acbd3	60kDa|8430407O11Rik|D1Ertd10e|GCP60|GOLPH1|Gocap1|Pap7	acyl-Coenzyme A binding domain containing 3	protein-coding
1309	4	155050127	155050549	chr4:155050127-155050549	1309	155049338	155051338	chr4:155049338-155051338	5.92773	Intergenic	Intergenic	-16692	NM_001042407	668173	Mm.133114	NM_001042407	ENSMUSG00000029047	Pex10	AV128229|Gm142	peroxisomal biogenesis factor 10	protein-coding
1310	2	122206559	122207006	chr2:122206559-122207006	1310	122205782	122207782	chr2:122205782-122207782	8.97811	TTS (NM_028914)	TTS (NM_028914)	20511	NM_028914	74401	Mm.374834	NM_028914	ENSMUSG00000027229	Terb2	4933406J08Rik	telomere repeat binding bouquet formation protein 2	protein-coding
1311	19	55134479	55134657	chr19:55134479-55134657	1311	55133568	55135568	chr19:55133568-55135568	6.7082	Intergenic	Intergenic	-7330	NM_001356285	14732	Mm.210196	NM_008149	ENSMUSG00000024978	Gpam	GPAT|GPAT-1|GPAT1|P90	glycerol-3-phosphate acyltransferase, mitochondrial	protein-coding
1312	9	35108665	35109108	chr9:35108665-35109108	1312	35107886	35109886	chr9:35107886-35109886	6.51132	intron (NM_009178, intron 1 of 10)	intron (NM_009178, intron 1 of 10)	-7841	NR_029475	78934	Mm.391688	NR_029475	ENSMUSG00000070315	4930581F22Rik	-	RIKEN cDNA 4930581F22 gene	ncRNA
1313	17	23754467	23754768	chr17:23754467-23754768	1313	23753617	23755617	chr17:23753617-23755617	4.99389	TTS (NR_015472)	TTS (NR_015472)	5382	NR_015472	638247	Mm.382600	NR_015472	ENSMUSG00000097006	9530082P21Rik	E030034P13Rik	RIKEN cDNA 9530082P21 gene	ncRNA
1314	1	88625252	88625585	chr1:88625252-88625585	1314	88624418	88626418	chr1:88624418-88626418	7.78767	Intergenic	Intergenic	73902	NR_037971	100503197	Mm.99352	NR_037971	ENSMUSG00000100798	Gm19589	-	predicted gene, 19589	ncRNA
1315	16	30227190	30227725	chr16:30227190-30227725	1315	30226457	30228457	chr16:30226457-30228457	7.93866	Intergenic	Intergenic	40074	NM_027904	71756	Mm.290614	NM_027904	ENSMUSG00000023176	Cpn2	1300018K11Rik	carboxypeptidase N, polypeptide 2	protein-coding
1316	7	3424704	3425063	chr7:3424704-3425063	1316	3423883	3425883	chr7:3423883-3425883	6.47444	exon (NM_133183, exon 1 of 4)	exon (NM_133183, exon 1 of 4)	222	NM_133183	54378	Mm.424047	NM_133183	ENSMUSG00000078815	Cacng6	2310033H20Rik	calcium channel, voltage-dependent, gamma subunit 6	protein-coding
1317	7	46830929	46831091	chr7:46830929-46831091	1317	46830010	46832010	chr7:46830010-46832010	9.36901	Intergenic	Intergenic	-14794	NR_102727	16828	Mm.29324	NM_010699	ENSMUSG00000063229	Ldha	Ldh1|Ldhm|l7R2	lactate dehydrogenase A	protein-coding
1318	11	76209651	76210134	chr11:76209651-76210134	1318	76208892	76210892	chr11:76208892-76210892	4.77179	TTS (NM_177367)	TTS (NM_177367)	7679	NM_177367	276919	Mm.482713	NM_177367	ENSMUSG00000049396	Gemin4	4932415L08Rik|AU015359	gem nuclear organelle associated protein 4	protein-coding
1319	7	64192307	64192653	chr7:64192307-64192653	1319	64191480	64193480	chr7:64191480-64193480	5.46994	intron (NM_018752, intron 1 of 13)	intron (NM_018752, intron 1 of 13)	7021	NM_018752	17364	Mm.38875	NM_018752	ENSMUSG00000030523	Trpm1	4732499L03Rik|AI606771|Ltrpc1|Mlsn1	transient receptor potential cation channel, subfamily M, member 1	protein-coding
1320	16	91754698	91755380	chr16:91754698-91755380	1320	91754039	91756039	chr16:91754039-91756039	6.17593	intron (NM_001110276, intron 1 of 15)	intron (NM_001110276, intron 1 of 15)	25668	NM_010587	16443	Mm.40546	NM_010587	ENSMUSG00000022957	Itsn1	AA517634|AA545208|AI316805|AI839402|AI848451|Ehsh1|Ese1|Itsn|Sh3p17	intersectin 1 (SH3 domain protein 1A)	protein-coding
1321	6	144773064	144773366	chr6:144773064-144773366	1321	144772215	144774215	chr6:144772215-144774215	4.76921	Intergenic	ID_B1|SINE|B4	100347	NR_040519	66760	Mm.233631	NR_040519	ENSMUSG00000085785	Sox5os3	4933425H06Rik	SRY (sex determining region Y)-box 5, opposite strand 3	ncRNA
1322	14	77519010	77519447	chr14:77519010-77519447	1322	77518228	77520228	chr14:77518228-77520228	4.9758	intron (NM_001253759, intron 7 of 19)	intron (NM_001253759, intron 7 of 19)	-12361	NR_033141	629678	Mm.390721	NM_001037935	ENSMUSG00000067973	Gm6994	EG629678	predicted gene 6994	ncRNA
1323	4	11468483	11468869	chr4:11468483-11468869	1323	11467676	11469676	chr4:11467676-11469676	7.06318	Intergenic	Lx6|LINE|L1	-17282	NM_001347055	66185	Mm.331487	NM_001081183	ENSMUSG00000040720	Virma	1110037F02Rik|4930422M05Rik|Kiaa1429|mKIAA1429	vir like m6A methyltransferase associated	protein-coding
1324	1	61402297	61403008	chr1:61402297-61403008	1324	61401652	61403652	chr1:61401652-61403652	15.696	Intergenic	Intergenic	24221	NR_040483	77341	Mm.402964	NR_040483	ENSMUSG00000085447	9530026F06Rik	-	RIKEN cDNA 9530026F06 gene	ncRNA
1325	4	32439834	32440428	chr4:32439834-32440428	1325	32439131	32441131	chr4:32439131-32441131	5.96451	intron (NM_001109661, intron 1 of 4)	intron (NM_001109661, intron 1 of 4)	22696	NM_001109661	12014	Mm.491223	NM_007521	ENSMUSG00000040270	Bach2	E030004N02Rik	BTB and CNC homology, basic leucine zipper transcription factor 2	protein-coding
1326	2	52524569	52525131	chr2:52524569-52525131	1326	52523850	52525850	chr2:52523850-52525850	6.70412	intron (NM_001037099, intron 2 of 13)	intron (NM_001037099, intron 2 of 13)	33761	NM_001285427	12298	Mm.330223	NM_146123	ENSMUSG00000017412	Cacnb4	3110038O15Rik|Cchb4|lh	calcium channel, voltage-dependent, beta 4 subunit	protein-coding
1327	11	121697188	121697843	chr11:121697188-121697843	1327	121696515	121698515	chr11:121696515-121698515	6.39938	Intergenic	Intergenic	-4911	NM_144797	210029	Mm.153566	NM_144797	ENSMUSG00000039208	Metrnl	9430048M07Rik|BC019776	meteorin, glial cell differentiation regulator-like	protein-coding
1328	4	150625178	150625425	chr4:150625178-150625425	1328	150624301	150626301	chr4:150624301-150626301	5.17973	Intergenic	B4|SINE|B4	26872	NM_173774	242773	Mm.29280	NM_173774	ENSMUSG00000039838	Slc45a1	C230078B22|Dnb5	solute carrier family 45, member 1	protein-coding
1329	5	142039328	142039601	chr5:142039328-142039601	1329	142038464	142040464	chr5:142038464-142040464	4.51132	intron (NM_177879, intron 20 of 44)	intron (NM_177879, intron 20 of 44)	-362032	NM_199068	17425	Mm.24214	NM_010812	ENSMUSG00000056493	Foxk1	A630048H08Rik|AI463295|Gm10868|Mnf	forkhead box K1	protein-coding
1330	10	37335217	37335433	chr10:37335217-37335433	1330	37334325	37336325	chr10:37334325-37336325	8.47467	Intergenic	Intergenic	-196399	NM_008538	17118	Mm.30059	NM_008538	ENSMUSG00000069662	Marcks	Macs|PKCSL	myristoylated alanine rich protein kinase C substrate	protein-coding
1331	1	53745491	53745885	chr1:53745491-53745885	1331	53744688	53746688	chr1:53744688-53746688	5.13123	Intergenic	Intergenic	-38904	NM_001252070	627872	Mm.184692	NM_001252070	ENSMUSG00000096141	Dnah7a	Dnahc7|Dnahc7a|Gm992	dynein, axonemal, heavy chain 7A	protein-coding
1332	9	44152040	44152328	chr9:44152040-44152328	1332	44151184	44153184	chr9:44151184-44153184	7.34451	intron (NM_007619, intron 15 of 15)	intron (NM_007619, intron 15 of 15)	17526	NM_001359530	84004	Mm.275003	NM_023061	ENSMUSG00000032135	Mcam	1-gicerin|AV025631|CD146|CD149|Muc18|s-endo|s-gicerin	melanoma cell adhesion molecule	protein-coding
1333	6	51077756	51077998	chr6:51077756-51077998	1333	51076877	51078877	chr6:51076877-51078877	7.33446	Intergenic	Intergenic	192033	NR_029719	387166		NR_029719	ENSMUSG00000065505	Mir148a	Mirn148|Mirn148a|mir-148a	microRNA 148a	ncRNA
1334	3	101714625	101715065	chr3:101714625-101715065	1334	101713845	101715845	chr3:101713845-101715845	4.36848	Intergenic	Intergenic	-110138	NM_144900	11928	Mm.193670	NM_144900	ENSMUSG00000033161	Atp1a1	Atpa-1|BC010319	ATPase, Na+/K+ transporting, alpha 1 polypeptide	protein-coding
1335	8	114800323	114800499	chr8:114800323-114800499	1335	114799411	114801411	chr8:114799411-114801411	4.45171	intron (NM_019573, intron 8 of 8)	intron (NM_019573, intron 8 of 8)	360759	NM_019573	80707	Mm.440420	NM_019573	ENSMUSG00000004637	Wwox	5330426P09Rik|9030416C10Rik|WOX1	WW domain-containing oxidoreductase	protein-coding
1336	7	68144181	68144592	chr7:68144181-68144592	1336	68143386	68145386	chr7:68143386-68145386	8.67985	intron (NM_010513, intron 2 of 20)	intron (NM_010513, intron 2 of 20)	119846	NM_030101	78444	Mm.425468	NM_030101	ENSMUSG00000030553	Pgpep1l	C330024D12Rik	pyroglutamyl-peptidase I-like	protein-coding
1337	18	10524502	10525102	chr18:10524502-10525102	1337	10523802	10525802	chr18:10523802-10525802	5.1477	intron (NM_001083628, intron 17 of 32)	intron (NM_001083628, intron 17 of 32)	85550	NM_001081222	77805	Mm.210996	NM_144542	ENSMUSG00000024293	Esco1	A930014I12Rik	establishment of sister chromatid cohesion N-acetyltransferase 1	protein-coding
1338	1	62907545	62907954	chr1:62907545-62907954	1338	62906749	62908749	chr1:62906749-62908749	4.46278	Intergenic	Intergenic	-113018	NR_040601	74992	Mm.401979	NR_040601		4930487H11Rik	-	RIKEN cDNA 4930487H11 gene	ncRNA
1339	17	29365326	29365543	chr17:29365326-29365543	1339	29364434	29366434	chr17:29364434-29366434	6.68508	intron (NM_001159538, intron 3 of 15)	intron (NM_001159538, intron 3 of 15)	4521	NM_001159538	26382	Mm.279187	NM_013710	ENSMUSG00000024013	Fgd2	Tcd-2|Tcd2|ZFYVE4|tcs-2|tcs2	FYVE, RhoGEF and PH domain containing 2	protein-coding
1340	5	89044822	89045181	chr5:89044822-89045181	1340	89044001	89046001	chr5:89044001-89046001	7.25911	intron (NM_001359211, intron 5 of 26)	B4A|SINE|B4	17036	NM_001359212	54403	Mm.41044	NM_018760	ENSMUSG00000060961	Slc4a4	AI835705|NBC|NBC1	solute carrier family 4 (anion exchanger), member 4	protein-coding
1341	17	50735519	50735778	chr17:50735519-50735778	1341	50734648	50736648	chr17:50734648-50736648	6.56685	3' UTR (NM_001285991, exon 23 of 23)	3' UTR (NM_001285991, exon 23 of 23)	36968	NM_001297747	12228	Mm.392910	NM_009770	ENSMUSG00000022863	Btg3	ANA|tob5	B cell translocation gene 3	protein-coding
1342	2	163411454	163411665	chr2:163411454-163411665	1342	163410559	163412559	chr2:163410559-163412559	5.23508	intron (NM_025699, intron 2 of 3)	intron (NM_025699, intron 2 of 3)	7910	NM_025699	66680	Mm.25119	NM_025699	ENSMUSG00000035399	Oser1	3230401D17Rik|AI256769|Perit1	oxidative stress responsive serine rich 1	protein-coding
1343	1	88581854	88582267	chr1:88581854-88582267	1343	88581060	88583060	chr1:88581060-88583060	6.22584	Intergenic	Intergenic	30544	NR_037971	100503197	Mm.99352	NR_037971	ENSMUSG00000100798	Gm19589	-	predicted gene, 19589	ncRNA
1344	2	127505197	127505789	chr2:127505197-127505789	1344	127504493	127506493	chr2:127504493-127506493	10.4626	intron (NM_019789, intron 2 of 8)	intron (NM_019789, intron 2 of 8)	15899	NM_001291005	56461	Mm.315292	NM_019789	ENSMUSG00000079056	Kcnip3	4933407H12Rik|AI413860|Csen|DREAM|KChIP3|R74849	Kv channel interacting protein 3, calsenilin	protein-coding
1345	5	146973926	146974477	chr5:146973926-146974477	1345	146973201	146975201	chr5:146973201-146975201	4.5338	Intergenic	Lx8|LINE|L1	-10347	NM_001359467	76366	Mm.486234	NM_029581	ENSMUSG00000016510	Mtif3	2810012L14Rik|AI414549	mitochondrial translational initiation factor 3	protein-coding
1346	X	167139117	167139642	chrX:167139117-167139642	1346	167138379	167140379	chrX:167138379-167140379	5.65452	Intergenic	Intergenic	-69010	NM_001101606	667794	Mm.302232	NM_001101606		Gm8817	EG667794	predicted gene 8817	protein-coding
1347	X	105708382	105708699	chrX:105708382-105708699	1347	105707540	105709540	chrX:105707540-105709540	5.8929	Intergenic	Intergenic	-55936	NM_030614	80903	Mm.154768	NM_030614	ENSMUSG00000031230	Fgf16	-	fibroblast growth factor 16	protein-coding
1348	1	132346562	132346753	chr1:132346562-132346753	1348	132345657	132347657	chr1:132345657-132347657	7.08328	Intergenic	Intergenic	21290	NM_001311108	68875	Mm.273785	NM_178874	ENSMUSG00000042066	Tmcc2	1110063G11Rik	transmembrane and coiled-coil domains 2	protein-coding
1349	X	164256388	164256848	chrX:164256388-164256848	1349	164255618	164257618	chrX:164255618-164257618	8.97215	intron (NM_009759, intron 1 of 18)	intron (NM_009759, intron 1 of 18)	1575	NM_009759	12169	Mm.504	NM_009759	ENSMUSG00000031377	Bmx	Etk|Etk/Bmx|Tyro8	BMX non-receptor tyrosine kinase	protein-coding
1350	5	114680948	114681336	chr5:114680948-114681336	1350	114680142	114682142	chr5:114680142-114682142	7.91435	intron (NM_019821, intron 1 of 4)	intron (NM_019821, intron 1 of 4)	9793	NM_019821	56356	Mm.275766	NM_019821	ENSMUSG00000011884	Gltp	1110001F24Rik|C76925|C77564	glycolipid transfer protein	protein-coding
1351	5	112082899	112083695	chr5:112082899-112083695	1351	112082297	112084297	chr5:112082297-112084297	6.4243	Intergenic	Intergenic	-123466	NR_045378	75569	Mm.243721	NR_045377	ENSMUSG00000101683	1700028D13Rik	-	RIKEN cDNA 1700028D13 gene	ncRNA
1352	14	99449095	99449476	chr14:99449095-99449476	1352	99448285	99450285	chr14:99448285-99450285	5.74943	Intergenic	Intergenic	150595	NM_009769	12224	Mm.30262	NM_009769	ENSMUSG00000005148	Klf5	4930520J07Rik|Bteb2|CKLF|IKLF	Kruppel-like factor 5	protein-coding
[truncated: 1,179 more rows]

## Sheet: KLF2_in_ATAC_DARs_Cluster_2
Rank_in_cluster2	#chrom	start	end	name	ATAC_peak_ID	Peak_center-1kb	Peak_center+1kb	Region_name	KLF2_CnT_score	Annotation	Detailed Annotation	Distance to TSS	Nearest PromoterID	Entrez ID	Nearest Unigene	Nearest Refseq	Nearest Ensembl	Gene Name	Gene Alias	Gene Description	Gene Type
[truncated: 4,619 more rows]
