# Supplementary material for: KLF2 overrides the resident memory CD8 T cell differentiation program, in opposition to KLF3
Source: Proc Natl Acad Sci U S A. 2026 Mar 23;123(13):e2533700123. doi: 10.1073/pnas.2533700123 (PMC13037849; doi:10.1073/pnas.2533700123)
Supplement: Supplementary file 7 — Dataset S06 (XLSX) [file pnas.2533700123.sd06.xlsx]

## Sheet: D25_Klf3_mini
	gene	baseMean	log2FoldChange	lfcSE	pvalue	padj	mgi_symbol	Significance	GOI_label	padj_label
13273	ENSMUSG00000019960	107.082	-3.40838	0.646743	4.24552e-10	1.44489e-07	Dusp6	High	FALSE	1.44489e-07
13272	ENSMUSG00000021983	307.537	-3.30409	0.40818	8.36878e-19	8.02748e-16	Atp8a2	High	FALSE	8.02748e-16
13271	ENSMUSG00000029468	148.199	-2.92931	0.538736	3.37278e-10	1.27906e-07	P2rx7	High	TRUE	1.27906e-07
13270	ENSMUSG00000021200	127.108	-2.82614	0.45339	1.44566e-11	6.39608e-09	Asb2	High	FALSE	6.39608e-09
13269	ENSMUSG00000062376	109.634	-2.81658	0.509807	7.56582e-10	2.37511e-07	Borcs7	High	FALSE	2.37511e-07
13268	ENSMUSG00000001270	105.751	-2.76694	0.655878	1.42574e-07	2.95684e-05	Ckb	High	FALSE	2.95684e-05
13267	ENSMUSG00000038146	70.618	-2.57503	0.742231	5.46307e-06	0.000732437	Notch3	High	TRUE	0.000732437
13266	ENSMUSG00000003559	76.7732	-2.3305	0.650865	5.88213e-06	0.000780735	As3mt	High	FALSE	0.000780735
13265	ENSMUSG00000054672	151.464	-2.20026	0.422509	5.55024e-09	1.47337e-06	Scart2	High	FALSE	1.47337e-06
13264	ENSMUSG00000108090	130.461	-2.1442	0.431807	2.58288e-08	6.23319e-06	Gm6637	High	FALSE	6.23319e-06
13263	ENSMUSG00000002489	80.6277	-2.01217	0.678529	4.63124e-05	0.00423142	Tiam1	High	FALSE	0.00423142
13262	ENSMUSG00000038304	710.512	-1.99014	0.214094	4.32306e-22	6.37556e-19	Cd160	High	TRUE	6.37556e-19
13261	ENSMUSG00000030064	118.903	-1.98468	0.59169	1.14005e-05	0.00136323	Frmd4b	High	FALSE	0.00136323
13260	ENSMUSG00000049410	251.371	-1.8336	0.327821	7.69456e-10	2.37511e-07	Zfp683	High	TRUE	2.37511e-07
13259	ENSMUSG00000043099	166.902	-1.82298	0.371429	3.92061e-08	9.12951e-06	Hic1	High	TRUE	9.12951e-06
13258	ENSMUSG00000026358	401.479	-1.8023	0.251492	3.29035e-14	2.29857e-11	Rgs1	High	FALSE	2.29857e-11
13257	ENSMUSG00000039899	396.044	-1.71467	0.263548	2.77193e-12	1.47168e-09	Fgl2	High	FALSE	1.47168e-09
13256	ENSMUSG00000050989	131.389	-1.69718	0.479977	1.07133e-05	0.00129271	Selenon	High	FALSE	0.00129271
13255	ENSMUSG00000113669	276.747	-1.69549	0.340222	1.81044e-08	4.53396e-06	Gm36723	High	FALSE	4.53396e-06
13254	ENSMUSG00000024548	91.7722	-1.59643	0.589644	0.000159367	0.0112676	Setbp1	High	FALSE	0.0112676
13253	ENSMUSG00000006154	221.758	-1.59028	0.405042	1.94108e-06	0.000310409	Eps8l1	High	FALSE	0.000310409
13252	ENSMUSG00000050241	150.951	-1.46826	0.41817	1.53798e-05	0.00172997	Klre1	High	FALSE	0.00172997
13251	ENSMUSG00000052336	1855.73	-1.46478	0.174598	1.28266e-18	1.13499e-15	Cx3cr1	High	TRUE	1.13499e-15
13250	ENSMUSG00000026872	1658.95	-1.44141	0.136864	3.15992e-27	5.99166e-24	Zeb2	High	TRUE	5.99166e-24
13249	ENSMUSG00000030651	351.797	-1.34651	0.303711	2.90935e-07	5.39061e-05	Art2b	High	TRUE	5.39061e-05
13248	ENSMUSG00000023008	141.767	-1.32329	0.420064	5.85151e-05	0.00507628	Fmnl3	High	FALSE	0.00507628
13247	ENSMUSG00000030247	642.68	-1.26218	0.228855	1.24999e-09	3.60677e-07	Kcnj8	High	FALSE	3.60677e-07
13246	ENSMUSG00000018930	119.844	-1.24182	0.518062	0.000436593	0.0247645	Ccl4	High	FALSE	0.0247645
13245	ENSMUSG00000045087	1179.09	-1.20969	0.188314	4.63679e-12	2.27941e-09	S1pr5	High	TRUE	2.27941e-09
13244	ENSMUSG00000042082	725.726	-1.2041	0.228504	4.47408e-09	1.21193e-06	Arsb	High	FALSE	1.21193e-06
13243	ENSMUSG00000056476	232.569	-1.14131	0.35362	4.26164e-05	0.00404034	Med12l	High	FALSE	0.00404034
13242	ENSMUSG00000120808	107.482	-1.13913	0.520945	0.000803638	0.0402517	Gm57030	High	FALSE	0.0402517
13241	ENSMUSG00000026770	370.602	-1.11954	0.271634	1.5286e-06	0.000253613	Il2ra	High	TRUE	0.000253613
13240	ENSMUSG00000042284	1624.08	-1.10516	0.137997	6.13627e-17	4.79098e-14	Itga1	High	TRUE	4.79098e-14
13239	ENSMUSG00000079227	1320.34	-1.01987	0.152697	1.22543e-12	6.77715e-10	Ccr5	High	FALSE	6.77715e-10
67	ENSMUSG00000060147	535.589	1.00591	0.217828	1.89214e-07	3.63977e-05	Serpinb6a	High	FALSE	3.63977e-05
66	ENSMUSG00000037944	301.724	1.00967	0.298533	2.89335e-05	0.00297701	Ccr7	High	TRUE	0.00297701
65	ENSMUSG00000037443	419.924	1.01482	0.243893	1.55547e-06	0.000254885	Cep85	High	FALSE	0.000254885
64	ENSMUSG00000029516	330.5	1.01525	0.272609	8.67584e-06	0.00109671	Cit	High	FALSE	0.00109671
63	ENSMUSG00000020638	208.199	1.04184	0.40409	0.000295637	0.0184242	Cmpk2	High	FALSE	0.0184242
62	ENSMUSG00000041654	177.143	1.09512	0.474712	0.000486522	0.0270193	Slc39a11	High	FALSE	0.0270193
61	ENSMUSG00000027330	1759.34	1.10615	0.132758	4.24291e-18	3.51976e-15	Cdc25b	High	FALSE	3.51976e-15
58	ENSMUSG00000050335	562.63	1.15622	0.224933	1.17915e-08	3.00978e-06	Lgals3	High	FALSE	3.00978e-06
57	ENSMUSG00000024812	109.53	1.17548	0.508049	0.000604657	0.0322314	Tjp2	High	FALSE	0.0322314
56	ENSMUSG00000033066	382.631	1.19919	0.260245	1.71991e-07	3.51205e-05	Gas7	High	FALSE	3.51205e-05
55	ENSMUSG00000037815	787.346	1.21078	0.187038	4.59498e-12	2.27941e-09	Ctnna1	High	FALSE	2.27941e-09
54	ENSMUSG00000097101	274.225	1.22153	0.311338	3.41665e-06	0.000515331	1810034E14Rik	High	FALSE	0.000515331
53	ENSMUSG00000047586	151.689	1.25324	0.476711	0.000211798	0.0139168	Nccrp1	High	FALSE	0.0139168
52	ENSMUSG00000044197	241.615	1.26258	0.347847	9.60477e-06	0.00120268	Gpr146	High	FALSE	0.00120268
51	ENSMUSG00000026728	15545.2	1.28082	0.11246	1.8918e-31	5.02196e-28	Vim	High	FALSE	5.02196e-28
50	ENSMUSG00000031146	222.928	1.29251	0.363462	1.25622e-05	0.0014499	Plp2	High	FALSE	0.0014499
48	ENSMUSG00000018983	485.094	1.32281	0.230343	4.19031e-10	1.44489e-07	E2f2	High	FALSE	1.44489e-07
47	ENSMUSG00000096768	83.4572	1.35713	0.731005	0.000989085	0.047279	Erdr1y	High	FALSE	0.047279
46	ENSMUSG00000026399	610.914	1.36698	0.233879	1.81734e-10	7.53797e-08	Cd55	High	FALSE	7.53797e-08
44	ENSMUSG00000033161	17097.7	1.40844	0.10054	3.67548e-46	1.62616e-42	Atp1a1	High	FALSE	1.62616e-42
43	ENSMUSG00000030342	211.344	1.41567	0.371966	4.57439e-06	0.000648423	Cd9	High	FALSE	0.000648423
42	ENSMUSG00000029121	181.726	1.45986	0.405848	9.69778e-06	0.00120298	Crmp1	High	FALSE	0.00120298
41	ENSMUSG00000003534	146.38	1.50605	0.444703	2.11589e-05	0.00224673	Ddr1	High	FALSE	0.00224673
40	ENSMUSG00000031391	967.033	1.5188	0.165352	2.05443e-21	2.72685e-18	L1cam	High	FALSE	2.72685e-18
39	ENSMUSG00000040703	125.857	1.54777	0.614902	0.000166904	0.0115985	Cyp2s1	High	FALSE	0.0115985
38	ENSMUSG00000044177	1531.8	1.55138	0.183945	8.46717e-19	8.02748e-16	Wfikkn2	High	FALSE	8.02748e-16
37	ENSMUSG00000021678	500.774	1.57285	0.226835	1.8464e-13	1.16701e-10	F2rl1	High	FALSE	1.16701e-10
36	ENSMUSG00000026796	212.542	1.59006	0.361971	3.823e-07	6.95104e-05	Niban2	High	FALSE	6.95104e-05
35	ENSMUSG00000029994	155.249	1.62619	0.453341	8.56109e-06	0.00109261	Anxa4	High	FALSE	0.00109261
34	ENSMUSG00000030110	361.455	1.6267	0.255354	8.82786e-12	4.18472e-09	Ret	High	FALSE	4.18472e-09
33	ENSMUSG00000019478	84.2902	1.62805	0.698188	0.000298413	0.0185086	Rab4a	High	FALSE	0.0185086
32	ENSMUSG00000050052	211.568	1.63221	0.338123	5.70105e-08	1.28254e-05	Tdrp	High	FALSE	1.28254e-05
31	ENSMUSG00000097993	107.161	1.6929	0.492729	1.98625e-05	0.00212608	Ptprv	High	FALSE	0.00212608
30	ENSMUSG00000024140	1341.4	1.75276	0.165928	1.45636e-27	3.22172e-24	Epas1	High	FALSE	3.22172e-24
29	ENSMUSG00000015143	3006.06	1.84452	0.115092	4.13306e-59	2.7429e-55	Actn1	High	FALSE	2.7429e-55
26	ENSMUSG00000071068	590.04	1.92064	0.205125	3.81003e-22	6.32132e-19	Treml2	High	FALSE	6.32132e-19
25	ENSMUSG00000041649	56.3631	1.97481	0.691878	0.000135365	0.00998167	Klf8	High	FALSE	0.00998167
24	ENSMUSG00000026932	72.389	2.26444	0.883617	5.36228e-05	0.00471348	Nacc2	High	FALSE	0.00471348
23	ENSMUSG00000119206	586.09	2.31551	0.298863	8.31593e-17	6.13208e-14	Gm22317	High	FALSE	6.13208e-14
22	ENSMUSG00000056737	414.029	2.35607	0.262547	8.61982e-21	1.0401e-17	Capg	High	FALSE	1.0401e-17
21	ENSMUSG00000006345	232.756	2.36036	0.346542	2.72085e-13	1.64154e-10	Ggt1	High	FALSE	1.64154e-10
20	ENSMUSG00000057897	308.866	2.36135	0.27367	3.00406e-19	3.32274e-16	Camk2b	High	FALSE	3.32274e-16
19	ENSMUSG00000006179	25.6855	2.36776	1.14828	0.000816195	0.0405744	Prss16	High	FALSE	0.0405744
18	ENSMUSG00000004552	1291.63	2.54773	0.154379	1.43332e-62	1.90245e-58	Ctse	High	FALSE	1.90245e-58
16	ENSMUSG00000005125	243.65	2.63472	0.400738	4.16434e-13	2.40318e-10	Ndrg1	High	FALSE	2.40318e-10
15	ENSMUSG00000018398	250.504	2.6633	0.388321	6.95434e-14	4.61525e-11	Septin8	High	FALSE	4.61525e-11
14	ENSMUSG00000025348	26.997	2.96803	1.0413	0.000130058	0.00969811	Itga7	High	FALSE	0.00969811
13	ENSMUSG00000018581	36.4477	3.05842	0.890686	1.7352e-05	0.00190341	Dnah11	High	FALSE	0.00190341
12	ENSMUSG00000044279	23.3989	3.18206	1.4424	0.000295664	0.0184242	Crb3	High	FALSE	0.0184242
11	ENSMUSG00000039813	323.048	3.44964	0.293582	2.20036e-33	7.30136e-30	Tbc1d2	High	FALSE	7.30136e-30
10	ENSMUSG00000105703	97.907	3.73648	0.915894	1.16215e-08	3.00978e-06	Gm43305	High	FALSE	3.00978e-06
9	ENSMUSG00000076472	62.8418	3.8993	1.07309	2.3156e-07	4.39071e-05	Trbv15	High	FALSE	4.39071e-05
8	ENSMUSG00000095079	14.0579	4.3553	2.11965	0.000441747	0.0249502	Igha	High	FALSE	0.0249502
7	ENSMUSG00000095562	50.4864	4.57618	0.829428	1.24069e-09	3.60677e-07	Erdr1x	High	FALSE	3.60677e-07
6	ENSMUSG00000019312	22.3941	4.94781	1.57927	1.75682e-05	0.00191134	Grb7	High	FALSE	0.00191134
5	ENSMUSG00000117465	45.2066	5.88441	1.30778	2.06496e-08	5.0756e-06	Gm49980	High	FALSE	5.0756e-06
4	ENSMUSG00000027375	572.381	6.69242	1.88494	1.82551e-07	3.56324e-05	Mal	High	FALSE	3.56324e-05
3	ENSMUSG00000110386	23.855	8.49153	2.92198	1.80385e-07	3.56324e-05	Gm42031	High	FALSE	3.56324e-05
2	ENSMUSG00000095975	281.693	8.54656	2.81184	2.92416e-07	5.39061e-05	Cphx1	High	FALSE	5.39061e-05
1	ENSMUSG00000034402	38.2658	9.43729	2.91059	5.76674e-10	1.86688e-07	Kcnh5	High	FALSE	1.86688e-07
13236	ENSMUSG00000112023	224.166	-0.971526	0.339716	0.000158948	0.0112676	Lilrb4b	Moderate	FALSE	0.0112676
13235	ENSMUSG00000050350	571.587	-0.950708	0.214581	4.45824e-07	7.8899e-05	Gpr18	Moderate	FALSE	7.8899e-05
13234	ENSMUSG00000087259	224.459	-0.934551	0.344084	0.000243179	0.015745	2610035D17Rik	Moderate	FALSE	0.015745
13232	ENSMUSG00000000817	487.722	-0.914962	0.250351	1.04274e-05	0.00126975	Fasl	Moderate	FALSE	0.00126975
13227	ENSMUSG00000024726	283.18	-0.865992	0.345487	0.000403188	0.023373	Carnmt1	Moderate	FALSE	0.023373
13224	ENSMUSG00000026434	1655.75	-0.833511	0.143155	3.15178e-10	1.2304e-07	Nucks1	Moderate	FALSE	1.2304e-07
13222	ENSMUSG00000025352	774.485	-0.811673	0.236268	2.31799e-05	0.00242257	Gdf11	Moderate	FALSE	0.00242257
13221	ENSMUSG00000018341	591.722	-0.811583	0.241209	3.12571e-05	0.00316699	Il12rb2	Moderate	FALSE	0.00316699
13216	ENSMUSG00000025041	341.166	-0.749253	0.324494	0.000696902	0.0364806	Nt5c2	Moderate	FALSE	0.0364806
13215	ENSMUSG00000028337	704.024	-0.749234	0.242305	7.63022e-05	0.00645069	Coro2a	Moderate	FALSE	0.00645069
13212	ENSMUSG00000034612	527.519	-0.711217	0.236881	0.000119578	0.0090158	Chst11	Moderate	FALSE	0.0090158
13211	ENSMUSG00000048376	1639.9	-0.698466	0.147212	1.18056e-07	2.48724e-05	F2r	Moderate	FALSE	2.48724e-05
13210	ENSMUSG00000020366	389.435	-0.69035	0.267133	0.000422785	0.0240842	Mapk9	Moderate	FALSE	0.0240842
13209	ENSMUSG00000051354	619.67	-0.688101	0.300811	0.000698114	0.0364806	Samd3	Moderate	FALSE	0.0364806
13208	ENSMUSG00000035901	946.439	-0.688077	0.210264	4.65447e-05	0.00423142	Dennd5a	Moderate	FALSE	0.00423142
13205	ENSMUSG00000038179	2194.82	-0.678826	0.138839	5.56646e-08	1.27386e-05	Slamf7	Moderate	FALSE	1.27386e-05
13204	ENSMUSG00000039304	832.14	-0.669988	0.201145	3.98294e-05	0.00383084	Tnfsf10	Moderate	FALSE	0.00383084
13202	ENSMUSG00000030325	899.672	-0.656083	0.2128	9.56629e-05	0.00769536	Klrb1c	Moderate	FALSE	0.00769536
13201	ENSMUSG00000022106	657.28	-0.653231	0.202825	6.60134e-05	0.00565288	Rcbtb2	Moderate	FALSE	0.00565288
13200	ENSMUSG00000061130	905.848	-0.653226	0.204647	6.68981e-05	0.00569191	Ppm1b	Moderate	FALSE	0.00569191
13199	ENSMUSG00000015437	3099.89	-0.646896	0.139049	1.791e-07	3.56324e-05	Gzmb	Moderate	TRUE	3.56324e-05
13197	ENSMUSG00000029603	5577.52	-0.641668	0.10028	1.00246e-11	4.58818e-09	Dtx1	Moderate	FALSE	4.58818e-09
13196	ENSMUSG00000032640	4459.07	-0.624543	0.110354	9.47641e-10	2.85864e-07	Chsy1	Moderate	FALSE	2.85864e-07
13195	ENSMUSG00000026068	5353.59	-0.614367	0.106506	4.9725e-10	1.65e-07	Il18rap	Moderate	FALSE	1.65e-07
13194	ENSMUSG00000021775	711.524	-0.595995	0.211239	0.000240945	0.0156768	Nr1d2	Moderate	FALSE	0.0156768
122	ENSMUSG00000045362	490.819	0.583091	0.241026	0.000723476	0.0370761	Tnfrsf26	Moderate	FALSE	0.0370761
119	ENSMUSG00000032300	684.248	0.602738	0.205172	0.000176106	0.0121111	1700017B05Rik	Moderate	FALSE	0.0121111
115	ENSMUSG00000028937	1439.38	0.624398	0.15108	2.13665e-06	0.000333644	Acot7	Moderate	FALSE	0.000333644
113	ENSMUSG00000038807	1490.01	0.638461	0.15384	1.83936e-06	0.000297729	Rap1gap2	Moderate	FALSE	0.000297729
111	ENSMUSG00000022696	3608.27	0.64066	0.109951	3.83391e-10	1.41354e-07	Sidt1	Moderate	FALSE	1.41354e-07
109	ENSMUSG00000037679	698.362	0.646314	0.219805	0.000159596	0.0112676	Inf2	Moderate	FALSE	0.0112676
107	ENSMUSG00000020689	1085.06	0.647289	0.17541	1.21338e-05	0.00141274	Itgb3	Moderate	FALSE	0.00141274
106	ENSMUSG00000038352	407.966	0.658865	0.263594	0.000543842	0.0295837	Arl5c	Moderate	FALSE	0.0295837
105	ENSMUSG00000029106	4419.92	0.664074	0.109473	7.93788e-11	3.39869e-08	Add1	Moderate	FALSE	3.39869e-08
103	ENSMUSG00000033307	709.704	0.692628	0.213171	5.48949e-05	0.00479355	Mif	Moderate	FALSE	0.00479355
102	ENSMUSG00000097906	381.606	0.692777	0.309923	0.000919521	0.0448706	Gm9625	Moderate	FALSE	0.0448706
101	ENSMUSG00000028480	3549.44	0.697109	0.12641	2.07197e-09	5.85134e-07	Glipr2	Moderate	FALSE	5.85134e-07
100	ENSMUSG00000020642	462.326	0.706845	0.306218	0.00070915	0.0367678	Rnf144a	Moderate	FALSE	0.0367678
99	ENSMUSG00000036817	995.191	0.707266	0.178413	3.87878e-06	0.000572034	Sun1	Moderate	FALSE	0.000572034
98	ENSMUSG00000034171	830.524	0.714212	0.2109	3.24936e-05	0.00326733	Faah	Moderate	FALSE	0.00326733
96	ENSMUSG00000063696	937.645	0.720469	0.217269	3.9728e-05	0.00383084	Gm8730	Moderate	FALSE	0.00383084
95	ENSMUSG00000037573	890.796	0.720664	0.187101	5.98758e-06	0.000786862	Tob1	Moderate	FALSE	0.000786862
94	ENSMUSG00000006360	1772.67	0.720881	0.151281	1.01563e-07	2.20991e-05	Crip1	Moderate	FALSE	2.20991e-05
93	ENSMUSG00000001025	3827.8	0.721779	0.132834	2.76334e-09	7.6412e-07	S100a6	Moderate	FALSE	7.6412e-07
91	ENSMUSG00000035770	987.512	0.736693	0.185598	3.59901e-06	0.000536738	Dync1li2	Moderate	FALSE	0.000536738
90	ENSMUSG00000037138	882.262	0.740216	0.188603	4.40722e-06	0.000642825	Aff3	Moderate	FALSE	0.000642825
89	ENSMUSG00000096474	463.281	0.754711	0.256833	0.000139817	0.0101966	Gm5561	Moderate	FALSE	0.0101966
87	ENSMUSG00000023015	1369.51	0.783812	0.164154	9.26874e-08	2.0504e-05	Racgap1	Moderate	FALSE	2.0504e-05
85	ENSMUSG00000054619	303.349	0.811592	0.309542	0.000337185	0.0204359	Tmt1a	Moderate	FALSE	0.0204359
82	ENSMUSG00000056602	851.055	0.823293	0.203416	2.36091e-06	0.000364376	Fry	Moderate	FALSE	0.000364376
81	ENSMUSG00000031901	246.79	0.826054	0.349402	0.000621227	0.0329822	Dus2	Moderate	FALSE	0.0329822
78	ENSMUSG00000032528	718.194	0.836089	0.195248	9.2767e-07	0.000159909	Vipr1	Moderate	FALSE	0.000159909
73	ENSMUSG00000022346	891.815	0.912425	0.220277	1.24435e-06	0.000211748	Myc	Moderate	FALSE	0.000211748
72	ENSMUSG00000026656	571.239	0.922373	0.208924	5.12473e-07	8.95007e-05	Fcgr2b	Moderate	TRUE	8.95007e-05
70	ENSMUSG00000054342	1241.16	0.974869	0.169552	4.23028e-10	1.44489e-07	Kcnn4	Moderate	FALSE	1.44489e-07
69	ENSMUSG00000076441	555.946	0.981896	0.22113	4.15136e-07	7.44609e-05	Ass1	Moderate	FALSE	7.44609e-05
68	ENSMUSG00000053702	207.737	0.984117	0.350878	0.000189176	0.0127459	Nebl	Moderate	FALSE	0.0127459
13238	ENSMUSG00000074170	93.1462	-1.01588	0.610809	0.00217788	0.0830662	Plekhf1	Not Significant	FALSE	0.0830662
13237	ENSMUSG00000000732	138.546	-1.00411	0.728708	0.00181087	0.0735037	Icosl	Not Significant	FALSE	0.0735037
13233	ENSMUSG00000013236	201.25	-0.925804	0.47878	0.00114975	0.0524419	Ptprs	Not Significant	FALSE	0.0524419
13231	ENSMUSG00000033400	168.461	-0.905524	0.482255	0.0014637	0.0618717	Agl	Not Significant	FALSE	0.0618717
13230	ENSMUSG00000029408	199.319	-0.899041	0.490982	0.00137942	0.0596386	Abcb9	Not Significant	FALSE	0.0596386
13229	ENSMUSG00000033904	98.6748	-0.894117	0.676887	0.00338659	0.108576	Ccp110	Not Significant	FALSE	0.108576
13228	ENSMUSG00000027351	66.7195	-0.868784	1.08156	0.0050214	0.142614	Spred1	Not Significant	FALSE	0.142614
13226	ENSMUSG00000090574	100.209	-0.851842	0.693201	0.00379727	0.117438	Traj61	Not Significant	FALSE	0.117438
13225	ENSMUSG00000056131	189.2	-0.849207	0.441968	0.0014287	0.0608873	Pgm3	Not Significant	FALSE	0.0608873
13223	ENSMUSG00000030577	181.978	-0.832595	0.4992	0.00202368	0.0787939	Cd22	Not Significant	FALSE	0.0787939
13220	ENSMUSG00000047044	150.016	-0.809152	0.576807	0.00296477	0.0988729	D030056L22Rik	Not Significant	FALSE	0.0988729
13219	ENSMUSG00000033902	193.337	-0.788062	0.485359	0.00230187	0.0852237	Mapkbp1	Not Significant	FALSE	0.0852237
13218	ENSMUSG00000020231	160.86	-0.775196	0.851701	0.00336187	0.108306	Dip2a	Not Significant	FALSE	0.108306
13217	ENSMUSG00000027035	120.762	-0.757739	0.831688	0.00425072	0.126129	Cers6	Not Significant	FALSE	0.126129
13214	ENSMUSG00000054520	211.249	-0.734887	0.464262	0.00260643	0.0922538	Sh3bp2	Not Significant	FALSE	0.0922538
13213	ENSMUSG00000030423	152.551	-0.719077	0.640905	0.00413448	0.12472	Pop4	Not Significant	FALSE	0.12472
13207	ENSMUSG00000033526	137.991	-0.682984	0.592255	0.00480073	0.137922	Ppip5k1	Not Significant	FALSE	0.137922
13206	ENSMUSG00000025402	223.635	-0.682487	0.465959	0.00323456	0.106006	Nab2	Not Significant	FALSE	0.106006
13203	ENSMUSG00000120697	268.011	-0.664233	0.357017	0.00202431	0.0787939	Gm36496	Not Significant	FALSE	0.0787939
13198	ENSMUSG00000028214	192.793	-0.646409	0.590593	0.00452657	0.132047	Gem	Not Significant	FALSE	0.132047
13193	ENSMUSG00000045777	356.783	-0.587029	0.374076	0.00319481	0.105223	Ifitm10	Not Significant	FALSE	0.105223
13192	ENSMUSG00000032578	282.78	-0.571286	0.402093	0.00419411	0.125662	Cish	Not Significant	FALSE	0.125662
13191	ENSMUSG00000121093	2119.2	-0.569915	0.13441	1.42772e-06	0.000239874	Gm56906	Not Significant	FALSE	0.000239874
13190	ENSMUSG00000042156	494.756	-0.569854	0.26222	0.00128038	0.0566485	Dzip1	Not Significant	FALSE	0.0566485
13189	ENSMUSG00000032216	1038.15	-0.552123	0.176697	0.000102494	0.00802722	Nedd4	Not Significant	FALSE	0.00802722
13188	ENSMUSG00000021012	1119.48	-0.550814	0.172143	7.99563e-05	0.00671683	Zc3h14	Not Significant	FALSE	0.00671683
13187	ENSMUSG00000042385	726.088	-0.548311	0.20261	0.000362846	0.0215003	Gzmk	Not Significant	FALSE	0.0215003
13186	ENSMUSG00000022791	2177.32	-0.541936	0.139832	6.67992e-06	0.000860802	Tnk2	Not Significant	FALSE	0.000860802
13185	ENSMUSG00000005656	602.407	-0.541788	0.223904	0.000762041	0.0387532	Snx6	Not Significant	FALSE	0.0387532
13184	ENSMUSG00000033684	439.518	-0.541513	0.268063	0.00186869	0.0751611	Qsox1	Not Significant	FALSE	0.0751611
13183	ENSMUSG00000021108	1661.92	-0.539417	0.160082	4.46995e-05	0.00414033	Prkch	Not Significant	FALSE	0.00414033
13182	ENSMUSG00000063077	928.631	-0.539193	0.184993	0.000200445	0.0133694	Kif1b	Not Significant	FALSE	0.0133694
13181	ENSMUSG00000044783	519.569	-0.536131	0.282828	0.00235392	0.0855987	Hjurp	Not Significant	FALSE	0.0855987
13180	ENSMUSG00000040785	917.215	-0.530818	0.186624	0.000257021	0.0164804	Ttc3	Not Significant	FALSE	0.0164804
13179	ENSMUSG00000030167	2518.89	-0.525186	0.170938	0.000116215	0.00881439	Klrc1	Not Significant	FALSE	0.00881439
13178	ENSMUSG00000048521	3825.04	-0.523013	0.147073	2.24451e-05	0.00236439	Cxcr6	Not Significant	FALSE	0.00236439
13177	ENSMUSG00000047507	1454	-0.518847	0.153285	4.39131e-05	0.00410463	Baiap3	Not Significant	FALSE	0.00410463
13176	ENSMUSG00000040584	1249.13	-0.514732	0.173729	0.000178065	0.0121203	Abcb1a	Not Significant	FALSE	0.0121203
13175	ENSMUSG00000032905	487.909	-0.512768	0.255777	0.0020551	0.0797583	Atg12	Not Significant	FALSE	0.0797583
13174	ENSMUSG00000041272	181.924	-0.506117	0.986018	0.00645088	0.167232	Tox	Not Significant	FALSE	0.167232
13173	ENSMUSG00000097415	1794.85	-0.498812	0.143498	3.50552e-05	0.00348598	AU020206	Not Significant	FALSE	0.00348598
13172	ENSMUSG00000030745	1072.74	-0.4965	0.16495	0.000165178	0.0115411	Il21r	Not Significant	FALSE	0.0115411
13171	ENSMUSG00000018334	847.177	-0.487837	0.206025	0.000996494	0.047355	Ksr1	Not Significant	FALSE	0.047355
13170	ENSMUSG00000068129	1057.59	-0.486776	0.173091	0.000307971	0.0190126	Cst7	Not Significant	FALSE	0.0190126
13169	ENSMUSG00000030341	481.068	-0.478129	0.335938	0.00501079	0.142614	Tnfrsf1a	Not Significant	FALSE	0.142614
13168	ENSMUSG00000032386	1061.87	-0.477078	0.183814	0.00056484	0.0304761	Trip4	Not Significant	FALSE	0.0304761
13167	ENSMUSG00000022389	348.16	-0.462521	0.317523	0.00562119	0.153519	Tef	Not Significant	FALSE	0.153519
13166	ENSMUSG00000046541	464.461	-0.462104	0.281339	0.00434527	0.128027	Zfp526	Not Significant	FALSE	0.128027
13165	ENSMUSG00000021365	2422.92	-0.461778	0.14463	9.27393e-05	0.00752998	Nedd9	Not Significant	FALSE	0.00752998
13164	ENSMUSG00000037940	918.718	-0.459363	0.240226	0.00268722	0.0936154	Inpp4b	Not Significant	FALSE	0.0936154
13163	ENSMUSG00000025017	1911.86	-0.45793	0.148006	0.000142327	0.010323	Pik3ap1	Not Significant	FALSE	0.010323
13162	ENSMUSG00000040681	599.494	-0.457291	0.222939	0.00221444	0.0839777	Hmgn1	Not Significant	FALSE	0.0839777
13161	ENSMUSG00000064043	404.321	-0.457148	0.373295	0.00654161	0.167943	Trerf1	Not Significant	FALSE	0.167943
13160	ENSMUSG00000057596	288.732	-0.456286	0.371467	0.00711372	0.175829	Trim30d	Not Significant	FALSE	0.175829
13159	ENSMUSG00000056145	339.049	-0.45047	0.330743	0.00611415	0.161018	AI504432	Not Significant	FALSE	0.161018
13158	ENSMUSG00000068479	358.499	-0.450181	0.323002	0.00615768	0.161437	Mfap1a	Not Significant	FALSE	0.161437
13157	ENSMUSG00000068284	892.646	-0.449295	0.223912	0.00233386	0.085495	Usf3	Not Significant	FALSE	0.085495
13156	ENSMUSG00000076470	703.28	-0.44921	0.228114	0.00265306	0.0929132	Trbv13-3	Not Significant	FALSE	0.0929132
13155	ENSMUSG00000057219	1705.83	-0.44683	0.14469	0.000149204	0.0107048	Armc7	Not Significant	FALSE	0.0107048
13154	ENSMUSG00000003154	957.152	-0.446245	0.191451	0.00118469	0.0533031	Foxj2	Not Significant	FALSE	0.0533031
13153	ENSMUSG00000057894	217.882	-0.444545	0.535072	0.00872706	0.20159	Zfp329	Not Significant	FALSE	0.20159
13152	ENSMUSG00000025163	1283.84	-0.444196	0.159922	0.00038203	0.0225364	Cd7	Not Significant	FALSE	0.0225364
13151	ENSMUSG00000071716	879.997	-0.441436	0.205166	0.00177108	0.0721091	Apol7e	Not Significant	FALSE	0.0721091
13150	ENSMUSG00000045827	608.307	-0.438267	0.243863	0.00362284	0.113678	Serpinb9	Not Significant	FALSE	0.113678
13149	ENSMUSG00000020883	541.169	-0.436902	0.344572	0.00651292	0.167856	Fbxl20	Not Significant	FALSE	0.167856
13148	ENSMUSG00000003038	409.719	-0.435946	0.286389	0.00561959	0.153519	Hmgn2	Not Significant	FALSE	0.153519
13147	ENSMUSG00000020888	396.577	-0.435429	0.289281	0.00576574	0.155222	Dvl2	Not Significant	FALSE	0.155222
13146	ENSMUSG00000028927	1311.59	-0.434889	0.157145	0.000405017	0.023373	Padi2	Not Significant	FALSE	0.023373
13145	ENSMUSG00000043931	2026.12	-0.432981	0.143346	0.000183617	0.0124344	Gimap7	Not Significant	FALSE	0.0124344
13144	ENSMUSG00000030557	885.434	-0.432183	0.18285	0.00117829	0.0531954	Mef2a	Not Significant	FALSE	0.0531954
13143	ENSMUSG00000000823	636.341	-0.429608	0.21662	0.00275166	0.0951116	Zfp512b	Not Significant	FALSE	0.0951116
13142	ENSMUSG00000034586	1362.88	-0.424468	0.189741	0.00157849	0.0663014	Hid1	Not Significant	FALSE	0.0663014
13141	ENSMUSG00000033713	1591.25	-0.421497	0.154725	0.000483796	0.0269808	Foxn3	Not Significant	FALSE	0.0269808
13140	ENSMUSG00000034663	460.451	-0.419798	0.273943	0.0058308	0.155529	Bmp2k	Not Significant	FALSE	0.155529
13139	ENSMUSG00000056999	1321.14	-0.418331	0.15722	0.000575313	0.0309155	Ide	Not Significant	FALSE	0.0309155
13138	ENSMUSG00000069094	1647.54	-0.418233	0.150977	0.000421631	0.0240842	Pde7a	Not Significant	FALSE	0.0240842
13137	ENSMUSG00000024807	380.004	-0.415601	0.300571	0.00720124	0.177662	Syvn1	Not Significant	FALSE	0.177662
13136	ENSMUSG00000029822	1373.93	-0.406735	0.167134	0.00106386	0.0500729	Osbpl3	Not Significant	FALSE	0.0500729
13135	ENSMUSG00000026864	3938.85	-0.405296	0.117213	4.86972e-05	0.00437992	Hspa5	Not Significant	FALSE	0.00437992
13134	ENSMUSG00000059810	2014.52	-0.404718	0.13375	0.00020865	0.0137782	Rgs3	Not Significant	FALSE	0.0137782
13133	ENSMUSG00000042207	785.434	-0.399379	0.221018	0.00415788	0.12489	Kdm5b	Not Significant	FALSE	0.12489
13132	ENSMUSG00000068732	521.975	-0.398874	0.249284	0.00580052	0.155222	Tmem167b	Not Significant	FALSE	0.155222
13131	ENSMUSG00000046574	1569.25	-0.398731	0.146804	0.000531747	0.0290448	Prr12	Not Significant	FALSE	0.0290448
13130	ENSMUSG00000033382	1453.72	-0.398272	0.182839	0.00196248	0.0777552	Trappc8	Not Significant	FALSE	0.0777552
13129	ENSMUSG00000040771	509.414	-0.391577	0.292474	0.00784221	0.188918	Oard1	Not Significant	FALSE	0.188918
13128	ENSMUSG00000051998	1661.68	-0.386663	0.147428	0.000718699	0.0370761	Lax1	Not Significant	FALSE	0.0370761
13127	ENSMUSG00000018168	6481.18	-0.386594	0.102207	1.44578e-05	0.00165429	Ikzf3	Not Significant	FALSE	0.00165429
13126	ENSMUSG00000029298	924.767	-0.380255	0.187022	0.00294654	0.0985125	Gbp9	Not Significant	FALSE	0.0985125
13125	ENSMUSG00000026478	770.972	-0.378917	0.225068	0.00544169	0.150541	Lamc1	Not Significant	FALSE	0.150541
13124	ENSMUSG00000048120	311.57	-0.377872	0.396742	0.0107823	0.229348	Entpd1	Not Significant	FALSE	0.229348
13123	ENSMUSG00000036167	375.444	-0.377145	0.378309	0.0102613	0.222909	Pphln1	Not Significant	FALSE	0.222909
13122	ENSMUSG00000041025	270.199	-0.375381	0.509695	0.0104029	0.224582	Iffo2	Not Significant	FALSE	0.224582
13121	ENSMUSG00000025314	1214.71	-0.374179	0.235746	0.0061479	0.161437	Ptprj	Not Significant	FALSE	0.161437
13120	ENSMUSG00000053977	9093.15	-0.374125	0.107812	5.21406e-05	0.00464471	Cd8a	Not Significant	FALSE	0.00464471
13119	ENSMUSG00000076928	5244.32	-0.37289	0.112479	9.14723e-05	0.00749452	Trac	Not Significant	FALSE	0.00749452
13118	ENSMUSG00000022864	1608.6	-0.371698	0.143667	0.000847709	0.0418277	D16Ertd472e	Not Significant	FALSE	0.0418277
13117	ENSMUSG00000018548	566.294	-0.370608	0.251545	0.00762184	0.185965	Trim37	Not Significant	FALSE	0.185965
13116	ENSMUSG00000028459	268.802	-0.369204	0.4552	0.0114081	0.236225	Cd72	Not Significant	FALSE	0.236225
13115	ENSMUSG00000020300	415.119	-0.360346	0.295031	0.0104059	0.224582	Cpeb4	Not Significant	FALSE	0.224582
13114	ENSMUSG00000037999	2222.08	-0.359224	0.127646	0.000478182	0.0267802	Arap2	Not Significant	FALSE	0.0267802
13113	ENSMUSG00000038538	887.397	-0.358316	0.188633	0.00425721	0.126129	Ubn2	Not Significant	FALSE	0.126129
13112	ENSMUSG00000015133	1063.63	-0.358249	0.169884	0.00282234	0.0963004	Lrrk1	Not Significant	FALSE	0.0963004
13111	ENSMUSG00000037416	959.96	-0.356692	0.224816	0.006938	0.173786	Dmxl1	Not Significant	FALSE	0.173786
13110	ENSMUSG00000007817	2966.76	-0.353617	0.149354	0.00141463	0.060569	Zmiz1	Not Significant	FALSE	0.060569
13109	ENSMUSG00000070691	3672.74	-0.351683	0.113252	0.000195762	0.013123	Runx3	Not Significant	FALSE	0.013123
13108	ENSMUSG00000030830	14656.4	-0.350806	0.092071	1.58418e-05	0.00176696	Itgal	Not Significant	FALSE	0.00176696
13107	ENSMUSG00000038500	221.777	-0.348939	0.526635	0.0122675	0.244715	Prr3	Not Significant	FALSE	0.244715
13106	ENSMUSG00000018076	1611.91	-0.348863	0.143421	0.00139238	0.0600036	Med13l	Not Significant	FALSE	0.0600036
13105	ENSMUSG00000036894	897.802	-0.348796	0.192624	0.00520928	0.146179	Rap2b	Not Significant	FALSE	0.146179
13104	ENSMUSG00000020644	5202.58	-0.342744	0.102109	8.94746e-05	0.00742247	Id2	Not Significant	FALSE	0.00742247
13103	ENSMUSG00000019843	7226.1	-0.341726	0.101302	8.18179e-05	0.00682999	Fyn	Not Significant	FALSE	0.00682999
13102	ENSMUSG00000022092	1343.51	-0.340705	0.156346	0.00264692	0.0929132	Ppp3cc	Not Significant	FALSE	0.0929132
13101	ENSMUSG00000031996	1037.3	-0.339653	0.171626	0.00408973	0.123934	Aplp2	Not Significant	FALSE	0.123934
13100	ENSMUSG00000072704	545.019	-0.338532	0.246794	0.0103015	0.223055	Smim10l1	Not Significant	FALSE	0.223055
13099	ENSMUSG00000033545	491.772	-0.335389	0.288341	0.0121767	0.243773	Znrf1	Not Significant	FALSE	0.243773
13098	ENSMUSG00000036943	3012.99	-0.332891	0.124344	0.000782279	0.0393303	Rab8b	Not Significant	FALSE	0.0393303
13097	ENSMUSG00000026094	2925.64	-0.328474	0.117007	0.000555735	0.0301072	Stk17b	Not Significant	FALSE	0.0301072
13096	ENSMUSG00000006281	412.386	-0.326639	0.314066	0.0136854	0.262875	Tep1	Not Significant	FALSE	0.262875
13095	ENSMUSG00000037235	983.784	-0.32231	0.177209	0.00600128	0.15836	Mxd4	Not Significant	FALSE	0.15836
13094	ENSMUSG00000028381	1784.66	-0.321285	0.147116	0.00293162	0.0985098	Ugcg	Not Significant	FALSE	0.0985098
13093	ENSMUSG00000006527	262.158	-0.321043	0.796115	0.0100963	0.220161	Sfmbt1	Not Significant	FALSE	0.220161
13092	ENSMUSG00000038517	364.13	-0.319948	0.317604	0.0145931	0.27029	Tbkbp1	Not Significant	FALSE	0.27029
13091	ENSMUSG00000000290	13504.4	-0.318346	0.102978	0.000250448	0.0161369	Itgb2	Not Significant	FALSE	0.0161369
13090	ENSMUSG00000035125	250.52	-0.317826	0.496197	0.0137404	0.262962	Gcfc2	Not Significant	FALSE	0.262962
13089	ENSMUSG00000040659	4021.36	-0.317778	0.108624	0.000411765	0.0236596	Efhd2	Not Significant	FALSE	0.0236596
13088	ENSMUSG00000076435	338.797	-0.308004	0.396038	0.0149225	0.271501	Acsf2	Not Significant	FALSE	0.271501
13087	ENSMUSG00000029467	1267.37	-0.307451	0.158907	0.00526383	0.147398	Atp2a2	Not Significant	FALSE	0.147398
13086	ENSMUSG00000036908	312.323	-0.307246	0.419334	0.0148932	0.271501	Unc93b1	Not Significant	FALSE	0.271501
13085	ENSMUSG00000020952	468.394	-0.306973	0.280945	0.0151863	0.274441	Scfd1	Not Significant	FALSE	0.274441
13084	ENSMUSG00000031986	513.166	-0.30548	0.254377	0.0144488	0.268975	Sprtn	Not Significant	FALSE	0.268975
13083	ENSMUSG00000039959	813.003	-0.302025	0.242564	0.0137692	0.262962	Hip1	Not Significant	FALSE	0.262962
13082	ENSMUSG00000032175	1161.09	-0.29872	0.173845	0.00804212	0.192656	Tyk2	Not Significant	FALSE	0.192656
13081	ENSMUSG00000022914	1283.09	-0.298251	0.216591	0.0123316	0.245394	Brwd1	Not Significant	FALSE	0.245394
13080	ENSMUSG00000071632	246.118	-0.296747	0.450484	0.0156229	0.278494	2510002D24Rik	Not Significant	FALSE	0.278494
13079	ENSMUSG00000029992	911.801	-0.296222	0.219646	0.0134541	0.259936	Gfpt1	Not Significant	FALSE	0.259936
13078	ENSMUSG00000032238	2556.26	-0.295733	0.126299	0.00233827	0.085495	Rora	Not Significant	FALSE	0.085495
13077	ENSMUSG00000006010	235.892	-0.292242	0.494873	0.0147052	0.271085	Odr4	Not Significant	FALSE	0.271085
13076	ENSMUSG00000026113	446.669	-0.292094	0.302614	0.0171277	0.294435	Inpp4a	Not Significant	FALSE	0.294435
13075	ENSMUSG00000037405	1029.27	-0.291932	0.172691	0.00905866	0.206454	Icam1	Not Significant	FALSE	0.206454
13074	ENSMUSG00000011256	2407.15	-0.291633	0.131192	0.00325974	0.106306	Adam19	Not Significant	FALSE	0.106306
13073	ENSMUSG00000048251	5816.07	-0.291178	0.106843	0.00086465	0.0425056	Bcl11b	Not Significant	FALSE	0.0425056
13072	ENSMUSG00000035208	1760.8	-0.290782	0.138188	0.0041289	0.12472	Slfn8	Not Significant	FALSE	0.12472
13071	ENSMUSG00000039449	962.475	-0.288434	0.18606	0.0113072	0.23521	Prpf18	Not Significant	FALSE	0.23521
13070	ENSMUSG00000075254	1117.6	-0.288103	0.167968	0.00851803	0.198003	Heg1	Not Significant	FALSE	0.198003
13069	ENSMUSG00000041390	560.975	-0.287677	0.267927	0.0171691	0.294435	Mdfic	Not Significant	FALSE	0.294435
13068	ENSMUSG00000038280	601.813	-0.287442	0.233938	0.0160482	0.282331	Ostm1	Not Significant	FALSE	0.282331
13067	ENSMUSG00000022307	797.885	-0.284584	0.202556	0.0138628	0.263611	Oxr1	Not Significant	FALSE	0.263611
13066	ENSMUSG00000030671	2625.6	-0.283507	0.125597	0.00279791	0.0957129	Pde3b	Not Significant	FALSE	0.0957129
13065	ENSMUSG00000041961	454.549	-0.279121	0.278199	0.0188842	0.312142	Znrf3	Not Significant	FALSE	0.312142
13064	ENSMUSG00000028245	2244.38	-0.27745	0.137526	0.00545545	0.150541	Nsmaf	Not Significant	FALSE	0.150541
13063	ENSMUSG00000034157	795.718	-0.277429	0.208779	0.0156914	0.279186	Cipc	Not Significant	FALSE	0.279186
13062	ENSMUSG00000038151	373.018	-0.277299	0.318817	0.0191547	0.313192	Prdm1	Not Significant	FALSE	0.313192
13061	ENSMUSG00000026915	432.43	-0.2766	0.288243	0.0194746	0.315228	Strbp	Not Significant	FALSE	0.315228
13060	ENSMUSG00000076498	2346.35	-0.274909	0.14179	0.00650278	0.167856	Trbc2	Not Significant	FALSE	0.167856
13059	ENSMUSG00000015755	2389.94	-0.274431	0.123727	0.00350941	0.110906	Tab2	Not Significant	FALSE	0.110906
13058	ENSMUSG00000022772	443.945	-0.271912	0.289418	0.0201816	0.322347	Senp5	Not Significant	FALSE	0.322347
13057	ENSMUSG00000026384	2212.83	-0.271143	0.134585	0.00576971	0.155222	Ptpn4	Not Significant	FALSE	0.155222
13056	ENSMUSG00000027215	3935.16	-0.269768	0.112203	0.002283	0.0851187	Cd82	Not Significant	FALSE	0.0851187
13055	ENSMUSG00000035093	1533.71	-0.268485	0.143638	0.00780691	0.188918	Secisbp2l	Not Significant	FALSE	0.188918
13054	ENSMUSG00000041831	690.117	-0.268021	0.233505	0.0198743	0.31936	Sytl3	Not Significant	FALSE	0.31936
13053	ENSMUSG00000021819	838.765	-0.26738	0.190304	0.0157406	0.279338	Zswim8	Not Significant	FALSE	0.279338
13052	ENSMUSG00000024424	755.628	-0.265908	0.207958	0.0182682	0.306155	Ttc39c	Not Significant	FALSE	0.306155
13051	ENSMUSG00000043753	240.212	-0.265898	0.736365	0.0102982	0.223055	Dmrta1	Not Significant	FALSE	0.223055
13050	ENSMUSG00000031732	256.166	-0.265175	0.409597	0.0181238	0.304119	Phlpp2	Not Significant	FALSE	0.304119
13049	ENSMUSG00000052889	1928.02	-0.261743	0.138273	0.008101	0.193024	Prkcb	Not Significant	FALSE	0.193024
13048	ENSMUSG00000020387	2786.12	-0.261218	0.1258	0.00551005	0.151647	Jade2	Not Significant	FALSE	0.151647
13047	ENSMUSG00000020715	963.631	-0.260478	0.174851	0.0152431	0.274521	Ern1	Not Significant	FALSE	0.274521
13046	ENSMUSG00000105504	603.121	-0.260427	0.221171	0.0206982	0.328399	Gbp5	Not Significant	FALSE	0.328399
13045	ENSMUSG00000073563	504.805	-0.260219	0.270516	0.0215847	0.334518	Csnk1g3	Not Significant	FALSE	0.334518
13044	ENSMUSG00000059456	3640.84	-0.259032	0.10957	0.00286064	0.0971083	Ptk2b	Not Significant	FALSE	0.0971083
13043	ENSMUSG00000050075	541.331	-0.25741	0.271522	0.0221466	0.335562	Gpr171	Not Significant	FALSE	0.335562
13042	ENSMUSG00000036707	2876.77	-0.256434	0.128845	0.0068216	0.172135	Cab39	Not Significant	FALSE	0.172135
13041	ENSMUSG00000026104	714.66	-0.255057	0.20557	0.0207089	0.328399	Stat1	Not Significant	FALSE	0.328399
13040	ENSMUSG00000055053	943.925	-0.255054	0.220352	0.021869	0.334795	Nfic	Not Significant	FALSE	0.334795
13039	ENSMUSG00000018381	364.977	-0.254323	0.302789	0.022852	0.340375	Abi3	Not Significant	FALSE	0.340375
13038	ENSMUSG00000056429	3582.1	-0.252972	0.109558	0.00343147	0.109485	Tgoln1	Not Significant	FALSE	0.109485
13037	ENSMUSG00000037486	1913.78	-0.249704	0.135652	0.00997421	0.218348	Asxl2	Not Significant	FALSE	0.218348
13036	ENSMUSG00000001100	235.701	-0.249548	0.421393	0.0181089	0.304119	Poldip2	Not Significant	FALSE	0.304119
13035	ENSMUSG00000003623	1552.88	-0.246752	0.142357	0.0115351	0.236832	Crot	Not Significant	FALSE	0.236832
13034	ENSMUSG00000037029	584.553	-0.246514	0.235797	0.0244221	0.352517	Zfp146	Not Significant	FALSE	0.352517
13033	ENSMUSG00000039275	730.932	-0.242771	0.203719	0.0236205	0.34726	Foxk2	Not Significant	FALSE	0.34726
13032	ENSMUSG00000024063	1825.41	-0.242454	0.133484	0.0107198	0.228752	Lbh	Not Significant	FALSE	0.228752
13031	ENSMUSG00000020647	1056.57	-0.241341	0.168462	0.0193584	0.314882	Ncoa1	Not Significant	FALSE	0.314882
13030	ENSMUSG00000075327	409.674	-0.241236	0.271988	0.0258487	0.364483	Zbtb2	Not Significant	FALSE	0.364483
13029	ENSMUSG00000042842	683.648	-0.239529	0.22814	0.0258589	0.364483	Serpinb6b	Not Significant	FALSE	0.364483
13028	ENSMUSG00000052684	1073.81	-0.238913	0.226954	0.0248412	0.355299	Jun	Not Significant	FALSE	0.355299
13027	ENSMUSG00000018750	1029.02	-0.237113	0.169796	0.0210564	0.332043	Zbtb4	Not Significant	FALSE	0.332043
13026	ENSMUSG00000021127	1591.34	-0.237109	0.154716	0.0177184	0.300353	Zfp36l1	Not Significant	FALSE	0.300353
13025	ENSMUSG00000003153	1331.34	-0.236937	0.185269	0.0231994	0.344051	Slc2a3	Not Significant	FALSE	0.344051
13024	ENSMUSG00000056608	1567.3	-0.235876	0.15427	0.0175962	0.298663	Chd9	Not Significant	FALSE	0.298663
13023	ENSMUSG00000095105	195.606	-0.234644	0.482332	0.0143756	0.268365	Edaradd	Not Significant	FALSE	0.268365
13022	ENSMUSG00000032446	866.87	-0.234287	0.234484	0.026499	0.369067	Eomes	Not Significant	FALSE	0.369067
13021	ENSMUSG00000007891	3442.72	-0.233211	0.15214	0.0178586	0.301197	Ctsd	Not Significant	FALSE	0.301197
13020	ENSMUSG00000006932	1739.14	-0.232614	0.147056	0.0172009	0.29459	Ctnnb1	Not Significant	FALSE	0.29459
13019	ENSMUSG00000027349	342.852	-0.231806	0.299533	0.0258953	0.364483	Fam98b	Not Significant	FALSE	0.364483
13018	ENSMUSG00000020189	1258.42	-0.231644	0.196893	0.0255278	0.361612	Osbpl8	Not Significant	FALSE	0.361612
13017	ENSMUSG00000038822	386.722	-0.230121	0.301593	0.0253322	0.359608	Hace1	Not Significant	FALSE	0.359608
13016	ENSMUSG00000024542	1194.65	-0.229977	0.160886	0.0218546	0.334795	Cep192	Not Significant	FALSE	0.334795
13015	ENSMUSG00000012889	450.622	-0.229975	0.256758	0.0286291	0.383966	Podnl1	Not Significant	FALSE	0.383966
13014	ENSMUSG00000089715	257.237	-0.229852	0.419956	0.0168626	0.291809	Cbx6	Not Significant	FALSE	0.291809
13013	ENSMUSG00000028599	1678.19	-0.229457	0.136788	0.0152099	0.274441	Tnfrsf1b	Not Significant	FALSE	0.274441
13012	ENSMUSG00000066357	524.871	-0.228953	0.242164	0.0291151	0.387608	Wdr6	Not Significant	FALSE	0.387608
13011	ENSMUSG00000021706	304.674	-0.228833	0.346453	0.0224572	0.337188	Zfyve16	Not Significant	FALSE	0.337188
13010	ENSMUSG00000027007	505.419	-0.228463	0.240445	0.029322	0.387696	Itprid2	Not Significant	FALSE	0.387696
13009	ENSMUSG00000029475	836.357	-0.228052	0.180994	0.0261145	0.365881	Kdm2b	Not Significant	FALSE	0.365881
13008	ENSMUSG00000027332	411.819	-0.2277	0.339263	0.0212829	0.33273	Ivd	Not Significant	FALSE	0.33273
13007	ENSMUSG00000029434	1043.71	-0.22688	0.184737	0.0269909	0.371198	Vps33a	Not Significant	FALSE	0.371198
13006	ENSMUSG00000019818	2942.04	-0.22675	0.114082	0.00888031	0.204278	Cd164	Not Significant	FALSE	0.204278
13005	ENSMUSG00000048756	1424.48	-0.226113	0.152472	0.0210093	0.332043	Foxo3	Not Significant	FALSE	0.332043
13004	ENSMUSG00000031659	3789.88	-0.225018	0.121506	0.0116705	0.238311	Adcy7	Not Significant	FALSE	0.238311
13003	ENSMUSG00000062761	487.324	-0.224751	0.242409	0.0299112	0.389302	Zfp512	Not Significant	FALSE	0.389302
13002	ENSMUSG00000027347	2870.32	-0.224445	0.11467	0.00964569	0.214451	Rasgrp1	Not Significant	FALSE	0.214451
13001	ENSMUSG00000034269	2413.48	-0.222677	0.146213	0.0205849	0.327606	Setd5	Not Significant	FALSE	0.327606
13000	ENSMUSG00000026360	181.121	-0.222591	0.465395	0.014053	0.265419	Rgs2	Not Significant	FALSE	0.265419
12999	ENSMUSG00000026313	724.052	-0.222024	0.214928	0.030744	0.395796	Hdac4	Not Significant	FALSE	0.395796
12998	ENSMUSG00000022361	956.704	-0.221785	0.17149	0.0273443	0.373781	Zhx1	Not Significant	FALSE	0.373781
12997	ENSMUSG00000058979	858.295	-0.221381	0.196286	0.0304491	0.393869	Hdhd5	Not Significant	FALSE	0.393869
12996	ENSMUSG00000039942	811.822	-0.221095	0.191574	0.0305247	0.393869	Ptger4	Not Significant	FALSE	0.393869
12995	ENSMUSG00000032402	2008.16	-0.219129	0.146969	0.0218318	0.334795	Smad3	Not Significant	FALSE	0.334795
12994	ENSMUSG00000038366	3056.87	-0.218484	0.116235	0.0118937	0.240572	Lasp1	Not Significant	FALSE	0.240572
12993	ENSMUSG00000020395	5777.49	-0.217359	0.098367	0.00600065	0.15836	Itk	Not Significant	FALSE	0.15836
12992	ENSMUSG00000004364	2338.27	-0.217105	0.122954	0.0148721	0.271501	Cul3	Not Significant	FALSE	0.271501
12991	ENSMUSG00000025959	390.068	-0.216997	0.290266	0.0281356	0.380289	Klf7	Not Significant	FALSE	0.380289
12990	ENSMUSG00000022360	1030.04	-0.216971	0.167861	0.0286888	0.383966	Atad2	Not Significant	FALSE	0.383966
12989	ENSMUSG00000024976	680.503	-0.216932	0.19803	0.0325957	0.408038	Shoc2	Not Significant	FALSE	0.408038
12988	ENSMUSG00000022747	1387.07	-0.21618	0.15806	0.0270994	0.371198	St3gal6	Not Significant	FALSE	0.371198
12987	ENSMUSG00000024772	500.826	-0.215535	0.275091	0.0289867	0.387063	Ehd1	Not Significant	FALSE	0.387063
12986	ENSMUSG00000021254	745.246	-0.215193	0.196515	0.0329253	0.408428	Gpatch2l	Not Significant	FALSE	0.408428
12985	ENSMUSG00000054693	1620.42	-0.214901	0.137142	0.02107	0.332043	Adam10	Not Significant	FALSE	0.332043
12984	ENSMUSG00000029478	3103.85	-0.214601	0.11489	0.012581	0.247023	Ncor2	Not Significant	FALSE	0.247023
12983	ENSMUSG00000027284	484.176	-0.214599	0.233141	0.0336895	0.413654	Cdan1	Not Significant	FALSE	0.413654
12982	ENSMUSG00000003234	729.996	-0.213941	0.196922	0.0337318	0.413697	Abcf3	Not Significant	FALSE	0.413697
12981	ENSMUSG00000034028	2094.85	-0.212842	0.134048	0.0211527	0.332043	Cd226	Not Significant	FALSE	0.332043
12980	ENSMUSG00000033557	479.89	-0.212385	0.232516	0.0342094	0.416952	Fam20b	Not Significant	FALSE	0.416952
12979	ENSMUSG00000050697	709.478	-0.212296	0.192665	0.0338694	0.414331	Prkaa1	Not Significant	FALSE	0.414331
12978	ENSMUSG00000016496	385.476	-0.211177	0.276204	0.0304931	0.393869	Cd274	Not Significant	FALSE	0.393869
12977	ENSMUSG00000000420	1408.29	-0.210383	0.157025	0.0293735	0.387696	Galnt1	Not Significant	FALSE	0.387696
12976	ENSMUSG00000055652	435.888	-0.210356	0.240221	0.0345074	0.418897	Klhl25	Not Significant	FALSE	0.418897
12975	ENSMUSG00000019850	1122.04	-0.210268	0.170684	0.0327111	0.408038	Tnfaip3	Not Significant	FALSE	0.408038
12974	ENSMUSG00000037202	3193.08	-0.209268	0.135117	0.0228269	0.340375	Prf1	Not Significant	FALSE	0.340375
12973	ENSMUSG00000116995	257.15	-0.208895	0.322053	0.0249127	0.355938	Gm21926	Not Significant	FALSE	0.355938
12972	ENSMUSG00000037754	1645.17	-0.206361	0.136628	0.0247259	0.354796	Ppp1r16b	Not Significant	FALSE	0.354796
12971	ENSMUSG00000031134	692.628	-0.205874	0.204445	0.0371522	0.432907	Rbmx	Not Significant	FALSE	0.432907
12970	ENSMUSG00000064127	702.614	-0.205789	0.222358	0.0362694	0.429377	Med14	Not Significant	FALSE	0.429377
12969	ENSMUSG00000078427	453.862	-0.205151	0.261369	0.0325372	0.408038	Sarnp	Not Significant	FALSE	0.408038
12968	ENSMUSG00000038290	1128.13	-0.204057	0.174898	0.0357342	0.428068	Smg6	Not Significant	FALSE	0.428068
12967	ENSMUSG00000026511	693.179	-0.202737	0.189703	0.0385405	0.439529	Srp9	Not Significant	FALSE	0.439529
12966	ENSMUSG00000029634	1010.4	-0.202424	0.172271	0.0365539	0.430506	Rnf6	Not Significant	FALSE	0.430506
12965	ENSMUSG00000028211	913.458	-0.201645	0.178912	0.0378749	0.437523	Trp53inp1	Not Significant	FALSE	0.437523
12964	ENSMUSG00000040524	585.089	-0.201414	0.228539	0.0371818	0.432907	Zfp609	Not Significant	FALSE	0.432907
12963	ENSMUSG00000049313	6022.43	-0.20122	0.104359	0.0127286	0.249183	Sorl1	Not Significant	FALSE	0.249183
12962	ENSMUSG00000020362	867.194	-0.20069	0.171616	0.0377153	0.436945	Cnot6	Not Significant	FALSE	0.436945
12961	ENSMUSG00000020423	2510.13	-0.200375	0.122032	0.0223966	0.337103	Btg2	Not Significant	FALSE	0.337103
12960	ENSMUSG00000029458	1693.51	-0.199527	0.13273	0.0264914	0.369067	Brap	Not Significant	FALSE	0.369067
12959	ENSMUSG00000021764	814.897	-0.199196	0.177587	0.039095	0.443511	Ndufs4	Not Significant	FALSE	0.443511
12958	ENSMUSG00000039910	1143.29	-0.199093	0.15771	0.0358367	0.428615	Cited2	Not Significant	FALSE	0.428615
12957	ENSMUSG00000042032	938.174	-0.199039	0.172162	0.0369643	0.432651	Mat2b	Not Significant	FALSE	0.432651
12956	ENSMUSG00000026923	3483.54	-0.198993	0.114554	0.0188355	0.311726	Notch1	Not Significant	FALSE	0.311726
12955	ENSMUSG00000042364	546.884	-0.198791	0.237952	0.0360374	0.428974	Snx18	Not Significant	FALSE	0.428974
12954	ENSMUSG00000030304	506.143	-0.198754	0.223597	0.0388668	0.441661	Ergic2	Not Significant	FALSE	0.441661
12953	ENSMUSG00000030795	1923.37	-0.198152	0.146056	0.0326893	0.408038	Fus	Not Significant	FALSE	0.408038
12952	ENSMUSG00000017631	2046.22	-0.196097	0.130721	0.0280882	0.380164	Abr	Not Significant	FALSE	0.380164
12951	ENSMUSG00000037287	550.884	-0.196008	0.212768	0.0425225	0.460405	Tbcel	Not Significant	FALSE	0.460405
12950	ENSMUSG00000022867	3222.64	-0.195395	0.110169	0.018317	0.306223	Usp25	Not Significant	FALSE	0.306223
12949	ENSMUSG00000032776	1280.91	-0.195134	0.165816	0.0393254	0.444984	Mctp2	Not Significant	FALSE	0.444984
12948	ENSMUSG00000042700	1349.88	-0.194572	0.154591	0.0375457	0.435993	Sipa1l1	Not Significant	FALSE	0.435993
12947	ENSMUSG00000054435	9307.16	-0.194177	0.105786	0.016222	0.283791	Gimap4	Not Significant	FALSE	0.283791
12946	ENSMUSG00000039879	2242.05	-0.193995	0.136681	0.0316113	0.400593	Heca	Not Significant	FALSE	0.400593
12945	ENSMUSG00000033444	1656.75	-0.193914	0.134118	0.0313818	0.400239	Specc1l	Not Significant	FALSE	0.400239
12944	ENSMUSG00000025240	784.765	-0.193653	0.206399	0.0417643	0.458509	Sacm1l	Not Significant	FALSE	0.458509
12943	ENSMUSG00000007670	2640.82	-0.192865	0.117349	0.0234438	0.345743	Khsrp	Not Significant	FALSE	0.345743
12942	ENSMUSG00000075415	5856.95	-0.192467	0.109673	0.0193511	0.314882	Fnbp1	Not Significant	FALSE	0.314882
12941	ENSMUSG00000031545	689.918	-0.192357	0.185854	0.0439377	0.463793	Gpat4	Not Significant	FALSE	0.463793
12940	ENSMUSG00000060149	218.504	-0.192225	0.325515	0.021753	0.334694	BC002059	Not Significant	FALSE	0.334694
12939	ENSMUSG00000030616	1467.87	-0.192214	0.141218	0.0352365	0.42479	Sytl2	Not Significant	FALSE	0.42479
12938	ENSMUSG00000020078	369.554	-0.19168	0.244813	0.0386115	0.439529	Vps26a	Not Significant	FALSE	0.439529
12937	ENSMUSG00000040511	298.196	-0.191427	0.270624	0.0335048	0.412701	Pvr	Not Significant	FALSE	0.412701
12936	ENSMUSG00000030688	648.033	-0.191027	0.192638	0.0447787	0.467254	Stard10	Not Significant	FALSE	0.467254
12935	ENSMUSG00000032093	7520.51	-0.190683	0.10986	0.0199717	0.320537	Cd3e	Not Significant	FALSE	0.320537
12934	ENSMUSG00000018572	578.943	-0.190634	0.20846	0.0437898	0.463793	Phf23	Not Significant	FALSE	0.463793
12933	ENSMUSG00000027219	935.832	-0.190538	0.163243	0.0426578	0.460405	Slc28a2	Not Significant	FALSE	0.460405
12932	ENSMUSG00000034312	1607.71	-0.190203	0.155294	0.0401932	0.449095	Iqsec1	Not Significant	FALSE	0.449095
12931	ENSMUSG00000024085	1975.7	-0.190042	0.164775	0.0416634	0.458108	Man2a1	Not Significant	FALSE	0.458108
12930	ENSMUSG00000039285	1477	-0.190012	0.1382	0.0354246	0.426283	Azi2	Not Significant	FALSE	0.426283
12929	ENSMUSG00000022641	1110.42	-0.189011	0.165835	0.0436406	0.463793	Bbx	Not Significant	FALSE	0.463793
12928	ENSMUSG00000034751	348.165	-0.188755	0.308229	0.0220602	0.335392	Mast4	Not Significant	FALSE	0.335392
12927	ENSMUSG00000029406	854.599	-0.188486	0.184925	0.0469037	0.474558	Pitpnm2	Not Significant	FALSE	0.474558
12926	ENSMUSG00000038058	2077.04	-0.188067	0.12874	0.0332127	0.410077	Nod1	Not Significant	FALSE	0.410077
12925	ENSMUSG00000004947	214.763	-0.187728	0.310902	0.0237918	0.348168	Dtx2	Not Significant	FALSE	0.348168
12924	ENSMUSG00000061577	400.458	-0.187295	0.26461	0.032901	0.408428	Adgrg5	Not Significant	FALSE	0.408428
12923	ENSMUSG00000042379	182.858	-0.18664	0.388026	0.00857542	0.198989	Esm1	Not Significant	FALSE	0.198989
12922	ENSMUSG00000044864	645.864	-0.186378	0.197849	0.0506842	0.492105	Ankrd50	Not Significant	FALSE	0.492105
12921	ENSMUSG00000045382	364.187	-0.186029	0.284202	0.0276343	0.376274	Cxcr4	Not Significant	FALSE	0.376274
12920	ENSMUSG00000032089	1549.63	-0.184847	0.139432	0.0387501	0.440728	Il10ra	Not Significant	FALSE	0.440728
12919	ENSMUSG00000022200	875.025	-0.18453	0.174598	0.0481501	0.478416	Golph3	Not Significant	FALSE	0.478416
12918	ENSMUSG00000033767	1752.14	-0.184398	0.131825	0.0368536	0.432118	Tmem131l	Not Significant	FALSE	0.432118
12917	ENSMUSG00000049800	509.896	-0.183934	0.222989	0.0435455	0.463793	Sertad2	Not Significant	FALSE	0.463793
12916	ENSMUSG00000030754	1198.14	-0.182789	0.151586	0.0454258	0.468393	Copb1	Not Significant	FALSE	0.468393
12915	ENSMUSG00000018474	7489.55	-0.181954	0.0950834	0.0167187	0.290075	Chd3	Not Significant	FALSE	0.290075
12914	ENSMUSG00000079017	179.878	-0.181788	0.321031	0.0191942	0.313192	Ifi27l2a	Not Significant	FALSE	0.313192
12913	ENSMUSG00000022358	508.34	-0.18128	0.208213	0.0483756	0.479172	Fbxo32	Not Significant	FALSE	0.479172
12912	ENSMUSG00000005417	1178.02	-0.180396	0.147838	0.0465088	0.473272	Mprip	Not Significant	FALSE	0.473272
12911	ENSMUSG00000029249	1312.92	-0.180208	0.146464	0.0463926	0.472578	Rest	Not Significant	FALSE	0.472578
12910	ENSMUSG00000060450	712.098	-0.180186	0.191469	0.0506605	0.492105	Rnf14	Not Significant	FALSE	0.492105
12909	ENSMUSG00000029501	829.879	-0.180172	0.182121	0.0500364	0.489157	Ankle2	Not Significant	FALSE	0.489157
12908	ENSMUSG00000068735	641.17	-0.179948	0.187237	0.0512608	0.494106	Trp53i11	Not Significant	FALSE	0.494106
12907	ENSMUSG00000028580	1578.32	-0.179932	0.146936	0.0457697	0.470566	Pum1	Not Significant	FALSE	0.470566
12906	ENSMUSG00000026739	459.797	-0.179781	0.213598	0.0480054	0.47836	Bmi1	Not Significant	FALSE	0.47836
12905	ENSMUSG00000026696	450.006	-0.179769	0.240927	0.0397583	0.447592	Vamp4	Not Significant	FALSE	0.447592
12904	ENSMUSG00000026024	331.608	-0.179669	0.274357	0.0294722	0.387696	Als2	Not Significant	FALSE	0.387696
12903	ENSMUSG00000074305	3885.46	-0.179586	0.130928	0.0395176	0.446018	Peak1	Not Significant	FALSE	0.446018
12902	ENSMUSG00000062901	841.761	-0.179586	0.166059	0.0514823	0.495163	Klhl24	Not Significant	FALSE	0.495163
12901	ENSMUSG00000025195	295.307	-0.178513	0.268534	0.0319137	0.402652	Dnmbp	Not Significant	FALSE	0.402652
12900	ENSMUSG00000035161	651.141	-0.178357	0.228561	0.0420374	0.459229	Ints6	Not Significant	FALSE	0.459229
12899	ENSMUSG00000005312	1406.37	-0.178331	0.162678	0.0505932	0.492105	Ubqln1	Not Significant	FALSE	0.492105
12898	ENSMUSG00000003226	4391.67	-0.178288	0.10002	0.0216356	0.334518	Ranbp2	Not Significant	FALSE	0.334518
12897	ENSMUSG00000036503	537.915	-0.178078	0.19872	0.053258	0.503844	Rnf13	Not Significant	FALSE	0.503844
12896	ENSMUSG00000036097	957.444	-0.177769	0.159677	0.0516043	0.4959	Slf2	Not Significant	FALSE	0.4959
12895	ENSMUSG00000028756	1067.51	-0.177448	0.15392	0.0506016	0.492105	Pink1	Not Significant	FALSE	0.492105
12894	ENSMUSG00000032741	576.387	-0.176718	0.234592	0.0418137	0.458573	Tpcn1	Not Significant	FALSE	0.458573
12893	ENSMUSG00000022637	2222.2	-0.176539	0.136749	0.0453325	0.468393	Cblb	Not Significant	FALSE	0.468393
12892	ENSMUSG00000022016	813.061	-0.176496	0.171129	0.0546751	0.508697	Akap11	Not Significant	FALSE	0.508697
12891	ENSMUSG00000057551	467.219	-0.176438	0.22031	0.0466543	0.474152	Zfp317	Not Significant	FALSE	0.474152
12890	ENSMUSG00000024750	485.422	-0.176073	0.21226	0.049423	0.486198	Zfand5	Not Significant	FALSE	0.486198
12889	ENSMUSG00000028048	651.632	-0.175857	0.183568	0.0545548	0.508697	Gba1	Not Significant	FALSE	0.508697
12888	ENSMUSG00000019920	864.648	-0.17578	0.171122	0.0533731	0.503907	Lims1	Not Significant	FALSE	0.503907
12887	ENSMUSG00000024691	944.343	-0.175053	0.163012	0.0543188	0.508086	Fam111a	Not Significant	FALSE	0.508086
12886	ENSMUSG00000021133	1407.21	-0.174719	0.147457	0.0516336	0.4959	Susd6	Not Significant	FALSE	0.4959
12885	ENSMUSG00000030114	738.729	-0.174009	0.22855	0.0419376	0.458624	Klrg1	Not Significant	FALSE	0.458624
12884	ENSMUSG00000002820	632.068	-0.173473	0.186187	0.0559367	0.513164	Atg4d	Not Significant	FALSE	0.513164
12883	ENSMUSG00000035329	363.375	-0.173342	0.226532	0.0463075	0.472578	Fbxo33	Not Significant	FALSE	0.472578
12882	ENSMUSG00000020115	1061.52	-0.173226	0.153276	0.054062	0.507471	Tbk1	Not Significant	FALSE	0.507471
12881	ENSMUSG00000028032	228.333	-0.172799	0.285015	0.0241816	0.350573	Papss1	Not Significant	FALSE	0.350573
12880	ENSMUSG00000020608	2063.91	-0.172403	0.124654	0.0432619	0.463077	Smc6	Not Significant	FALSE	0.463077
12879	ENSMUSG00000041846	2161.95	-0.172294	0.142249	0.0512515	0.494106	Ppp4r3a	Not Significant	FALSE	0.494106
12878	ENSMUSG00000030059	1605.63	-0.172156	0.134116	0.0487084	0.481032	Tmf1	Not Significant	FALSE	0.481032
12877	ENSMUSG00000026361	832.055	-0.172046	0.164903	0.0571901	0.519469	Cdc73	Not Significant	FALSE	0.519469
12876	ENSMUSG00000035212	250.047	-0.171881	0.282627	0.0244124	0.352517	Leprot	Not Significant	FALSE	0.352517
12875	ENSMUSG00000040570	245.247	-0.171475	0.26541	0.0315649	0.400593	Rundc3b	Not Significant	FALSE	0.400593
12874	ENSMUSG00000071172	1482.83	-0.170454	0.132929	0.0494514	0.486198	Srsf3	Not Significant	FALSE	0.486198
12873	ENSMUSG00000038384	2223.15	-0.170437	0.12646	0.046058	0.47134	Setd1b	Not Significant	FALSE	0.47134
12872	ENSMUSG00000064065	2184.88	-0.170325	0.122739	0.0441221	0.464051	Ipcef1	Not Significant	FALSE	0.464051
12871	ENSMUSG00000045795	512.024	-0.16982	0.199927	0.0553367	0.511485	Whamm	Not Significant	FALSE	0.511485
12870	ENSMUSG00000039316	1175.34	-0.169769	0.165373	0.0568289	0.518056	Rftn1	Not Significant	FALSE	0.518056
12869	ENSMUSG00000024483	2405.77	-0.168799	0.133369	0.0500764	0.489157	Ankhd1	Not Significant	FALSE	0.489157
12868	ENSMUSG00000014470	1620.97	-0.168312	0.135801	0.0533846	0.503907	Rnf166	Not Significant	FALSE	0.503907
12867	ENSMUSG00000001280	2219.98	-0.168199	0.124603	0.0475121	0.476741	Sp1	Not Significant	FALSE	0.476741
12866	ENSMUSG00000085438	2144.34	-0.168148	0.134557	0.051838	0.497189	Oip5os1	Not Significant	FALSE	0.497189
12865	ENSMUSG00000038658	1078.76	-0.167731	0.150775	0.0593299	0.526792	Ric1	Not Significant	FALSE	0.526792
12864	ENSMUSG00000057406	885.736	-0.167211	0.168364	0.0608295	0.531178	Nsd2	Not Significant	FALSE	0.531178
12863	ENSMUSG00000036450	729.173	-0.16648	0.188863	0.0588979	0.526432	Hif1an	Not Significant	FALSE	0.526432
12862	ENSMUSG00000040363	1662.86	-0.166473	0.148814	0.0591743	0.526792	Bcor	Not Significant	FALSE	0.526792
12861	ENSMUSG00000033326	1436.01	-0.166306	0.138651	0.0566929	0.517918	Kdm4a	Not Significant	FALSE	0.517918
12860	ENSMUSG00000005034	2850.4	-0.16614	0.116106	0.0438871	0.463793	Prkacb	Not Significant	FALSE	0.463793
12859	ENSMUSG00000001444	3520.71	-0.165992	0.115861	0.0471102	0.474738	Tbx21	Not Significant	FALSE	0.474738
12858	ENSMUSG00000002625	971.525	-0.165754	0.169791	0.0622033	0.537516	Akap8l	Not Significant	FALSE	0.537516
12857	ENSMUSG00000021470	500.028	-0.165084	0.203011	0.0573077	0.519922	Ercc6l2	Not Significant	FALSE	0.519922
12856	ENSMUSG00000001767	1131.13	-0.164528	0.146563	0.0624882	0.537877	Crnkl1	Not Significant	FALSE	0.537877
12855	ENSMUSG00000031731	1183.7	-0.164253	0.142952	0.0607367	0.531165	Ap1g1	Not Significant	FALSE	0.531165
12854	ENSMUSG00000013539	188.305	-0.164121	0.272658	0.0248254	0.355299	Tango2	Not Significant	FALSE	0.355299
12853	ENSMUSG00000057530	458.86	-0.163976	0.210125	0.05299	0.502203	Ece1	Not Significant	FALSE	0.502203
12852	ENSMUSG00000022982	1695.47	-0.163606	0.141332	0.0603424	0.530061	Sod1	Not Significant	FALSE	0.530061
12851	ENSMUSG00000009291	730.963	-0.163394	0.175235	0.0642609	0.544279	Pttg1ip	Not Significant	FALSE	0.544279
12850	ENSMUSG00000090112	1120.37	-0.163275	0.14476	0.0623582	0.537832	Shprh	Not Significant	FALSE	0.537832
12849	ENSMUSG00000028991	801.879	-0.16322	0.203373	0.0545669	0.508697	Mtor	Not Significant	FALSE	0.508697
12848	ENSMUSG00000063605	169.254	-0.162174	0.29876	0.0113186	0.23521	Ccdc102a	Not Significant	FALSE	0.23521
12847	ENSMUSG00000029471	224.325	-0.161813	0.253309	0.0331951	0.410077	Camkk2	Not Significant	FALSE	0.410077
12846	ENSMUSG00000028163	2417.58	-0.161623	0.115549	0.0482483	0.478625	Nfkb1	Not Significant	FALSE	0.478625
12845	ENSMUSG00000024066	499.646	-0.161448	0.191012	0.062115	0.537102	Xdh	Not Significant	FALSE	0.537102
12844	ENSMUSG00000033014	1144.95	-0.161392	0.143897	0.0640569	0.543878	Trim33	Not Significant	FALSE	0.543878
12843	ENSMUSG00000021990	4725.74	-0.16118	0.108934	0.0434496	0.463793	Spata13	Not Significant	FALSE	0.463793
12842	ENSMUSG00000021686	1804.31	-0.161069	0.133688	0.0606292	0.531064	Ap3b1	Not Significant	FALSE	0.531064
12841	ENSMUSG00000052593	939.257	-0.161059	0.152312	0.0657251	0.550695	Adam17	Not Significant	FALSE	0.550695
12840	ENSMUSG00000027665	979.126	-0.160769	0.151582	0.066657	0.553653	Pik3ca	Not Significant	FALSE	0.553653
12839	ENSMUSG00000019947	725.796	-0.160682	0.193828	0.0597684	0.52703	Arid5b	Not Significant	FALSE	0.52703
12838	ENSMUSG00000033653	480.336	-0.160658	0.194898	0.0618581	0.535777	Vps8	Not Significant	FALSE	0.535777
12837	ENSMUSG00000050271	1212.45	-0.160636	0.151332	0.0663623	0.553639	Prag1	Not Significant	FALSE	0.553639
12836	ENSMUSG00000057858	644.633	-0.160576	0.173809	0.0670614	0.554583	Fam204a	Not Significant	FALSE	0.554583
12835	ENSMUSG00000027763	14098.2	-0.160125	0.0834907	0.0203466	0.324591	Mbnl1	Not Significant	FALSE	0.324591
12834	ENSMUSG00000036478	7458.69	-0.159777	0.10081	0.0384013	0.439529	Btg1	Not Significant	FALSE	0.439529
12833	ENSMUSG00000020661	578.766	-0.159208	0.189607	0.0631491	0.540744	Dnmt3a	Not Significant	FALSE	0.540744
12832	ENSMUSG00000046311	694.353	-0.159017	0.168098	0.0693671	0.564219	Zfp62	Not Significant	FALSE	0.564219
12831	ENSMUSG00000001156	401.354	-0.15891	0.221466	0.0478373	0.477402	Mxd1	Not Significant	FALSE	0.477402
12830	ENSMUSG00000025006	286.007	-0.158726	0.234839	0.0418738	0.458573	Sorbs1	Not Significant	FALSE	0.458573
12829	ENSMUSG00000041415	1470.31	-0.158659	0.148412	0.0680836	0.558746	Dicer1	Not Significant	FALSE	0.558746
12828	ENSMUSG00000025060	1964.1	-0.158591	0.124155	0.0581824	0.523777	Slk	Not Significant	FALSE	0.523777
12827	ENSMUSG00000043909	821.818	-0.158027	0.171548	0.0679129	0.558147	Trp53bp1	Not Significant	FALSE	0.558147
12826	ENSMUSG00000048249	1582.71	-0.158018	0.136431	0.0651432	0.548868	Crebrf	Not Significant	FALSE	0.548868
12825	ENSMUSG00000050721	1251.03	-0.157575	0.138795	0.0665153	0.553639	Plekho2	Not Significant	FALSE	0.553639
12824	ENSMUSG00000028344	286.48	-0.156836	0.234768	0.0408176	0.452987	Invs	Not Significant	FALSE	0.452987
12823	ENSMUSG00000030180	3170.18	-0.15672	0.107072	0.0471208	0.474738	Kdm5a	Not Significant	FALSE	0.474738
12822	ENSMUSG00000075000	295.352	-0.156685	0.223419	0.0480697	0.478416	Nrbf2	Not Significant	FALSE	0.478416
12821	ENSMUSG00000024079	499.218	-0.15667	0.19018	0.0656786	0.550695	Eif2ak2	Not Significant	FALSE	0.550695
12820	ENSMUSG00000035011	3293.08	-0.156493	0.106632	0.0469727	0.474558	Zbtb7a	Not Significant	FALSE	0.474558
12819	ENSMUSG00000087141	758.887	-0.156341	0.201506	0.0577756	0.522026	Plcxd2	Not Significant	FALSE	0.522026
12818	ENSMUSG00000032047	620.696	-0.155989	0.184909	0.0673006	0.555523	Acat1	Not Significant	FALSE	0.555523
12817	ENSMUSG00000040111	1670.46	-0.155827	0.124573	0.0620344	0.536755	Gramd1b	Not Significant	FALSE	0.536755
12816	ENSMUSG00000021591	267.327	-0.155806	0.231918	0.0424095	0.460405	Glrx	Not Significant	FALSE	0.460405
12815	ENSMUSG00000079215	529.919	-0.155509	0.195125	0.0624488	0.537877	Zfp664	Not Significant	FALSE	0.537877
12814	ENSMUSG00000005610	9809.59	-0.155297	0.0875271	0.0272508	0.372886	Eif4g2	Not Significant	FALSE	0.372886
12813	ENSMUSG00000031627	1747.34	-0.155151	0.129342	0.0674845	0.556679	Irf2	Not Significant	FALSE	0.556679
12812	ENSMUSG00000015476	191.386	-0.154744	0.266815	0.0187588	0.310935	Prrt1	Not Significant	FALSE	0.310935
12811	ENSMUSG00000053641	2528.02	-0.154513	0.115338	0.0592462	0.526792	Dennd4a	Not Significant	FALSE	0.526792
12810	ENSMUSG00000025888	330.557	-0.153951	0.216186	0.0524521	0.499833	Casp1	Not Significant	FALSE	0.499833
12809	ENSMUSG00000021188	2526.04	-0.153076	0.122362	0.0639505	0.543878	Trip11	Not Significant	FALSE	0.543878
12808	ENSMUSG00000028788	3964.76	-0.152803	0.104655	0.0481913	0.478416	Ptp4a2	Not Significant	FALSE	0.478416
12807	ENSMUSG00000064128	303.213	-0.152579	0.22996	0.0424543	0.460405	Cpap	Not Significant	FALSE	0.460405
12806	ENSMUSG00000005043	1199	-0.152457	0.143754	0.0741337	0.577697	Sgsh	Not Significant	FALSE	0.577697
12805	ENSMUSG00000055296	640.547	-0.152397	0.170553	0.0755901	0.580558	Tmem245	Not Significant	FALSE	0.580558
12804	ENSMUSG00000027843	4713.45	-0.152309	0.0954345	0.0418607	0.458573	Ptpn22	Not Significant	FALSE	0.458573
12803	ENSMUSG00000074794	311.769	-0.152134	0.215564	0.0525722	0.500208	Arrdc3	Not Significant	FALSE	0.500208
12802	ENSMUSG00000028218	143.305	-0.15171	0.268003	0.0157964	0.279928	Cibar1	Not Significant	FALSE	0.279928
12801	ENSMUSG00000021466	509.885	-0.151598	0.186811	0.0689463	0.562116	Ptch1	Not Significant	FALSE	0.562116
12800	ENSMUSG00000047888	2894.77	-0.151055	0.136533	0.0737088	0.577697	Tnrc6b	Not Significant	FALSE	0.577697
12799	ENSMUSG00000024696	726.346	-0.150744	0.170552	0.0761394	0.580774	Lpxn	Not Significant	FALSE	0.580774
12798	ENSMUSG00000022136	2150	-0.150608	0.127823	0.0688344	0.562116	Dnajc3	Not Significant	FALSE	0.562116
12797	ENSMUSG00000004789	1444.98	-0.150263	0.131795	0.0733411	0.577034	Dlst	Not Significant	FALSE	0.577034
12796	ENSMUSG00000063488	178.069	-0.149994	0.254442	0.0220693	0.335392	Zkscan7	Not Significant	FALSE	0.335392
12795	ENSMUSG00000039968	1736.83	-0.149396	0.125837	0.0721747	0.574583	Rsbn1l	Not Significant	FALSE	0.574583
12794	ENSMUSG00000068798	916.434	-0.149234	0.16461	0.0790274	0.589618	Rap1a	Not Significant	FALSE	0.589618
12793	ENSMUSG00000049076	1227.4	-0.149194	0.135818	0.0771114	0.583856	Acap2	Not Significant	FALSE	0.583856
12792	ENSMUSG00000018654	6009.56	-0.148984	0.095977	0.0506877	0.492105	Ikzf1	Not Significant	FALSE	0.492105
12791	ENSMUSG00000024283	1478.99	-0.148894	0.136077	0.0782318	0.588687	Wac	Not Significant	FALSE	0.588687
12790	ENSMUSG00000034168	1667.62	-0.148705	0.158899	0.0796351	0.592487	Irf2bpl	Not Significant	FALSE	0.592487
12789	ENSMUSG00000037017	222.208	-0.14835	0.230436	0.0395911	0.446468	Zscan21	Not Significant	FALSE	0.446468
12788	ENSMUSG00000024695	526.978	-0.148315	0.179446	0.0728984	0.575725	Zfp91	Not Significant	FALSE	0.575725
12787	ENSMUSG00000034297	2204.6	-0.147353	0.136332	0.0749735	0.579772	Med13	Not Significant	FALSE	0.579772
12786	ENSMUSG00000045193	541.402	-0.147299	0.180899	0.0753685	0.580558	Cirbp	Not Significant	FALSE	0.580558
12785	ENSMUSG00000036792	303.868	-0.147278	0.233788	0.0326038	0.408038	Mbd5	Not Significant	FALSE	0.408038
12784	ENSMUSG00000049659	1062.93	-0.147155	0.142849	0.0824469	0.599657	Aftph	Not Significant	FALSE	0.599657
12783	ENSMUSG00000120992	254.701	-0.147067	0.224297	0.0434941	0.463793	D17H6S56E-5	Not Significant	FALSE	0.463793
12782	ENSMUSG00000039068	993.069	-0.14691	0.147055	0.0824511	0.599657	Zzz3	Not Significant	FALSE	0.599657
12781	ENSMUSG00000025935	2481.68	-0.146887	0.111663	0.063827	0.543878	Tram1	Not Significant	FALSE	0.543878
12780	ENSMUSG00000022799	1040.66	-0.146872	0.144969	0.0823869	0.599657	Arhgap31	Not Significant	FALSE	0.599657
12779	ENSMUSG00000024127	195.959	-0.146733	0.23674	0.0326256	0.408038	Prepl	Not Significant	FALSE	0.408038
12778	ENSMUSG00000030654	1131.4	-0.146574	0.142473	0.0832031	0.602485	Arl6ip1	Not Significant	FALSE	0.602485
12777	ENSMUSG00000033538	110.09	-0.146275	0.268569	0.00935455	0.210446	Casp4	Not Significant	FALSE	0.210446
12776	ENSMUSG00000055531	1112.05	-0.146194	0.140189	0.082638	0.600358	Cpsf6	Not Significant	FALSE	0.600358
12775	ENSMUSG00000037896	577.058	-0.14555	0.182078	0.0752097	0.580558	Rcor1	Not Significant	FALSE	0.580558
12774	ENSMUSG00000007850	2041.96	-0.145464	0.122383	0.0757297	0.580558	Hnrnph1	Not Significant	FALSE	0.580558
12773	ENSMUSG00000013698	1096.67	-0.145253	0.14379	0.0845821	0.604555	Pea15a	Not Significant	FALSE	0.604555
12772	ENSMUSG00000036712	2254.42	-0.144926	0.120308	0.0766016	0.581988	Cyld	Not Significant	FALSE	0.581988
12771	ENSMUSG00000026484	464.541	-0.144851	0.190948	0.0699208	0.565736	Rnf2	Not Significant	FALSE	0.565736
12770	ENSMUSG00000039844	3574.24	-0.144755	0.101306	0.0572187	0.519469	Rapgef1	Not Significant	FALSE	0.519469
12769	ENSMUSG00000012123	121.977	-0.144557	0.27851	0.00231885	0.0854948	Crybg2	Not Significant	FALSE	0.0854948
12768	ENSMUSG00000026395	25706.7	-0.144374	0.0815195	0.0358767	0.428615	Ptprc	Not Significant	FALSE	0.428615
12767	ENSMUSG00000027087	590.36	-0.144304	0.168065	0.0839152	0.603362	Itgav	Not Significant	FALSE	0.603362
12766	ENSMUSG00000042190	83.6793	-0.144272	0.304147	4.98622e-06	0.000689397	Cmklr1	Not Significant	FALSE	0.000689397
12765	ENSMUSG00000031010	2067.84	-0.144015	0.131428	0.0828316	0.601107	Usp9x	Not Significant	FALSE	0.601107
12764	ENSMUSG00000030016	1941.01	-0.143969	0.12005	0.0760559	0.580663	Zfp638	Not Significant	FALSE	0.580663
12763	ENSMUSG00000059325	1533.5	-0.143187	0.140113	0.0864784	0.611848	Hopx	Not Significant	FALSE	0.611848
12762	ENSMUSG00000069729	2598.47	-0.142804	0.118437	0.0754266	0.580558	Arid1b	Not Significant	FALSE	0.580558
12761	ENSMUSG00000015316	261.742	-0.14276	0.219826	0.044547	0.465936	Slamf1	Not Significant	FALSE	0.465936
12760	ENSMUSG00000005824	545.276	-0.142322	0.201979	0.0579562	0.522764	Tnfsf14	Not Significant	FALSE	0.522764
12759	ENSMUSG00000000711	502.941	-0.142181	0.194675	0.0657614	0.550695	Rab5b	Not Significant	FALSE	0.550695
12758	ENSMUSG00000115681	3422.78	-0.142164	0.107849	0.0682283	0.559009	Gm2682	Not Significant	FALSE	0.559009
12757	ENSMUSG00000070923	834.096	-0.141788	0.153653	0.0899956	0.622141	Klhl9	Not Significant	FALSE	0.622141
12756	ENSMUSG00000038150	305.939	-0.141603	0.208443	0.0544067	0.50855	Ormdl3	Not Significant	FALSE	0.50855
12755	ENSMUSG00000033953	931.443	-0.141503	0.156254	0.0908454	0.623793	Ppp3r1	Not Significant	FALSE	0.623793
12754	ENSMUSG00000049606	948.589	-0.141434	0.154958	0.0895741	0.621076	Zfp644	Not Significant	FALSE	0.621076
12753	ENSMUSG00000028064	2922.37	-0.141398	0.122214	0.0816908	0.59685	Sema4a	Not Significant	FALSE	0.59685
12752	ENSMUSG00000057649	959.604	-0.141269	0.146292	0.0911686	0.624502	Brd9	Not Significant	FALSE	0.624502
12751	ENSMUSG00000015597	696.289	-0.140989	0.171976	0.0833887	0.602866	Zfp318	Not Significant	FALSE	0.602866
12750	ENSMUSG00000029407	1478.11	-0.140911	0.130807	0.0859341	0.609948	Uso1	Not Significant	FALSE	0.609948
12749	ENSMUSG00000029176	607.844	-0.140889	0.191433	0.0688669	0.562116	Anapc4	Not Significant	FALSE	0.562116
12748	ENSMUSG00000035311	1811.19	-0.140839	0.131582	0.0880172	0.616469	Gnptab	Not Significant	FALSE	0.616469
12747	ENSMUSG00000028514	3652.39	-0.140819	0.100298	0.0623808	0.537832	Usp24	Not Significant	FALSE	0.537832
12746	ENSMUSG00000001542	160.372	-0.140521	0.244138	0.0173643	0.296624	Ell2	Not Significant	FALSE	0.296624
12745	ENSMUSG00000003644	2332.7	-0.140349	0.118084	0.0807512	0.595127	Rps6ka1	Not Significant	FALSE	0.595127
12744	ENSMUSG00000005267	324.104	-0.139971	0.202141	0.0600219	0.528647	Zfp287	Not Significant	FALSE	0.528647
12743	ENSMUSG00000046562	1197.05	-0.139931	0.137595	0.0931113	0.630724	Unc119b	Not Significant	FALSE	0.630724
12742	ENSMUSG00000024383	1266.56	-0.139179	0.136921	0.0943825	0.634298	Map3k2	Not Significant	FALSE	0.634298
12741	ENSMUSG00000040433	1247.04	-0.139078	0.15281	0.0930381	0.630724	Zbtb38	Not Significant	FALSE	0.630724
12740	ENSMUSG00000073079	199.238	-0.138908	0.225504	0.0341088	0.416491	Srp54a	Not Significant	FALSE	0.416491
12739	ENSMUSG00000002028	5335.68	-0.138802	0.119063	0.0841256	0.604468	Kmt2a	Not Significant	FALSE	0.604468
12738	ENSMUSG00000014959	647.984	-0.138771	0.170421	0.0881765	0.616632	Gorasp2	Not Significant	FALSE	0.616632
12737	ENSMUSG00000026584	740.445	-0.138491	0.162656	0.091184	0.624502	Scyl3	Not Significant	FALSE	0.624502
12736	ENSMUSG00000024019	125.95	-0.138364	0.244422	0.0148611	0.271501	Cmtr1	Not Significant	FALSE	0.271501
12735	ENSMUSG00000053536	1009.79	-0.138223	0.139565	0.0953962	0.635705	Cstf2t	Not Significant	FALSE	0.635705
12734	ENSMUSG00000047045	643.063	-0.13821	0.161368	0.0929736	0.630724	Tmem164	Not Significant	FALSE	0.630724
12733	ENSMUSG00000033054	435.554	-0.138149	0.188139	0.0733901	0.577052	Npat	Not Significant	FALSE	0.577052
12732	ENSMUSG00000053293	1208.1	-0.138109	0.135509	0.0932566	0.630884	Pom121	Not Significant	FALSE	0.630884
12731	ENSMUSG00000032253	2169.85	-0.138103	0.116555	0.0844689	0.604555	Phip	Not Significant	FALSE	0.604555
12730	ENSMUSG00000021945	895.114	-0.137799	0.156675	0.0945653	0.635186	Zmym2	Not Significant	FALSE	0.635186
12729	ENSMUSG00000028015	391.318	-0.137463	0.186742	0.0760013	0.580663	Ctso	Not Significant	FALSE	0.580663
12728	ENSMUSG00000038264	50.4764	-0.13744	0.281615	1.21026e-05	0.00141274	Sema7a	Not Significant	FALSE	0.00141274
12727	ENSMUSG00000022897	1753.53	-0.137276	0.12691	0.0927229	0.629842	Dyrk1a	Not Significant	FALSE	0.629842
12726	ENSMUSG00000021754	3431.48	-0.136946	0.105613	0.0749431	0.579772	Map3k1	Not Significant	FALSE	0.579772
12725	ENSMUSG00000032220	73.062	-0.136881	0.262741	0.00197604	0.0780594	Myo1e	Not Significant	FALSE	0.0780594
12724	ENSMUSG00000073725	374.198	-0.136577	0.187914	0.0745596	0.578288	Lmbrd1	Not Significant	FALSE	0.578288
12723	ENSMUSG00000075376	910.452	-0.136325	0.144031	0.0988753	0.642375	Rc3h2	Not Significant	FALSE	0.642375
12722	ENSMUSG00000026355	1730.28	-0.136314	0.136192	0.0946874	0.635186	Mcm6	Not Significant	FALSE	0.635186
12721	ENSMUSG00000052299	978.015	-0.136304	0.157067	0.0951367	0.635186	Ltn1	Not Significant	FALSE	0.635186
12720	ENSMUSG00000028668	1729.65	-0.136208	0.141249	0.0964921	0.637161	Eloa	Not Significant	FALSE	0.637161
12719	ENSMUSG00000049109	3939.6	-0.136016	0.10587	0.0821661	0.598568	Themis	Not Significant	FALSE	0.598568
12718	ENSMUSG00000053541	2324	-0.13597	0.145068	0.0966489	0.637161	Gvin-ps6	Not Significant	FALSE	0.637161
12717	ENSMUSG00000029190	442.145	-0.135882	0.187827	0.072924	0.575725	D5Ertd579e	Not Significant	FALSE	0.575725
12716	ENSMUSG00000001211	1702.22	-0.135822	0.119697	0.0915083	0.624834	Agpat3	Not Significant	FALSE	0.624834
12715	ENSMUSG00000057531	226.396	-0.13581	0.212025	0.0473015	0.475271	Dtnbp1	Not Significant	FALSE	0.475271
12714	ENSMUSG00000108348	64.7803	-0.135724	0.264719	0.000782196	0.0393303	Pnma8c	Not Significant	FALSE	0.0393303
12713	ENSMUSG00000024231	320.303	-0.135461	0.204443	0.0546125	0.508697	Cul2	Not Significant	FALSE	0.508697
12712	ENSMUSG00000033392	765.325	-0.135375	0.15786	0.0968925	0.637161	Clasp2	Not Significant	FALSE	0.637161
12711	ENSMUSG00000028243	264.27	-0.135334	0.203707	0.0570393	0.519169	Ubxn2b	Not Significant	FALSE	0.519169
12710	ENSMUSG00000059834	214.387	-0.135201	0.214617	0.0431192	0.462561	Sclt1	Not Significant	FALSE	0.462561
12709	ENSMUSG00000045205	192.965	-0.135145	0.216879	0.040381	0.450154	Dpy19l4	Not Significant	FALSE	0.450154
12708	ENSMUSG00000025821	386.476	-0.134798	0.184385	0.0795013	0.591823	Zfp282	Not Significant	FALSE	0.591823
12707	ENSMUSG00000035354	570.235	-0.134765	0.164587	0.0966967	0.637161	Uvrag	Not Significant	FALSE	0.637161
12706	ENSMUSG00000040006	291.304	-0.134717	0.202979	0.0570574	0.519169	Ginm1	Not Significant	FALSE	0.519169
12705	ENSMUSG00000037447	1975.51	-0.134194	0.126616	0.0977933	0.640603	Arid5a	Not Significant	FALSE	0.640603
12704	ENSMUSG00000027598	1473.76	-0.134084	0.129825	0.10003	0.645176	Itch	Not Significant	FALSE	0.645176
12703	ENSMUSG00000052144	1373.13	-0.134073	0.132781	0.101205	0.647147	Ppp4r2	Not Significant	FALSE	0.647147
12702	ENSMUSG00000015522	837.34	-0.134036	0.148433	0.102687	0.650095	Arnt	Not Significant	FALSE	0.650095
12701	ENSMUSG00000030102	1810.79	-0.134	0.143687	0.100655	0.64689	Itpr1	Not Significant	FALSE	0.64689
12700	ENSMUSG00000049295	164.924	-0.133698	0.232125	0.0178506	0.301197	Zfp219	Not Significant	FALSE	0.301197
12699	ENSMUSG00000066043	345.14	-0.133601	0.189667	0.0727633	0.575725	Phactr4	Not Significant	FALSE	0.575725
12698	ENSMUSG00000037788	530.325	-0.133585	0.179993	0.0820432	0.598406	Vopp1	Not Significant	FALSE	0.598406
12697	ENSMUSG00000029461	591.79	-0.133413	0.172045	0.0913047	0.624719	Fam168a	Not Significant	FALSE	0.624719
12696	ENSMUSG00000059263	1706.33	-0.133334	0.133095	0.101219	0.647147	Usp47	Not Significant	FALSE	0.647147
12695	ENSMUSG00000016940	573.254	-0.13321	0.16789	0.0950447	0.635186	Kctd2	Not Significant	FALSE	0.635186
12694	ENSMUSG00000022906	754.56	-0.13291	0.152935	0.103041	0.650339	Parp9	Not Significant	FALSE	0.650339
12693	ENSMUSG00000007950	788.809	-0.132527	0.16696	0.0952666	0.635414	Abhd8	Not Significant	FALSE	0.635414
12692	ENSMUSG00000018669	998.258	-0.132501	0.147605	0.104413	0.653564	Cdk5rap3	Not Significant	FALSE	0.653564
12691	ENSMUSG00000021669	1085.15	-0.132129	0.139759	0.104931	0.653564	Cert1	Not Significant	FALSE	0.653564
12690	ENSMUSG00000027615	757.28	-0.132123	0.154637	0.102855	0.650095	Hps3	Not Significant	FALSE	0.650095
12689	ENSMUSG00000040943	859.296	-0.132101	0.146289	0.105751	0.655624	Tet2	Not Significant	FALSE	0.655624
12688	ENSMUSG00000022564	414.873	-0.1321	0.185484	0.0770427	0.583668	Grina	Not Significant	FALSE	0.583668
12687	ENSMUSG00000040760	1056.96	-0.13188	0.142082	0.106452	0.657743	Appl1	Not Significant	FALSE	0.657743
12686	ENSMUSG00000028382	3513.61	-0.131861	0.106002	0.0875336	0.615345	Ptbp3	Not Significant	FALSE	0.615345
12685	ENSMUSG00000027641	961.774	-0.131175	0.141092	0.107581	0.660844	Rbl1	Not Significant	FALSE	0.660844
12684	ENSMUSG00000032228	1411.01	-0.131154	0.129847	0.104137	0.653564	Tcf12	Not Significant	FALSE	0.653564
12683	ENSMUSG00000033272	527.564	-0.131059	0.170312	0.0931853	0.630724	Slc35a4	Not Significant	FALSE	0.630724
12682	ENSMUSG00000034765	862.823	-0.13092	0.16074	0.0997227	0.644988	Dusp5	Not Significant	FALSE	0.644988
12681	ENSMUSG00000001910	1339.85	-0.130883	0.134213	0.107518	0.660844	Nacc1	Not Significant	FALSE	0.660844
12680	ENSMUSG00000036533	737.26	-0.130789	0.159453	0.102813	0.650095	Cdc42ep3	Not Significant	FALSE	0.650095
12679	ENSMUSG00000069539	646.37	-0.130615	0.160445	0.101892	0.648642	Scyl2	Not Significant	FALSE	0.648642
12678	ENSMUSG00000028437	738.569	-0.130546	0.15272	0.108001	0.661511	Ubap1	Not Significant	FALSE	0.661511
12677	ENSMUSG00000024052	623.008	-0.130485	0.162281	0.100964	0.647147	Lpin2	Not Significant	FALSE	0.647147
12676	ENSMUSG00000026753	516.024	-0.130439	0.178898	0.0835739	0.602866	Ppp6c	Not Significant	FALSE	0.602866
12675	ENSMUSG00000026786	4313.09	-0.130321	0.0973239	0.0782619	0.588687	Apbb1ip	Not Significant	FALSE	0.588687
12674	ENSMUSG00000033792	265.016	-0.130294	0.207866	0.0443982	0.465112	Atp7a	Not Significant	FALSE	0.465112
12673	ENSMUSG00000020448	218.023	-0.130271	0.21769	0.0293677	0.387696	Rnf185	Not Significant	FALSE	0.387696
12672	ENSMUSG00000024955	243.734	-0.130268	0.200117	0.0592756	0.526792	Esrra	Not Significant	FALSE	0.526792
12671	ENSMUSG00000041126	419.682	-0.130188	0.192025	0.0666257	0.553653	H2az2	Not Significant	FALSE	0.553653
12670	ENSMUSG00000026347	184.575	-0.129885	0.211883	0.0398697	0.448087	Tmem163	Not Significant	FALSE	0.448087
12669	ENSMUSG00000046034	1105.59	-0.129781	0.157984	0.102011	0.648843	Otulin	Not Significant	FALSE	0.648843
12668	ENSMUSG00000030105	527.687	-0.129771	0.164142	0.100975	0.647147	Arl8b	Not Significant	FALSE	0.647147
12667	ENSMUSG00000020484	469.681	-0.129744	0.169669	0.0962226	0.637161	Xbp1	Not Significant	FALSE	0.637161
12666	ENSMUSG00000031506	1415.99	-0.129387	0.127569	0.110878	0.666263	Ptpn7	Not Significant	FALSE	0.666263
12665	ENSMUSG00000000682	3545.98	-0.129352	0.118638	0.102967	0.650183	Cd52	Not Significant	FALSE	0.650183
12664	ENSMUSG00000030493	159.432	-0.12924	0.216644	0.0313907	0.400239	Faap24	Not Significant	FALSE	0.400239
12663	ENSMUSG00000038648	141.984	-0.128755	0.225689	0.0162282	0.283791	Creb3l2	Not Significant	FALSE	0.283791
12662	ENSMUSG00000005534	176.75	-0.128652	0.21116	0.0392469	0.444854	Insr	Not Significant	FALSE	0.444854
12661	ENSMUSG00000043445	300.059	-0.128499	0.190931	0.0709001	0.569992	Pgp	Not Significant	FALSE	0.569992
12660	ENSMUSG00000025544	1783.93	-0.128433	0.126279	0.110019	0.666007	Tm9sf2	Not Significant	FALSE	0.666007
12659	ENSMUSG00000050029	915.528	-0.128332	0.142462	0.110039	0.666007	Rap2c	Not Significant	FALSE	0.666007
12658	ENSMUSG00000036499	595.224	-0.128165	0.160197	0.106011	0.65671	Eea1	Not Significant	FALSE	0.65671
12657	ENSMUSG00000020850	7577.8	-0.127447	0.101781	0.0892964	0.61989	Prpf8	Not Significant	FALSE	0.61989
12656	ENSMUSG00000029804	1252.45	-0.127315	0.131621	0.115037	0.674123	Herc3	Not Significant	FALSE	0.674123
12655	ENSMUSG00000022108	7352.11	-0.126921	0.0948365	0.0813361	0.596351	Itm2b	Not Significant	FALSE	0.596351
12654	ENSMUSG00000070733	5253.1	-0.126912	0.106718	0.0968003	0.637161	Fryl	Not Significant	FALSE	0.637161
12653	ENSMUSG00000004040	2446.4	-0.126848	0.110727	0.102419	0.6495	Stat3	Not Significant	FALSE	0.6495
12652	ENSMUSG00000044148	586.387	-0.126674	0.165594	0.101452	0.647398	1810030O07Rik	Not Significant	FALSE	0.647398
12651	ENSMUSG00000001891	226.997	-0.126429	0.203851	0.0462502	0.472578	Ugp2	Not Significant	FALSE	0.472578
12650	ENSMUSG00000003847	1092.12	-0.126423	0.148761	0.113082	0.668145	Nfat5	Not Significant	FALSE	0.668145
12649	ENSMUSG00000032497	425.812	-0.126168	0.18171	0.0814337	0.596351	Lrrfip2	Not Significant	FALSE	0.596351
12648	ENSMUSG00000025103	638.953	-0.125911	0.156113	0.110804	0.666263	Btbd1	Not Significant	FALSE	0.666263
12647	ENSMUSG00000025139	613.98	-0.125483	0.156955	0.112323	0.666267	Tollip	Not Significant	FALSE	0.666267
12646	ENSMUSG00000022201	1248.78	-0.125289	0.129983	0.119776	0.684528	Zfr	Not Significant	FALSE	0.684528
12645	ENSMUSG00000036438	2720.74	-0.125279	0.117834	0.112285	0.666267	Calm2	Not Significant	FALSE	0.666267
12644	ENSMUSG00000041417	2897.65	-0.1252	0.114177	0.110897	0.666263	Pik3r1	Not Significant	FALSE	0.666263
12643	ENSMUSG00000042675	1164.43	-0.125161	0.140438	0.119386	0.683315	Ypel3	Not Significant	FALSE	0.683315
12642	ENSMUSG00000052681	5237.08	-0.124782	0.100696	0.0986683	0.642152	Rap1b	Not Significant	FALSE	0.642152
12641	ENSMUSG00000021725	738.498	-0.124715	0.147266	0.118776	0.681501	Parp8	Not Significant	FALSE	0.681501
12640	ENSMUSG00000026082	241.327	-0.124658	0.194583	0.061858	0.535777	Rev1	Not Significant	FALSE	0.535777
12639	ENSMUSG00000008398	688.853	-0.124465	0.155587	0.112737	0.667421	Elk3	Not Significant	FALSE	0.667421
12638	ENSMUSG00000031666	4172.87	-0.12446	0.101143	0.0899717	0.622141	Rbl2	Not Significant	FALSE	0.622141
12637	ENSMUSG00000045962	8736.36	-0.124409	0.0931368	0.0835697	0.602866	Wnk1	Not Significant	FALSE	0.602866
12636	ENSMUSG00000029705	904.92	-0.124329	0.163149	0.104463	0.653564	Cux1	Not Significant	FALSE	0.653564
12635	ENSMUSG00000028894	1412.96	-0.124184	0.134442	0.122193	0.68733	Inpp5b	Not Significant	FALSE	0.68733
12634	ENSMUSG00000029385	463.409	-0.124088	0.173711	0.0942213	0.633757	Ccng2	Not Significant	FALSE	0.633757
12633	ENSMUSG00000027194	728.802	-0.123961	0.15882	0.110359	0.666263	Ttc17	Not Significant	FALSE	0.666263
12632	ENSMUSG00000039428	394.789	-0.12375	0.174999	0.0926924	0.629842	Tmem135	Not Significant	FALSE	0.629842
12631	ENSMUSG00000012609	324.366	-0.123684	0.181539	0.0825327	0.599922	Ttll5	Not Significant	FALSE	0.599922
12630	ENSMUSG00000070034	2459.93	-0.123504	0.122845	0.120797	0.685764	Sp110	Not Significant	FALSE	0.685764
12629	ENSMUSG00000075701	464.146	-0.123424	0.165089	0.104768	0.653564	Selenos	Not Significant	FALSE	0.653564
12628	ENSMUSG00000005371	942.176	-0.123328	0.142134	0.121669	0.685764	Fbxo11	Not Significant	FALSE	0.685764
12627	ENSMUSG00000074165	95.8843	-0.123141	0.223057	0.00969197	0.214609	Zfp788	Not Significant	FALSE	0.214609
12626	ENSMUSG00000023923	676.374	-0.12313	0.152096	0.117938	0.679106	Tbc1d5	Not Significant	FALSE	0.679106
12625	ENSMUSG00000024241	824.614	-0.12304	0.148454	0.121191	0.685764	Sos1	Not Significant	FALSE	0.685764
12624	ENSMUSG00000045078	560.56	-0.12297	0.175926	0.0886667	0.616912	Rnf216	Not Significant	FALSE	0.616912
12623	ENSMUSG00000001052	1276.68	-0.122948	0.143322	0.120929	0.685764	Sec24b	Not Significant	FALSE	0.685764
12622	ENSMUSG00000035227	964.557	-0.122942	0.138352	0.123363	0.689521	Spcs2	Not Significant	FALSE	0.689521
12621	ENSMUSG00000017421	1812.1	-0.12276	0.116759	0.117556	0.678896	Zfp207	Not Significant	FALSE	0.678896
12620	ENSMUSG00000025793	912.198	-0.122677	0.139364	0.124332	0.691988	Hgs	Not Significant	FALSE	0.691988
12619	ENSMUSG00000026705	564.565	-0.122162	0.161018	0.111738	0.666263	Klhl20	Not Significant	FALSE	0.666263
12618	ENSMUSG00000015750	326.52	-0.12151	0.185989	0.0722071	0.574583	Aph1a	Not Significant	FALSE	0.574583
12617	ENSMUSG00000029007	463.194	-0.121453	0.172404	0.0961166	0.637161	Agtrap	Not Significant	FALSE	0.637161
12616	ENSMUSG00000004612	3364.33	-0.12134	0.103335	0.10699	0.659276	Nkg7	Not Significant	FALSE	0.659276
12615	ENSMUSG00000062939	2146.92	-0.121298	0.119652	0.122784	0.688805	Stat4	Not Significant	FALSE	0.688805
12614	ENSMUSG00000022051	1369.95	-0.121267	0.13233	0.128531	0.700855	Bnip3l	Not Significant	FALSE	0.700855
12613	ENSMUSG00000032577	743.013	-0.121257	0.150839	0.121632	0.685764	Mapkapk3	Not Significant	FALSE	0.685764
12612	ENSMUSG00000032602	208.744	-0.121225	0.19931	0.0451946	0.468393	Slc25a20	Not Significant	FALSE	0.468393
12611	ENSMUSG00000044477	618.761	-0.121125	0.156196	0.117353	0.678707	Zfand3	Not Significant	FALSE	0.678707
12610	ENSMUSG00000000244	198.309	-0.121078	0.20093	0.0416691	0.458108	Tspan32	Not Significant	FALSE	0.458108
12609	ENSMUSG00000058706	510.559	-0.120954	0.168862	0.102366	0.6495	0610030E20Rik	Not Significant	FALSE	0.6495
12608	ENSMUSG00000041891	478.142	-0.120768	0.171901	0.0985134	0.642152	Lman1	Not Significant	FALSE	0.642152
12607	ENSMUSG00000014418	555.289	-0.120607	0.161686	0.11219	0.666267	Hps5	Not Significant	FALSE	0.666267
12606	ENSMUSG00000021111	2079.94	-0.120523	0.110029	0.117213	0.678485	Papola	Not Significant	FALSE	0.678485
12605	ENSMUSG00000024962	118.102	-0.120374	0.211473	0.0212117	0.332076	Vegfb	Not Significant	FALSE	0.332076
12604	ENSMUSG00000031628	336.294	-0.12027	0.188643	0.0648254	0.546997	Casp3	Not Significant	FALSE	0.546997
12603	ENSMUSG00000045374	884.82	-0.120261	0.141951	0.12803	0.69931	Wdr81	Not Significant	FALSE	0.69931
12602	ENSMUSG00000045210	1287.38	-0.120237	0.142896	0.125986	0.695272	Vcpip1	Not Significant	FALSE	0.695272
12601	ENSMUSG00000023307	442.622	-0.120227	0.168191	0.104564	0.653564	Marchf5	Not Significant	FALSE	0.653564
12600	ENSMUSG00000022295	589.956	-0.120077	0.157489	0.118439	0.680245	Atp6v1c1	Not Significant	FALSE	0.680245
12599	ENSMUSG00000051786	759.655	-0.119676	0.148326	0.125672	0.694905	Tubgcp6	Not Significant	FALSE	0.694905
12598	ENSMUSG00000032050	2097.74	-0.119494	0.110751	0.121208	0.685764	Rdx	Not Significant	FALSE	0.685764
12597	ENSMUSG00000029229	662.78	-0.118943	0.157413	0.116774	0.677996	Chic2	Not Significant	FALSE	0.677996
12596	ENSMUSG00000069793	315.924	-0.118854	0.177679	0.0879991	0.616469	Slfn9	Not Significant	FALSE	0.616469
12595	ENSMUSG00000014355	1790.15	-0.118715	0.122326	0.133083	0.7093	Anapc1	Not Significant	FALSE	0.7093
12594	ENSMUSG00000039232	297.513	-0.118575	0.183854	0.0749783	0.579772	Stx11	Not Significant	FALSE	0.579772
12593	ENSMUSG00000100150	652.789	-0.118409	0.158171	0.118078	0.679106	Gm19585	Not Significant	FALSE	0.679106
12592	ENSMUSG00000011884	583.28	-0.118258	0.154491	0.120965	0.685764	Gltp	Not Significant	FALSE	0.685764
12591	ENSMUSG00000120140	63.1095	-0.118195	0.224607	0.000998975	0.047355	Gm57204	Not Significant	FALSE	0.047355
12590	ENSMUSG00000024095	398.073	-0.118043	0.168066	0.104748	0.653564	Hnrnpll	Not Significant	FALSE	0.653564
12589	ENSMUSG00000069495	749.604	-0.118004	0.146489	0.130485	0.705614	Epc2	Not Significant	FALSE	0.705614
12588	ENSMUSG00000022498	473.183	-0.117968	0.160111	0.118026	0.679106	Txndc11	Not Significant	FALSE	0.679106
12587	ENSMUSG00000028106	1584.97	-0.117805	0.122185	0.133535	0.710367	Rprd2	Not Significant	FALSE	0.710367
12586	ENSMUSG00000022723	858.354	-0.117718	0.142882	0.13253	0.707636	Crybg3	Not Significant	FALSE	0.707636
12585	ENSMUSG00000034707	649.202	-0.117634	0.162092	0.110023	0.666007	Gns	Not Significant	FALSE	0.666007
12584	ENSMUSG00000021816	1066.67	-0.117501	0.131426	0.135515	0.711788	Ppp3cb	Not Significant	FALSE	0.711788
12583	ENSMUSG00000033813	673.213	-0.117295	0.146062	0.130808	0.706351	Tcea1	Not Significant	FALSE	0.706351
12582	ENSMUSG00000031095	617.818	-0.117123	0.151945	0.127644	0.698705	Cul4b	Not Significant	FALSE	0.698705
12581	ENSMUSG00000039834	887.576	-0.117105	0.140927	0.133621	0.710367	Zfp335	Not Significant	FALSE	0.710367
12580	ENSMUSG00000042460	821.962	-0.117044	0.151552	0.126674	0.696788	C1galt1	Not Significant	FALSE	0.696788
12579	ENSMUSG00000038025	1518.09	-0.116688	0.120642	0.136226	0.713827	Phf2	Not Significant	FALSE	0.713827
12578	ENSMUSG00000018925	516.955	-0.116528	0.163324	0.111822	0.666267	Heatr9	Not Significant	FALSE	0.666267
12577	ENSMUSG00000004056	962.794	-0.116507	0.140799	0.136126	0.713827	Akt2	Not Significant	FALSE	0.713827
12576	ENSMUSG00000020048	5288.88	-0.116475	0.0895905	0.0947579	0.635186	Hsp90b1	Not Significant	FALSE	0.635186
12575	ENSMUSG00000030451	3171.16	-0.116448	0.106528	0.123379	0.689521	Herc2	Not Significant	FALSE	0.689521
12574	ENSMUSG00000059447	431.254	-0.116406	0.168057	0.105608	0.655624	Hadhb	Not Significant	FALSE	0.655624
12573	ENSMUSG00000034343	237.264	-0.116179	0.185267	0.0710038	0.570135	Ube2f	Not Significant	FALSE	0.570135
12572	ENSMUSG00000028522	2227.18	-0.116041	0.107384	0.128081	0.69931	Mier1	Not Significant	FALSE	0.69931
12571	ENSMUSG00000037337	1147.94	-0.115922	0.143088	0.134521	0.711467	Map4k1	Not Significant	FALSE	0.711467
12570	ENSMUSG00000043587	482.43	-0.115827	0.172909	0.0950606	0.635186	Pxylp1	Not Significant	FALSE	0.635186
12569	ENSMUSG00000026994	242.531	-0.115796	0.198999	0.0305992	0.394313	Galnt3	Not Significant	FALSE	0.394313
12568	ENSMUSG00000026028	1416.26	-0.115743	0.125673	0.140293	0.720998	Trak2	Not Significant	FALSE	0.720998
12567	ENSMUSG00000031158	213.869	-0.115705	0.197812	0.0349249	0.42257	Timm17b	Not Significant	FALSE	0.42257
12566	ENSMUSG00000022377	1015.68	-0.115456	0.137587	0.139468	0.720998	Asap1	Not Significant	FALSE	0.720998
12565	ENSMUSG00000035284	1189.31	-0.115331	0.129878	0.140789	0.720998	Vps13c	Not Significant	FALSE	0.720998
12564	ENSMUSG00000029322	665.429	-0.11524	0.147147	0.135433	0.711675	Plac8	Not Significant	FALSE	0.711675
12563	ENSMUSG00000020594	3447.03	-0.115224	0.0974015	0.115124	0.674337	Pum2	Not Significant	FALSE	0.674337
12562	ENSMUSG00000044501	269.676	-0.115096	0.181493	0.0787008	0.58887	Zfp758	Not Significant	FALSE	0.58887
12561	ENSMUSG00000053094	628.956	-0.11503	0.150331	0.132298	0.707636	Tmem248	Not Significant	FALSE	0.707636
12560	ENSMUSG00000040029	980.747	-0.114932	0.134957	0.142135	0.722817	Ipo8	Not Significant	FALSE	0.722817
12559	ENSMUSG00000021156	1513.76	-0.114791	0.125706	0.144281	0.72567	Zmynd11	Not Significant	FALSE	0.72567
12558	ENSMUSG00000047921	514.666	-0.114788	0.157518	0.122868	0.688984	Trappc9	Not Significant	FALSE	0.688984
12557	ENSMUSG00000027893	733.028	-0.11473	0.149744	0.132645	0.707636	Ahcyl1	Not Significant	FALSE	0.707636
12556	ENSMUSG00000074746	1620.28	-0.114579	0.131072	0.14128	0.720998	Pdzd8	Not Significant	FALSE	0.720998
12555	ENSMUSG00000102869	1724.69	-0.114567	0.137986	0.138777	0.719528	Norad	Not Significant	FALSE	0.719528
12554	ENSMUSG00000034610	2408.48	-0.114371	0.105792	0.128862	0.701551	Tut4	Not Significant	FALSE	0.701551
12553	ENSMUSG00000032380	169.062	-0.114347	0.200653	0.0247924	0.355299	Dapk2	Not Significant	FALSE	0.355299
12552	ENSMUSG00000085213	125.68	-0.114329	0.204372	0.0179268	0.301574	Gm13091	Not Significant	FALSE	0.301574
12551	ENSMUSG00000041769	409.553	-0.114315	0.17121	0.099783	0.644988	Ppp2r2d	Not Significant	FALSE	0.644988
12550	ENSMUSG00000034858	529.69	-0.114308	0.15845	0.120766	0.685764	Atosa	Not Significant	FALSE	0.685764
12549	ENSMUSG00000001741	4282.6	-0.11429	0.0978232	0.112088	0.666267	Il16	Not Significant	FALSE	0.666267
12548	ENSMUSG00000038546	1096.78	-0.114128	0.130289	0.140526	0.720998	Ranbp9	Not Significant	FALSE	0.720998
12547	ENSMUSG00000028458	648.024	-0.11399	0.147674	0.136971	0.715445	Tesk1	Not Significant	FALSE	0.715445
12546	ENSMUSG00000028322	447.764	-0.113958	0.180768	0.0727693	0.575725	Exosc3	Not Significant	FALSE	0.575725
12545	ENSMUSG00000010392	818.205	-0.113829	0.137518	0.144059	0.72538	Gosr1	Not Significant	FALSE	0.72538
12544	ENSMUSG00000015126	269.839	-0.113531	0.177238	0.0862888	0.611159	Tsr3	Not Significant	FALSE	0.611159
12543	ENSMUSG00000024975	7003.6	-0.113529	0.090147	0.103447	0.651557	Pdcd4	Not Significant	FALSE	0.651557
12542	ENSMUSG00000057230	4726.18	-0.113437	0.0911599	0.10603	0.65671	Aak1	Not Significant	FALSE	0.65671
12541	ENSMUSG00000029359	126.665	-0.113399	0.199597	0.0280701	0.380164	Tesc	Not Significant	FALSE	0.380164
12540	ENSMUSG00000004266	3990.87	-0.113374	0.100859	0.124476	0.691988	Ptpn6	Not Significant	FALSE	0.691988
12539	ENSMUSG00000050600	1757.42	-0.113047	0.141263	0.139871	0.720998	Zfp831	Not Significant	FALSE	0.720998
12538	ENSMUSG00000005198	7508.57	-0.113016	0.0940391	0.115027	0.674123	Polr2a	Not Significant	FALSE	0.674123
12537	ENSMUSG00000022765	732.506	-0.112945	0.141763	0.143667	0.725193	Snap29	Not Significant	FALSE	0.725193
12536	ENSMUSG00000040123	438.642	-0.112843	0.163905	0.114775	0.67367	Zmym5	Not Significant	FALSE	0.67367
12535	ENSMUSG00000020390	791.167	-0.112584	0.144942	0.140076	0.720998	Ube2b	Not Significant	FALSE	0.720998
12534	ENSMUSG00000028484	2850.5	-0.112564	0.106999	0.138498	0.71892	Psip1	Not Significant	FALSE	0.71892
12533	ENSMUSG00000090213	276.185	-0.112515	0.174713	0.0929821	0.630724	Peds1	Not Significant	FALSE	0.630724
12532	ENSMUSG00000039100	1589.51	-0.112508	0.122186	0.148124	0.730873	Marchf6	Not Significant	FALSE	0.730873
12531	ENSMUSG00000041920	342.527	-0.112488	0.170246	0.101355	0.647396	Slc16a6	Not Significant	FALSE	0.647396
12530	ENSMUSG00000096054	2581.57	-0.112432	0.106917	0.137722	0.717985	Syne1	Not Significant	FALSE	0.717985
12529	ENSMUSG00000040721	1472.13	-0.112269	0.12285	0.148882	0.732374	Zfhx2	Not Significant	FALSE	0.732374
12528	ENSMUSG00000020864	835.772	-0.112106	0.13633	0.149218	0.732374	Ankrd40	Not Significant	FALSE	0.732374
12527	ENSMUSG00000050619	724.356	-0.111685	0.14172	0.146686	0.730278	Zscan29	Not Significant	FALSE	0.730278
12526	ENSMUSG00000004591	1019.22	-0.111684	0.136955	0.147845	0.730873	Pkn2	Not Significant	FALSE	0.730873
12525	ENSMUSG00000027739	269.483	-0.111502	0.18341	0.0656182	0.550695	Rab33b	Not Significant	FALSE	0.550695
12524	ENSMUSG00000026110	321.412	-0.111496	0.189383	0.0439899	0.463793	Mgat4a	Not Significant	FALSE	0.463793
12523	ENSMUSG00000057506	184.087	-0.111423	0.192581	0.0385528	0.439529	Bloc1s2	Not Significant	FALSE	0.439529
12522	ENSMUSG00000074748	970.314	-0.111298	0.132236	0.1518	0.73588	Atxn7l3b	Not Significant	FALSE	0.73588
12521	ENSMUSG00000067851	2262.61	-0.111132	0.115813	0.150411	0.733428	Arfgef1	Not Significant	FALSE	0.733428
12520	ENSMUSG00000031378	407.251	-0.110982	0.16236	0.118528	0.680459	Abcd1	Not Significant	FALSE	0.680459
12519	ENSMUSG00000024614	874.693	-0.110885	0.133656	0.153034	0.738188	Tmx3	Not Significant	FALSE	0.738188
12518	ENSMUSG00000053347	240.048	-0.110855	0.181161	0.0731054	0.575754	Zfp943	Not Significant	FALSE	0.575754
12517	ENSMUSG00000040128	2851.38	-0.110761	0.106295	0.144581	0.72663	Pnrc1	Not Significant	FALSE	0.72663
12516	ENSMUSG00000031513	1332.34	-0.110749	0.124442	0.15048	0.733428	Leprotl1	Not Significant	FALSE	0.733428
12515	ENSMUSG00000026117	2397.01	-0.110687	0.103736	0.139006	0.719871	Zap70	Not Significant	FALSE	0.719871
12514	ENSMUSG00000035949	640.533	-0.110679	0.14851	0.142893	0.724719	Fbxw2	Not Significant	FALSE	0.724719
12513	ENSMUSG00000018412	2083.53	-0.110645	0.115734	0.153788	0.738291	Kansl1	Not Significant	FALSE	0.738291
12512	ENSMUSG00000020400	2326.84	-0.110457	0.111402	0.147513	0.730873	Tnip1	Not Significant	FALSE	0.730873
12511	ENSMUSG00000047731	1009.96	-0.110442	0.134354	0.153155	0.738188	Wbp1l	Not Significant	FALSE	0.738188
12510	ENSMUSG00000028277	827.471	-0.110391	0.141397	0.150218	0.733428	Ube2j1	Not Significant	FALSE	0.733428
12509	ENSMUSG00000042350	928.295	-0.110269	0.131161	0.156449	0.742112	Arel1	Not Significant	FALSE	0.742112
12508	ENSMUSG00000052656	256.802	-0.110258	0.179576	0.0754922	0.580558	Rnf103	Not Significant	FALSE	0.580558
12507	ENSMUSG00000027808	1108.42	-0.110159	0.127944	0.15456	0.739463	Serp1	Not Significant	FALSE	0.739463
12506	ENSMUSG00000036452	3841.78	-0.10994	0.100469	0.134971	0.711467	Arhgap26	Not Significant	FALSE	0.711467
12505	ENSMUSG00000028700	240.197	-0.10978	0.182238	0.0657272	0.550695	Pomgnt1	Not Significant	FALSE	0.550695
12504	ENSMUSG00000037270	3773.05	-0.10972	0.0977728	0.132352	0.707636	Bltp1	Not Significant	FALSE	0.707636
12503	ENSMUSG00000037410	990.447	-0.109466	0.129152	0.159162	0.74675	Tbc1d2b	Not Significant	FALSE	0.74675
12502	ENSMUSG00000027288	2492.92	-0.109461	0.108768	0.150334	0.733428	Zfp106	Not Significant	FALSE	0.733428
12501	ENSMUSG00000031441	348.507	-0.109436	0.17173	0.0941888	0.633757	Atp11a	Not Significant	FALSE	0.633757
12500	ENSMUSG00000058392	514.434	-0.109177	0.151331	0.140866	0.720998	Rrp1b	Not Significant	FALSE	0.720998
12499	ENSMUSG00000056498	938.829	-0.109118	0.134104	0.156413	0.742112	Tmem154	Not Significant	FALSE	0.742112
12498	ENSMUSG00000032411	133.779	-0.109067	0.194013	0.0283845	0.382796	Tfdp2	Not Significant	FALSE	0.382796
12497	ENSMUSG00000027589	548.831	-0.108623	0.156846	0.131615	0.706687	Pcmtd2	Not Significant	FALSE	0.706687
12496	ENSMUSG00000040725	5145.98	-0.108614	0.0948292	0.12001	0.684528	Hnrnpul1	Not Significant	FALSE	0.684528
12495	ENSMUSG00000044465	988.098	-0.108481	0.129985	0.159911	0.748386	Fhip1b	Not Significant	FALSE	0.748386
12494	ENSMUSG00000037434	347.549	-0.108445	0.174516	0.0866532	0.612668	Slc30a1	Not Significant	FALSE	0.612668
12493	ENSMUSG00000046157	941.595	-0.108127	0.139348	0.154105	0.738693	Tmem229b	Not Significant	FALSE	0.738693
12492	ENSMUSG00000035042	33021.5	-0.108016	0.0991923	0.144982	0.727681	Ccl5	Not Significant	FALSE	0.727681
12491	ENSMUSG00000047036	1271.95	-0.107896	0.121269	0.16199	0.751521	Zfp445	Not Significant	FALSE	0.751521
12490	ENSMUSG00000028771	588.354	-0.107805	0.148758	0.147348	0.730873	Ptpn12	Not Significant	FALSE	0.730873
12489	ENSMUSG00000055932	720.725	-0.107591	0.142836	0.152296	0.736619	Fto	Not Significant	FALSE	0.736619
12488	ENSMUSG00000035150	1667.98	-0.107305	0.115966	0.16097	0.749931	Eif2s3x	Not Significant	FALSE	0.749931
12487	ENSMUSG00000052632	113.426	-0.107146	0.197745	0.0111127	0.233107	Asap2	Not Significant	FALSE	0.233107
12486	ENSMUSG00000042557	2042.06	-0.107125	0.108969	0.157939	0.743765	Sin3a	Not Significant	FALSE	0.743765
12485	ENSMUSG00000022517	302.919	-0.107054	0.168035	0.106335	0.657679	Mgrn1	Not Significant	FALSE	0.657679
12484	ENSMUSG00000034349	2132.98	-0.106881	0.106115	0.153704	0.738291	Smc4	Not Significant	FALSE	0.738291
12483	ENSMUSG00000019518	215.101	-0.106848	0.189919	0.0294498	0.387696	Ap4m1	Not Significant	FALSE	0.387696
12482	ENSMUSG00000027651	522.037	-0.106846	0.161475	0.121291	0.685764	Rprd1b	Not Significant	FALSE	0.685764
12481	ENSMUSG00000025040	289.496	-0.106754	0.174857	0.0836516	0.602866	Fundc1	Not Significant	FALSE	0.602866
12480	ENSMUSG00000099974	198.132	-0.106617	0.178744	0.0729167	0.575725	Bcl2a1d	Not Significant	FALSE	0.575725
12479	ENSMUSG00000020496	1843.64	-0.106532	0.119812	0.165052	0.755673	Rnf187	Not Significant	FALSE	0.755673
12478	ENSMUSG00000002983	471.841	-0.106468	0.157655	0.130077	0.704697	Relb	Not Significant	FALSE	0.704697
12477	ENSMUSG00000064289	417.522	-0.106108	0.164804	0.112319	0.666267	Tank	Not Significant	FALSE	0.666267
12476	ENSMUSG00000031540	5959.74	-0.106096	0.0970762	0.143184	0.724719	Kat6a	Not Significant	FALSE	0.724719
12475	ENSMUSG00000022090	748.413	-0.106091	0.137773	0.162251	0.751942	Pdlim2	Not Significant	FALSE	0.751942
12474	ENSMUSG00000032410	1811.57	-0.105996	0.119103	0.166184	0.755714	Xrn1	Not Significant	FALSE	0.755714
12473	ENSMUSG00000047412	911.629	-0.105974	0.140057	0.159427	0.747467	Zbtb44	Not Significant	FALSE	0.747467
12472	ENSMUSG00000031137	746.351	-0.105841	0.143167	0.156348	0.742112	Fgf13	Not Significant	FALSE	0.742112
12471	ENSMUSG00000030798	1580.6	-0.105832	0.115569	0.165906	0.755673	Cd37	Not Significant	FALSE	0.755673
12470	ENSMUSG00000048234	231.264	-0.105816	0.173968	0.0860806	0.61046	Rnf149	Not Significant	FALSE	0.61046
12469	ENSMUSG00000003131	770.701	-0.105663	0.135172	0.1655	0.755673	Pafah1b2	Not Significant	FALSE	0.755673
12468	ENSMUSG00000038696	573.964	-0.105638	0.144919	0.15566	0.741526	Mapkap1	Not Significant	FALSE	0.741526
12467	ENSMUSG00000026667	2592.48	-0.10547	0.102444	0.148656	0.732137	Uhmk1	Not Significant	FALSE	0.732137
12466	ENSMUSG00000006920	1355.73	-0.105238	0.123519	0.170196	0.757067	Ezh1	Not Significant	FALSE	0.757067
12465	ENSMUSG00000037242	904.166	-0.10518	0.132925	0.167923	0.757067	Clic4	Not Significant	FALSE	0.757067
12464	ENSMUSG00000060012	991.739	-0.105072	0.140026	0.158655	0.745898	Kif13b	Not Significant	FALSE	0.745898
12463	ENSMUSG00000029141	746.499	-0.104996	0.137669	0.165734	0.755673	Slc4a1ap	Not Significant	FALSE	0.755673
12462	ENSMUSG00000016206	588.324	-0.104724	0.146728	0.155411	0.740935	H2-M3	Not Significant	FALSE	0.740935
12461	ENSMUSG00000047415	1388.48	-0.104677	0.123575	0.170463	0.757067	Gpr68	Not Significant	FALSE	0.757067
12460	ENSMUSG00000020893	572.759	-0.104655	0.147709	0.153634	0.738291	Per1	Not Significant	FALSE	0.738291
12459	ENSMUSG00000000826	1354.4	-0.104642	0.11896	0.171162	0.757067	Dnajc5	Not Significant	FALSE	0.757067
12458	ENSMUSG00000047153	1840.16	-0.104557	0.113061	0.168951	0.757067	Khnyn	Not Significant	FALSE	0.757067
12457	ENSMUSG00000040297	1024.38	-0.10454	0.128702	0.171634	0.757597	Suco	Not Significant	FALSE	0.757597
12456	ENSMUSG00000032570	786.885	-0.104291	0.148005	0.149479	0.732374	Atp2c1	Not Significant	FALSE	0.732374
12455	ENSMUSG00000021549	1182.02	-0.104104	0.122647	0.174411	0.7615	Rasa1	Not Significant	FALSE	0.7615
12454	ENSMUSG00000028675	1162.61	-0.10392	0.122593	0.174207	0.7615	Pnrc2	Not Significant	FALSE	0.7615
12453	ENSMUSG00000027822	186.887	-0.103856	0.177478	0.0717128	0.573055	Slc33a1	Not Significant	FALSE	0.573055
12452	ENSMUSG00000018678	1054.97	-0.103747	0.133954	0.171121	0.757067	Sp2	Not Significant	FALSE	0.757067
12451	ENSMUSG00000029687	530.607	-0.103739	0.149614	0.149548	0.732374	Ezh2	Not Significant	FALSE	0.732374
12450	ENSMUSG00000078349	313.835	-0.103576	0.167532	0.103682	0.651902	AW011738	Not Significant	FALSE	0.651902
12449	ENSMUSG00000052917	691.36	-0.103548	0.141994	0.163595	0.75393	Senp7	Not Significant	FALSE	0.75393
12448	ENSMUSG00000021395	696.806	-0.103455	0.139306	0.166393	0.755829	Spin1	Not Significant	FALSE	0.755829
12447	ENSMUSG00000038612	4424.85	-0.103411	0.0928909	0.14381	0.725263	Mcl1	Not Significant	FALSE	0.725263
12446	ENSMUSG00000056952	1501.7	-0.103331	0.115282	0.17194	0.757706	Tatdn2	Not Significant	FALSE	0.757706
12445	ENSMUSG00000021598	577.504	-0.103307	0.1451	0.158979	0.746168	Med10	Not Significant	FALSE	0.746168
12444	ENSMUSG00000053477	59.3523	-0.103005	0.197536	0.0028359	0.0965152	Tcf4	Not Significant	FALSE	0.0965152
12443	ENSMUSG00000037111	1139.64	-0.102849	0.132077	0.173677	0.761225	Setd7	Not Significant	FALSE	0.761225
12442	ENSMUSG00000022433	296.914	-0.102839	0.165267	0.111229	0.666263	Csnk1e	Not Significant	FALSE	0.666263
12441	ENSMUSG00000029605	96.4485	-0.102692	0.191365	0.0143221	0.268119	Oas1b	Not Significant	FALSE	0.268119
12440	ENSMUSG00000021514	433.556	-0.10237	0.15429	0.142761	0.724642	Zfp369	Not Significant	FALSE	0.724642
12439	ENSMUSG00000044795	191.803	-0.102312	0.17599	0.0725142	0.575544	Cyb5d1	Not Significant	FALSE	0.575544
12438	ENSMUSG00000025049	156.457	-0.102277	0.180549	0.0547026	0.508697	Taf5	Not Significant	FALSE	0.508697
12437	ENSMUSG00000040720	1966.3	-0.102253	0.110216	0.173793	0.761225	Virma	Not Significant	FALSE	0.761225
12436	ENSMUSG00000028538	79.2418	-0.102249	0.195366	0.00357824	0.112545	St3gal3	Not Significant	FALSE	0.112545
12435	ENSMUSG00000024193	990.955	-0.102246	0.129023	0.179023	0.767745	Phf1	Not Significant	FALSE	0.767745
12434	ENSMUSG00000026740	1046.1	-0.102176	0.124138	0.180325	0.769476	Dnajc1	Not Significant	FALSE	0.769476
12433	ENSMUSG00000047126	4333.33	-0.102154	0.0979669	0.158982	0.746168	Cltc	Not Significant	FALSE	0.746168
12432	ENSMUSG00000049550	2773.66	-0.102056	0.106411	0.167654	0.757067	Clip1	Not Significant	FALSE	0.757067
12431	ENSMUSG00000031229	3832.33	-0.101929	0.0932548	0.151798	0.73588	Atrx	Not Significant	FALSE	0.73588
12430	ENSMUSG00000091971	275.484	-0.101879	0.171178	0.0886207	0.616912	Hspa1a	Not Significant	FALSE	0.616912
12429	ENSMUSG00000024993	190.42	-0.101865	0.176832	0.0678553	0.55802	Dennd10	Not Significant	FALSE	0.55802
12428	ENSMUSG00000022141	4935.29	-0.101861	0.0886825	0.143247	0.724719	Nipbl	Not Significant	FALSE	0.724719
12427	ENSMUSG00000048277	515.888	-0.101739	0.151512	0.187434	0.775665	Syngr2	Not Significant	FALSE	0.775665
12426	ENSMUSG00000030720	418.378	-0.101689	0.157165	0.134971	0.711467	Cln3	Not Significant	FALSE	0.711467
12425	ENSMUSG00000029629	1358.06	-0.101673	0.119492	0.175778	0.763992	Phf14	Not Significant	FALSE	0.763992
12424	ENSMUSG00000038533	321.827	-0.101669	0.169424	0.0921791	0.627432	Cbfa2t2	Not Significant	FALSE	0.627432
12423	ENSMUSG00000025907	1300.52	-0.101573	0.120711	0.181082	0.770599	Rb1cc1	Not Significant	FALSE	0.770599
12422	ENSMUSG00000027134	626.049	-0.101451	0.142414	0.169829	0.757067	Lpcat4	Not Significant	FALSE	0.757067
12421	ENSMUSG00000027291	693.635	-0.101427	0.14283	0.166689	0.755836	Vps39	Not Significant	FALSE	0.755836
12420	ENSMUSG00000037316	354.714	-0.101345	0.163681	0.114258	0.672824	Bag4	Not Significant	FALSE	0.672824
12419	ENSMUSG00000030748	1388.57	-0.101265	0.121571	0.182716	0.771372	Il4ra	Not Significant	FALSE	0.771372
12418	ENSMUSG00000035530	2437.58	-0.101204	0.108347	0.183707	0.771505	Eif1	Not Significant	FALSE	0.771505
12417	ENSMUSG00000046985	677.893	-0.101153	0.142048	0.168814	0.757067	Tapt1	Not Significant	FALSE	0.757067
12416	ENSMUSG00000028957	81.713	-0.100865	0.192583	0.00514223	0.14491	Per3	Not Significant	FALSE	0.14491
12415	ENSMUSG00000029238	465.221	-0.100842	0.149959	0.15497	0.739899	Clock	Not Significant	FALSE	0.739899
12414	ENSMUSG00000030062	2078.42	-0.100769	0.1091	0.179834	0.769476	Rpn1	Not Significant	FALSE	0.769476
12413	ENSMUSG00000026174	410.646	-0.10076	0.15254	0.149631	0.732374	Cnot9	Not Significant	FALSE	0.732374
12412	ENSMUSG00000027091	1503.49	-0.100684	0.113637	0.183714	0.771505	Zc3h15	Not Significant	FALSE	0.771505
12411	ENSMUSG00000053286	523.751	-0.100606	0.151454	0.146872	0.730278	Trmt1l	Not Significant	FALSE	0.730278
12410	ENSMUSG00000046329	107.525	-0.100585	0.185938	0.0254525	0.360931	Slc25a23	Not Significant	FALSE	0.360931
12409	ENSMUSG00000034525	1947.17	-0.100508	0.11321	0.183188	0.771505	Ice1	Not Significant	FALSE	0.771505
12408	ENSMUSG00000026080	435.995	-0.1004	0.150813	0.155985	0.74193	Chst10	Not Significant	FALSE	0.74193
12407	ENSMUSG00000017677	450.308	-0.100282	0.154691	0.141633	0.722204	Wsb1	Not Significant	FALSE	0.722204
12406	ENSMUSG00000032525	2195.23	-0.100277	0.10934	0.181202	0.770599	Nktr	Not Significant	FALSE	0.770599
12405	ENSMUSG00000068036	50.087	-0.100225	0.195317	0.00117275	0.0531261	Afdn	Not Significant	FALSE	0.0531261
12404	ENSMUSG00000037110	1236.8	-0.100216	0.121451	0.186001	0.774402	Ralgapa2	Not Significant	FALSE	0.774402
12403	ENSMUSG00000027751	931.308	-0.100154	0.130858	0.182483	0.771372	Supt20	Not Significant	FALSE	0.771372
12402	ENSMUSG00000028796	928.384	-0.100131	0.12836	0.185783	0.77398	Phc2	Not Significant	FALSE	0.77398
12401	ENSMUSG00000064109	648.059	-0.100102	0.142142	0.171148	0.757067	Hcst	Not Significant	FALSE	0.757067
12400	ENSMUSG00000039953	300.126	-0.100015	0.166899	0.10338	0.651547	Clstn1	Not Significant	FALSE	0.651547
12399	ENSMUSG00000041570	597.676	-0.0999559	0.143063	0.167818	0.757067	Camsap2	Not Significant	FALSE	0.757067
12398	ENSMUSG00000028899	599.472	-0.0997178	0.15262	0.146323	0.729857	Taf12	Not Significant	FALSE	0.729857
12397	ENSMUSG00000041870	3044.75	-0.0996296	0.096903	0.168064	0.757067	Ankrd13a	Not Significant	FALSE	0.757067
12396	ENSMUSG00000020733	3273	-0.0993927	0.104428	0.178495	0.766963	Nherf1	Not Significant	FALSE	0.766963
12395	ENSMUSG00000025404	1400.59	-0.0993682	0.117119	0.188382	0.777208	R3hdm2	Not Significant	FALSE	0.777208
12394	ENSMUSG00000033577	77.8812	-0.0993362	0.192551	0.00188719	0.0756758	Myo6	Not Significant	FALSE	0.0756758
12393	ENSMUSG00000104713	62.8447	-0.0992443	0.192088	0.00306982	0.101864	Gbp6	Not Significant	FALSE	0.101864
12392	ENSMUSG00000023852	2472.97	-0.0992053	0.109363	0.187434	0.775665	Chd1	Not Significant	FALSE	0.775665
12391	ENSMUSG00000028029	690.473	-0.0990238	0.139591	0.177474	0.766506	Aimp1	Not Significant	FALSE	0.766506
12390	ENSMUSG00000021488	5046.16	-0.0989327	0.0967663	0.169471	0.757067	Nsd1	Not Significant	FALSE	0.757067
12389	ENSMUSG00000039671	1197.55	-0.098784	0.121837	0.191397	0.778034	Zmynd8	Not Significant	FALSE	0.778034
12388	ENSMUSG00000024248	1749.73	-0.098684	0.118221	0.193124	0.779239	Cox7a2l	Not Significant	FALSE	0.779239
12387	ENSMUSG00000001289	2103.59	-0.0985248	0.117207	0.189662	0.777337	Pfdn5	Not Significant	FALSE	0.777337
12386	ENSMUSG00000072964	180.92	-0.098459	0.178573	0.0450254	0.468059	Bhlhb9	Not Significant	FALSE	0.468059
12385	ENSMUSG00000079104	643.333	-0.0984253	0.140306	0.178437	0.766963	Prps1l3	Not Significant	FALSE	0.766963
12384	ENSMUSG00000024240	1014.07	-0.0982797	0.133333	0.184505	0.771946	Epc1	Not Significant	FALSE	0.771946
12383	ENSMUSG00000014763	749.107	-0.0981378	0.137726	0.181256	0.770599	Fam120b	Not Significant	FALSE	0.770599
12382	ENSMUSG00000027522	402.67	-0.0981208	0.151261	0.155046	0.739994	Stx16	Not Significant	FALSE	0.739994
12381	ENSMUSG00000029313	1346.42	-0.0979795	0.123665	0.194279	0.781124	Aff1	Not Significant	FALSE	0.781124
12380	ENSMUSG00000054206	367.1	-0.0979404	0.168024	0.0903839	0.623793	Gzmm	Not Significant	FALSE	0.623793
12379	ENSMUSG00000063480	462.308	-0.0979366	0.151218	0.154425	0.739426	Snu13	Not Significant	FALSE	0.739426
12378	ENSMUSG00000034290	1358.98	-0.0978858	0.123207	0.191765	0.778034	Nek9	Not Significant	FALSE	0.778034
12377	ENSMUSG00000039789	315.069	-0.097855	0.16134	0.121602	0.685764	Zfp597	Not Significant	FALSE	0.685764
12376	ENSMUSG00000055817	1311.25	-0.0977687	0.120898	0.194465	0.781452	Mta3	Not Significant	FALSE	0.781452
12375	ENSMUSG00000040651	1588.18	-0.0976666	0.119076	0.194088	0.781124	Tasor	Not Significant	FALSE	0.781124
12374	ENSMUSG00000019998	183.804	-0.0976658	0.176179	0.0553674	0.511485	Stx7	Not Significant	FALSE	0.511485
12373	ENSMUSG00000038690	505.697	-0.097612	0.151442	0.152041	0.736466	Atp5mf	Not Significant	FALSE	0.736466
12372	ENSMUSG00000015189	242.072	-0.0974968	0.164218	0.112525	0.666763	Casd1	Not Significant	FALSE	0.666763
12371	ENSMUSG00000006599	597.944	-0.0973774	0.148596	0.160192	0.748672	Gtf2h1	Not Significant	FALSE	0.748672
12370	ENSMUSG00000057133	1337.26	-0.0973663	0.124564	0.19411	0.781124	Chd6	Not Significant	FALSE	0.781124
12369	ENSMUSG00000058761	746.533	-0.0973652	0.132443	0.192767	0.7784	Rnf169	Not Significant	FALSE	0.7784
12368	ENSMUSG00000039485	294.036	-0.0973592	0.162573	0.116604	0.677996	Tspyl4	Not Significant	FALSE	0.677996
12367	ENSMUSG00000023883	311.021	-0.0973134	0.157804	0.136293	0.713899	Phf10	Not Significant	FALSE	0.713899
12366	ENSMUSG00000001419	2168.87	-0.0973094	0.10409	0.1826	0.771372	Mef2d	Not Significant	FALSE	0.771372
12365	ENSMUSG00000033685	7214.42	-0.0972611	0.0928358	0.173049	0.760054	Ucp2	Not Significant	FALSE	0.760054
12364	ENSMUSG00000076840	1143.81	-0.0972052	0.123174	0.197471	0.785212	Trav14-1	Not Significant	FALSE	0.785212
12363	ENSMUSG00000024941	575.967	-0.0970867	0.158624	0.131364	0.706567	Scyl1	Not Significant	FALSE	0.706567
12362	ENSMUSG00000029708	528.622	-0.0970441	0.144645	0.171413	0.757379	Gcc1	Not Significant	FALSE	0.757379
12361	ENSMUSG00000048118	2256.97	-0.0968235	0.103813	0.189624	0.777337	Arid4a	Not Significant	FALSE	0.777337
12360	ENSMUSG00000041530	978.737	-0.0967174	0.128377	0.198006	0.786388	Ago1	Not Significant	FALSE	0.786388
12359	ENSMUSG00000013663	2255.17	-0.0966998	0.102422	0.186871	0.77514	Pten	Not Significant	FALSE	0.77514
12358	ENSMUSG00000076432	1661.88	-0.0966049	0.129833	0.191574	0.778034	Ywhaq	Not Significant	FALSE	0.778034
12357	ENSMUSG00000000194	485.864	-0.0964414	0.145741	0.169327	0.757067	Gpr107	Not Significant	FALSE	0.757067
12356	ENSMUSG00000047867	8460.31	-0.0964091	0.083902	0.15331	0.738188	Gimap6	Not Significant	FALSE	0.738188
12355	ENSMUSG00000024583	447.461	-0.0964014	0.157039	0.135398	0.711675	Txnl1	Not Significant	FALSE	0.711675
12354	ENSMUSG00000049624	89.1596	-0.0963876	0.182572	0.0221046	0.335392	Slc17a5	Not Significant	FALSE	0.335392
12353	ENSMUSG00000030527	739.435	-0.0963494	0.146784	0.165275	0.755673	Crtc3	Not Significant	FALSE	0.755673
12352	ENSMUSG00000039853	571.372	-0.0962556	0.146791	0.167338	0.755984	Trim14	Not Significant	FALSE	0.755984
12351	ENSMUSG00000057236	1573.68	-0.0962437	0.112632	0.198101	0.786388	Rbbp4	Not Significant	FALSE	0.786388
12350	ENSMUSG00000026466	1269.61	-0.0960748	0.120695	0.200188	0.788237	Tor1aip1	Not Significant	FALSE	0.788237
12349	ENSMUSG00000037210	1227.69	-0.0959047	0.119113	0.202868	0.78974	Fam193a	Not Significant	FALSE	0.78974
12348	ENSMUSG00000022521	5527.67	-0.0959002	0.0877487	0.166078	0.755692	Crebbp	Not Significant	FALSE	0.755692
12347	ENSMUSG00000040054	3239.43	-0.0956549	0.100621	0.189584	0.777337	Baz2a	Not Significant	FALSE	0.777337
12346	ENSMUSG00000034673	172.045	-0.0954044	0.172738	0.0648769	0.547084	Pbx2	Not Significant	FALSE	0.547084
12345	ENSMUSG00000000486	6994.05	-0.0953783	0.0845252	0.156958	0.743765	Septin1	Not Significant	FALSE	0.743765
12344	ENSMUSG00000002147	2353.81	-0.0953555	0.103375	0.194873	0.78152	Stat6	Not Significant	FALSE	0.78152
12343	ENSMUSG00000024937	1418.14	-0.0953396	0.11422	0.202936	0.78974	Ehbp1l1	Not Significant	FALSE	0.78974
12342	ENSMUSG00000022314	3603.76	-0.0951874	0.0937785	0.180335	0.769476	Rad21	Not Significant	FALSE	0.769476
12341	ENSMUSG00000020721	1481.51	-0.0949946	0.130968	0.196215	0.783502	Helz	Not Significant	FALSE	0.783502
12340	ENSMUSG00000032575	667.884	-0.0949323	0.137655	0.191637	0.778034	Manf	Not Significant	FALSE	0.778034
12339	ENSMUSG00000000787	4841.94	-0.0947654	0.0900673	0.174597	0.762032	Ddx3x	Not Significant	FALSE	0.762032
12338	ENSMUSG00000075706	730.178	-0.0946773	0.137467	0.191803	0.778034	Gpx4	Not Significant	FALSE	0.778034
12337	ENSMUSG00000034566	2641.06	-0.0945593	0.112535	0.206052	0.791115	Atp5pd	Not Significant	FALSE	0.791115
12336	ENSMUSG00000046897	1324.06	-0.0945336	0.116921	0.208	0.791738	Zfp740	Not Significant	FALSE	0.791738
12335	ENSMUSG00000029823	2118.42	-0.0945047	0.11195	0.207489	0.791516	Luc7l2	Not Significant	FALSE	0.791516
12334	ENSMUSG00000005442	3839.84	-0.0944158	0.106699	0.199949	0.788237	Cic	Not Significant	FALSE	0.788237
12333	ENSMUSG00000030978	465.957	-0.0941747	0.1475	0.169159	0.757067	Rrm1	Not Significant	FALSE	0.757067
12332	ENSMUSG00000033446	231.038	-0.0940414	0.165097	0.101274	0.647187	Lpar6	Not Significant	FALSE	0.647187
12331	ENSMUSG00000049091	940.822	-0.0940314	0.128012	0.20372	0.78974	Sephs2	Not Significant	FALSE	0.78974
12330	ENSMUSG00000041124	480.021	-0.0940086	0.143816	0.180354	0.769476	Msantd4	Not Significant	FALSE	0.769476
12329	ENSMUSG00000025220	2672.53	-0.0939204	0.106893	0.204092	0.78974	Oga	Not Significant	FALSE	0.78974
12328	ENSMUSG00000003382	757.917	-0.0939173	0.136268	0.194188	0.781124	Etv3	Not Significant	FALSE	0.781124
12327	ENSMUSG00000089704	1747.21	-0.0938778	0.10878	0.206001	0.791115	Galnt2	Not Significant	FALSE	0.791115
12326	ENSMUSG00000025823	2591.2	-0.0938452	0.10904	0.20621	0.791115	Pdia4	Not Significant	FALSE	0.791115
12325	ENSMUSG00000031880	250.995	-0.0938448	0.161093	0.121171	0.685764	Rrad	Not Significant	FALSE	0.685764
12324	ENSMUSG00000024908	1579.85	-0.093832	0.1228	0.214719	0.801227	Ppp6r3	Not Significant	FALSE	0.801227
12323	ENSMUSG00000003348	2600.83	-0.0937671	0.0996176	0.189655	0.777337	Mob3a	Not Significant	FALSE	0.777337
12322	ENSMUSG00000025134	708.575	-0.0937096	0.133255	0.199642	0.788237	Alyref	Not Significant	FALSE	0.788237
12321	ENSMUSG00000049680	357.337	-0.0937017	0.154243	0.148192	0.730935	Urgcp	Not Significant	FALSE	0.730935
12320	ENSMUSG00000031129	1426.14	-0.0935674	0.118593	0.210458	0.797433	Slc9a9	Not Significant	FALSE	0.797433
12319	ENSMUSG00000024742	366.866	-0.0933388	0.159772	0.12221	0.68733	Fen1	Not Significant	FALSE	0.68733
12318	ENSMUSG00000028071	2506.45	-0.0930109	0.102386	0.20503	0.790862	Sh2d2a	Not Significant	FALSE	0.790862
12317	ENSMUSG00000037458	994.571	-0.0929743	0.132882	0.199996	0.788237	Azin1	Not Significant	FALSE	0.788237
12316	ENSMUSG00000034801	900.777	-0.0929691	0.12497	0.211808	0.799581	Sos2	Not Significant	FALSE	0.799581
12315	ENSMUSG00000008976	1046.91	-0.0929034	0.123317	0.210645	0.797916	Gabpa	Not Significant	FALSE	0.797916
12314	ENSMUSG00000054611	3098.65	-0.0928471	0.100503	0.199769	0.788237	Kdm2a	Not Significant	FALSE	0.788237
12313	ENSMUSG00000032727	336.042	-0.0928253	0.156564	0.137799	0.718015	Mier3	Not Significant	FALSE	0.718015
12312	ENSMUSG00000031715	1947.01	-0.0928195	0.107327	0.205507	0.791115	Smarca5	Not Significant	FALSE	0.791115
12311	ENSMUSG00000022983	1503.72	-0.0927832	0.114833	0.214285	0.800807	Scaf4	Not Significant	FALSE	0.800807
12310	ENSMUSG00000039105	359.931	-0.092742	0.154338	0.147699	0.730873	Atp6v1g1	Not Significant	FALSE	0.730873
12309	ENSMUSG00000029004	4537.62	-0.0925436	0.0902935	0.183585	0.771505	Kmt2e	Not Significant	FALSE	0.771505
12308	ENSMUSG00000023072	76.1495	-0.0924367	0.179849	0.0158229	0.280022	Cep89	Not Significant	FALSE	0.280022
12307	ENSMUSG00000059005	1242.96	-0.0922602	0.116644	0.216526	0.803253	Hnrnpa3	Not Significant	FALSE	0.803253
12306	ENSMUSG00000051124	1287.84	-0.0921415	0.120223	0.215099	0.801519	Gimap9	Not Significant	FALSE	0.801519
12305	ENSMUSG00000020042	952.66	-0.0918765	0.124699	0.21383	0.800807	Abtb3	Not Significant	FALSE	0.800807
12304	ENSMUSG00000002033	9024.93	-0.091859	0.089486	0.181835	0.770943	Cd3g	Not Significant	FALSE	0.770943
12303	ENSMUSG00000036932	418.732	-0.0918386	0.148731	0.174046	0.7615	Aifm1	Not Significant	FALSE	0.7615
12302	ENSMUSG00000019373	479.922	-0.0917781	0.14596	0.174214	0.7615	Cops3	Not Significant	FALSE	0.7615
12301	ENSMUSG00000040296	1198.43	-0.0917188	0.126157	0.213155	0.800807	Rigi	Not Significant	FALSE	0.800807
12300	ENSMUSG00000005698	2061	-0.0915441	0.104385	0.214015	0.800807	Ctcf	Not Significant	FALSE	0.800807
12299	ENSMUSG00000040710	1397.62	-0.0915076	0.113284	0.216224	0.803253	St8sia4	Not Significant	FALSE	0.803253
12298	ENSMUSG00000028341	137.904	-0.0914353	0.170934	0.060813	0.531178	Nr4a3	Not Significant	FALSE	0.531178
12297	ENSMUSG00000022807	464.564	-0.0911981	0.14465	0.181981	0.770943	Osbpl11	Not Significant	FALSE	0.770943
12296	ENSMUSG00000010277	3012.25	-0.0911557	0.101419	0.21395	0.800807	Bltp2	Not Significant	FALSE	0.800807
12295	ENSMUSG00000028191	427.309	-0.091136	0.145889	0.178871	0.767745	Bcl10	Not Significant	FALSE	0.767745
12294	ENSMUSG00000025571	2212.34	-0.091037	0.108731	0.221073	0.806128	Tnrc6c	Not Significant	FALSE	0.806128
12293	ENSMUSG00000025264	231.002	-0.0910344	0.159864	0.124512	0.691988	Tsr2	Not Significant	FALSE	0.691988
12292	ENSMUSG00000024642	1370.06	-0.0908854	0.116214	0.222409	0.807007	Tle4	Not Significant	FALSE	0.807007
12291	ENSMUSG00000020454	949.429	-0.0908696	0.127647	0.217201	0.803544	Eif4enif1	Not Significant	FALSE	0.803544
12290	ENSMUSG00000036046	174.586	-0.0908603	0.169791	0.0614635	0.533852	5031439G07Rik	Not Significant	FALSE	0.533852
12289	ENSMUSG00000079477	1582.41	-0.0907747	0.116077	0.221943	0.806716	Rab7	Not Significant	FALSE	0.806716
12288	ENSMUSG00000048878	601.132	-0.0906216	0.146701	0.16535	0.755673	Hexim1	Not Significant	FALSE	0.755673
12287	ENSMUSG00000058835	1220.38	-0.0905489	0.1161	0.22419	0.810451	Abi1	Not Significant	FALSE	0.810451
12286	ENSMUSG00000057411	204.383	-0.0903366	0.162349	0.10857	0.66308	Antkmt	Not Significant	FALSE	0.66308
12285	ENSMUSG00000035247	5120.84	-0.0903263	0.0905782	0.191972	0.778034	Hectd1	Not Significant	FALSE	0.778034
12284	ENSMUSG00000019897	467.406	-0.0902022	0.145736	0.210886	0.798264	Ccdc59	Not Significant	FALSE	0.798264
12283	ENSMUSG00000024851	2129.94	-0.0901957	0.101909	0.212646	0.800555	Pitpnm1	Not Significant	FALSE	0.800555
12282	ENSMUSG00000026159	1259.43	-0.0901485	0.125984	0.218489	0.804748	Agfg1	Not Significant	FALSE	0.804748
12281	ENSMUSG00000027282	349.797	-0.0899737	0.151093	0.16353	0.753918	Mtch2	Not Significant	FALSE	0.753918
12280	ENSMUSG00000118664	202.563	-0.0898957	0.163141	0.103135	0.650621	Tusc3	Not Significant	FALSE	0.650621
12279	ENSMUSG00000063358	1646.89	-0.08983	0.113445	0.225399	0.811213	Mapk1	Not Significant	FALSE	0.811213
12278	ENSMUSG00000047213	1198.04	-0.0897778	0.120243	0.224016	0.810401	Ythdf3	Not Significant	FALSE	0.810401
12277	ENSMUSG00000076874	98.6732	-0.0897496	0.177021	0.0135766	0.261541	Traj59	Not Significant	FALSE	0.261541
12276	ENSMUSG00000041777	511.56	-0.0897034	0.139631	0.199553	0.788237	Cir1	Not Significant	FALSE	0.788237
12275	ENSMUSG00000016559	3563.87	-0.0896359	0.0955771	0.206055	0.791115	H3f3b	Not Significant	FALSE	0.791115
12274	ENSMUSG00000029338	1117.52	-0.0894812	0.127889	0.218625	0.804748	Antxr2	Not Significant	FALSE	0.804748
12273	ENSMUSG00000022439	1250.97	-0.0894605	0.117338	0.229481	0.815386	Parvg	Not Significant	FALSE	0.815386
12272	ENSMUSG00000033470	194.168	-0.0893968	0.162128	0.108311	0.662544	Cysltr2	Not Significant	FALSE	0.662544
12271	ENSMUSG00000044447	3241.44	-0.0893834	0.0989038	0.213743	0.800807	Dock5	Not Significant	FALSE	0.800807
12270	ENSMUSG00000029833	645.348	-0.0892889	0.141457	0.192526	0.778138	Trim24	Not Significant	FALSE	0.778138
12269	ENSMUSG00000025451	439.874	-0.0892816	0.151774	0.157067	0.743765	Paip1	Not Significant	FALSE	0.743765
12268	ENSMUSG00000024242	107.877	-0.0892404	0.172444	0.0395145	0.446018	Map4k3	Not Significant	FALSE	0.446018
12267	ENSMUSG00000041164	2079.28	-0.089219	0.10266	0.215663	0.802494	Zmiz2	Not Significant	FALSE	0.802494
12266	ENSMUSG00000034709	579.891	-0.089185	0.144013	0.185153	0.772409	Ppp1r21	Not Significant	FALSE	0.772409
12265	ENSMUSG00000022489	85.0432	-0.0891765	0.174981	0.0238957	0.348584	Pde1b	Not Significant	FALSE	0.348584
12264	ENSMUSG00000039414	709.675	-0.0888895	0.139562	0.198961	0.78783	Heatr5b	Not Significant	FALSE	0.78783
12263	ENSMUSG00000029772	823.198	-0.0887582	0.131508	0.218471	0.804748	Ahcyl2	Not Significant	FALSE	0.804748
12262	ENSMUSG00000049728	273.002	-0.0885469	0.154896	0.145471	0.728279	Zfp668	Not Significant	FALSE	0.728279
12261	ENSMUSG00000020530	1156.51	-0.0885376	0.129967	0.220106	0.805264	Ggnbp2	Not Significant	FALSE	0.805264
12260	ENSMUSG00000021282	2532.62	-0.0884734	0.0998778	0.220449	0.805264	Eif5	Not Significant	FALSE	0.805264
12259	ENSMUSG00000040549	1105.21	-0.0884611	0.123551	0.226119	0.811486	Ckap5	Not Significant	FALSE	0.811486
12258	ENSMUSG00000054843	192.478	-0.0884443	0.165855	0.0772329	0.58411	Atrnl1	Not Significant	FALSE	0.58411
12257	ENSMUSG00000121583	381.151	-0.0884065	0.147619	0.176673	0.765439	Gm57852	Not Significant	FALSE	0.765439
12256	ENSMUSG00000020659	301.165	-0.0883823	0.157193	0.131072	0.706567	Cbll1	Not Significant	FALSE	0.706567
12255	ENSMUSG00000042608	633.621	-0.0883296	0.138996	0.202686	0.78974	Stk40	Not Significant	FALSE	0.78974
12254	ENSMUSG00000026755	652.008	-0.0882101	0.131927	0.220393	0.805264	Arpc5l	Not Significant	FALSE	0.805264
12253	ENSMUSG00000057637	1689.59	-0.0881481	0.112422	0.232363	0.81603	Prdm2	Not Significant	FALSE	0.81603
12252	ENSMUSG00000009575	779.205	-0.088141	0.127419	0.238733	0.821547	Cbx5	Not Significant	FALSE	0.821547
12251	ENSMUSG00000029267	494.784	-0.0881354	0.147672	0.174138	0.7615	Mtf2	Not Significant	FALSE	0.7615
12250	ENSMUSG00000036306	60.514	-0.0880945	0.180141	0.000463734	0.0260811	Lzts1	Not Significant	FALSE	0.0260811
12249	ENSMUSG00000021978	690.893	-0.0880896	0.142387	0.193965	0.781124	Extl3	Not Significant	FALSE	0.781124
12248	ENSMUSG00000022148	6695.77	-0.0880634	0.0841688	0.189892	0.777369	Fyb1	Not Significant	FALSE	0.777369
12247	ENSMUSG00000021248	1171.36	-0.0879552	0.11815	0.233187	0.816861	Tmed10	Not Significant	FALSE	0.816861
12246	ENSMUSG00000043183	241.304	-0.0878374	0.156514	0.134497	0.711467	Simc1	Not Significant	FALSE	0.711467
12245	ENSMUSG00000042599	1515.92	-0.0877022	0.115277	0.235055	0.818787	Kdm7a	Not Significant	FALSE	0.818787
12244	ENSMUSG00000036501	1371.09	-0.0876273	0.121389	0.231774	0.815582	Fam13b	Not Significant	FALSE	0.815582
12243	ENSMUSG00000025810	818.254	-0.0875815	0.126798	0.229387	0.815386	Nrp1	Not Significant	FALSE	0.815386
12242	ENSMUSG00000038664	3452.36	-0.08741	0.0960205	0.215073	0.801519	Herc1	Not Significant	FALSE	0.801519
12241	ENSMUSG00000033819	140.075	-0.0872695	0.165817	0.0768504	0.583211	Ppp1r16a	Not Significant	FALSE	0.583211
12240	ENSMUSG00000023932	1747.52	-0.0872278	0.10722	0.234372	0.818207	Cdc5l	Not Significant	FALSE	0.818207
12239	ENSMUSG00000046836	463.324	-0.0871762	0.14653	0.178122	0.766506	Brox	Not Significant	FALSE	0.766506
12238	ENSMUSG00000061759	218.25	-0.0871541	0.157625	0.130047	0.704697	Armt1	Not Significant	FALSE	0.704697
12237	ENSMUSG00000024074	1533.47	-0.0870931	0.113791	0.237838	0.821059	Crim1	Not Significant	FALSE	0.821059
12236	ENSMUSG00000053950	680.087	-0.0869904	0.13499	0.217277	0.803544	Adnp2	Not Significant	FALSE	0.803544
12235	ENSMUSG00000059423	99.2296	-0.0869855	0.172756	0.0220397	0.335392	Zfp933	Not Significant	FALSE	0.335392
12234	ENSMUSG00000026223	861.284	-0.0869642	0.125077	0.236208	0.820527	Itm2c	Not Significant	FALSE	0.820527
12233	ENSMUSG00000037849	2368.76	-0.0868338	0.107259	0.236115	0.820527	Ifi206	Not Significant	FALSE	0.820527
12232	ENSMUSG00000027340	323.341	-0.0867634	0.152855	0.15352	0.738286	Slc23a2	Not Significant	FALSE	0.738286
12231	ENSMUSG00000020775	415.63	-0.0866952	0.148016	0.175386	0.763353	Mrpl38	Not Significant	FALSE	0.763353
12230	ENSMUSG00000040253	1958.3	-0.0866497	0.106897	0.230003	0.815386	Gbp7	Not Significant	FALSE	0.815386
12229	ENSMUSG00000039477	2377.14	-0.0865773	0.0997781	0.229084	0.815386	Tnrc18	Not Significant	FALSE	0.815386
12228	ENSMUSG00000024392	2133.88	-0.0865686	0.101157	0.229699	0.815386	Bag6	Not Significant	FALSE	0.815386
12227	ENSMUSG00000029401	542.26	-0.086488	0.138951	0.206132	0.791115	Rilpl2	Not Significant	FALSE	0.791115
12226	ENSMUSG00000034243	1922.49	-0.0864419	0.126558	0.229891	0.815386	Golgb1	Not Significant	FALSE	0.815386
12225	ENSMUSG00000030929	150.577	-0.0864362	0.164639	0.0805588	0.594362	Eri2	Not Significant	FALSE	0.594362
12224	ENSMUSG00000025076	284.564	-0.0863418	0.153767	0.149344	0.732374	Casp7	Not Significant	FALSE	0.732374
12223	ENSMUSG00000071064	465.885	-0.0861794	0.141966	0.200036	0.788237	Zfp827	Not Significant	FALSE	0.788237
12222	ENSMUSG00000020694	813.006	-0.0861382	0.134842	0.218311	0.804748	Tlk2	Not Significant	FALSE	0.804748
12221	ENSMUSG00000031386	3078.08	-0.0860718	0.102852	0.236414	0.820546	Hcfc1	Not Significant	FALSE	0.820546
12220	ENSMUSG00000064262	3732.15	-0.0860214	0.104498	0.239188	0.822367	Gimap8	Not Significant	FALSE	0.822367
12219	ENSMUSG00000015027	174.566	-0.0859296	0.161542	0.101087	0.647147	Galns	Not Significant	FALSE	0.647147
12218	ENSMUSG00000025609	850.946	-0.0858669	0.125273	0.238423	0.821224	Mkln1	Not Significant	FALSE	0.821224
12217	ENSMUSG00000101599	137.198	-0.0857812	0.166309	0.0635165	0.542506	NA	Not Significant	FALSE	0.542506
12216	ENSMUSG00000058444	358.068	-0.0857499	0.147677	0.175144	0.763055	Map2k5	Not Significant	FALSE	0.763055
12215	ENSMUSG00000037791	1614.13	-0.0857031	0.114608	0.24584	0.826293	Phf12	Not Significant	FALSE	0.826293
12214	ENSMUSG00000040441	246.898	-0.0856686	0.156651	0.131161	0.706567	Slc26a10	Not Significant	FALSE	0.706567
12213	ENSMUSG00000057335	427.468	-0.0856058	0.150326	0.165344	0.755673	Cep170	Not Significant	FALSE	0.755673
12212	ENSMUSG00000036197	572.675	-0.085474	0.135239	0.222097	0.806716	Gxylt1	Not Significant	FALSE	0.806716
12211	ENSMUSG00000025162	1184.96	-0.0854121	0.116117	0.245604	0.825795	Csnk1d	Not Significant	FALSE	0.825795
12210	ENSMUSG00000021134	2597.74	-0.0852017	0.100849	0.241189	0.822818	Srsf5	Not Significant	FALSE	0.822818
12209	ENSMUSG00000024456	7326.97	-0.085079	0.0894428	0.214192	0.800807	Diaph1	Not Significant	FALSE	0.800807
12208	ENSMUSG00000021474	480.215	-0.0850352	0.146834	0.180153	0.769476	Sfxn1	Not Significant	FALSE	0.769476
12207	ENSMUSG00000029020	698.801	-0.0849944	0.133052	0.225052	0.811213	Mfn2	Not Significant	FALSE	0.811213
12206	ENSMUSG00000041132	636.425	-0.0848339	0.142201	0.19636	0.78365	N4bp2l1	Not Significant	FALSE	0.78365
12205	ENSMUSG00000078606	411.761	-0.0847506	0.146199	0.187081	0.77514	Gvin2	Not Significant	FALSE	0.77514
12204	ENSMUSG00000042042	262.522	-0.0847299	0.155243	0.13819	0.71892	Csgalnact2	Not Significant	FALSE	0.71892
12203	ENSMUSG00000032561	168.038	-0.0846467	0.161742	0.0963659	0.637161	Acp3	Not Significant	FALSE	0.637161
12202	ENSMUSG00000108621	253.042	-0.0845556	0.155249	0.138701	0.719528	Gm33989	Not Significant	FALSE	0.719528
12201	ENSMUSG00000028676	667.999	-0.084552	0.141612	0.201089	0.78946	Srsf10	Not Significant	FALSE	0.78946
12200	ENSMUSG00000042705	247.786	-0.0844501	0.153597	0.149409	0.732374	Commd10	Not Significant	FALSE	0.732374
12199	ENSMUSG00000021699	565.298	-0.0844317	0.134234	0.222842	0.807898	Pde4d	Not Significant	FALSE	0.807898
12198	ENSMUSG00000056708	2133.14	-0.084431	0.100946	0.243187	0.823609	Ier5	Not Significant	FALSE	0.823609
12197	ENSMUSG00000026500	205.119	-0.0842253	0.158981	0.112341	0.666267	Cox20	Not Significant	FALSE	0.666267
12196	ENSMUSG00000079363	1240.15	-0.0841491	0.125977	0.241342	0.822818	Gbp4	Not Significant	FALSE	0.822818
12195	ENSMUSG00000029166	76.4191	-0.0841377	0.170374	0.024674	0.354436	Mapre3	Not Significant	FALSE	0.354436
12194	ENSMUSG00000039787	163.7	-0.0840784	0.1618	0.0910662	0.62434	Cercam	Not Significant	FALSE	0.62434
12193	ENSMUSG00000043895	177.45	-0.0840443	0.160553	0.100464	0.64689	S1pr2	Not Significant	FALSE	0.64689
12192	ENSMUSG00000056050	2869.2	-0.0839842	0.0959095	0.230035	0.815386	Mia3	Not Significant	FALSE	0.815386
12191	ENSMUSG00000028995	505.721	-0.0839166	0.144733	0.191704	0.778034	Hycc1	Not Significant	FALSE	0.778034
12190	ENSMUSG00000034300	502.018	-0.0837593	0.137774	0.219842	0.805264	Fam53c	Not Significant	FALSE	0.805264
12189	ENSMUSG00000045503	296.741	-0.0836998	0.149788	0.171185	0.757067	Sys1	Not Significant	FALSE	0.757067
12188	ENSMUSG00000050705	222.813	-0.0836925	0.159597	0.104534	0.653564	2310061I04Rik	Not Significant	FALSE	0.653564
12187	ENSMUSG00000040483	199.848	-0.0836543	0.160114	0.100655	0.64689	Xaf1	Not Significant	FALSE	0.64689
12186	ENSMUSG00000022372	4067.95	-0.0836375	0.0892673	0.223893	0.810178	Sla	Not Significant	FALSE	0.810178
12185	ENSMUSG00000021147	509.531	-0.0836081	0.139838	0.212303	0.800555	Wdr37	Not Significant	FALSE	0.800555
12184	ENSMUSG00000025558	936.938	-0.0835983	0.120859	0.252042	0.831156	Dock9	Not Significant	FALSE	0.831156
12183	ENSMUSG00000120995	113.715	-0.0835836	0.16535	0.0613452	0.533525	Gm51425	Not Significant	FALSE	0.533525
12182	ENSMUSG00000061111	378.866	-0.0835645	0.143172	0.206686	0.791115	Mcrip1	Not Significant	FALSE	0.791115
12181	ENSMUSG00000029275	285.552	-0.0835063	0.150187	0.168883	0.757067	Gfi1	Not Significant	FALSE	0.757067
12180	ENSMUSG00000039298	986.98	-0.0834909	0.12148	0.252078	0.831156	Cdk5rap2	Not Significant	FALSE	0.831156
12179	ENSMUSG00000076617	1128.9	-0.0833302	0.142013	0.19507	0.781752	Ighm	Not Significant	FALSE	0.781752
12178	ENSMUSG00000031904	178.102	-0.0831715	0.159391	0.106825	0.659178	Slc7a6	Not Significant	FALSE	0.659178
12177	ENSMUSG00000028637	86.9188	-0.0831349	0.169554	0.0219474	0.335392	Ccdc30	Not Significant	FALSE	0.335392
12176	ENSMUSG00000038418	202.566	-0.0830565	0.160777	0.0910602	0.62434	Egr1	Not Significant	FALSE	0.62434
12175	ENSMUSG00000048874	3022.13	-0.0829972	0.100737	0.248567	0.829787	Phf3	Not Significant	FALSE	0.829787
12174	ENSMUSG00000022890	1162.3	-0.0829505	0.123417	0.249726	0.830213	Atp5pf	Not Significant	FALSE	0.830213
12173	ENSMUSG00000048832	202.266	-0.0829353	0.158743	0.110805	0.666263	Vps37c	Not Significant	FALSE	0.666263
12172	ENSMUSG00000029684	361.617	-0.0828533	0.147303	0.181888	0.770943	Wasl	Not Significant	FALSE	0.770943
12171	ENSMUSG00000026918	875.6	-0.0827634	0.126218	0.248316	0.829416	Brd3	Not Significant	FALSE	0.829416
12170	ENSMUSG00000031696	862.356	-0.0827551	0.122821	0.254159	0.835014	Vps35	Not Significant	FALSE	0.835014
12169	ENSMUSG00000044627	503.201	-0.0827466	0.143067	0.203958	0.78974	Swi5	Not Significant	FALSE	0.78974
12168	ENSMUSG00000052407	222.816	-0.0826974	0.155122	0.133493	0.710367	Ccdc171	Not Significant	FALSE	0.710367
12167	ENSMUSG00000058997	429.505	-0.0826828	0.143697	0.199147	0.788098	Vwa8	Not Significant	FALSE	0.788098
12166	ENSMUSG00000038608	6130.06	-0.0825263	0.0861628	0.22199	0.806716	Dock10	Not Significant	FALSE	0.806716
12165	ENSMUSG00000042650	2155.06	-0.0824223	0.106337	0.256337	0.836933	Alkbh5	Not Significant	FALSE	0.836933
12164	ENSMUSG00000018042	623.969	-0.082408	0.132499	0.23836	0.821224	Cyb5r3	Not Significant	FALSE	0.821224
12163	ENSMUSG00000120144	899.295	-0.0824052	0.125627	0.250493	0.830213	Gm56517	Not Significant	FALSE	0.830213
12162	ENSMUSG00000020745	1801.79	-0.0823218	0.104796	0.256961	0.836967	Pafah1b1	Not Significant	FALSE	0.836967
12161	ENSMUSG00000015312	166.897	-0.0822308	0.158999	0.106627	0.65826	Gadd45b	Not Significant	FALSE	0.65826
12160	ENSMUSG00000024270	712.108	-0.082125	0.131817	0.239196	0.822367	Slc39a6	Not Significant	FALSE	0.822367
12159	ENSMUSG00000028760	2993.65	-0.0821203	0.0988893	0.250929	0.830213	Eif4g3	Not Significant	FALSE	0.830213
12158	ENSMUSG00000069769	829.503	-0.0821175	0.125711	0.250005	0.830213	Msi2	Not Significant	FALSE	0.830213
12157	ENSMUSG00000033478	1014.15	-0.0820879	0.120671	0.258846	0.8394	Fhip2a	Not Significant	FALSE	0.8394
12156	ENSMUSG00000037148	626.472	-0.0819844	0.138651	0.21819	0.804748	Arhgap10	Not Significant	FALSE	0.804748
12155	ENSMUSG00000037503	2364.4	-0.0819596	0.105812	0.260986	0.842633	Fam168b	Not Significant	FALSE	0.842633
12154	ENSMUSG00000030094	766.392	-0.0819229	0.12976	0.245107	0.825795	Xpc	Not Significant	FALSE	0.825795
12153	ENSMUSG00000007458	2217.87	-0.0818363	0.103216	0.25943	0.839859	M6pr	Not Significant	FALSE	0.839859
12152	ENSMUSG00000021709	3421.69	-0.081767	0.0960746	0.247779	0.828221	Erbin	Not Significant	FALSE	0.828221
12151	ENSMUSG00000006705	733.929	-0.081756	0.136847	0.252427	0.831587	Pknox1	Not Significant	FALSE	0.831587
12150	ENSMUSG00000034820	683.388	-0.0817241	0.129878	0.24626	0.827286	Cpsf7	Not Significant	FALSE	0.827286
12149	ENSMUSG00000031585	214.111	-0.0817156	0.156021	0.127711	0.698705	Gtf2e2	Not Significant	FALSE	0.698705
12148	ENSMUSG00000090523	229.738	-0.0816887	0.154413	0.139797	0.720998	Gypc	Not Significant	FALSE	0.720998
12147	ENSMUSG00000030824	2643.75	-0.081604	0.0971237	0.255164	0.836039	Nucb1	Not Significant	FALSE	0.836039
12146	ENSMUSG00000031157	769.546	-0.0814952	0.127346	0.250384	0.830213	Pqbp1	Not Significant	FALSE	0.830213
12145	ENSMUSG00000027706	1844.99	-0.0814715	0.103648	0.26042	0.841625	Sec62	Not Significant	FALSE	0.841625
12144	ENSMUSG00000040565	1170.46	-0.0814714	0.135655	0.227294	0.813915	Btaf1	Not Significant	FALSE	0.813915
12143	ENSMUSG00000005774	360.46	-0.0814431	0.147119	0.184349	0.771639	Rfx5	Not Significant	FALSE	0.771639
12142	ENSMUSG00000024384	1392.19	-0.0814411	0.110157	0.265624	0.847227	Iws1	Not Significant	FALSE	0.847227
12141	ENSMUSG00000023055	647.769	-0.0813052	0.131312	0.244658	0.825103	Calcoco1	Not Significant	FALSE	0.825103
12140	ENSMUSG00000022575	520.637	-0.0813027	0.140145	0.21676	0.803354	Gsdmd	Not Significant	FALSE	0.803354
12139	ENSMUSG00000025612	531.878	-0.0811561	0.141212	0.219418	0.805264	Bach1	Not Significant	FALSE	0.805264
12138	ENSMUSG00000034708	194.072	-0.0810574	0.1559	0.127496	0.698705	Grn	Not Significant	FALSE	0.698705
12137	ENSMUSG00000051469	490.032	-0.0810374	0.141305	0.213923	0.800807	Zfp24	Not Significant	FALSE	0.800807
12136	ENSMUSG00000030149	2795.21	-0.0809893	0.0953082	0.251894	0.831156	Klrk1	Not Significant	FALSE	0.831156
12135	ENSMUSG00000034471	71.4237	-0.0809746	0.169723	0.00841071	0.19763	Caskin2	Not Significant	FALSE	0.19763
12134	ENSMUSG00000074247	560.137	-0.08088	0.136147	0.231777	0.815582	Dda1	Not Significant	FALSE	0.815582
12133	ENSMUSG00000029221	430.459	-0.0808253	0.140292	0.219203	0.805264	Slc30a9	Not Significant	FALSE	0.805264
12132	ENSMUSG00000030729	515.941	-0.0807928	0.136913	0.229848	0.815386	Pgm2l1	Not Significant	FALSE	0.815386
12131	ENSMUSG00000017679	471.771	-0.0807563	0.137235	0.226375	0.811636	Ttpal	Not Significant	FALSE	0.811636
12130	ENSMUSG00000038582	783.564	-0.0806806	0.125646	0.258032	0.837783	Pptc7	Not Significant	FALSE	0.837783
12129	ENSMUSG00000028890	468.512	-0.080636	0.136734	0.229798	0.815386	Mtf1	Not Significant	FALSE	0.815386
12128	ENSMUSG00000037058	1426.75	-0.0805231	0.117241	0.267308	0.848118	Paip2	Not Significant	FALSE	0.848118
12127	ENSMUSG00000027361	290.586	-0.0805192	0.147267	0.184249	0.771639	Gabpb1	Not Significant	FALSE	0.771639
12126	ENSMUSG00000027774	499.993	-0.0805048	0.138258	0.226998	0.813211	Gfm1	Not Significant	FALSE	0.813211
12125	ENSMUSG00000037260	571.467	-0.0804608	0.132239	0.242175	0.822947	Hgsnat	Not Significant	FALSE	0.822947
12124	ENSMUSG00000106847	447.1	-0.0803906	0.145373	0.191627	0.778034	Peg13	Not Significant	FALSE	0.778034
12123	ENSMUSG00000113948	889.1	-0.0803371	0.128778	0.251376	0.830602	Rpl17-ps3	Not Significant	FALSE	0.830602
12122	ENSMUSG00000025958	1713.84	-0.0803311	0.105284	0.26811	0.848707	Creb1	Not Significant	FALSE	0.848707
12121	ENSMUSG00000022526	350.139	-0.0803273	0.142902	0.208105	0.791908	Zfp251	Not Significant	FALSE	0.791908
12120	ENSMUSG00000059811	377.923	-0.0802844	0.14317	0.203357	0.78974	Atl2	Not Significant	FALSE	0.78974
12119	ENSMUSG00000040481	5535.05	-0.0802145	0.0915686	0.248732	0.829796	Bptf	Not Significant	FALSE	0.829796
12118	ENSMUSG00000050410	132.333	-0.0802115	0.161322	0.0760253	0.580663	Tcf19	Not Significant	FALSE	0.580663
12117	ENSMUSG00000018820	427.982	-0.0801641	0.146841	0.183895	0.771639	Zfyve27	Not Significant	FALSE	0.771639
12116	ENSMUSG00000066306	9729.66	-0.0800988	0.0817545	0.22167	0.806716	Numa1	Not Significant	FALSE	0.806716
12115	ENSMUSG00000040351	1772.94	-0.0800688	0.104538	0.268977	0.848743	Ankib1	Not Significant	FALSE	0.848743
12114	ENSMUSG00000031592	1739.28	-0.0800041	0.107328	0.27068	0.849581	Pcm1	Not Significant	FALSE	0.849581
12113	ENSMUSG00000022855	879.725	-0.0799988	0.12393	0.263499	0.844225	Senp2	Not Significant	FALSE	0.844225
12112	ENSMUSG00000027968	643.897	-0.0798982	0.13016	0.248356	0.829416	Larp7	Not Significant	FALSE	0.829416
12111	ENSMUSG00000001833	2393.84	-0.0798327	0.113848	0.272759	0.850786	Septin7	Not Significant	FALSE	0.850786
12110	ENSMUSG00000030365	284.85	-0.079796	0.15371	0.135265	0.711675	Clec2i	Not Significant	FALSE	0.711675
12109	ENSMUSG00000075040	194.791	-0.0797758	0.15885	0.0920468	0.626853	Zfp408	Not Significant	FALSE	0.626853
12108	ENSMUSG00000025224	1355.5	-0.0797542	0.120676	0.267791	0.848547	Gbf1	Not Significant	FALSE	0.848547
12107	ENSMUSG00000064302	769.036	-0.0797202	0.138735	0.225299	0.811213	Clasp1	Not Significant	FALSE	0.811213
12106	ENSMUSG00000050106	1257.44	-0.0796986	0.121468	0.266037	0.847806	Tmc8	Not Significant	FALSE	0.847806
12105	ENSMUSG00000028986	122.792	-0.0796813	0.163217	0.0519386	0.497389	Klhl7	Not Significant	FALSE	0.497389
12104	ENSMUSG00000022292	517.932	-0.0796078	0.134631	0.240096	0.822753	Rrm2b	Not Significant	FALSE	0.822753
12103	ENSMUSG00000067194	380.101	-0.0795065	0.14822	0.174648	0.762032	Eif1ax	Not Significant	FALSE	0.762032
12102	ENSMUSG00000046201	1440.5	-0.0794317	0.112088	0.273226	0.851584	Scaf8	Not Significant	FALSE	0.851584
12101	ENSMUSG00000028879	314.377	-0.0794077	0.145798	0.194254	0.781124	Stx12	Not Significant	FALSE	0.781124
12100	ENSMUSG00000030779	2466.82	-0.0794047	0.108203	0.272279	0.850542	Rbbp6	Not Significant	FALSE	0.850542
12099	ENSMUSG00000071253	176.594	-0.0792811	0.160212	0.0765093	0.58162	Slc25a16	Not Significant	FALSE	0.58162
12098	ENSMUSG00000037049	440.433	-0.0792541	0.141738	0.21279	0.800555	Smpd1	Not Significant	FALSE	0.800555
12097	ENSMUSG00000016933	3682.12	-0.0792369	0.101359	0.269515	0.848743	Plcg1	Not Significant	FALSE	0.848743
12096	ENSMUSG00000068466	197.933	-0.0791896	0.155088	0.128321	0.70026	Gm5518	Not Significant	FALSE	0.70026
12095	ENSMUSG00000004462	172.498	-0.0791537	0.15747	0.105316	0.654679	Tbccd1	Not Significant	FALSE	0.654679
12094	ENSMUSG00000029027	152.058	-0.0790832	0.159862	0.0813821	0.596351	Dffb	Not Significant	FALSE	0.596351
12093	ENSMUSG00000009894	159.887	-0.0790771	0.160724	0.0718982	0.5735	Snap47	Not Significant	FALSE	0.5735
12092	ENSMUSG00000024294	616.242	-0.0789634	0.129864	0.255924	0.836463	Mib1	Not Significant	FALSE	0.836463
12091	ENSMUSG00000024943	961.597	-0.0788972	0.119421	0.273768	0.85186	Smc5	Not Significant	FALSE	0.85186
12090	ENSMUSG00000055762	2450.86	-0.0788829	0.0974566	0.269528	0.848743	Eef1d	Not Significant	FALSE	0.848743
12089	ENSMUSG00000025326	1626.12	-0.0788339	0.116278	0.276826	0.854094	Ube3a	Not Significant	FALSE	0.854094
12088	ENSMUSG00000034210	869.695	-0.0788312	0.125879	0.264134	0.844987	Efcab14	Not Significant	FALSE	0.844987
12087	ENSMUSG00000030619	527.658	-0.0788118	0.133041	0.247024	0.827696	Eed	Not Significant	FALSE	0.827696
12086	ENSMUSG00000014426	1058.39	-0.0787731	0.127697	0.260199	0.841115	Map3k4	Not Significant	FALSE	0.841115
12085	ENSMUSG00000027809	338.497	-0.0787336	0.143236	0.20397	0.78974	Etfdh	Not Significant	FALSE	0.78974
12084	ENSMUSG00000025358	146.628	-0.0786856	0.157892	0.102331	0.6495	Cdk2	Not Significant	FALSE	0.6495
12083	ENSMUSG00000031708	601.39	-0.0785708	0.130454	0.257496	0.837066	Tecr	Not Significant	FALSE	0.837066
12082	ENSMUSG00000021339	625.061	-0.0785337	0.134189	0.242993	0.823539	Mrs2	Not Significant	FALSE	0.823539
12081	ENSMUSG00000063410	3077.54	-0.0785147	0.0984639	0.271467	0.850353	Stk24	Not Significant	FALSE	0.850353
12080	ENSMUSG00000040652	136.5	-0.0785024	0.160662	0.0699238	0.565736	Oaz2	Not Significant	FALSE	0.565736
12079	ENSMUSG00000022770	1021.75	-0.0784292	0.116238	0.279036	0.854764	Dlg1	Not Significant	FALSE	0.854764
12078	ENSMUSG00000036315	243.082	-0.0784287	0.149338	0.170627	0.757067	Polr1h	Not Significant	FALSE	0.757067
12077	ENSMUSG00000034973	762.372	-0.0784189	0.131498	0.254507	0.835082	Dop1a	Not Significant	FALSE	0.835082
12076	ENSMUSG00000039264	9054.25	-0.0783876	0.0823655	0.236903	0.82087	Gimap3	Not Significant	FALSE	0.82087
12075	ENSMUSG00000018008	4426.51	-0.0782967	0.0944089	0.261535	0.842753	Cyth4	Not Significant	FALSE	0.842753
12074	ENSMUSG00000049878	977.941	-0.0782277	0.117562	0.280072	0.854769	Rlf	Not Significant	FALSE	0.854769
12073	ENSMUSG00000020680	1157.95	-0.0782077	0.120302	0.274108	0.85186	Taf15	Not Significant	FALSE	0.85186
12072	ENSMUSG00000051359	718.888	-0.0780934	0.130502	0.254474	0.835082	Ncald	Not Significant	FALSE	0.835082
12071	ENSMUSG00000028291	550.405	-0.0780497	0.135839	0.240616	0.822818	Akirin2	Not Significant	FALSE	0.822818
12070	ENSMUSG00000020483	379.026	-0.0778569	0.149079	0.170131	0.757067	Dynll2	Not Significant	FALSE	0.757067
12069	ENSMUSG00000084806	107.775	-0.07784	0.161281	0.0625796	0.538182	NA	Not Significant	FALSE	0.538182
12068	ENSMUSG00000027244	476.158	-0.0777756	0.137963	0.23202	0.815593	Atg13	Not Significant	FALSE	0.815593
12067	ENSMUSG00000023020	218.122	-0.077741	0.150332	0.164826	0.755673	Cox14	Not Significant	FALSE	0.755673
12066	ENSMUSG00000044792	283.806	-0.0777213	0.149635	0.16687	0.755928	Isca1	Not Significant	FALSE	0.755928
12065	ENSMUSG00000033184	795.139	-0.0776708	0.127418	0.263284	0.844225	Tmed7	Not Significant	FALSE	0.844225
12064	ENSMUSG00000039159	1989.2	-0.077659	0.102945	0.276945	0.854262	Ube2h	Not Significant	FALSE	0.854262
12063	ENSMUSG00000038970	1188.21	-0.0776451	0.121612	0.277378	0.854675	Lmtk2	Not Significant	FALSE	0.854675
12062	ENSMUSG00000032204	152.332	-0.0775479	0.161747	0.0476612	0.477079	Aqp9	Not Significant	FALSE	0.477079
12061	ENSMUSG00000024754	66.0892	-0.0775435	0.1662	0.0119679	0.241413	Cemip2	Not Significant	FALSE	0.241413
12060	ENSMUSG00000031479	1044.87	-0.0775219	0.119538	0.280477	0.855114	Vps36	Not Significant	FALSE	0.855114
12059	ENSMUSG00000010914	135.316	-0.0775097	0.160524	0.0641279	0.543878	Pdhx	Not Significant	FALSE	0.543878
12058	ENSMUSG00000028907	424.828	-0.0774553	0.140071	0.228327	0.815386	Utp11	Not Significant	FALSE	0.815386
12057	ENSMUSG00000036966	957.103	-0.0774375	0.122644	0.265294	0.847065	Spryd3	Not Significant	FALSE	0.847065
12056	ENSMUSG00000037826	536.194	-0.0773661	0.13269	0.25505	0.835872	Ppm1k	Not Significant	FALSE	0.835872
12055	ENSMUSG00000026944	3179.22	-0.0773646	0.0943136	0.283172	0.858174	Abca2	Not Significant	FALSE	0.858174
12054	ENSMUSG00000006273	621.743	-0.0773404	0.130286	0.261745	0.842753	Atp6v1b2	Not Significant	FALSE	0.842753
12053	ENSMUSG00000040596	1456.74	-0.0773021	0.110921	0.286831	0.858682	Pogk	Not Significant	FALSE	0.858682
12052	ENSMUSG00000057191	829.229	-0.0772447	0.131576	0.25641	0.836933	AB124611	Not Significant	FALSE	0.836933
12051	ENSMUSG00000068749	340.48	-0.0772293	0.150356	0.156101	0.74193	Psma5	Not Significant	FALSE	0.74193
12050	ENSMUSG00000021959	379.135	-0.0771789	0.139648	0.229006	0.815386	Lats2	Not Significant	FALSE	0.815386
12049	ENSMUSG00000008333	394.257	-0.0771664	0.141171	0.219689	0.805264	Snrpb2	Not Significant	FALSE	0.805264
12048	ENSMUSG00000068823	5071.32	-0.0771252	0.0889947	0.263023	0.844225	Csde1	Not Significant	FALSE	0.844225
12047	ENSMUSG00000025225	808.272	-0.0770823	0.125793	0.270819	0.849581	Nfkb2	Not Significant	FALSE	0.849581
12046	ENSMUSG00000052707	1723.41	-0.0770445	0.108963	0.285173	0.858572	Tnrc6a	Not Significant	FALSE	0.858572
12045	ENSMUSG00000024921	2880.97	-0.0769884	0.0952637	0.276021	0.85326	Smarca2	Not Significant	FALSE	0.85326
12044	ENSMUSG00000069014	243.995	-0.0769615	0.152106	0.14499	0.727681	Gm5641	Not Significant	FALSE	0.727681
12043	ENSMUSG00000017548	1069.17	-0.0769027	0.118078	0.287776	0.8596	Suz12	Not Significant	FALSE	0.8596
12042	ENSMUSG00000036023	289.366	-0.0769008	0.147702	0.180141	0.769476	Parp2	Not Significant	FALSE	0.769476
12041	ENSMUSG00000044791	3162.83	-0.0768236	0.0926358	0.273042	0.851325	Setd2	Not Significant	FALSE	0.851325
12040	ENSMUSG00000042410	793.204	-0.0768016	0.122835	0.279812	0.854764	Agps	Not Significant	FALSE	0.854764
12039	ENSMUSG00000018999	508.553	-0.0767269	0.132709	0.257119	0.83704	Slc35b4	Not Significant	FALSE	0.83704
12038	ENSMUSG00000031591	204.968	-0.0766146	0.151167	0.157866	0.743765	Asah1	Not Significant	FALSE	0.743765
12037	ENSMUSG00000062646	243.109	-0.0765342	0.152706	0.137836	0.718015	Ganc	Not Significant	FALSE	0.718015
12036	ENSMUSG00000078771	334.109	-0.0765268	0.145812	0.192252	0.778034	Evi2a	Not Significant	FALSE	0.778034
12035	ENSMUSG00000000791	529.477	-0.0764354	0.137135	0.241036	0.822818	Il12rb1	Not Significant	FALSE	0.822818
12034	ENSMUSG00000027620	4277.37	-0.0764349	0.0943744	0.275598	0.85326	Rbm39	Not Significant	FALSE	0.85326
12033	ENSMUSG00000020235	402.771	-0.0763831	0.138106	0.236148	0.820527	Fzr1	Not Significant	FALSE	0.820527
12032	ENSMUSG00000049858	102.615	-0.0762409	0.159977	0.0654855	0.550695	Suox	Not Significant	FALSE	0.550695
12031	ENSMUSG00000011832	111.247	-0.0762352	0.161487	0.0441105	0.464051	Evi5l	Not Significant	FALSE	0.464051
12030	ENSMUSG00000004285	551.847	-0.0762285	0.131048	0.258746	0.839281	Atp6v1f	Not Significant	FALSE	0.839281
12029	ENSMUSG00000020070	379.017	-0.0761295	0.139474	0.230452	0.815386	Rufy2	Not Significant	FALSE	0.815386
12028	ENSMUSG00000020738	1014.51	-0.0760536	0.118362	0.290119	0.860894	Sumo2	Not Significant	FALSE	0.860894
12027	ENSMUSG00000028607	126.896	-0.0759935	0.158226	0.0837019	0.602866	Cpt2	Not Significant	FALSE	0.602866
12026	ENSMUSG00000032932	175.66	-0.0759782	0.156096	0.102744	0.650095	Hspa13	Not Significant	FALSE	0.650095
12025	ENSMUSG00000029422	1757.18	-0.0759692	0.111892	0.292183	0.86217	Rsrc2	Not Significant	FALSE	0.86217
12024	ENSMUSG00000052539	109.678	-0.0759688	0.158812	0.0770384	0.583668	Magi3	Not Significant	FALSE	0.583668
12023	ENSMUSG00000019951	1375.19	-0.0759341	0.113946	0.288913	0.8596	Bltp3b	Not Significant	FALSE	0.8596
12022	ENSMUSG00000024789	1794.6	-0.0758912	0.11065	0.291247	0.861904	Jak2	Not Significant	FALSE	0.861904
12021	ENSMUSG00000055839	570.97	-0.0758684	0.132518	0.256842	0.836933	Elob	Not Significant	FALSE	0.836933
12020	ENSMUSG00000073062	79.2273	-0.0758308	0.161938	0.0410552	0.454863	Zxdb	Not Significant	FALSE	0.454863
12019	ENSMUSG00000028180	692.355	-0.0758245	0.127567	0.27379	0.85186	Zranb2	Not Significant	FALSE	0.85186
12018	ENSMUSG00000034674	226.469	-0.0757466	0.154889	0.110865	0.666263	Tdg	Not Significant	FALSE	0.666263
12017	ENSMUSG00000070729	107.983	-0.0757458	0.159717	0.0646337	0.546019	Gm12966	Not Significant	FALSE	0.546019
12016	ENSMUSG00000026896	405.045	-0.0757156	0.145457	0.188846	0.777227	Ifih1	Not Significant	FALSE	0.777227
12015	ENSMUSG00000049106	1603.78	-0.0756797	0.107032	0.291567	0.861904	Dcaf5	Not Significant	FALSE	0.861904
12014	ENSMUSG00000064061	227.89	-0.0755982	0.151779	0.145063	0.727681	Dzip3	Not Significant	FALSE	0.727681
12013	ENSMUSG00000029427	788.399	-0.0755811	0.123345	0.281467	0.856272	Zcchc8	Not Significant	FALSE	0.856272
12012	ENSMUSG00000018677	356.415	-0.0754958	0.140134	0.229946	0.815386	Slc25a39	Not Significant	FALSE	0.815386
12011	ENSMUSG00000024143	136.875	-0.0754399	0.158629	0.0710537	0.570191	Rhoq	Not Significant	FALSE	0.570191
12010	ENSMUSG00000043090	493.145	-0.0753926	0.134187	0.255527	0.836196	Zfp866	Not Significant	FALSE	0.836196
12009	ENSMUSG00000040850	971.395	-0.0753729	0.11732	0.293638	0.862446	Psme4	Not Significant	FALSE	0.862446
12008	ENSMUSG00000040990	6256.66	-0.0753267	0.0834483	0.283389	0.858174	Sh3kbp1	Not Significant	FALSE	0.858174
12007	ENSMUSG00000025158	204.426	-0.0752602	0.149896	0.164123	0.754686	Rfng	Not Significant	FALSE	0.754686
12006	ENSMUSG00000064373	1012.6	-0.0751837	0.119493	0.292497	0.862343	Selenop	Not Significant	FALSE	0.862343
12005	ENSMUSG00000038886	1226.21	-0.0751795	0.111201	0.298548	0.863881	Man2a2	Not Significant	FALSE	0.863881
12004	ENSMUSG00000015120	1484.8	-0.0751521	0.108183	0.298249	0.863881	Ube2i	Not Significant	FALSE	0.863881
12003	ENSMUSG00000016087	2737.71	-0.0748954	0.106235	0.297948	0.863881	Fli1	Not Significant	FALSE	0.863881
12002	ENSMUSG00000038766	3219.62	-0.0748235	0.0926852	0.285292	0.858572	Gabpb2	Not Significant	FALSE	0.858572
12001	ENSMUSG00000033760	110.666	-0.0747571	0.158124	0.0761793	0.580774	Rbm4b	Not Significant	FALSE	0.580774
12000	ENSMUSG00000037997	281.878	-0.0747432	0.145832	0.195145	0.781764	Parp11	Not Significant	FALSE	0.781764
11999	ENSMUSG00000002015	669.261	-0.0747016	0.128948	0.274374	0.85186	Bcap31	Not Significant	FALSE	0.85186
11998	ENSMUSG00000021665	729.753	-0.0746275	0.132685	0.26283	0.84407	Hexb	Not Significant	FALSE	0.84407
11997	ENSMUSG00000051335	497.056	-0.0746161	0.132843	0.263964	0.844987	Gfod1	Not Significant	FALSE	0.844987
11996	ENSMUSG00000027255	722.584	-0.0745751	0.124852	0.286973	0.858682	Arfgap2	Not Significant	FALSE	0.858682
11995	ENSMUSG00000080885	256.599	-0.0745666	0.15123	0.144237	0.72567	Rpl10-ps6	Not Significant	FALSE	0.72567
11994	ENSMUSG00000054414	426.608	-0.0745611	0.138261	0.23853	0.821275	Slc30a7	Not Significant	FALSE	0.821275
11993	ENSMUSG00000038178	739.392	-0.0745542	0.136382	0.243242	0.823609	Slc43a2	Not Significant	FALSE	0.823609
11992	ENSMUSG00000020964	1069.41	-0.0745163	0.124718	0.284575	0.858181	Sel1l	Not Significant	FALSE	0.858181
11991	ENSMUSG00000045817	5311.98	-0.074286	0.0878204	0.279167	0.854764	Zfp36l2	Not Significant	FALSE	0.854764
11990	ENSMUSG00000021668	341.062	-0.0742058	0.141023	0.228495	0.815386	Polk	Not Significant	FALSE	0.815386
11989	ENSMUSG00000022337	351.542	-0.0741922	0.145856	0.191357	0.778034	Emc2	Not Significant	FALSE	0.778034
11988	ENSMUSG00000033352	534.356	-0.0741606	0.132349	0.266968	0.848118	Map2k4	Not Significant	FALSE	0.848118
11987	ENSMUSG00000030980	539.816	-0.0741181	0.136247	0.249267	0.829827	Knop1	Not Significant	FALSE	0.829827
11986	ENSMUSG00000051671	117.874	-0.0740978	0.157025	0.0848738	0.605011	Coa6	Not Significant	FALSE	0.605011
11985	ENSMUSG00000064090	294.451	-0.0739822	0.147057	0.185034	0.772409	Vrk2	Not Significant	FALSE	0.772409
11984	ENSMUSG00000027201	373.75	-0.0739443	0.138228	0.240848	0.822818	Myef2	Not Significant	FALSE	0.822818
11983	ENSMUSG00000038291	369.642	-0.073938	0.137949	0.245379	0.825795	Snx25	Not Significant	FALSE	0.825795
11982	ENSMUSG00000027610	136.885	-0.073921	0.155768	0.0973064	0.638481	Gss	Not Significant	FALSE	0.638481
11981	ENSMUSG00000074151	4128.74	-0.073886	0.087874	0.279668	0.854764	Nlrc5	Not Significant	FALSE	0.854764
11980	ENSMUSG00000021962	779.133	-0.0737998	0.1216	0.292435	0.862343	Dcp1a	Not Significant	FALSE	0.862343
11979	ENSMUSG00000034867	550.727	-0.073739	0.132488	0.264435	0.845543	Ankrd27	Not Significant	FALSE	0.845543
11978	ENSMUSG00000011179	843.85	-0.0737243	0.126052	0.285926	0.858682	Odc1	Not Significant	FALSE	0.858682
11977	ENSMUSG00000022636	221.709	-0.0736963	0.147957	0.175411	0.763353	Alcam	Not Significant	FALSE	0.763353
11976	ENSMUSG00000071669	234.7	-0.0736395	0.147314	0.187821	0.776616	Snx29	Not Significant	FALSE	0.776616
11975	ENSMUSG00000029625	282.187	-0.073607	0.145553	0.196837	0.783777	Cpsf4	Not Significant	FALSE	0.783777
11974	ENSMUSG00000022948	176.403	-0.0735984	0.154334	0.107419	0.660689	Setd4	Not Significant	FALSE	0.660689
11973	ENSMUSG00000030101	264.175	-0.073585	0.151011	0.142265	0.723204	Sumf1	Not Significant	FALSE	0.723204
11972	ENSMUSG00000073664	260.172	-0.0735676	0.147521	0.178032	0.766506	Nbeal1	Not Significant	FALSE	0.766506
11971	ENSMUSG00000045867	118.52	-0.0735254	0.156261	0.0906152	0.623793	Cradd	Not Significant	FALSE	0.623793
11970	ENSMUSG00000038116	592.561	-0.0734729	0.128505	0.279796	0.854764	Phf20	Not Significant	FALSE	0.854764
11969	ENSMUSG00000038780	481.685	-0.0734619	0.13695	0.245297	0.825795	Smurf1	Not Significant	FALSE	0.825795
11968	ENSMUSG00000022801	1327.2	-0.0734201	0.108933	0.307253	0.868411	Lrch3	Not Significant	FALSE	0.868411
11967	ENSMUSG00000034723	691.689	-0.0733571	0.125415	0.289946	0.860759	Tmx4	Not Significant	FALSE	0.860759
11966	ENSMUSG00000031176	134.347	-0.0731934	0.154933	0.105487	0.655187	Dynlt3	Not Significant	FALSE	0.655187
11965	ENSMUSG00000028980	651.633	-0.0731923	0.135139	0.25064	0.830213	H6pd	Not Significant	FALSE	0.830213
11964	ENSMUSG00000037369	1363.97	-0.0731754	0.112463	0.302897	0.866081	Kdm6a	Not Significant	FALSE	0.866081
11963	ENSMUSG00000031365	481.973	-0.073174	0.138881	0.237387	0.821059	Zfp275	Not Significant	FALSE	0.821059
11962	ENSMUSG00000079562	921.544	-0.0731295	0.12028	0.301896	0.865787	Maea	Not Significant	FALSE	0.865787
11961	ENSMUSG00000030327	185.705	-0.0730557	0.155541	0.0885662	0.616912	Necap1	Not Significant	FALSE	0.616912
11960	ENSMUSG00000036403	578.871	-0.0730398	0.132601	0.268212	0.848719	Cep135	Not Significant	FALSE	0.848719
11959	ENSMUSG00000028557	265.551	-0.0729737	0.147651	0.17698	0.765439	Rnf11	Not Significant	FALSE	0.765439
11958	ENSMUSG00000063049	223.222	-0.0729224	0.149833	0.157958	0.743765	Ing2	Not Significant	FALSE	0.743765
11957	ENSMUSG00000064105	79.7705	-0.0729141	0.161109	0.0223214	0.337103	Cnnm2	Not Significant	FALSE	0.337103
11956	ENSMUSG00000025078	593.517	-0.0728474	0.134317	0.260822	0.842633	Nhlrc2	Not Significant	FALSE	0.842633
11955	ENSMUSG00000020640	3803.93	-0.0728221	0.0910933	0.286678	0.858682	Itsn2	Not Significant	FALSE	0.858682
11954	ENSMUSG00000031967	603.414	-0.0727132	0.129298	0.281773	0.856612	Afg3l1	Not Significant	FALSE	0.856612
11953	ENSMUSG00000042997	330.201	-0.0726181	0.153218	0.10492	0.653564	Nhlrc3	Not Significant	FALSE	0.653564
11952	ENSMUSG00000025059	82.8472	-0.0726174	0.15996	0.0335496	0.412701	Gk	Not Significant	FALSE	0.412701
11951	ENSMUSG00000002455	1773.48	-0.072604	0.103375	0.309971	0.868411	Prpf6	Not Significant	FALSE	0.868411
11950	ENSMUSG00000052056	1366.32	-0.0725762	0.113038	0.303902	0.866081	Zfp217	Not Significant	FALSE	0.866081
11949	ENSMUSG00000017707	2424.62	-0.072556	0.10468	0.310885	0.868411	Serinc3	Not Significant	FALSE	0.868411
11948	ENSMUSG00000031488	1154.61	-0.0724649	0.114215	0.310589	0.868411	Rab11fip1	Not Significant	FALSE	0.868411
11947	ENSMUSG00000021025	1025.91	-0.0724586	0.117698	0.310621	0.868411	Nfkbia	Not Significant	FALSE	0.868411
11946	ENSMUSG00000060657	1729.58	-0.0724193	0.108772	0.317209	0.871195	Marf1	Not Significant	FALSE	0.871195
11945	ENSMUSG00000022562	78.4749	-0.0723354	0.158858	0.0493474	0.486198	Oplah	Not Significant	FALSE	0.486198
11944	ENSMUSG00000109511	471.543	-0.0722596	0.133466	0.268043	0.848695	Nup62	Not Significant	FALSE	0.848695
11943	ENSMUSG00000084808	67.7055	-0.0721656	0.160397	0.0270715	0.371198	9430091E24Rik	Not Significant	FALSE	0.371198
11942	ENSMUSG00000037965	1038	-0.0721076	0.117991	0.309161	0.868411	Zc3h7a	Not Significant	FALSE	0.868411
11941	ENSMUSG00000036948	455.421	-0.0719885	0.134229	0.263448	0.844225	Trappc14	Not Significant	FALSE	0.844225
11940	ENSMUSG00000109713	46.5784	-0.0718854	0.164938	5.17396e-06	0.00070798	Pvrig	Not Significant	FALSE	0.00070798
11939	ENSMUSG00000006731	7221.69	-0.0718553	0.0811816	0.27515	0.852868	B4galnt1	Not Significant	FALSE	0.852868
11938	ENSMUSG00000019731	1169.49	-0.0718117	0.113031	0.316774	0.871121	Slc35e1	Not Significant	FALSE	0.871121
11937	ENSMUSG00000073448	159.413	-0.0717644	0.151762	0.135357	0.711675	Gm10509	Not Significant	FALSE	0.711675
11936	ENSMUSG00000062373	265.518	-0.0717643	0.144225	0.206675	0.791115	Tmem65	Not Significant	FALSE	0.791115
11935	ENSMUSG00000041974	204.675	-0.0717418	0.148901	0.164707	0.755645	Spidr	Not Significant	FALSE	0.755645
11934	ENSMUSG00000027652	1691.34	-0.0715907	0.102801	0.316567	0.871121	Ralgapb	Not Significant	FALSE	0.871121
11933	ENSMUSG00000032803	2324.7	-0.0715581	0.101969	0.315394	0.87095	Cdv3	Not Significant	FALSE	0.87095
11932	ENSMUSG00000027523	4671.71	-0.0715494	0.0947547	0.309473	0.868411	Gnas	Not Significant	FALSE	0.868411
11931	ENSMUSG00000035399	195.328	-0.071468	0.148599	0.166777	0.755836	Oser1	Not Significant	FALSE	0.755836
11930	ENSMUSG00000034543	745.658	-0.0714543	0.128037	0.289941	0.860759	Morc2a	Not Significant	FALSE	0.860759
11929	ENSMUSG00000032624	1075.95	-0.0713118	0.132324	0.271055	0.849993	Eml4	Not Significant	FALSE	0.849993
11928	ENSMUSG00000024960	195.255	-0.071157	0.150839	0.137655	0.717917	Plcb3	Not Significant	FALSE	0.717917
11927	ENSMUSG00000078713	213.747	-0.0711221	0.147082	0.182266	0.770943	Tomm5	Not Significant	FALSE	0.770943
11926	ENSMUSG00000045671	231.536	-0.0710408	0.145665	0.195778	0.782552	Spred2	Not Significant	FALSE	0.782552
11925	ENSMUSG00000028826	329.982	-0.0710303	0.139083	0.245576	0.825795	Maco1	Not Significant	FALSE	0.825795
11924	ENSMUSG00000025102	149.93	-0.0709938	0.151892	0.130372	0.705432	3110040N11Rik	Not Significant	FALSE	0.705432
11923	ENSMUSG00000024387	1182.31	-0.0709243	0.11511	0.318356	0.871375	Csnk2b	Not Significant	FALSE	0.871375
11922	ENSMUSG00000060301	309.681	-0.0708268	0.146862	0.177738	0.766506	2610008E11Rik	Not Significant	FALSE	0.766506
11921	ENSMUSG00000079555	311.188	-0.0707381	0.142925	0.212371	0.800555	Haus3	Not Significant	FALSE	0.800555
11920	ENSMUSG00000023952	683.326	-0.0707252	0.12805	0.293867	0.862446	Gtpbp2	Not Significant	FALSE	0.862446
11919	ENSMUSG00000032020	697.006	-0.070721	0.123017	0.307271	0.868411	Ubash3b	Not Significant	FALSE	0.868411
11918	ENSMUSG00000035173	511.005	-0.0707209	0.133572	0.2697	0.849033	Ccdc186	Not Significant	FALSE	0.849033
11917	ENSMUSG00000019790	849.387	-0.0706379	0.127954	0.288847	0.8596	Stxbp5	Not Significant	FALSE	0.8596
11916	ENSMUSG00000005505	296.805	-0.0706318	0.141592	0.227639	0.814134	Kbtbd4	Not Significant	FALSE	0.814134
11915	ENSMUSG00000029587	525.169	-0.0705588	0.137708	0.248906	0.829796	Zfp12	Not Significant	FALSE	0.829796
11914	ENSMUSG00000021144	1525.46	-0.0705541	0.105339	0.323864	0.873911	Mta1	Not Significant	FALSE	0.873911
11913	ENSMUSG00000024978	182.816	-0.0704906	0.148095	0.170569	0.757067	Gpam	Not Significant	FALSE	0.757067
11912	ENSMUSG00000002107	2058.59	-0.0704883	0.103692	0.323422	0.873469	Celf2	Not Significant	FALSE	0.873469
11911	ENSMUSG00000029918	120.141	-0.0704827	0.15322	0.111691	0.666263	Mrps33	Not Significant	FALSE	0.666263
11910	ENSMUSG00000024477	430.802	-0.0704795	0.134168	0.272529	0.850579	Pggt1b	Not Significant	FALSE	0.850579
11909	ENSMUSG00000037221	209.941	-0.0704727	0.146061	0.191956	0.778034	Mospd3	Not Significant	FALSE	0.778034
11908	ENSMUSG00000024767	790.785	-0.0704459	0.119987	0.315886	0.87095	Otub1	Not Significant	FALSE	0.87095
11907	ENSMUSG00000044030	614.018	-0.070428	0.131047	0.284079	0.858181	Irf2bp1	Not Significant	FALSE	0.858181
11906	ENSMUSG00000031879	175.7	-0.0703897	0.149715	0.149191	0.732374	Ciao2b	Not Significant	FALSE	0.732374
11905	ENSMUSG00000039852	1908.78	-0.0703861	0.108153	0.32505	0.875184	Rere	Not Significant	FALSE	0.875184
11904	ENSMUSG00000047989	277.613	-0.0703618	0.145604	0.204146	0.78974	Ino80c	Not Significant	FALSE	0.78974
11903	ENSMUSG00000086652	217.37	-0.0702334	0.146108	0.190275	0.777398	Gm14029	Not Significant	FALSE	0.777398
11902	ENSMUSG00000033943	2018.16	-0.0702307	0.106012	0.32731	0.875184	Mga	Not Significant	FALSE	0.875184
11901	ENSMUSG00000021468	571.723	-0.070224	0.128197	0.296016	0.863331	Sptlc1	Not Significant	FALSE	0.863331
11900	ENSMUSG00000052997	1303.29	-0.070206	0.111007	0.326325	0.875184	Uba2	Not Significant	FALSE	0.875184
11899	ENSMUSG00000071657	632.3	-0.0701709	0.129945	0.288917	0.8596	Bscl2	Not Significant	FALSE	0.8596
11898	ENSMUSG00000037958	740.466	-0.0701501	0.124997	0.309094	0.868411	Nsrp1	Not Significant	FALSE	0.868411
11897	ENSMUSG00000026889	182.821	-0.0701386	0.14817	0.1705	0.757067	Rbm18	Not Significant	FALSE	0.757067
11896	ENSMUSG00000029649	784.995	-0.0701317	0.122798	0.309971	0.868411	Pomp	Not Significant	FALSE	0.868411
11895	ENSMUSG00000061032	2119.63	-0.0699809	0.0991811	0.323562	0.873604	Rrp1	Not Significant	FALSE	0.873604
11894	ENSMUSG00000031132	144.938	-0.0698806	0.15114	0.13491	0.711467	Cd40lg	Not Significant	FALSE	0.711467
11893	ENSMUSG00000034160	1576.24	-0.0698271	0.116672	0.322738	0.873272	Ogt	Not Significant	FALSE	0.873272
11892	ENSMUSG00000035929	3288.77	-0.0698051	0.09512	0.318452	0.871375	H2-Q4	Not Significant	FALSE	0.871375
11891	ENSMUSG00000055866	62.5552	-0.0697622	0.159573	0.0149323	0.271501	Per2	Not Significant	FALSE	0.271501
11890	ENSMUSG00000041408	3110.46	-0.069749	0.0988103	0.320631	0.871694	Wapl	Not Significant	FALSE	0.871694
11889	ENSMUSG00000051674	127.092	-0.0697321	0.152992	0.107889	0.661436	Dcun1d4	Not Significant	FALSE	0.661436
11888	ENSMUSG00000026456	120.199	-0.069704	0.152947	0.108901	0.663225	Cyb5r1	Not Significant	FALSE	0.663225
11887	ENSMUSG00000060002	128.658	-0.0696763	0.152322	0.118088	0.679106	Chpt1	Not Significant	FALSE	0.679106
11886	ENSMUSG00000033955	575.783	-0.0696304	0.128431	0.29825	0.863881	Tnks1bp1	Not Significant	FALSE	0.863881
11885	ENSMUSG00000002957	894.962	-0.0696195	0.118661	0.321438	0.871694	Ap2a2	Not Significant	FALSE	0.871694
11884	ENSMUSG00000022952	1019	-0.0696077	0.119117	0.321247	0.871694	Runx1	Not Significant	FALSE	0.871694
11883	ENSMUSG00000030695	3471.76	-0.0695576	0.0926612	0.313636	0.869721	Aldoa	Not Significant	FALSE	0.869721
11882	ENSMUSG00000024516	1036.23	-0.069549	0.115295	0.326456	0.875184	Sec11c	Not Significant	FALSE	0.875184
11881	ENSMUSG00000025199	565.16	-0.0695349	0.129311	0.294203	0.862446	Chuk	Not Significant	FALSE	0.862446
11880	ENSMUSG00000041849	1801.3	-0.0695303	0.101282	0.32827	0.875184	Card6	Not Significant	FALSE	0.875184
11879	ENSMUSG00000070738	1671.13	-0.0694602	0.10647	0.33134	0.876945	Dgkd	Not Significant	FALSE	0.876945
11878	ENSMUSG00000026003	888.55	-0.0694487	0.125527	0.305088	0.867115	Acadl	Not Significant	FALSE	0.867115
11877	ENSMUSG00000020732	622.098	-0.0694326	0.125443	0.308836	0.868411	Rab37	Not Significant	FALSE	0.868411
11876	ENSMUSG00000029836	1013.81	-0.0692761	0.124061	0.309488	0.868411	Cbx3	Not Significant	FALSE	0.868411
11875	ENSMUSG00000036099	169.745	-0.0692279	0.149496	0.152341	0.736619	Vezt	Not Significant	FALSE	0.736619
11874	ENSMUSG00000041781	1074.92	-0.0691553	0.115991	0.325194	0.875184	Cpsf2	Not Significant	FALSE	0.875184
11873	ENSMUSG00000020886	160.15	-0.0691364	0.151196	0.126137	0.695272	Dlg4	Not Significant	FALSE	0.695272
11872	ENSMUSG00000022884	2749.78	-0.0691194	0.0947389	0.327216	0.875184	Eif4a2	Not Significant	FALSE	0.875184
11871	ENSMUSG00000028906	4700.27	-0.069118	0.094125	0.319585	0.871694	Epb41	Not Significant	FALSE	0.871694
11870	ENSMUSG00000033458	153.678	-0.0690723	0.153074	0.0967451	0.637161	Fan1	Not Significant	FALSE	0.637161
11869	ENSMUSG00000047466	426.495	-0.0690638	0.13455	0.274204	0.85186	Ark2n	Not Significant	FALSE	0.85186
11868	ENSMUSG00000022175	2253.24	-0.0690517	0.104426	0.326729	0.875184	Lrp10	Not Significant	FALSE	0.875184
11867	ENSMUSG00000001227	33.8815	-0.0689855	0.161296	0.001319	0.0579703	Sema6b	Not Significant	FALSE	0.0579703
11866	ENSMUSG00000033016	3423.77	-0.0689213	0.0926437	0.320977	0.871694	Nfatc1	Not Significant	FALSE	0.871694
11865	ENSMUSG00000074892	53.9348	-0.0688418	0.159826	0.00669223	0.169515	B3galt5	Not Significant	FALSE	0.169515
11864	ENSMUSG00000057137	139.891	-0.0687251	0.150343	0.138994	0.719871	Tmem140	Not Significant	FALSE	0.719871
11863	ENSMUSG00000004633	51.518	-0.0686721	0.16006	0.00408254	0.123934	Chn2	Not Significant	FALSE	0.123934
11862	ENSMUSG00000034621	1815.15	-0.0686672	0.106105	0.335561	0.880045	Gpatch8	Not Significant	FALSE	0.880045
11861	ENSMUSG00000035666	350.075	-0.0686634	0.139073	0.247485	0.828048	Gtf3c4	Not Significant	FALSE	0.828048
11860	ENSMUSG00000032185	535.451	-0.0686494	0.127867	0.304546	0.866875	Carm1	Not Significant	FALSE	0.866875
11859	ENSMUSG00000025862	3472.84	-0.0686451	0.0931093	0.324891	0.875184	Stag2	Not Significant	FALSE	0.875184
11858	ENSMUSG00000032397	193.609	-0.0686424	0.146629	0.182665	0.771372	Tipin	Not Significant	FALSE	0.771372
11857	ENSMUSG00000038145	980.898	-0.0686023	0.126277	0.304793	0.866944	Snrk	Not Significant	FALSE	0.866944
11856	ENSMUSG00000046876	1980.96	-0.0685266	0.100103	0.336272	0.880759	Atxn1	Not Significant	FALSE	0.880759
11855	ENSMUSG00000031021	641.096	-0.0685164	0.123633	0.317596	0.871321	Tmem9b	Not Significant	FALSE	0.871321
11854	ENSMUSG00000020275	611.612	-0.0685111	0.126343	0.310204	0.868411	Rel	Not Significant	FALSE	0.868411
11853	ENSMUSG00000039050	519.565	-0.0684894	0.133092	0.282496	0.858121	Osbpl2	Not Significant	FALSE	0.858121
11852	ENSMUSG00000033111	208.399	-0.0684835	0.145876	0.189634	0.777337	Cep15	Not Significant	FALSE	0.777337
11851	ENSMUSG00000027722	404.2	-0.0684713	0.135636	0.26994	0.849033	Afg2a	Not Significant	FALSE	0.849033
11850	ENSMUSG00000001017	1085.37	-0.0684327	0.115064	0.333405	0.878869	Chtop	Not Significant	FALSE	0.878869
11849	ENSMUSG00000043987	706.782	-0.0684239	0.124279	0.315525	0.87095	Cep164	Not Significant	FALSE	0.87095
11848	ENSMUSG00000042351	4801.75	-0.068272	0.0852706	0.336966	0.880771	Grap2	Not Significant	FALSE	0.880771
11847	ENSMUSG00000032449	376.806	-0.0682217	0.141019	0.230614	0.815386	Slc25a36	Not Significant	FALSE	0.815386
11846	ENSMUSG00000030103	1797.79	-0.0681502	0.106643	0.338129	0.881109	Bhlhe40	Not Significant	FALSE	0.881109
11845	ENSMUSG00000022664	216.318	-0.0681144	0.144235	0.207003	0.791119	Slc35a5	Not Significant	FALSE	0.791119
11844	ENSMUSG00000030733	1112.28	-0.0680834	0.111708	0.343259	0.881859	Sh2b1	Not Significant	FALSE	0.881859
11843	ENSMUSG00000032009	1471.25	-0.06806	0.120074	0.323909	0.873911	Sesn3	Not Significant	FALSE	0.873911
11842	ENSMUSG00000035642	142.983	-0.0680174	0.149598	0.146488	0.729923	Aamdc	Not Significant	FALSE	0.729923
11841	ENSMUSG00000041481	65.7069	-0.0679671	0.156416	0.0443489	0.464963	Serpina3g	Not Significant	FALSE	0.464963
11840	ENSMUSG00000016946	239.488	-0.0678717	0.142317	0.22882	0.815386	Kctd5	Not Significant	FALSE	0.815386
11839	ENSMUSG00000025986	253.149	-0.0677875	0.147265	0.164329	0.754861	Slc39a10	Not Significant	FALSE	0.754861
11838	ENSMUSG00000022253	211.109	-0.0677764	0.144154	0.207785	0.791516	Nadk2	Not Significant	FALSE	0.791516
11837	ENSMUSG00000026491	1931.53	-0.0677089	0.103046	0.340863	0.881234	Ahctf1	Not Significant	FALSE	0.881234
11836	ENSMUSG00000024847	744.783	-0.0676921	0.126734	0.311892	0.869627	Aip	Not Significant	FALSE	0.869627
11835	ENSMUSG00000007880	10049.2	-0.0676439	0.07794	0.28979	0.860759	Arid1a	Not Significant	FALSE	0.860759
11834	ENSMUSG00000030801	262.343	-0.0676107	0.14158	0.230594	0.815386	Kat8	Not Significant	FALSE	0.815386
11833	ENSMUSG00000041747	434.143	-0.0675935	0.133267	0.28647	0.858682	Utp15	Not Significant	FALSE	0.858682
11832	ENSMUSG00000045751	148.516	-0.0675408	0.149153	0.150299	0.733428	Mms22l	Not Significant	FALSE	0.733428
11831	ENSMUSG00000053838	1656.17	-0.0674877	0.102761	0.345289	0.883389	Nudcd3	Not Significant	FALSE	0.883389
11830	ENSMUSG00000058388	673.609	-0.0673627	0.129636	0.301388	0.865787	Phtf1	Not Significant	FALSE	0.865787
11829	ENSMUSG00000027540	1993.42	-0.0673476	0.10429	0.344416	0.882824	Ptpn1	Not Significant	FALSE	0.882824
11828	ENSMUSG00000087177	124.158	-0.067298	0.152849	0.0886602	0.616912	E130307A14Rik	Not Significant	FALSE	0.616912
11827	ENSMUSG00000020015	1316.21	-0.0671361	0.108786	0.344136	0.88262	Cdk17	Not Significant	FALSE	0.88262
11826	ENSMUSG00000024970	176.21	-0.0671057	0.151453	0.10443	0.653564	Spindoc	Not Significant	FALSE	0.653564
11825	ENSMUSG00000020453	450.964	-0.0670563	0.133259	0.285271	0.858572	Patz1	Not Significant	FALSE	0.858572
11824	ENSMUSG00000031246	661.278	-0.0670413	0.124622	0.323102	0.873469	Sh3bgrl	Not Significant	FALSE	0.873469
11823	ENSMUSG00000026037	399.155	-0.0669916	0.135956	0.272156	0.850542	Orc2	Not Significant	FALSE	0.850542
11822	ENSMUSG00000030761	87.2042	-0.0669814	0.154519	0.0596219	0.52703	Myo7a	Not Significant	FALSE	0.52703
11821	ENSMUSG00000029763	1049.99	-0.0669646	0.11371	0.341923	0.881463	Exoc4	Not Significant	FALSE	0.881463
11820	ENSMUSG00000024639	77.3453	-0.0669116	0.154693	0.0603822	0.530061	Gnaq	Not Significant	FALSE	0.530061
11819	ENSMUSG00000014313	1735.08	-0.0668621	0.103244	0.345453	0.883455	Cox6c	Not Significant	FALSE	0.883455
11818	ENSMUSG00000030287	3267.59	-0.0668522	0.0954529	0.343422	0.881879	Itpr2	Not Significant	FALSE	0.881879
11817	ENSMUSG00000017639	2282.18	-0.0667604	0.0975552	0.328052	0.875184	Rab11fip4	Not Significant	FALSE	0.875184
11816	ENSMUSG00000004843	367.363	-0.0665495	0.134487	0.284326	0.858181	Chmp2b	Not Significant	FALSE	0.858181
11815	ENSMUSG00000021192	808.92	-0.0663221	0.117921	0.341914	0.881463	Golga5	Not Significant	FALSE	0.881463
11814	ENSMUSG00000019977	397.703	-0.0663215	0.134248	0.285205	0.858572	Hbs1l	Not Significant	FALSE	0.858572
11813	ENSMUSG00000069895	654.985	-0.0662599	0.127923	0.311694	0.869627	Atxn1l	Not Significant	FALSE	0.869627
11812	ENSMUSG00000033790	400.423	-0.0662376	0.133377	0.287382	0.859104	Tubgcp5	Not Significant	FALSE	0.859104
11811	ENSMUSG00000040356	1076.76	-0.0662164	0.114406	0.346512	0.883813	Skic2	Not Significant	FALSE	0.883813
11810	ENSMUSG00000020250	1568.38	-0.0661056	0.108156	0.356937	0.887354	Txnrd1	Not Significant	FALSE	0.887354
11809	ENSMUSG00000029466	466.282	-0.0660722	0.133015	0.286578	0.858682	Anapc7	Not Significant	FALSE	0.858682
11808	ENSMUSG00000024640	194.481	-0.0660189	0.144795	0.198855	0.787646	Psat1	Not Significant	FALSE	0.787646
11807	ENSMUSG00000031774	549.84	-0.0658877	0.136012	0.269834	0.849033	Psme3ip1	Not Significant	FALSE	0.849033
11806	ENSMUSG00000041890	2133.87	-0.0658582	0.10363	0.360612	0.887354	Git2	Not Significant	FALSE	0.887354
11805	ENSMUSG00000021504	506.695	-0.0658447	0.129676	0.309483	0.868411	B4galt7	Not Significant	FALSE	0.868411
11804	ENSMUSG00000042473	331.224	-0.0657825	0.136843	0.269863	0.849033	Tbc1d8b	Not Significant	FALSE	0.849033
11803	ENSMUSG00000028709	179.448	-0.0657669	0.145633	0.186887	0.77514	Mob3c	Not Significant	FALSE	0.77514
11802	ENSMUSG00000042167	481.001	-0.0657131	0.132132	0.296574	0.863631	Tent2	Not Significant	FALSE	0.863631
11801	ENSMUSG00000025246	904.463	-0.0656898	0.116404	0.347319	0.883813	Tbl1x	Not Significant	FALSE	0.883813
11800	ENSMUSG00000021895	3352.62	-0.0656866	0.0895842	0.339394	0.881234	Arhgef3	Not Significant	FALSE	0.881234
11799	ENSMUSG00000086922	504.624	-0.0656487	0.128883	0.313567	0.869721	Gm13835	Not Significant	FALSE	0.869721
11798	ENSMUSG00000033530	1000.35	-0.0656388	0.113627	0.359753	0.887354	Ttc7b	Not Significant	FALSE	0.887354
11797	ENSMUSG00000034121	87.5861	-0.0656241	0.153103	0.074225	0.577697	Mks1	Not Significant	FALSE	0.577697
11796	ENSMUSG00000002345	241.927	-0.0655983	0.142521	0.222261	0.806716	Borcs8	Not Significant	FALSE	0.806716
11795	ENSMUSG00000021577	2753.12	-0.0655632	0.0922363	0.345738	0.883515	Sdha	Not Significant	FALSE	0.883515
11794	ENSMUSG00000031107	130.771	-0.0655562	0.148741	0.147756	0.730873	Rbmx2	Not Significant	FALSE	0.730873
11793	ENSMUSG00000026927	665.999	-0.0654891	0.122884	0.333208	0.878869	Entr1	Not Significant	FALSE	0.878869
11792	ENSMUSG00000038914	2721.76	-0.0654884	0.103867	0.356774	0.887354	Dido1	Not Significant	FALSE	0.887354
11791	ENSMUSG00000026773	589.535	-0.0654882	0.124668	0.331063	0.876561	Pfkfb3	Not Significant	FALSE	0.876561
11790	ENSMUSG00000039686	741.603	-0.0654395	0.121798	0.334288	0.879496	Zer1	Not Significant	FALSE	0.879496
11789	ENSMUSG00000040928	336.71	-0.065438	0.139963	0.241376	0.822818	S100pbp	Not Significant	FALSE	0.822818
11788	ENSMUSG00000026135	526.21	-0.065436	0.129341	0.31298	0.869721	Zfp142	Not Significant	FALSE	0.869721
11787	ENSMUSG00000043067	859.551	-0.0654139	0.120676	0.340834	0.881234	Dpy19l1	Not Significant	FALSE	0.881234
11786	ENSMUSG00000025647	8885.81	-0.0653941	0.0833656	0.327603	0.875184	Shisa5	Not Significant	FALSE	0.875184
11785	ENSMUSG00000002603	1545.11	-0.0653072	0.106143	0.359373	0.887354	Tgfb1	Not Significant	FALSE	0.887354
11784	ENSMUSG00000028053	1824.78	-0.0653049	0.116812	0.344537	0.882824	Ash1l	Not Significant	FALSE	0.882824
11783	ENSMUSG00000024122	1418.54	-0.06529	0.10739	0.357275	0.887354	Pdpk1	Not Significant	FALSE	0.887354
11782	ENSMUSG00000010142	135.682	-0.0652542	0.148213	0.152198	0.736466	Tnfrsf13b	Not Significant	FALSE	0.736466
11781	ENSMUSG00000048799	1219.79	-0.0651943	0.120478	0.340797	0.881234	Cep120	Not Significant	FALSE	0.881234
11780	ENSMUSG00000031770	655.173	-0.0651836	0.130116	0.303999	0.866081	Herpud1	Not Significant	FALSE	0.866081
11779	ENSMUSG00000037752	66.4577	-0.0651579	0.15407	0.0545746	0.508697	Xkr8	Not Significant	FALSE	0.508697
11778	ENSMUSG00000025579	474.374	-0.0651571	0.131818	0.299579	0.864766	Gaa	Not Significant	FALSE	0.864766
11777	ENSMUSG00000004054	910.147	-0.0651021	0.118334	0.344603	0.882824	Map3k11	Not Significant	FALSE	0.882824
11776	ENSMUSG00000029125	217.709	-0.0650922	0.145737	0.180877	0.769973	Stx18	Not Significant	FALSE	0.769973
11775	ENSMUSG00000106864	189.787	-0.0649991	0.14414	0.203793	0.78974	Gtf3c2	Not Significant	FALSE	0.78974
11774	ENSMUSG00000031862	1022.63	-0.0649278	0.113382	0.345819	0.883552	Atp13a1	Not Significant	FALSE	0.883552
11773	ENSMUSG00000033883	131.795	-0.0649063	0.148911	0.140718	0.720998	Zfp267	Not Significant	FALSE	0.720998
11772	ENSMUSG00000024290	4739.67	-0.0649008	0.0845747	0.346982	0.883813	Rock1	Not Significant	FALSE	0.883813
11771	ENSMUSG00000028249	1023.33	-0.0648775	0.120569	0.34485	0.883118	Sdcbp	Not Significant	FALSE	0.883118
11770	ENSMUSG00000075284	5694.2	-0.0648666	0.0842398	0.328367	0.875184	Wipf1	Not Significant	FALSE	0.875184
11769	ENSMUSG00000005886	2640.38	-0.0648651	0.0973481	0.356181	0.887354	Ncoa2	Not Significant	FALSE	0.887354
11768	ENSMUSG00000051185	221.685	-0.064848	0.142375	0.223408	0.809083	Fam174a	Not Significant	FALSE	0.809083
11767	ENSMUSG00000047417	1171.55	-0.0648314	0.111262	0.35828	0.887354	Rexo1	Not Significant	FALSE	0.887354
11766	ENSMUSG00000015095	378.751	-0.0648185	0.137235	0.267105	0.848118	Fbxw5	Not Significant	FALSE	0.848118
11765	ENSMUSG00000022961	9208.93	-0.0647583	0.0852618	0.32964	0.875832	Son	Not Significant	FALSE	0.875832
11764	ENSMUSG00000036636	422.663	-0.064744	0.133706	0.290308	0.861229	Clcn7	Not Significant	FALSE	0.861229
11763	ENSMUSG00000023068	592.056	-0.0647424	0.124373	0.336501	0.880759	Nus1	Not Significant	FALSE	0.880759
11762	ENSMUSG00000026229	761.786	-0.0647156	0.132696	0.292402	0.862343	Psmd1	Not Significant	FALSE	0.862343
11761	ENSMUSG00000048920	366.967	-0.064702	0.134462	0.285844	0.858682	Fkrp	Not Significant	FALSE	0.858682
11760	ENSMUSG00000003948	57.4064	-0.0646967	0.154712	0.0385837	0.439529	Mmd	Not Significant	FALSE	0.439529
11759	ENSMUSG00000034889	739.734	-0.0646806	0.126748	0.32976	0.875832	Cactin	Not Significant	FALSE	0.875832
11758	ENSMUSG00000037921	416.798	-0.064458	0.131114	0.308287	0.868411	Ddx60	Not Significant	FALSE	0.868411
11757	ENSMUSG00000031133	1752.2	-0.0644218	0.109188	0.362491	0.887354	Arhgef6	Not Significant	FALSE	0.887354
11756	ENSMUSG00000020611	1844.12	-0.0643077	0.101233	0.369831	0.892094	Gna13	Not Significant	FALSE	0.892094
11755	ENSMUSG00000000168	346.992	-0.0642654	0.134157	0.292834	0.86243	Dlat	Not Significant	FALSE	0.86243
11754	ENSMUSG00000035151	167.651	-0.0642614	0.145737	0.181911	0.770943	Elmod2	Not Significant	FALSE	0.770943
11753	ENSMUSG00000024974	2849.23	-0.0642427	0.0944166	0.360529	0.887354	Smc3	Not Significant	FALSE	0.887354
11752	ENSMUSG00000023243	746.61	-0.0642403	0.123807	0.337737	0.880844	Kcnk5	Not Significant	FALSE	0.880844
11751	ENSMUSG00000074698	688.272	-0.064092	0.12909	0.316896	0.871121	Csnk2a1	Not Significant	FALSE	0.871121
11750	ENSMUSG00000031835	1611.33	-0.0640363	0.106762	0.363481	0.888159	Mbtps1	Not Significant	FALSE	0.888159
11749	ENSMUSG00000025231	450.815	-0.0640169	0.129976	0.315727	0.87095	Sufu	Not Significant	FALSE	0.87095
11748	ENSMUSG00000039463	503.691	-0.0640008	0.133267	0.290948	0.861904	Slc9a8	Not Significant	FALSE	0.861904
11747	ENSMUSG00000078908	805.212	-0.0639942	0.119578	0.350473	0.88578	Mon1b	Not Significant	FALSE	0.88578
11746	ENSMUSG00000032536	1233.33	-0.0639509	0.113989	0.362748	0.887354	Trak1	Not Significant	FALSE	0.887354
11745	ENSMUSG00000038623	514.512	-0.063925	0.131634	0.310972	0.868411	Tm6sf1	Not Significant	FALSE	0.868411
11744	ENSMUSG00000020152	6178.81	-0.0639113	0.0884625	0.351809	0.886233	Actr2	Not Significant	FALSE	0.886233
11743	ENSMUSG00000027248	4450.57	-0.0639047	0.0967571	0.361917	0.887354	Pdia3	Not Significant	FALSE	0.887354
11742	ENSMUSG00000050382	34.1226	-0.0639018	0.157629	0.000321867	0.0196873	Kif7	Not Significant	FALSE	0.0196873
11741	ENSMUSG00000037098	196.72	-0.0638683	0.144945	0.189521	0.777337	Rab11fip3	Not Significant	FALSE	0.777337
11740	ENSMUSG00000059824	171.52	-0.0638648	0.14766	0.149318	0.732374	Dbp	Not Significant	FALSE	0.732374
11739	ENSMUSG00000037685	381.408	-0.0638372	0.140618	0.234291	0.818207	Atp8a1	Not Significant	FALSE	0.818207
11738	ENSMUSG00000024413	609.876	-0.0638187	0.126389	0.329864	0.875832	Npc1	Not Significant	FALSE	0.875832
11737	ENSMUSG00000004815	267.638	-0.0637907	0.140161	0.24554	0.825795	Dgkq	Not Significant	FALSE	0.825795
11736	ENSMUSG00000025337	770.811	-0.063703	0.12275	0.350518	0.88578	Sbds	Not Significant	FALSE	0.88578
11735	ENSMUSG00000035891	641.47	-0.0636519	0.125752	0.334424	0.879496	Cerk	Not Significant	FALSE	0.879496
11734	ENSMUSG00000028228	787.633	-0.0636477	0.119704	0.352989	0.886637	Cpne3	Not Significant	FALSE	0.886637
11733	ENSMUSG00000020290	1571.12	-0.0636261	0.107024	0.368783	0.892094	Xpo1	Not Significant	FALSE	0.892094
11732	ENSMUSG00000014867	1128.71	-0.0636113	0.111918	0.362713	0.887354	Surf4	Not Significant	FALSE	0.887354
11731	ENSMUSG00000040327	150.037	-0.0635954	0.148299	0.138229	0.71892	Cul9	Not Significant	FALSE	0.71892
11730	ENSMUSG00000020664	603.21	-0.0635724	0.132492	0.299758	0.864766	Dld	Not Significant	FALSE	0.864766
11729	ENSMUSG00000030678	1155.3	-0.0635048	0.110093	0.368301	0.892094	Maz	Not Significant	FALSE	0.892094
11728	ENSMUSG00000030802	189.939	-0.0634906	0.144012	0.203382	0.78974	Bckdk	Not Significant	FALSE	0.78974
11727	ENSMUSG00000025217	160.008	-0.0634559	0.14587	0.178375	0.766963	Btrc	Not Significant	FALSE	0.766963
11726	ENSMUSG00000032030	455.612	-0.0634017	0.129586	0.320904	0.871694	Cul5	Not Significant	FALSE	0.871694
11725	ENSMUSG00000003316	3100.19	-0.0633955	0.0941141	0.360491	0.887354	Glg1	Not Significant	FALSE	0.887354
11724	ENSMUSG00000037348	490.626	-0.063267	0.128194	0.327222	0.875184	Paqr7	Not Significant	FALSE	0.875184
11723	ENSMUSG00000026283	548.53	-0.0632222	0.126051	0.339072	0.881234	Ing5	Not Significant	FALSE	0.881234
11722	ENSMUSG00000026578	144.624	-0.0631391	0.14721	0.156128	0.74193	Ccdc181	Not Significant	FALSE	0.74193
11721	ENSMUSG00000038369	1247.54	-0.0630778	0.115294	0.364785	0.889739	Ncoa6	Not Significant	FALSE	0.889739
11720	ENSMUSG00000056121	216.215	-0.0630632	0.141582	0.231276	0.815386	Fez2	Not Significant	FALSE	0.815386
11719	ENSMUSG00000022105	355.935	-0.063063	0.1355	0.285675	0.858682	Rb1	Not Significant	FALSE	0.858682
11718	ENSMUSG00000076866	212.231	-0.0630425	0.141943	0.227843	0.814258	Trdv2-2	Not Significant	FALSE	0.814258
11717	ENSMUSG00000042203	1359.43	-0.0630162	0.112436	0.367716	0.892094	Tbc1d22b	Not Significant	FALSE	0.892094
11716	ENSMUSG00000024811	2821.47	-0.0629652	0.0917602	0.361737	0.887354	Tnks2	Not Significant	FALSE	0.887354
11715	ENSMUSG00000072761	106.468	-0.0629543	0.15119	0.0782025	0.588687	Gm6712	Not Significant	FALSE	0.588687
11714	ENSMUSG00000032109	100.083	-0.0629144	0.151429	0.0700164	0.565736	Nlrx1	Not Significant	FALSE	0.565736
11713	ENSMUSG00000020246	167.559	-0.0628954	0.147337	0.147978	0.730873	Hcfc2	Not Significant	FALSE	0.730873
11712	ENSMUSG00000030934	528.782	-0.062871	0.128584	0.326888	0.875184	Oat	Not Significant	FALSE	0.875184
11711	ENSMUSG00000042323	2710.44	-0.0628162	0.0932989	0.364385	0.88955	Pbrm1	Not Significant	FALSE	0.88955
11710	ENSMUSG00000037251	98.4611	-0.0628016	0.150662	0.0896075	0.621076	Pomk	Not Significant	FALSE	0.621076
11709	ENSMUSG00000030315	748.001	-0.0627946	0.120864	0.355447	0.887354	Vgll4	Not Significant	FALSE	0.887354
11708	ENSMUSG00000079427	262.742	-0.0626781	0.139338	0.254557	0.835082	Mthfsl	Not Significant	FALSE	0.835082
11707	ENSMUSG00000038797	282.392	-0.0626564	0.141756	0.221706	0.806716	Zscan2	Not Significant	FALSE	0.806716
11706	ENSMUSG00000001127	765.939	-0.0626048	0.118779	0.359937	0.887354	Araf	Not Significant	FALSE	0.887354
11705	ENSMUSG00000058192	99.1139	-0.0624952	0.151307	0.0699611	0.565736	Zfp846	Not Significant	FALSE	0.565736
11704	ENSMUSG00000019948	192.583	-0.0624922	0.14245	0.221758	0.806716	Actr6	Not Significant	FALSE	0.806716
11703	ENSMUSG00000029550	775.831	-0.0624144	0.122823	0.351106	0.886069	Sppl3	Not Significant	FALSE	0.886069
11702	ENSMUSG00000046707	532.356	-0.0623865	0.12718	0.33431	0.879496	Csnk2a2	Not Significant	FALSE	0.879496
11701	ENSMUSG00000027193	1139.82	-0.0623857	0.114723	0.369526	0.892094	Api5	Not Significant	FALSE	0.892094
11700	ENSMUSG00000004931	195.768	-0.062355	0.144886	0.185704	0.773893	Apba3	Not Significant	FALSE	0.773893
11699	ENSMUSG00000049502	2483.82	-0.062335	0.0938544	0.370035	0.892094	Dtx3l	Not Significant	FALSE	0.892094
11698	ENSMUSG00000059923	1302.4	-0.0623162	0.113154	0.371809	0.893202	Grb2	Not Significant	FALSE	0.893202
11697	ENSMUSG00000102824	163.764	-0.0622848	0.146696	0.157103	0.743765	Pdcd5-ps	Not Significant	FALSE	0.743765
11696	ENSMUSG00000005621	1448.33	-0.0622766	0.109763	0.375416	0.894498	Zfp592	Not Significant	FALSE	0.894498
11695	ENSMUSG00000002325	910.304	-0.0622587	0.119679	0.36008	0.887354	Irf9	Not Significant	FALSE	0.887354
11694	ENSMUSG00000004846	71.4886	-0.0622078	0.152307	0.0520636	0.497544	Plod3	Not Significant	FALSE	0.497544
11693	ENSMUSG00000042541	1206.11	-0.0621987	0.116113	0.36926	0.892094	Sem1	Not Significant	FALSE	0.892094
11692	ENSMUSG00000022174	599.893	-0.0621915	0.129128	0.326858	0.875184	Dad1	Not Significant	FALSE	0.875184
11691	ENSMUSG00000009863	719.694	-0.0621644	0.127888	0.331435	0.876967	Sdhb	Not Significant	FALSE	0.876967
11690	ENSMUSG00000024539	823.773	-0.0621431	0.120203	0.359548	0.887354	Ptpn2	Not Significant	FALSE	0.887354
11689	ENSMUSG00000018841	193.431	-0.0621294	0.143461	0.207852	0.791516	Rad51d	Not Significant	FALSE	0.791516
11688	ENSMUSG00000031153	709.637	-0.0621025	0.123256	0.350688	0.88593	Gripap1	Not Significant	FALSE	0.88593
11687	ENSMUSG00000029208	217.186	-0.0620088	0.142256	0.220052	0.805264	Guf1	Not Significant	FALSE	0.805264
11686	ENSMUSG00000020571	829.487	-0.0619149	0.116779	0.370544	0.892473	Pdia6	Not Significant	FALSE	0.892473
11685	ENSMUSG00000033253	949.592	-0.0619146	0.120887	0.36091	0.887354	Szt2	Not Significant	FALSE	0.887354
11684	ENSMUSG00000079509	634.92	-0.0618883	0.12841	0.330931	0.876385	Zfx	Not Significant	FALSE	0.876385
11683	ENSMUSG00000003929	175.784	-0.0618396	0.147616	0.135237	0.711675	Zfp81	Not Significant	FALSE	0.711675
11682	ENSMUSG00000031950	1034.73	-0.0618302	0.122472	0.354241	0.886637	Gabarapl2	Not Significant	FALSE	0.886637
11681	ENSMUSG00000029632	193.954	-0.0618144	0.141978	0.229878	0.815386	Ndufa4	Not Significant	FALSE	0.815386
11680	ENSMUSG00000039294	1042.46	-0.061803	0.112421	0.378157	0.896306	Cybc1	Not Significant	FALSE	0.896306
11679	ENSMUSG00000066892	337.124	-0.0617438	0.136104	0.279535	0.854764	Fbxl12	Not Significant	FALSE	0.854764
11678	ENSMUSG00000051329	443.042	-0.0617219	0.129001	0.331613	0.876967	Nup160	Not Significant	FALSE	0.876967
11677	ENSMUSG00000043252	101.834	-0.0617207	0.148932	0.117722	0.679059	Tmem64	Not Significant	FALSE	0.679059
11676	ENSMUSG00000037286	1637.17	-0.0617017	0.102501	0.384166	0.898905	Stag1	Not Significant	FALSE	0.898905
11675	ENSMUSG00000023272	313.424	-0.0616829	0.135774	0.291705	0.861904	Creld2	Not Significant	FALSE	0.861904
11674	ENSMUSG00000054027	137.411	-0.0616611	0.147549	0.141842	0.722333	Nt5dc3	Not Significant	FALSE	0.722333
11673	ENSMUSG00000025757	296.051	-0.0616537	0.138206	0.265262	0.847065	Hspa4l	Not Significant	FALSE	0.847065
11672	ENSMUSG00000095174	64.0729	-0.0616448	0.152324	0.0468543	0.474558	Gm20069	Not Significant	FALSE	0.474558
11671	ENSMUSG00000024661	4423.45	-0.0616411	0.0935236	0.375687	0.894498	Fth1	Not Significant	FALSE	0.894498
11670	ENSMUSG00000030286	429.085	-0.061521	0.132131	0.313507	0.869721	Emc3	Not Significant	FALSE	0.869721
11669	ENSMUSG00000058291	584.586	-0.0614679	0.127284	0.338158	0.881109	Zfp68	Not Significant	FALSE	0.881109
11668	ENSMUSG00000028560	1133.16	-0.0614152	0.111807	0.379198	0.896526	Usp1	Not Significant	FALSE	0.896526
11667	ENSMUSG00000047959	218.164	-0.0614109	0.141413	0.231368	0.815386	Kcna3	Not Significant	FALSE	0.815386
11666	ENSMUSG00000039842	167.951	-0.0614088	0.143779	0.203159	0.78974	Mcph1	Not Significant	FALSE	0.78974
11665	ENSMUSG00000020914	437.594	-0.0613886	0.131431	0.317847	0.871375	Top2a	Not Significant	FALSE	0.871375
11664	ENSMUSG00000034826	320.773	-0.0613827	0.134298	0.300901	0.865036	Nup54	Not Significant	FALSE	0.865036
11663	ENSMUSG00000058638	952.429	-0.0613165	0.113158	0.382245	0.897999	Zfp110	Not Significant	FALSE	0.897999
11662	ENSMUSG00000039745	217.671	-0.0613007	0.140013	0.246957	0.827696	Htatip2	Not Significant	FALSE	0.827696
11661	ENSMUSG00000027834	89.7551	-0.0612344	0.151341	0.0557497	0.512796	Serpini1	Not Significant	FALSE	0.512796
11660	ENSMUSG00000057058	3209.01	-0.0612189	0.0911269	0.373774	0.894105	Skap1	Not Significant	FALSE	0.894105
11659	ENSMUSG00000022552	519.168	-0.0612171	0.125344	0.347778	0.884301	Sharpin	Not Significant	FALSE	0.884301
11658	ENSMUSG00000107002	168.784	-0.0612164	0.143769	0.202474	0.78974	Ncbp2as2	Not Significant	FALSE	0.78974
11657	ENSMUSG00000021716	161.873	-0.0610196	0.143442	0.208664	0.792079	Srek1ip1	Not Significant	FALSE	0.792079
11656	ENSMUSG00000055116	683.26	-0.060995	0.120184	0.362951	0.887354	Bmal1	Not Significant	FALSE	0.887354
11655	ENSMUSG00000042628	322.335	-0.0609849	0.136965	0.277723	0.854675	Zfyve1	Not Significant	FALSE	0.854675
11654	ENSMUSG00000032436	453.525	-0.0609548	0.138561	0.257209	0.83704	Cmtm7	Not Significant	FALSE	0.83704
11653	ENSMUSG00000028577	852.604	-0.0608976	0.116443	0.377224	0.895292	Plaa	Not Significant	FALSE	0.895292
11652	ENSMUSG00000040028	1076.94	-0.0608515	0.117324	0.374143	0.894105	Elavl1	Not Significant	FALSE	0.894105
11651	ENSMUSG00000026820	93.6365	-0.0608498	0.149967	0.0848068	0.605011	Ptges2	Not Significant	FALSE	0.605011
11650	ENSMUSG00000045160	449.007	-0.0608349	0.135787	0.288385	0.8596	Bola3	Not Significant	FALSE	0.8596
11649	ENSMUSG00000042133	1879.97	-0.0608267	0.0997723	0.396593	0.905677	Ppig	Not Significant	FALSE	0.905677
11648	ENSMUSG00000036678	330.188	-0.060822	0.137835	0.270227	0.84916	Aaas	Not Significant	FALSE	0.84916
11647	ENSMUSG00000038587	146.25	-0.060814	0.145301	0.178124	0.766506	Akap12	Not Significant	FALSE	0.766506
11646	ENSMUSG00000057193	2484.79	-0.0607986	0.099721	0.384086	0.898905	Slc44a2	Not Significant	FALSE	0.898905
11645	ENSMUSG00000001467	111.313	-0.0607438	0.147107	0.146912	0.730278	Cyp51	Not Significant	FALSE	0.730278
11644	ENSMUSG00000041765	1068.21	-0.0607002	0.11351	0.379926	0.896873	Ubac2	Not Significant	FALSE	0.896873
11643	ENSMUSG00000031295	184.107	-0.0606925	0.146019	0.157483	0.743765	Phka2	Not Significant	FALSE	0.743765
11642	ENSMUSG00000014668	704.238	-0.0606722	0.120623	0.367969	0.892094	Chfr	Not Significant	FALSE	0.892094
11641	ENSMUSG00000043991	941.977	-0.0606716	0.11502	0.381658	0.897999	Pura	Not Significant	FALSE	0.897999
11640	ENSMUSG00000018899	2376.27	-0.0606122	0.0954819	0.383878	0.898905	Irf1	Not Significant	FALSE	0.898905
11639	ENSMUSG00000053390	227.08	-0.0605599	0.140459	0.242419	0.822947	Zfp952	Not Significant	FALSE	0.822947
11638	ENSMUSG00000044867	514.846	-0.0605309	0.137623	0.264643	0.846003	Gimap1os	Not Significant	FALSE	0.846003
11637	ENSMUSG00000032405	734.313	-0.060519	0.122052	0.362829	0.887354	Pias1	Not Significant	FALSE	0.887354
11636	ENSMUSG00000035614	898.055	-0.0605072	0.115585	0.381114	0.897999	Togaram1	Not Significant	FALSE	0.897999
11635	ENSMUSG00000027787	397.288	-0.0605036	0.131837	0.319905	0.871694	Nmd3	Not Significant	FALSE	0.871694
11634	ENSMUSG00000026335	89.6455	-0.0604487	0.151264	0.0469243	0.474558	Pam	Not Significant	FALSE	0.474558
11633	ENSMUSG00000036615	472.757	-0.060428	0.128369	0.340457	0.881234	Rfxap	Not Significant	FALSE	0.881234
11632	ENSMUSG00000032596	696.777	-0.0604275	0.122962	0.360596	0.887354	Uba7	Not Significant	FALSE	0.887354
11631	ENSMUSG00000000631	2483.76	-0.0603662	0.101201	0.392442	0.903591	Myo18a	Not Significant	FALSE	0.903591
11630	ENSMUSG00000059486	800.077	-0.0603564	0.116252	0.381227	0.897999	Kbtbd2	Not Significant	FALSE	0.897999
11629	ENSMUSG00000042572	1163.59	-0.0603215	0.108571	0.38958	0.902084	Ube2q1	Not Significant	FALSE	0.902084
11628	ENSMUSG00000048490	850.967	-0.0602205	0.127754	0.338943	0.881234	Nrip1	Not Significant	FALSE	0.881234
11627	ENSMUSG00000001018	344.438	-0.060185	0.134798	0.299212	0.864766	Snapin	Not Significant	FALSE	0.864766
11626	ENSMUSG00000034575	235.079	-0.0601005	0.148009	0.100646	0.64689	Tent4a	Not Significant	FALSE	0.64689
11625	ENSMUSG00000029064	2594.59	-0.0600235	0.0986304	0.389881	0.902334	Gnb1	Not Significant	FALSE	0.902334
11624	ENSMUSG00000028920	511.149	-0.0599701	0.125926	0.353646	0.886637	Fbxo42	Not Significant	FALSE	0.886637
11623	ENSMUSG00000023027	647.518	-0.0599229	0.128491	0.336956	0.880771	Atf1	Not Significant	FALSE	0.880771
11622	ENSMUSG00000020612	4621.04	-0.0599202	0.0884189	0.374741	0.894353	Prkar1a	Not Significant	FALSE	0.894353
11621	ENSMUSG00000055991	124.595	-0.0598831	0.148607	0.100789	0.64689	Zkscan5	Not Significant	FALSE	0.64689
11620	ENSMUSG00000028385	218.292	-0.0598284	0.141796	0.22207	0.806716	Snx30	Not Significant	FALSE	0.806716
11619	ENSMUSG00000027775	524.832	-0.0598276	0.124755	0.360047	0.887354	Mfsd1	Not Significant	FALSE	0.887354
11618	ENSMUSG00000033697	144.996	-0.0598165	0.146109	0.153288	0.738188	Arhgap39	Not Significant	FALSE	0.738188
11617	ENSMUSG00000040407	2467.25	-0.0597008	0.103794	0.39338	0.904114	Akap9	Not Significant	FALSE	0.904114
11616	ENSMUSG00000074829	103.739	-0.0596909	0.148779	0.0967372	0.637161	2010315B03Rik	Not Significant	FALSE	0.637161
11615	ENSMUSG00000027162	586.438	-0.0596553	0.122352	0.369612	0.892094	Lin7c	Not Significant	FALSE	0.892094
11614	ENSMUSG00000002910	202.287	-0.0596131	0.142172	0.217672	0.804555	Arrdc2	Not Significant	FALSE	0.804555
11613	ENSMUSG00000017802	1047.79	-0.0596055	0.12153	0.369715	0.892094	Retreg3	Not Significant	FALSE	0.892094
11612	ENSMUSG00000024235	269.941	-0.0595997	0.14026	0.240864	0.822818	Map3k8	Not Significant	FALSE	0.822818
11611	ENSMUSG00000026496	1534.33	-0.0595286	0.102592	0.401529	0.906685	Parp1	Not Significant	FALSE	0.906685
11610	ENSMUSG00000039158	11840.6	-0.0595188	0.0755023	0.341116	0.881234	Akna	Not Significant	FALSE	0.881234
11609	ENSMUSG00000020375	457.009	-0.0594859	0.128943	0.340736	0.881234	Rufy1	Not Significant	FALSE	0.881234
11608	ENSMUSG00000070934	287.218	-0.0594817	0.13706	0.276801	0.854094	Rraga	Not Significant	FALSE	0.854094
11607	ENSMUSG00000047879	308.228	-0.0594315	0.136297	0.286371	0.858682	Usp14	Not Significant	FALSE	0.858682
11606	ENSMUSG00000038642	921.569	-0.0594161	0.117006	0.382575	0.897999	Ctss	Not Significant	FALSE	0.897999
11605	ENSMUSG00000051154	457.337	-0.059402	0.127609	0.350562	0.88578	Commd3	Not Significant	FALSE	0.88578
11604	ENSMUSG00000051650	300.275	-0.0593276	0.134172	0.309042	0.868411	B3gnt2	Not Significant	FALSE	0.868411
11603	ENSMUSG00000061461	186.228	-0.0593133	0.141302	0.233448	0.817129	Smim20	Not Significant	FALSE	0.817129
11602	ENSMUSG00000001847	2490.74	-0.0593009	0.0930283	0.391568	0.902987	Rac1	Not Significant	FALSE	0.902987
11601	ENSMUSG00000099083	346.607	-0.0592422	0.136691	0.283621	0.858174	Atf7	Not Significant	FALSE	0.858174
11600	ENSMUSG00000026721	1351.27	-0.0591976	0.117865	0.380958	0.897999	Rabgap1l	Not Significant	FALSE	0.897999
11599	ENSMUSG00000052337	1083.49	-0.0591863	0.112814	0.39555	0.905658	Immt	Not Significant	FALSE	0.905658
11598	ENSMUSG00000032002	758.292	-0.0591418	0.1219	0.373848	0.894105	Dcun1d5	Not Significant	FALSE	0.894105
11597	ENSMUSG00000022500	62.261	-0.0591105	0.150956	0.0434847	0.463793	Litaf	Not Significant	FALSE	0.463793
11596	ENSMUSG00000041762	115.425	-0.0591054	0.146587	0.145174	0.727681	Gpr155	Not Significant	FALSE	0.727681
11595	ENSMUSG00000061894	288.116	-0.0589675	0.134766	0.304687	0.866944	Zscan20	Not Significant	FALSE	0.866944
11594	ENSMUSG00000111203	70.1218	-0.0589028	0.149268	0.0853255	0.607208	Gm48719	Not Significant	FALSE	0.607208
11593	ENSMUSG00000018651	62.1938	-0.0588893	0.150501	0.0536784	0.505158	Tada2a	Not Significant	FALSE	0.505158
11592	ENSMUSG00000021377	3252.75	-0.0588864	0.0980531	0.400013	0.906135	Dek	Not Significant	FALSE	0.906135
11591	ENSMUSG00000038080	508.914	-0.0588166	0.132756	0.315846	0.87095	Kdm1b	Not Significant	FALSE	0.87095
11590	ENSMUSG00000015214	767.425	-0.0588015	0.124548	0.3582	0.887354	Mtmr1	Not Significant	FALSE	0.887354
11589	ENSMUSG00000026571	307.283	-0.0587873	0.136048	0.291959	0.861904	Dcaf6	Not Significant	FALSE	0.861904
11588	ENSMUSG00000067942	210.543	-0.0587695	0.139857	0.251091	0.830278	Zfp160	Not Significant	FALSE	0.830278
11587	ENSMUSG00000039191	673.722	-0.05871	0.121051	0.377243	0.895292	Rbpj	Not Significant	FALSE	0.895292
11586	ENSMUSG00000036934	272.087	-0.0587011	0.138007	0.271947	0.850542	4921524J17Rik	Not Significant	FALSE	0.850542
11585	ENSMUSG00000055170	193.22	-0.0586518	0.141405	0.230814	0.815386	Ifng	Not Significant	FALSE	0.815386
11584	ENSMUSG00000097392	235.65	-0.0586183	0.139714	0.250518	0.830213	Thoc2l	Not Significant	FALSE	0.830213
11583	ENSMUSG00000029050	2109.89	-0.0586065	0.0980732	0.406088	0.907791	Ski	Not Significant	FALSE	0.907791
11582	ENSMUSG00000039585	291.765	-0.0585986	0.135316	0.299308	0.864766	Myo9a	Not Significant	FALSE	0.864766
11581	ENSMUSG00000026718	160.568	-0.0585243	0.143236	0.203188	0.78974	Stam	Not Significant	FALSE	0.78974
11580	ENSMUSG00000063808	458.902	-0.058495	0.128536	0.347564	0.884265	Gpatch1	Not Significant	FALSE	0.884265
11579	ENSMUSG00000029084	123.836	-0.058444	0.147038	0.123973	0.691661	Cd38	Not Significant	FALSE	0.691661
11578	ENSMUSG00000001964	361.046	-0.0584347	0.131971	0.327803	0.875184	Emd	Not Significant	FALSE	0.875184
11577	ENSMUSG00000029397	649.504	-0.0584254	0.121427	0.380447	0.8974	Rchy1	Not Significant	FALSE	0.8974
11576	ENSMUSG00000019794	385.846	-0.0583976	0.133553	0.314755	0.870726	Katna1	Not Significant	FALSE	0.870726
11575	ENSMUSG00000041966	311.769	-0.0583746	0.135082	0.298547	0.863881	Dcaf17	Not Significant	FALSE	0.863881
11574	ENSMUSG00000061288	2391.26	-0.0583375	0.0935368	0.398294	0.905677	Taok3	Not Significant	FALSE	0.905677
11573	ENSMUSG00000025921	102.318	-0.0583104	0.147073	0.126882	0.697639	Rdh10	Not Significant	FALSE	0.697639
11572	ENSMUSG00000033701	374.77	-0.0583053	0.133025	0.318089	0.871375	Acbd6	Not Significant	FALSE	0.871375
11571	ENSMUSG00000006941	293.997	-0.0582733	0.135099	0.303656	0.866081	Eif1b	Not Significant	FALSE	0.866081
11570	ENSMUSG00000078453	894.328	-0.0582598	0.121573	0.378737	0.896306	Abracl	Not Significant	FALSE	0.896306
11569	ENSMUSG00000020328	261.667	-0.0581827	0.136861	0.284451	0.858181	Nudcd2	Not Significant	FALSE	0.858181
11568	ENSMUSG00000027650	336.226	-0.0581074	0.13664	0.286667	0.858682	Tti1	Not Significant	FALSE	0.858682
11567	ENSMUSG00000022757	386.982	-0.0581062	0.132126	0.330358	0.876215	Tfg	Not Significant	FALSE	0.876215
11566	ENSMUSG00000037172	428.611	-0.0580206	0.128411	0.350964	0.886069	Dennd11	Not Significant	FALSE	0.886069
11565	ENSMUSG00000009207	159.135	-0.0579915	0.143028	0.204628	0.790118	Lnpk	Not Significant	FALSE	0.790118
11564	ENSMUSG00000015749	1319.75	-0.0579687	0.112116	0.400781	0.906623	Anp32e	Not Significant	FALSE	0.906623
11563	ENSMUSG00000051166	271.183	-0.0579389	0.139775	0.247172	0.827836	Eml5	Not Significant	FALSE	0.827836
11562	ENSMUSG00000056917	3359.18	-0.0579162	0.088022	0.394261	0.905393	Sipa1	Not Significant	FALSE	0.905393
11561	ENSMUSG00000021218	3245.91	-0.057861	0.0925426	0.40013	0.906135	Gdi2	Not Significant	FALSE	0.906135
11560	ENSMUSG00000006423	410.756	-0.0578584	0.131978	0.32887	0.87547	Steep1	Not Significant	FALSE	0.87547
11559	ENSMUSG00000051306	486.659	-0.0578577	0.126937	0.359416	0.887354	Usp42	Not Significant	FALSE	0.887354
11558	ENSMUSG00000027475	626.135	-0.0577968	0.120298	0.386203	0.899942	Kif3b	Not Significant	FALSE	0.899942
11557	ENSMUSG00000090150	128.461	-0.0577553	0.144496	0.177802	0.766506	Acad11	Not Significant	FALSE	0.766506
11556	ENSMUSG00000039901	165.876	-0.057754	0.144494	0.170916	0.757067	Armh3	Not Significant	FALSE	0.757067
11555	ENSMUSG00000041837	547.197	-0.057716	0.128562	0.342981	0.881793	Pdcd7	Not Significant	FALSE	0.881793
11554	ENSMUSG00000063019	153.725	-0.0576616	0.142122	0.220576	0.805264	Manbal	Not Significant	FALSE	0.805264
11553	ENSMUSG00000027406	1058.68	-0.0576591	0.116988	0.395298	0.905658	Idh3b	Not Significant	FALSE	0.905658
11552	ENSMUSG00000038776	55.7756	-0.0575959	0.150093	0.0481652	0.478416	Ephx1	Not Significant	FALSE	0.478416
11551	ENSMUSG00000022698	771.86	-0.0575248	0.116762	0.397065	0.905677	Naa50	Not Significant	FALSE	0.905677
11550	ENSMUSG00000025825	318.469	-0.057442	0.135886	0.295169	0.862977	Iscu	Not Significant	FALSE	0.862977
11549	ENSMUSG00000038705	541.06	-0.057426	0.124342	0.375409	0.894498	Gmeb2	Not Significant	FALSE	0.894498
11548	ENSMUSG00000042348	134.176	-0.0573926	0.147794	0.0864572	0.611848	Arl15	Not Significant	FALSE	0.611848
11547	ENSMUSG00000022529	807.752	-0.057388	0.119334	0.39294	0.903742	Zfp263	Not Significant	FALSE	0.903742
11546	ENSMUSG00000024091	684.034	-0.0573671	0.123295	0.376391	0.894498	Vapa	Not Significant	FALSE	0.894498
11545	ENSMUSG00000043733	1724.89	-0.0573357	0.100107	0.403845	0.906701	Ptpn11	Not Significant	FALSE	0.906701
11544	ENSMUSG00000031166	227.245	-0.0573293	0.141078	0.227646	0.814134	Wdr13	Not Significant	FALSE	0.814134
11543	ENSMUSG00000044442	182.397	-0.0573282	0.140687	0.240863	0.822818	N6amt1	Not Significant	FALSE	0.822818
11542	ENSMUSG00000021771	950.484	-0.0573057	0.117229	0.397024	0.905677	Vdac2	Not Significant	FALSE	0.905677
11541	ENSMUSG00000002833	1152.37	-0.0572623	0.107834	0.413209	0.910596	Hdgfl2	Not Significant	FALSE	0.910596
11540	ENSMUSG00000028273	654.122	-0.0571813	0.119181	0.393254	0.904003	Pdlim5	Not Significant	FALSE	0.904003
11539	ENSMUSG00000027206	671.683	-0.0571328	0.121863	0.385814	0.899521	Cops2	Not Significant	FALSE	0.899521
11538	ENSMUSG00000027304	1773.82	-0.0570436	0.0999632	0.413624	0.910954	Rtf1	Not Significant	FALSE	0.910954
11537	ENSMUSG00000041341	898.56	-0.0570293	0.116992	0.402383	0.906701	Atg2b	Not Significant	FALSE	0.906701
11536	ENSMUSG00000112808	226.541	-0.0569885	0.140343	0.240529	0.822818	Gm4739	Not Significant	FALSE	0.822818
11535	ENSMUSG00000024507	836.92	-0.0569746	0.115991	0.399359	0.906135	Hsd17b4	Not Significant	FALSE	0.906135
11534	ENSMUSG00000038023	2017.85	-0.0569218	0.0967548	0.416937	0.911716	Atp6v0a2	Not Significant	FALSE	0.911716
11533	ENSMUSG00000028412	85.761	-0.056909	0.147943	0.0891908	0.619482	Slc44a1	Not Significant	FALSE	0.619482
11532	ENSMUSG00000054737	195.688	-0.0569031	0.139425	0.256677	0.836933	Zfp182	Not Significant	FALSE	0.836933
11531	ENSMUSG00000027710	293.779	-0.0567403	0.135117	0.306801	0.867902	Acad9	Not Significant	FALSE	0.867902
11530	ENSMUSG00000032777	1447.79	-0.0566612	0.110714	0.40494	0.906982	Gtf3c1	Not Significant	FALSE	0.906982
11529	ENSMUSG00000026663	1170.38	-0.0566547	0.110204	0.414835	0.91153	Atf6	Not Significant	FALSE	0.91153
11528	ENSMUSG00000074918	415.585	-0.056648	0.129251	0.348021	0.88458	Inafm2	Not Significant	FALSE	0.88458
11527	ENSMUSG00000038563	510.371	-0.0566234	0.123688	0.382948	0.898033	Efl1	Not Significant	FALSE	0.898033
11526	ENSMUSG00000022100	895.788	-0.0565387	0.113625	0.411119	0.909762	Xpo7	Not Significant	FALSE	0.909762
11525	ENSMUSG00000033237	1162.36	-0.0565066	0.108618	0.418769	0.911716	Arid2	Not Significant	FALSE	0.911716
11524	ENSMUSG00000031347	398.255	-0.0565011	0.129297	0.353435	0.886637	Cetn2	Not Significant	FALSE	0.886637
11523	ENSMUSG00000031652	1306.03	-0.0564695	0.107708	0.416533	0.911716	N4bp1	Not Significant	FALSE	0.911716
11522	ENSMUSG00000060373	2665.89	-0.056436	0.0913809	0.411455	0.909762	Hnrnpc	Not Significant	FALSE	0.909762
11521	ENSMUSG00000089911	466.285	-0.0564302	0.130616	0.342138	0.881463	Mfsd14a	Not Significant	FALSE	0.881463
11520	ENSMUSG00000029591	99.1071	-0.0564098	0.146066	0.134064	0.711467	Ung	Not Significant	FALSE	0.711467
11519	ENSMUSG00000024002	4190.51	-0.0564045	0.0869505	0.40098	0.906623	Brd4	Not Significant	FALSE	0.906623
11518	ENSMUSG00000032515	218.766	-0.0563879	0.140403	0.239959	0.822753	Csrnp1	Not Significant	FALSE	0.822753
11517	ENSMUSG00000028102	72.2081	-0.0563794	0.14789	0.0886814	0.616912	Pex11b	Not Significant	FALSE	0.616912
11516	ENSMUSG00000037326	440.773	-0.0563712	0.126853	0.369325	0.892094	Capn15	Not Significant	FALSE	0.892094
11515	ENSMUSG00000025223	2062.16	-0.0563628	0.0987202	0.42146	0.911716	Ldb1	Not Significant	FALSE	0.911716
11514	ENSMUSG00000121239	67.0135	-0.0563472	0.149642	0.0356077	0.427325	Gm36347	Not Significant	FALSE	0.427325
11513	ENSMUSG00000022451	279.709	-0.0563295	0.139718	0.245443	0.825795	Twf1	Not Significant	FALSE	0.825795
11512	ENSMUSG00000020288	161.689	-0.0562646	0.141133	0.233144	0.816861	Ahsa2	Not Significant	FALSE	0.816861
11511	ENSMUSG00000060862	453.168	-0.0562482	0.129535	0.350811	0.886069	Zbtb40	Not Significant	FALSE	0.886069
11510	ENSMUSG00000038482	418.775	-0.0561924	0.133112	0.323066	0.873469	Tfdp1	Not Significant	FALSE	0.873469
11509	ENSMUSG00000051285	851.123	-0.0561309	0.117021	0.408536	0.908614	Pcmtd1	Not Significant	FALSE	0.908614
11508	ENSMUSG00000033306	414.664	-0.056129	0.127912	0.364004	0.888784	Lpp	Not Significant	FALSE	0.888784
11507	ENSMUSG00000030766	766.254	-0.0561223	0.125165	0.37509	0.894498	Arhgap17	Not Significant	FALSE	0.894498
11506	ENSMUSG00000024220	139.291	-0.0561083	0.148404	0.0500699	0.489157	Zfp523	Not Significant	FALSE	0.489157
11505	ENSMUSG00000118866	789.29	-0.0560582	0.126774	0.368164	0.892094	Rn7s1	Not Significant	FALSE	0.892094
11504	ENSMUSG00000031993	694.729	-0.0560546	0.118152	0.404826	0.906982	Snx19	Not Significant	FALSE	0.906982
11503	ENSMUSG00000032328	1911.16	-0.0560345	0.100463	0.423099	0.912327	Tmem30a	Not Significant	FALSE	0.912327
11502	ENSMUSG00000041168	829.047	-0.056014	0.115533	0.410087	0.909607	Lonp1	Not Significant	FALSE	0.909607
11501	ENSMUSG00000040242	2145.56	-0.0559728	0.103241	0.430665	0.916033	Fgfr1op2	Not Significant	FALSE	0.916033
11500	ENSMUSG00000012443	63.3279	-0.0559651	0.148914	0.0520156	0.497544	Kif11	Not Significant	FALSE	0.497544
11499	ENSMUSG00000026788	259.109	-0.0559481	0.135287	0.309308	0.868411	Zbtb43	Not Significant	FALSE	0.868411
11498	ENSMUSG00000082938	77.7611	-0.0559286	0.148602	0.0554313	0.511485	Gm2810	Not Significant	FALSE	0.511485
11497	ENSMUSG00000054008	698.47	-0.0559258	0.118359	0.405261	0.907393	Ndst1	Not Significant	FALSE	0.907393
11496	ENSMUSG00000030156	436.592	-0.0558244	0.127417	0.368673	0.892094	Cd69	Not Significant	FALSE	0.892094
11495	ENSMUSG00000002797	287.55	-0.0557914	0.135012	0.29982	0.864766	Ggct	Not Significant	FALSE	0.864766
11494	ENSMUSG00000038437	4373.25	-0.0557856	0.0856307	0.441943	0.918127	Mllt6	Not Significant	FALSE	0.918127
11493	ENSMUSG00000037818	99.9773	-0.0557494	0.146465	0.111908	0.666267	Abhd18	Not Significant	FALSE	0.666267
11492	ENSMUSG00000035713	37.9688	-0.0557194	0.152068	4.10398e-05	0.00391886	Usp35	Not Significant	FALSE	0.00391886
11491	ENSMUSG00000027424	151.272	-0.0556948	0.144089	0.167197	0.755952	Mgme1	Not Significant	FALSE	0.755952
11490	ENSMUSG00000036120	313.632	-0.0556622	0.139274	0.248949	0.829796	Rfxank	Not Significant	FALSE	0.829796
11489	ENSMUSG00000013160	416.978	-0.0556234	0.128117	0.36278	0.887354	Atp6v0d1	Not Significant	FALSE	0.887354
11488	ENSMUSG00000024423	233.384	-0.0556212	0.136976	0.29067	0.86157	Impact	Not Significant	FALSE	0.86157
11487	ENSMUSG00000003545	594.507	-0.0555545	0.126579	0.372173	0.893202	Fosb	Not Significant	FALSE	0.893202
11486	ENSMUSG00000073016	147.567	-0.0555289	0.1434	0.183171	0.771505	Uprt	Not Significant	FALSE	0.771505
11485	ENSMUSG00000041460	76.8137	-0.0553921	0.147279	0.0905549	0.623793	Cacna2d4	Not Significant	FALSE	0.623793
11484	ENSMUSG00000014767	440.261	-0.0553591	0.127805	0.369658	0.892094	Tbp	Not Significant	FALSE	0.892094
11483	ENSMUSG00000021273	265.77	-0.0553568	0.135698	0.306263	0.867754	Fdft1	Not Significant	FALSE	0.867754
11482	ENSMUSG00000022773	83.0389	-0.055349	0.146317	0.119248	0.68282	Ypel1	Not Significant	FALSE	0.68282
11481	ENSMUSG00000024201	743.353	-0.0553478	0.126075	0.374021	0.894105	Kdm4b	Not Significant	FALSE	0.894105
11480	ENSMUSG00000051510	99.0201	-0.0553129	0.146227	0.114975	0.674123	Mafg	Not Significant	FALSE	0.674123
11479	ENSMUSG00000031422	378.638	-0.0553124	0.128804	0.362909	0.887354	Morf4l2	Not Significant	FALSE	0.887354
11478	ENSMUSG00000051278	111.104	-0.0552333	0.144828	0.152775	0.738183	Zgrf1	Not Significant	FALSE	0.738183
11477	ENSMUSG00000027177	1443.67	-0.055155	0.118691	0.411768	0.909762	Hipk3	Not Significant	FALSE	0.909762
11476	ENSMUSG00000021112	142.718	-0.0551037	0.143267	0.184956	0.772409	Pals1	Not Significant	FALSE	0.772409
11475	ENSMUSG00000036968	256.426	-0.0550829	0.1396	0.247337	0.8279	Cnpy4	Not Significant	FALSE	0.8279
11474	ENSMUSG00000001138	436.142	-0.0549687	0.128165	0.366639	0.891935	Cnnm3	Not Significant	FALSE	0.891935
11473	ENSMUSG00000074923	300.972	-0.0549394	0.135362	0.303919	0.866081	Pak6	Not Significant	FALSE	0.866081
11472	ENSMUSG00000025027	402.75	-0.0549324	0.131218	0.346685	0.883813	Xpnpep1	Not Significant	FALSE	0.883813
11471	ENSMUSG00000048310	407.545	-0.0548986	0.129974	0.355006	0.887354	Pskh1	Not Significant	FALSE	0.887354
11470	ENSMUSG00000031521	86.0086	-0.0548408	0.147431	0.0724264	0.575544	Aga	Not Significant	FALSE	0.575544
11469	ENSMUSG00000041702	826.784	-0.0547708	0.115052	0.418876	0.911716	Btbd7	Not Significant	FALSE	0.911716
11468	ENSMUSG00000022828	342.469	-0.0547548	0.132703	0.335252	0.879857	Gtf2e1	Not Significant	FALSE	0.879857
11467	ENSMUSG00000029128	156.908	-0.0547293	0.140411	0.242373	0.822947	Rab28	Not Significant	FALSE	0.822947
11466	ENSMUSG00000022453	266.491	-0.0547288	0.134697	0.318137	0.871375	Naga	Not Significant	FALSE	0.871375
11465	ENSMUSG00000020580	1200.21	-0.0547271	0.108206	0.438237	0.917524	Rock2	Not Significant	FALSE	0.917524
11464	ENSMUSG00000034518	529.963	-0.0546819	0.12725	0.367991	0.892094	Hmgxb4	Not Significant	FALSE	0.892094
11463	ENSMUSG00000045248	231.513	-0.0546607	0.136636	0.29515	0.862977	Med26	Not Significant	FALSE	0.862977
11462	ENSMUSG00000024026	374.029	-0.0546373	0.132878	0.331487	0.876967	Glo1	Not Significant	FALSE	0.876967
11461	ENSMUSG00000022516	304.259	-0.0546204	0.137608	0.275919	0.85326	Nudt16l1	Not Significant	FALSE	0.85326
11460	ENSMUSG00000031622	1315.37	-0.0546095	0.106781	0.431621	0.91686	Sin3b	Not Significant	FALSE	0.91686
11459	ENSMUSG00000031913	555.51	-0.054605	0.130715	0.347286	0.883813	Vps4a	Not Significant	FALSE	0.883813
11458	ENSMUSG00000043284	186.672	-0.05458	0.139071	0.262407	0.843494	Tmem11	Not Significant	FALSE	0.843494
11457	ENSMUSG00000035314	193.87	-0.0545197	0.141208	0.220854	0.805893	Gdpd5	Not Significant	FALSE	0.805893
11456	ENSMUSG00000008435	142.128	-0.0545	0.142023	0.211058	0.798567	Rdh13	Not Significant	FALSE	0.798567
11455	ENSMUSG00000039164	103.944	-0.0544905	0.145839	0.11591	0.676535	Naif1	Not Significant	FALSE	0.676535
11454	ENSMUSG00000033319	459.342	-0.0544847	0.128047	0.369838	0.892094	Fem1c	Not Significant	FALSE	0.892094
11453	ENSMUSG00000037475	1640.2	-0.0544734	0.100336	0.43427	0.917141	Thoc2	Not Significant	FALSE	0.917141
11452	ENSMUSG00000033623	260.146	-0.0544611	0.136728	0.293238	0.86243	Pcgf3	Not Significant	FALSE	0.86243
11451	ENSMUSG00000006342	44.2857	-0.0544138	0.149806	0.00969922	0.214609	Susd2	Not Significant	FALSE	0.214609
11450	ENSMUSG00000044308	1310.31	-0.0543811	0.106498	0.437314	0.917524	Ubr3	Not Significant	FALSE	0.917524
11449	ENSMUSG00000022195	444.858	-0.0543628	0.127039	0.378903	0.896306	6030458C11Rik	Not Significant	FALSE	0.896306
11448	ENSMUSG00000036918	2291.58	-0.0543521	0.100201	0.434691	0.917141	Ttc7	Not Significant	FALSE	0.917141
11447	ENSMUSG00000053175	132.152	-0.0543285	0.143627	0.1719	0.757706	Bcl3	Not Significant	FALSE	0.757706
11446	ENSMUSG00000023132	1725.27	-0.0543066	0.149653	0.0108575	0.230578	Gzma	Not Significant	FALSE	0.230578
11445	ENSMUSG00000022971	570.753	-0.0543018	0.125736	0.383504	0.898543	Ifnar2	Not Significant	FALSE	0.898543
11444	ENSMUSG00000028790	3668.96	-0.0542945	0.0867974	0.420656	0.911716	Khdrbs1	Not Significant	FALSE	0.911716
11443	ENSMUSG00000030207	262.404	-0.0542608	0.137554	0.2792	0.854764	Fam234b	Not Significant	FALSE	0.854764
11442	ENSMUSG00000028578	180.738	-0.0542326	0.139056	0.259221	0.839589	Caap1	Not Significant	FALSE	0.839589
11441	ENSMUSG00000004535	4095.57	-0.0541608	0.0854744	0.416935	0.911716	Tax1bp1	Not Significant	FALSE	0.911716
11440	ENSMUSG00000090019	2481.51	-0.05415	0.0956576	0.436961	0.917524	Gimap1	Not Significant	FALSE	0.917524
11439	ENSMUSG00000032637	3308.69	-0.0541388	0.0898494	0.42782	0.914516	Atxn2l	Not Significant	FALSE	0.914516
11438	ENSMUSG00000061898	127.27	-0.0541113	0.146176	0.0915202	0.624834	Rbak	Not Significant	FALSE	0.624834
11437	ENSMUSG00000058886	541.165	-0.0540948	0.122422	0.402953	0.906701	Deaf1	Not Significant	FALSE	0.906701
11436	ENSMUSG00000036879	214.895	-0.0540528	0.137345	0.286719	0.858682	Phkb	Not Significant	FALSE	0.858682
11435	ENSMUSG00000025241	1985.33	-0.0540312	0.100551	0.440545	0.918055	Fyco1	Not Significant	FALSE	0.918055
11434	ENSMUSG00000032413	585.091	-0.0540028	0.122469	0.400832	0.906623	Rasa2	Not Significant	FALSE	0.906623
11433	ENSMUSG00000042699	2845.5	-0.053998	0.0927213	0.433323	0.917141	Dhx9	Not Significant	FALSE	0.917141
11432	ENSMUSG00000032252	109.278	-0.0539892	0.143328	0.18377	0.771505	Glce	Not Significant	FALSE	0.771505
11431	ENSMUSG00000121500	122.44	-0.0539437	0.143535	0.173626	0.761225	Gm74511	Not Significant	FALSE	0.761225
11430	ENSMUSG00000034854	66.4684	-0.0539365	0.14787	0.0500984	0.489157	Mfsd12	Not Significant	FALSE	0.489157
11429	ENSMUSG00000032116	1129.03	-0.0539085	0.10754	0.440344	0.918055	Stt3a	Not Significant	FALSE	0.918055
11428	ENSMUSG00000079038	65.5101	-0.0538781	0.147115	0.075984	0.580663	Zfp781a	Not Significant	FALSE	0.580663
11427	ENSMUSG00000048707	246.404	-0.0538575	0.140852	0.220079	0.805264	Tprn	Not Significant	FALSE	0.805264
11426	ENSMUSG00000038417	443.708	-0.0538227	0.125472	0.39166	0.902987	Fig4	Not Significant	FALSE	0.902987
11425	ENSMUSG00000029290	196.629	-0.0537853	0.140489	0.226277	0.811504	Zfp326	Not Significant	FALSE	0.811504
11424	ENSMUSG00000018931	155.588	-0.0537769	0.143283	0.172647	0.759039	Natd1	Not Significant	FALSE	0.759039
11423	ENSMUSG00000024797	243.303	-0.0537676	0.134702	0.320846	0.871694	Vps51	Not Significant	FALSE	0.871694
11422	ENSMUSG00000036568	1099.7	-0.0537615	0.116988	0.421036	0.911716	Bicral	Not Significant	FALSE	0.911716
11421	ENSMUSG00000068742	127.845	-0.0537439	0.144432	0.140637	0.720998	Cry2	Not Significant	FALSE	0.720998
11420	ENSMUSG00000049504	327.381	-0.0537348	0.131676	0.349345	0.88513	Proser1	Not Significant	FALSE	0.88513
11419	ENSMUSG00000106237	44.7248	-0.0537229	0.149345	0.0107011	0.228721	Gm8066	Not Significant	FALSE	0.228721
11418	ENSMUSG00000006850	225.43	-0.0537053	0.13824	0.270136	0.84916	Tmco6	Not Significant	FALSE	0.84916
11417	ENSMUSG00000030083	379.438	-0.0536623	0.128931	0.371198	0.892807	Abtb1	Not Significant	FALSE	0.892807
11416	ENSMUSG00000023025	792.469	-0.0536508	0.118342	0.437486	0.917524	Larp4	Not Significant	FALSE	0.917524
11415	ENSMUSG00000042305	347.09	-0.0536452	0.131992	0.344208	0.88262	Tmem183a	Not Significant	FALSE	0.88262
11414	ENSMUSG00000022466	281.353	-0.0536327	0.137714	0.272555	0.850579	Rpap3	Not Significant	FALSE	0.850579
11413	ENSMUSG00000058690	1084.81	-0.0535501	0.108368	0.441228	0.918055	Ccser2	Not Significant	FALSE	0.918055
11412	ENSMUSG00000027014	801.661	-0.0534889	0.115175	0.430146	0.915983	Cwc22	Not Significant	FALSE	0.915983
11411	ENSMUSG00000020986	262.201	-0.0534135	0.133392	0.335424	0.879857	Sec23a	Not Significant	FALSE	0.879857
11410	ENSMUSG00000102153	171.624	-0.053345	0.138574	0.271194	0.849993	Gm37474	Not Significant	FALSE	0.849993
11409	ENSMUSG00000028165	420.836	-0.0533337	0.130036	0.362028	0.887354	Cisd2	Not Significant	FALSE	0.887354
11408	ENSMUSG00000032786	297.694	-0.0533146	0.132793	0.333067	0.878869	Alas1	Not Significant	FALSE	0.878869
11407	ENSMUSG00000038524	202.254	-0.0533032	0.140473	0.231051	0.815386	Fchsd1	Not Significant	FALSE	0.815386
11406	ENSMUSG00000037622	638.341	-0.0532775	0.120617	0.413712	0.910954	Wdtc1	Not Significant	FALSE	0.910954
11405	ENSMUSG00000025473	171.923	-0.0532095	0.140676	0.2299	0.815386	Adam8	Not Significant	FALSE	0.815386
11404	ENSMUSG00000046185	671.287	-0.0531774	0.11878	0.421688	0.911716	Zfp84	Not Significant	FALSE	0.911716
11403	ENSMUSG00000029714	1524.88	-0.0531769	0.104962	0.448632	0.91942	Gigyf1	Not Significant	FALSE	0.91942
11402	ENSMUSG00000020654	826.24	-0.0531488	0.114804	0.433516	0.917141	Adcy3	Not Significant	FALSE	0.917141
11401	ENSMUSG00000022812	1628.48	-0.0531354	0.103268	0.449476	0.91942	Gsk3b	Not Significant	FALSE	0.91942
11400	ENSMUSG00000022228	649.405	-0.053118	0.119141	0.424529	0.912561	Zscan26	Not Significant	FALSE	0.912561
11399	ENSMUSG00000028284	1020.91	-0.0530881	0.113304	0.435309	0.917141	Map3k7	Not Significant	FALSE	0.917141
11398	ENSMUSG00000034248	226.591	-0.0530717	0.136285	0.30237	0.866067	Slc25a37	Not Significant	FALSE	0.866067
11397	ENSMUSG00000053870	216.9	-0.0530578	0.136397	0.300442	0.865036	Fpgt	Not Significant	FALSE	0.865036
11396	ENSMUSG00000033933	161.252	-0.0529982	0.140742	0.229832	0.815386	Vhl	Not Significant	FALSE	0.815386
11395	ENSMUSG00000098702	62.0049	-0.0529716	0.146239	0.0974152	0.63883	1500015A07Rik	Not Significant	FALSE	0.63883
11394	ENSMUSG00000024269	187.516	-0.052958	0.141983	0.194753	0.78152	Tpgs2	Not Significant	FALSE	0.78152
11393	ENSMUSG00000028282	979.778	-0.0529307	0.114693	0.433541	0.917141	Casp8ap2	Not Significant	FALSE	0.917141
11392	ENSMUSG00000070031	631.623	-0.052913	0.11879	0.424433	0.912561	Sp140	Not Significant	FALSE	0.912561
11391	ENSMUSG00000035397	312.114	-0.0529052	0.131807	0.351372	0.886069	Klf16	Not Significant	FALSE	0.886069
11390	ENSMUSG00000040430	2058.87	-0.0528815	0.100526	0.451594	0.920597	Pitpnc1	Not Significant	FALSE	0.920597
11389	ENSMUSG00000024474	2420.34	-0.0528649	0.0939212	0.447181	0.91942	Ik	Not Significant	FALSE	0.91942
11388	ENSMUSG00000021458	561.138	-0.0528625	0.12098	0.417444	0.911716	Aopep	Not Significant	FALSE	0.911716
11387	ENSMUSG00000059013	2224.21	-0.0527127	0.0938476	0.445397	0.918915	Sh2d3c	Not Significant	FALSE	0.918915
11386	ENSMUSG00000072437	88.8672	-0.0526959	0.144107	0.154948	0.739899	Nanos1	Not Significant	FALSE	0.739899
11385	ENSMUSG00000079658	207.934	-0.0526387	0.136808	0.296229	0.86359	Eloc	Not Significant	FALSE	0.86359
11384	ENSMUSG00000041297	2881.17	-0.0526353	0.0911244	0.443155	0.918915	Cdk13	Not Significant	FALSE	0.918915
11383	ENSMUSG00000062822	600.264	-0.0525676	0.121215	0.417764	0.911716	4833420G17Rik	Not Significant	FALSE	0.911716
11382	ENSMUSG00000041740	2278.18	-0.0525519	0.0949964	0.449701	0.91942	Rnf10	Not Significant	FALSE	0.91942
11381	ENSMUSG00000036686	751.215	-0.0525086	0.11491	0.437285	0.917524	Cc2d1a	Not Significant	FALSE	0.917524
11380	ENSMUSG00000047554	141.88	-0.0524743	0.144155	0.134216	0.711467	Tmem41b	Not Significant	FALSE	0.711467
11379	ENSMUSG00000022186	873.694	-0.0524729	0.112134	0.446298	0.919117	Oxct1	Not Significant	FALSE	0.919117
11378	ENSMUSG00000019806	101.351	-0.0524528	0.143873	0.155283	0.740593	Aig1	Not Significant	FALSE	0.740593
11377	ENSMUSG00000037860	182.109	-0.0524303	0.137473	0.288887	0.8596	Aim2	Not Significant	FALSE	0.8596
11376	ENSMUSG00000053799	631.781	-0.0523984	0.119372	0.424438	0.912561	Exoc6	Not Significant	FALSE	0.912561
11375	ENSMUSG00000040097	459.143	-0.0523903	0.124374	0.404384	0.906701	Flywch1	Not Significant	FALSE	0.906701
11374	ENSMUSG00000032396	527.877	-0.0523209	0.127622	0.398275	0.905677	Dis3l	Not Significant	FALSE	0.905677
11373	ENSMUSG00000025626	488.318	-0.0522859	0.123657	0.409023	0.909222	Phf6	Not Significant	FALSE	0.909222
11372	ENSMUSG00000044906	119.459	-0.0522466	0.142271	0.192442	0.778034	4930503L19Rik	Not Significant	FALSE	0.778034
11371	ENSMUSG00000034271	109.204	-0.0522435	0.142285	0.198182	0.786388	Jdp2	Not Significant	FALSE	0.786388
11370	ENSMUSG00000083477	63.941	-0.0522264	0.146715	0.061881	0.535777	Gm5555	Not Significant	FALSE	0.535777
11369	ENSMUSG00000034544	528.588	-0.0522242	0.12164	0.416938	0.911716	Rsrc1	Not Significant	FALSE	0.911716
11368	ENSMUSG00000078495	322.938	-0.0522054	0.129886	0.3715	0.89312	Zfp984	Not Significant	FALSE	0.89312
11367	ENSMUSG00000038453	195.226	-0.0521348	0.139542	0.248743	0.829796	Srcin1	Not Significant	FALSE	0.829796
[truncated: 11,274 more rows]
