# Supplementary material for: KLF2 overrides the resident memory CD8 T cell differentiation program, in opposition to KLF3
Source: Proc Natl Acad Sci U S A. 2026 Mar 23;123(13):e2533700123. doi: 10.1073/pnas.2533700123 (PMC13037849; doi:10.1073/pnas.2533700123)
Supplement: Supplementary file 8 — Dataset S07 (XLSX) [file pnas.2533700123.sd07.xlsx]

## Sheet: Klf2_d25_gsea_all
ID	Description	setSize	enrichmentScore	NES	pvalue	p.adjust	qvalue	rank	leading_edge	core_enrichment
Milner_2017_Tcirc	Milner_2017_Tcirc	91	-0.904623	-2.43494	0.00142653	0.00460564	0.00121201	719	tags=66%, list=5%, signal=63%	Ms4a4c/Cyria/Apobec2/Nfatc3/Ubxn2b/Aven/Il17ra/Icam2/Arhgap26/Pycard/Heatr9/Nck2/St3gal1/Sh3bp5/Bin2/Lfng/Gsap/Sidt1/Tmem71/Spn/Macir/Fgf13/Ripor2/S1pr4/Sfxn3/Prune1/Stard10/Dock5/Il18rap/Cmah/Rasa3/Sike1/Arhgef18/Lpin1/Nsg2/Qprt/Prss12/Rasgrp2/Lair1/Ypel1/Flna/Borcs7/B3gnt5/Haao/Klrg1/Aff3/1700025G04Rik/Klf2/Gzmm/Gramd4/Cdc14b/Zeb2/Car5b/S1pr1/Dnah8/Sell/Smpdl3b/Rap1gap2/Kcnj8/Elovl7
Scott_2025_Trm_DOWN	Scott_2025_Trm_DOWN	15	-0.968531	-2.05472	0.00172712	0.00460564	0.00121201	318	tags=87%, list=2%, signal=85%	Sidt1/Ccr7/Cmah/Nsg2/Prss12/Aff3/Klf2/Gzmm/S1pr1/Sell/Fcgr2b/S1pr5/Nhsl2
Renkema_2020_LLEC	Renkema_2020_LLEC	25	-0.909068	-2.0237	0.00166389	0.00460564	0.00121201	89	tags=48%, list=1%, signal=48%	Bhlhe40/Klrg1/Nrp1/Emp1/Zeb2/Gzma/Lgals3/S1pr5/Nhsl2/Rap1gap2/Cx3cr1/Kcnj8
Park_2025_Trm	Park_2025_Trm	89	0.772961	2.42388	0.00332226	0.00472813	0.00124425	1019	tags=56%, list=7%, signal=52%	P2rx7/Asb2/Xcl1/Ly6g5b/Rflnb/Ssbp2/Pak6/Ighm/Eya2/Cd40lg/Jaml/St8sia1/Gpr18/Rcbtb2/Gpr55/Sesn1/Vav3/Ldlr/Ly6e/Pde11a/Btla/Ext1/Trip4/Dzip1/Adgrg5/Dkkl1/Tnf/Gnaq/Nedd4/Fam241a/Tnfaip8/Egr1/Retreg1/Herpud1/Tnfsf14/Trio/Tcf12/Ptpn3/Cd69/Pdk1/Bcor/Zfp217/Gdpd5/Slc2a3/Mgat4a/Edem1/Rbm38/Tgfbr1/Rras2/Bcl6
Scott_2025_Trm_UP	Scott_2025_Trm_UP	22	0.910154	2.20334	0.00244499	0.00472813	0.00124425	204	tags=64%, list=1%, signal=63%	Ckb/P2rx7/Asb2/Xcl1/Chn2/Gpr34/Cd160/Rgs1/Cd40lg/Fgl2/Cd38/Isg20/Itga1/Cxcr6
Milner_2017_Trm	Milner_2017_Trm	119	0.651055	2.14701	0.0035461	0.00472813	0.00124425	966	tags=34%, list=7%, signal=32%	B4galnt4/2900026A02Rik/Xcl1/Chn2/Hpgds/Rgs1/Dusp6/Ly6g5b/Rgs10/Pmepa1/Ssbp2/Inpp4b/Tigit/Fgl2/Adam19/Isg20/Itga1/Cish/Fasl/Hspa5/Tnf/Qpct/Gzmb/Ctla4/Fmnl3/Pdcd1/Tnfrsf1b/Egr1/Glrx/Icos/Zfp36l1/Rrad/Neurl3/Cd69/Gpr171/Ell2/Rnf149/Stk17b/Irf4/Il4ra/Rbpj
Renkema_2020_Tcm	Renkema_2020_Tcm	40	0.455197	1.25346	0.158177	0.180774	0.047572	355	tags=40%, list=3%, signal=39%	Sh3pxd2a/Atp1b1/Xcl1/Rflnb/Rgs10/Cd74/Pacsin1/Hook1/St8sia1/Cnr2/Tgtp1/D17H6S56E-5/Cxcr3/Tbc1d4/Ifngas1/Socs3
Park_2025_TrTex	Park_2025_TrTex	51	-0.45211	-1.12573	0.302508	0.302508	0.0796073	1405	tags=25%, list=10%, signal=23%	Gxylt1/Ptpn13/Eomes/Ubash3b/Nkg7/Abtb2/Ccl4/Ptms/Ccl5/Kif11/Adrb1/Stk32c/Pdgfb

## Sheet: Klf3_d25_gsea_all
ID	Description	setSize	enrichmentScore	NES	pvalue	p.adjust	qvalue	rank	leading_edge	core_enrichment
Milner_2017_Trm	Milner_2017_Trm	118	-0.802053	-2.24424	0.00257069	0.00685518	0.00270599	1000	tags=31%, list=8%, signal=28%	H3f3b/Nr4a3/Rrad/Wsb1/Il4ra/Per1/Rnf149/Slc16a6/Ell2/Dennd4a/Glrx/Mxd1/Zfand5/Btg2/Tnfaip3/Ehd1/Tnfrsf1b/Zfp36l1/Jun/Gpr171/Adam19/Hip1/Stk17b/Hspa5/Inpp4b/Il21r/Cish/Gem/Gzmb/Fasl/Itga1/Ccl4/Fmnl3/Fgl2/Rgs1/Dusp6
Scott_2025_Trm_UP	Scott_2025_Trm_UP	21	-0.947523	-2.08076	0.00214133	0.00685518	0.00270599	275	tags=43%, list=2%, signal=42%	Rgs2/Cxcr6/Itga1/Fgl2/Rgs1/Cd160/Ckb/Asb2/P2rx7
Renkema_2020_Tcm	Renkema_2020_Tcm	39	0.928078	2.04255	0.00181488	0.00685518	0.00270599	211	tags=36%, list=2%, signal=35%	Treml2/Actn1/Tdrp/Cd55/Gas7/Ccr7/Myc/Tlr1/Vipr1/Aff3/Rnf144a/Sell/Nsg2/Bicdl1
Park_2025_Trm	Park_2025_Trm	90	-0.663772	-1.79504	0.00480769	0.00961538	0.00379555	591	tags=17%, list=4%, signal=16%	Tcf12/Tnfsf14/Fam204a/Bcor/Ints6/Adgrg5/Slc2a3/Ppp3cc/Trip4/Nedd4/Dzip1/Rcbtb2/Gpr18/Asb2/P2rx7
Renkema_2020_LLEC	Renkema_2020_LLEC	25	-0.740536	-1.65302	0.0196507	0.031441	0.0124109	509	tags=52%, list=4%, signal=50%	Rnf216/Cmklr1/Klrg1/Rora/Lamc1/Gzmb/Klrb1c/Il2ra/S1pr5/Kcnj8/Zeb2/Cx3cr1/Klre1
Scott_2025_Trm_DOWN	Scott_2025_Trm_DOWN	15	0.755518	1.48856	0.0910781	0.121437	0.0479358	533	tags=67%, list=4%, signal=64%	Ccr7/Fcgr2b/Aff3/Sidt1/Prss12/Sell/Nsg2/Nhsl2/S1pr1/Slamf6
Park_2025_TrTex	Park_2025_TrTex	48	-0.472419	-1.17593	0.232301	0.265487	0.104797	1062	tags=29%, list=8%, signal=27%	Gxylt1/Sh2d2a/Gbp6/Kif13b/Asap2/Ccl5/Nkg7/Itgav/Ifi27l2a/Il10ra/Eomes/Nsmaf/Cd7/Ccl4
Milner_2017_Tcirc	Milner_2017_Tcirc	91	0.41897	1.00129	0.423469	0.423469	0.167159	793	tags=37%, list=6%, signal=35%	Tlr1/Aff3/Sidt1/Prss12/Rap1gap2/Zfp760/Tnfrsf26/Flna/Sh3bp5/B3gnt5/Dnah8/Sell/Gramd4/Nsg2/Aven/Rasa3/Icam2/Spn/Dgka/S1pr1/Rgs19/Tcf7/Dennd2d/Pycard/Kbtbd11/Slamf6/Bin2/Arhgef18/Tmem71/Ripor2/Nck2/Ms4a4c/Cdc14b/Sfxn3

## Sheet: Klf2_d7_gsea_all
ID	Description	setSize	enrichmentScore	NES	pvalue	p.adjust	qvalue	rank	leading_edge	core_enrichment
Milner_2017_Trm	Milner_2017_Trm	119	0.646918	2.05896	0.00168067	0.0031746	0.000835422	1802	tags=40%, list=11%, signal=36%	2900026A02Rik/B4galnt4/Hpgds/Chn2/Pmepa1/Isg20/Rgs10/Rgs1/Dusp6/Ctla4/Tnf/Ly6g5b/Cdh1/Fgl2/Gzmb/Glrx/Ssbp2/Qpct/Tigit/Litaf/Adam19/Itga1/Cd69/Fmnl3/Inpp4b/Neurl3/Rrad/Fasl/Pdcd1/Gpr171/Hspa5/Egr1/Cish/Mxd1/Sik1/Irf4/Rbpj/Plk3/Rnf149/Dusp1/Tnfrsf1b/Icos/Odc1/Ell2/Lmnb1/Jun/Dgat1/Il21r
Milner_2017_Tcirc	Milner_2017_Tcirc	92	-0.855688	-2.68306	0.00238095	0.0031746	0.000835422	953	tags=65%, list=6%, signal=62%	Nck2/Heatr9/Gsap/Il17ra/Icam2/Ubxn2b/Macir/Bin2/Sidt1/Nsg2/Lfng/Klrb1c/Sh3bp5/Ripor2/Tmem71/Pycard/Spn/Klf2/S1pr4/Dnah8/Aven/Cmah/Dock5/Car5b/Rasa3/Klrg1/B3gnt5/Flna/Il18rap/Sike1/Ypel1/Prune1/Arhgef18/Sfxn3/Gzmm/Qprt/Rasgrp2/Cdc14b/Borcs7/Stard10/Haao/Aff3/Fgf13/Pde2a/Lpin1/Sell/Apobec2/Prss12/Lair1/Tlr1/S1pr1/As3mt/Zeb2/Elovl7/Gramd4/Smpdl3b/Kcnj8/1700025G04Rik/Rap1gap2/Dapl1
Scott_2025_Trm_UP	Scott_2025_Trm_UP	21	0.930609	2.2118	0.00180505	0.0031746	0.000835422	813	tags=76%, list=5%, signal=72%	Tmem273/P2rx7/Asb2/Ckb/Gpr34/Chn2/Isg20/Rgs1/Cd160/Fgl2/Itgae/Litaf/Itga1/Cd40lg/Cxcr6/Cd38
Scott_2025_Trm_DOWN	Scott_2025_Trm_DOWN	15	-0.951761	-2.13168	0.0021322	0.0031746	0.000835422	660	tags=93%, list=4%, signal=90%	Sidt1/Nsg2/Klf2/Cmah/Ccr7/Gzmm/Aff3/Pde2a/Sell/Prss12/S1pr1/Fcgr2b/S1pr5/Nhsl2
